# Supplementary material for: Extreme environmental adaptation mechanisms of Antarctic bryophytes are mainly the activation of antioxidants, secondary metabolites and photosynthetic pathways
Source: BMC Plant Biol. 2023 Aug 22;23:399. doi: 10.1186/s12870-023-04366-w (PMC10464054; doi:10.1186/s12870-023-04366-w)
Supplement: Supplementary file 2 — Additional file 2. [file 12870_2023_4366_MOESM2_ESM.xls]

## Sheet: file2
gene_id	Length	NR Identity	NR Evalue	NR ID	NR Description	NT Identity	NT Evalue	NT ID	NT Description	KO ID	KO Name	KO Description	KO Ec	KO Pathway	Swissprot Identity	Swissprot Evalue	Swissprot ID	Swissprot Description	PFAM ID:PFAM Description	Gene Ontology Biological Pathway	BP Description	Gene Ontology Cellular Component	CC Description	Gene Ontology Molecular Function	MF Description	KOG ID	KOG Description
transcript_HQ_TX_pn_transcript20919/f50p0/2599	2599	56.5	4.1e-179	GAQ77784.1	Hypothetical protein KFL_000030600 [Klebsormidium flaccidum]	--	--	--	--	-	-	-	-	-	--	--	--	--	PF02737:3-hydroxyacyl-CoA dehydrogenase, NAD binding domain;PF07992:Pyridine nucleotide-disulphide oxidoreductase;PF12831:FAD dependent oxidoreductase;PF01266:FAD dependent oxidoreductase;PF00070:Pyridine nucleotide-disulphide oxidoreductase	GO:0055114//GO:0006631	oxidation-reduction process//fatty acid metabolic process	--	--	GO:0003857//GO:0016491	3-hydroxyacyl-CoA dehydrogenase activity//oxidoreductase activity	--	--
transcript_HQ_TX_pn_transcript749/f3p0/4878	4878	76.9	0	XP_001754968.1	predicted protein [Physcomitrella patens]	83.678	0	XM_001754916.1	Physcomitrella patens subsp. patens predicted protein (PHYPADRAFT_203627) mRNA, complete cds	K03255	TIF31, CLU1	protein TIF31	-	-	56.9	2.6e-212	sp|F4J5S1|CLU_ARATH	Clustered mitochondria protein OS=Arabidopsis thaliana GN=FMT PE=2 SV=1	PF13181:Tetratricopeptide repeat;PF13371:Tetratricopeptide repeat;PF13374:Tetratricopeptide repeat;PF00515:Tetratricopeptide repeat	--	--	--	--	GO:0005515	protein binding	At3g52140	Uncharacterized protein CLU1/cluA/TIF31 involved in mitochondrial morphology/distribution, also found associated with eIF-3
transcript_HQ_TX_pn_transcript76179/f2p0/671	671	70.4	7.2e-35	XP_001764988.1	predicted protein [Physcomitrella patens]	83.784	3.56e-09	XM_015777610.1	PREDICTED: Oryza sativa Japonica Group cytochrome c oxidase subunit 6a, mitochondrial (LOC4334266), mRNA	K02266	COX6A	cytochrome c oxidase subunit 6a	-	ko00190; Metabolism; Energy metabolism; Oxidative phosphorylation | ko04260; Organismal Systems; Circulatory system; Cardiac muscle contraction | ko05010; Human Diseases; Neurodegenerative diseases; Alzheimer's disease | ko05012; Human Diseases; Neurodegenerative diseases; Parkinson's disease | ko05016; Human Diseases; Neurodegenerative diseases; Huntington's disease | ko04932; Human Diseases; En…	38.2	2.4e-12	sp|Q9T070|COX6A_ARATH	Cytochrome c oxidase subunit 6a, mitochondrial OS=Arabidopsis thaliana GN=COX6A PE=2 SV=1	PF02046:Cytochrome c oxidase subunit VIa	--	--	GO:0005751//GO:0005743	mitochondrial respiratory chain complex IV//mitochondrial inner membrane	GO:0004129	cytochrome-c oxidase activity	At4g37830	Cytochrome c oxidase, subunit VIa/COX13
transcript_HQ_TX_pn_transcript62003/f15p0/1454	1454	69.7	6.5e-174	XP_001764400.1	predicted protein [Physcomitrella patens]	80.156	9.74e-43	XM_015769852.1	PREDICTED: Oryza sativa Japonica Group uncharacterized LOC107276217 (LOC107276217), mRNA	-	-	-	-	-	--	--	--	--	--	--	--	--	--	--	--	--	--
transcript_HQ_TX_pn_transcript61300/f2p0/1566	1566	72.1	8.5e-111	XP_001779309.1	predicted protein [Physcomitrella patens]	--	--	--	--	-	-	-	-	-	38.1	6e-62	sp|Q9FN48|CAS_ARATH	Calcium sensing receptor, chloroplastic OS=Arabidopsis thaliana GN=CAS PE=1 SV=1	PF08256:Aurein-like antibiotic peptide	GO:0006952	defense response	--	--	--	--	--	--
transcript_HQ_TX_pn_transcript30641/f5p0/2357	2357	64.8	7.9e-169	BAF95589.1	DNA-directed RNA polymerase alpha chain [Physcomitrella patens]	--	--	--	--	K03040	rpoA	DNA-directed RNA polymerase subunit alpha	2.7.7.6	ko00230; Metabolism; Nucleotide metabolism; Purine metabolism | ko00240; Metabolism; Nucleotide metabolism; Pyrimidine metabolism | ko03020; Genetic Information Processing; Transcription; RNA polymerase	66	1.2e-130	sp|P60315|RPOA_PHYPA	DNA-directed RNA polymerase subunit alpha, chloroplastic OS=Physcomitrella patens subsp. patens GN=rpoA PE=2 SV=1	PF01000:RNA polymerase Rpb3/RpoA insert domain;PF03118:Bacterial RNA polymerase, alpha chain C terminal domain;PF01193:RNA polymerase Rpb3/Rpb11 dimerisation domain	GO:0006351	transcription, DNA-templated	--	--	GO:0003677//GO:0046983//GO:0003899	DNA binding//protein dimerization activity//DNA-directed 5'-3' RNA polymerase activity	--	--
transcript_HQ_TX_pn_transcript4974/f17p0/3646	3646	88.8	0	XP_001765583.1	predicted protein [Physcomitrella patens]	84.779	0	XM_001765531.1	Physcomitrella patens subsp. patens predicted protein (PHYPADRAFT_212161) mRNA, complete cds	K01490	AMPD	AMP deaminase	3.5.4.6	ko00230; Metabolism; Nucleotide metabolism; Purine metabolism	74.7	2.1e-299	sp|O80452|AMPD_ARATH	AMP deaminase OS=Arabidopsis thaliana GN=AMPD PE=1 SV=2	PF00962:Adenosine/AMP deaminase	--	--	--	--	GO:0019239	deaminase activity	At2g38280	Adenosine monophosphate deaminase
transcript_HQ_TX_pn_transcript30363/f9p0/2290	2290	75.2	8.6e-205	XP_001771454.1	predicted protein [Physcomitrella patens]	--	--	--	--	-	-	-	-	-	38.1	3.8e-89	sp|Q8VYE5|E1312_ARATH	Glucan endo-1,3-beta-glucosidase 12 OS=Arabidopsis thaliana GN=At4g29360 PE=1 SV=1	PF00332:Glycosyl hydrolases family 17;PF08491:Squalene epoxidase	GO:0055114//GO:0005975	oxidation-reduction process//carbohydrate metabolic process	GO:0016021	integral component of membrane	GO:0050660//GO:0004506//GO:0004553	flavin adenine dinucleotide binding//squalene monooxygenase activity//hydrolase activity, hydrolyzing O-glycosyl compounds	--	--
transcript_HQ_TX_pn_transcript420/f2p0/5233	5233	61.5	0	BAP69206.1	pentatricopeptide repeat protein [Physcomitrella patens]	72.977	0	AB979874.1	Physcomitrella patens PpPPR_45 mRNA for pentatricopeptide repeat protein, complete cds	-	-	-	-	-	37.2	3.5e-199	sp|Q9SVP7|PP307_ARATH	Pentatricopeptide repeat-containing protein At4g13650 OS=Arabidopsis thaliana GN=PCMP-H42 PE=2 SV=2	PF14432:DYW family of nucleic acid deaminases;PF17049:ATPase expression protein 1	GO:0006417	regulation of translation	--	--	GO:0008270//GO:0045182	zinc ion binding//translation regulator activity	At4g13650	FOG: PPR repeat
transcript_HQ_TX_pn_transcript18675/f6p0/2754	2754	65.5	3.1e-217	XP_001780273.1	predicted protein [Physcomitrella patens]	--	--	--	--	-	-	-	-	-	27.4	1e-16	sp|F4I9E1|NFD4_ARATH	Protein NUCLEAR FUSION DEFECTIVE 4 OS=Arabidopsis thaliana GN=NFD4 PE=3 SV=1	PF07690:Major Facilitator Superfamily	GO:0055085	transmembrane transport	GO:0016021	integral component of membrane	--	--	--	--
transcript_HQ_TX_pn_transcript47830/f5p0/1925	1925	65.2	4.8e-132	XP_001779416.1	predicted protein [Physcomitrella patens]	78.532	1.42e-161	XM_001783228.1	Physcomitrella patens subsp. patens predicted protein (PHYPADRAFT_98570) mRNA, complete cds	--	--	--	--	--	--	--	--	--	PF00646:F-box domain;PF12937:F-box-like	--	--	--	--	GO:0005515	protein binding	--	--
transcript_HQ_TX_pn_transcript60156/f2p0/1602	1602	93.5	2.1e-149	XP_001762521.1	predicted protein [Physcomitrella patens]	78.979	1.96e-159	XM_001753196.1	Physcomitrella patens subsp. patens predicted protein (PHYPADRAFT_202226) mRNA, complete cds	K09872	PIP	aquaporin PIP	-	-	80.3	1.2e-126	sp|P43286|PIP21_ARATH	Aquaporin PIP2-1 OS=Arabidopsis thaliana GN=PIP2-1 PE=1 SV=1	PF00230:Major intrinsic protein	GO:0006810	transport	GO:0016020	membrane	GO:0005215	transporter activity	At3g53420	Aquaporin (major intrinsic protein family)
transcript_HQ_TX_pn_transcript945/f8p0/4723	4723	86.9	0	XP_001785330.1	predicted protein [Physcomitrella patens]	84.067	0	XM_001785278.1	Physcomitrella patens subsp. patens predicted protein (PHYPADRAFT_227947) mRNA, complete cds	K02335	DPO1, polA	DNA polymerase I	2.7.7.7	ko00230; Metabolism; Nucleotide metabolism; Purine metabolism | ko00240; Metabolism; Nucleotide metabolism; Pyrimidine metabolism | ko03030; Genetic Information Processing; Replication and repair; DNA replication | ko03410; Genetic Information Processing; Replication and repair; Base excision repair | ko03420; Genetic Information Processing; Replication and repair; Nucleotide excision repair | ko…	59.9	6.9e-271	sp|F4I6M1|POLIA_ARATH	DNA polymerase I A, chloroplastic/mitochondrial OS=Arabidopsis thaliana GN=POLIA PE=2 SV=1	PF00476:DNA polymerase family A;PF01612:3'-5' exonuclease	GO:0006139//GO:0006260	nucleobase-containing compound metabolic process//DNA replication	--	--	GO:0003677//GO:0003887//GO:0008408//GO:0003676	DNA binding//DNA-directed DNA polymerase activity//3'-5' exonuclease activity//nucleic acid binding	At1g50840	DNA polymerase theta/eta, DEAD-box superfamily
transcript_HQ_TX_pn_transcript64926/f2p0/1441	1440	68.6	3.7e-113	XP_001779241.1	predicted protein [Physcomitrella patens]	81.346	0	XM_001779189.1	Physcomitrella patens subsp. patens predicted protein (PHYPADRAFT_170645) mRNA, complete cds	-	-	-	-	-	--	--	--	--	--	--	--	--	--	--	--	--	--
transcript_HQ_TX_pn_transcript6983/f2p0/3431	3431	90.3	0	AMB49030.1	C3HDZ1 [Ceratodon purpureus]	82.959	0	DQ657201.1	Physcomitrella patens class III HD-Zip protein HB11 mRNA, complete cds	K09338	HD-ZIP	homeobox-leucine zipper protein	-	-	57.8	1.7e-271	sp|Q6AST1|HOX32_ORYSJ	Homeobox-leucine zipper protein HOX32 OS=Oryza sativa subsp. japonica GN=HOX32 PE=2 SV=1	PF00046:Homeobox domain;PF01852:START domain;PF00170:bZIP transcription factor	GO:0006355	regulation of transcription, DNA-templated	--	--	GO:0043565//GO:0003700//GO:0008289//GO:0003677	sequence-specific DNA binding//transcription factor activity, sequence-specific DNA binding//lipid binding//DNA binding	--	--
transcript_HQ_TX_pn_transcript13265/f2p0/3019	3019	87.3	0	XP_001765920.1	predicted protein [Physcomitrella patens]	85.247	0	XM_001765868.1	Physcomitrella patens subsp. patens predicted protein (PHYPADRAFT_106476) mRNA, complete cds	-	-	-	-	-	63.3	2.7e-244	sp|B9DHT4|ARIA_ARATH	ARM REPEAT PROTEIN INTERACTING WITH ABF2 OS=Arabidopsis thaliana GN=ARIA PE=1 SV=2	PF01602:Adaptin N terminal region;PF11698:V-ATPase subunit H;PF02985:HEAT repeat;PF00651:BTB/POZ domain;PF00514:Armadillo/beta-catenin-like repeat	GO:0015991//GO:0006886//GO:0016192	ATP hydrolysis coupled proton transport//intracellular protein transport//vesicle-mediated transport	GO:0030117//GO:0000221	membrane coat//vacuolar proton-transporting V-type ATPase, V1 domain	GO:0016820//GO:0005515	hydrolase activity, acting on acid anhydrides, catalyzing transmembrane movement of substances//protein binding	At5g13060	FOG: Armadillo/beta-catenin-like repeats
transcript_HQ_TX_pn_transcript39490/f4p0/2128	2128	35.7	1.1e-47	OAE35815.1	hypothetical protein AXG93_4225s1180 [Marchantia polymorpha subsp. polymorpha]	--	--	--	--	-	-	-	-	-	33.4	2.6e-28	sp|Q99090|CPRF2_PETCR	Light-inducible protein CPRF2 OS=Petroselinum crispum GN=CPRF2 PE=2 SV=2	PF06156:Protein of unknown function (DUF972);PF00170:bZIP transcription factor;PF05837:Centromere protein H (CENP-H);PF07716:Basic region leucine zipper;PF02932:Neurotransmitter-gated ion-channel transmembrane region;PF03131:bZIP Maf transcription factor;PF10186:Vacuolar sorting 38 and autophagy-related subunit 14	GO:0051382//GO:0006811//GO:0006355//GO:0010508//GO:0006260	kinetochore assembly//ion transport//regulation of transcription, DNA-templated//positive regulation of autophagy//DNA replication	GO:0000776//GO:0016020//GO:0005634	kinetochore//membrane//nucleus	GO:0043565//GO:0003677//GO:0003700	sequence-specific DNA binding//DNA binding//transcription factor activity, sequence-specific DNA binding	--	--
transcript_HQ_TX_pn_transcript41869/f2p0/2025	2025	68	3.2e-211	XP_001774589.1	predicted protein [Physcomitrella patens]	84.007	3.23e-158	XM_001774537.1	Physcomitrella patens subsp. patens predicted protein (PHYPADRAFT_168494) mRNA, complete cds	-	-	-	-	-	31.3	3.3e-52	sp|Q82IY3|PTLI_STRAW	Pentalenene oxygenase OS=Streptomyces avermitilis (strain ATCC 31267 / DSM 46492 / JCM 5070 / NBRC 14893 / NCIMB 12804 / NRRL 8165 / MA-4680) GN=ptlI PE=1 SV=1	PF00067:Cytochrome P450	GO:0055114	oxidation-reduction process	--	--	GO:0016705//GO:0005506//GO:0020037	oxidoreductase activity, acting on paired donors, with incorporation or reduction of molecular oxygen//iron ion binding//heme binding	At3g14680	Cytochrome P450 CYP4/CYP19/CYP26 subfamilies
transcript_HQ_TX_pn_transcript22693/f2p0/2611	2609	52.1	5.7e-35	KMZ72108.1	Phosphatidylinositol N-acetylglucosaminyltransferase [Zostera marina]	--	--	--	--	K03861	PIGP, GPI19, DSCR5	phosphatidylinositol glycan, class P	-	ko00563; Metabolism; Glycan biosynthesis and metabolism; Glycosylphosphatidylinositol (GPI)-anchor biosynthesis	48	6.1e-27	sp|O64792|PIGP_ARATH	Phosphatidylinositol N-acetylglucosaminyltransferase subunit P OS=Arabidopsis thaliana GN=At1g61280 PE=2 SV=1	--	--	--	--	--	--	--	At1g61280	N-acetylglucosaminyltransferase complex, subunit PIG-P, required for phosphatidylinositol biosynthesis
transcript_HQ_TX_pn_transcript1545/f2p0/4457	4456	42.1	3.3e-224	GAQ92670.1	hypothetical protein KFL_010890010, partial [Klebsormidium flaccidum]	--	--	--	--	--	--	--	--	--	--	--	--	--	--	--	--	--	--	--	--	--	--
transcript_HQ_TX_pn_transcript61041/f3p0/1575	1575	84.7	8.2e-122	XP_001782032.1	predicted protein [Physcomitrella patens]	--	--	--	--	K01803	TPI, tpiA	triosephosphate isomerase (TIM)	5.3.1.1	ko01200; Metabolism; Global and overview maps; Carbon metabolism | ko01230; Metabolism; Global and overview maps; Biosynthesis of amino acids | ko00010; Metabolism; Carbohydrate metabolism; Glycolysis / Gluconeogenesis | ko00051; Metabolism; Carbohydrate metabolism; Fructose and mannose metabolism | ko00562; Metabolism; Carbohydrate metabolism; Inositol phosphate metabolism | ko00710; Metabolism;…	69.2	4.6e-110	sp|Q9SKP6|TPIC_ARATH	Triosephosphate isomerase, chloroplastic OS=Arabidopsis thaliana GN=TIM PE=1 SV=1	PF00121:Triosephosphate isomerase	GO:0008152	metabolic process	--	--	GO:0004807	triose-phosphate isomerase activity	At2g21170	Triosephosphate isomerase
transcript_HQ_TX_pn_transcript70587/f105p0/1086	1087	59.9	8.1e-52	XP_001771834.1	predicted protein [Physcomitrella patens]	--	--	--	--	-	-	-	-	-	--	--	--	--	--	--	--	--	--	--	--	--	--
transcript_HQ_TX_pn_transcript2801/f2p0/4082	4082	48.3	1.1e-173	OAE26964.1	hypothetical protein AXG93_1027s1050 [Marchantia polymorpha subsp. polymorpha]	81.638	4.42e-75	XM_001784562.1	Physcomitrella patens subsp. patens predicted protein (PHYPADRAFT_173123) mRNA, complete cds	-	-	-	-	-	27.1	1.9e-19	sp|F4IXE7|IDM1_ARATH	Increased DNA methylation 1 OS=Arabidopsis thaliana GN=IDM1 PE=1 SV=1	PF13673:Acetyltransferase (GNAT) domain;PF00628:PHD-finger;PF13508:Acetyltransferase (GNAT) domain;PF00583:Acetyltransferase (GNAT) family	--	--	--	--	GO:0008080//GO:0005515	N-acetyltransferase activity//protein binding	--	--
transcript_HQ_TX_pn_transcript35913/f3p0/2214	2214	73.7	9.8e-214	XP_001781921.1	predicted protein [Physcomitrella patens]	--	--	--	--	-	-	-	-	-	50	3.8e-102	sp|O49432|QRT3_ARATH	Polygalacturonase QRT3 OS=Arabidopsis thaliana GN=QRT3 PE=2 SV=1	PF01833:IPT/TIG domain	--	--	--	--	GO:0005515	protein binding	--	--
transcript_HQ_TX_pn_transcript2857/f5p0/4075	4075	89.8	0	APU94851.1	leucine-rich repeat receptor-like protein kinase [Pohlia nutans]	99.974	0	KX159247.1	Pohlia nutans leucine-rich repeat receptor-like protein kinase (LRR-RLK23) mRNA, complete cds	-	-	-	-	-	43.3	3.6e-215	sp|Q9S7I6|RPK2_ARATH	LRR receptor-like serine/threonine-protein kinase RPK2 OS=Arabidopsis thaliana GN=RPK2 PE=2 SV=1	PF00069:Protein kinase domain;PF13855:Leucine rich repeat;PF07714:Protein tyrosine kinase;PF00560:Leucine Rich Repeat	GO:0006468	protein phosphorylation	--	--	GO:0004672//GO:0005524//GO:0005515	protein kinase activity//ATP binding//protein binding	--	--
transcript_HQ_TX_pn_transcript3312/f3p0/3976	3976	89.8	1.5e-273	XP_001777953.1	predicted protein [Physcomitrella patens]	86.207	0	XM_001777901.1	Physcomitrella patens subsp. patens predicted protein (PHYPADRAFT_92714) mRNA, complete cds	-	-	-	-	-	24.1	9.7e-08	sp|Q9SKH2|Y2369_ARATH	BTB/POZ domain-containing protein At2g13690 OS=Arabidopsis thaliana GN=PRL1-IFG PE=2 SV=2	--	--	--	--	--	--	--	--	--
transcript_HQ_TX_pn_transcript5735/f3p0/3627	3627	88.7	0	XP_001756628.1	predicted protein [Physcomitrella patens]	83.454	0	XM_001756576.1	Physcomitrella patens subsp. patens predicted protein (PHYPADRAFT_177398) mRNA, complete cds	K01006	ppdK	pyruvate, orthophosphate dikinase	2.7.9.1	ko01200; Metabolism; Global and overview maps; Carbon metabolism | ko00620; Metabolism; Carbohydrate metabolism; Pyruvate metabolism | ko00710; Metabolism; Energy metabolism; Carbon fixation in photosynthetic organisms | ko00720; Metabolism; Energy metabolism; Carbon fixation pathways in prokaryotes	76.7	0	sp|Q42910|PPDK_MESCR	Pyruvate, phosphate dikinase, chloroplastic OS=Mesembryanthemum crystallinum GN=PPD PE=2 SV=1	PF00391:PEP-utilising enzyme, mobile domain;PF13404:AsnC-type helix-turn-helix domain;PF01326:Pyruvate phosphate dikinase, PEP/pyruvate binding domain;PF02896:PEP-utilising enzyme, TIM barrel domain	GO:0006355//GO:0016310	regulation of transcription, DNA-templated//phosphorylation	--	--	GO:0016301//GO:0016772//GO:0005524//GO:0043565	kinase activity//transferase activity, transferring phosphorus-containing groups//ATP binding//sequence-specific DNA binding	--	--
transcript_HQ_TX_pn_transcript3528/f29p0/3831	3831	64.6	9.1e-199	BAL46029.1	Dof transcription factor [Physcomitrella patens]	81.356	1.23e-30	XM_010554269.2	PREDICTED: Tarenaya hassleriana cyclic dof factor 5-like (LOC104822909), mRNA	-	-	-	-	-	41.5	5.1e-30	sp|Q93ZL5|CDF2_ARATH	Cyclic dof factor 2 OS=Arabidopsis thaliana GN=CDF2 PE=1 SV=2	PF02701:Dof domain, zinc finger;PF00628:PHD-finger	GO:0006355	regulation of transcription, DNA-templated	--	--	GO:0003677//GO:0005515	DNA binding//protein binding	--	--
transcript_HQ_TX_pn_transcript57880/f9p0/1647	1647	84.1	6.1e-136	XP_001759124.1	predicted protein [Physcomitrella patens]	80.021	0	CP019093.1	Spirodela polyrhiza strain 9509 chromosome 1 sequence	K02115	ATPF1G, atpG	F-type H+-transporting ATPase subunit gamma	-	ko00190; Metabolism; Energy metabolism; Oxidative phosphorylation | ko00195; Metabolism; Energy metabolism; Photosynthesis	69.9	7.1e-130	sp|Q01908|ATPG1_ARATH	ATP synthase gamma chain 1, chloroplastic OS=Arabidopsis thaliana GN=ATPC1 PE=1 SV=1	--	--	--	--	--	--	--	At4g04640	F0F1-type ATP synthase, gamma subunit
transcript_HQ_TX_pn_transcript68173/f2p0/1299	1299	98.5	2.4e-151	XP_001765036.1	predicted protein [Physcomitrella patens]	88.354	0	XM_001764984.1	Physcomitrella patens subsp. patens predicted protein (PHYPADRAFT_229251) mRNA, complete cds	K01759	GLO1, gloA	lactoylglutathione lyase	4.4.1.5	ko00620; Metabolism; Carbohydrate metabolism; Pyruvate metabolism	81.9	2.9e-134	sp|Q8W593|LGUC_ARATH	Probable lactoylglutathione lyase, chloroplastic OS=Arabidopsis thaliana GN=At1g67280 PE=1 SV=1	PF13181:Tetratricopeptide repeat;PF13176:Tetratricopeptide repeat;PF00515:Tetratricopeptide repeat	--	--	--	--	GO:0005515	protein binding	At1g67280	Predicted glyoxalase
transcript_HQ_TX_pn_transcript45519/f3p0/1985	1985	--	--	--	--	--	--	--	--	--	--	--	--	--	--	--	--	--	--	--	--	--	--	--	--	--	--
transcript_HQ_TX_pn_transcript43241/f3p0/2025	2025	88.1	1.7e-300	XP_001772051.1	predicted protein [Physcomitrella patens]	84.958	0	XM_001771999.1	Physcomitrella patens subsp. patens predicted protein (PHYPADRAFT_190421) mRNA, complete cds	K15633	gpmI	2,3-bisphosphoglycerate-independent phosphoglycerate mutase	5.4.2.12	ko01200; Metabolism; Global and overview maps; Carbon metabolism | ko01230; Metabolism; Global and overview maps; Biosynthesis of amino acids | ko00010; Metabolism; Carbohydrate metabolism; Glycolysis / Gluconeogenesis | ko00680; Metabolism; Energy metabolism; Methane metabolism | ko00260; Metabolism; Amino acid metabolism; Glycine, serine and threonine metabolism	70.6	3.5e-240	sp|P35493|PMGI_RICCO	2,3-bisphosphoglycerate-independent phosphoglycerate mutase OS=Ricinus communis PE=1 SV=2	PF01676:Metalloenzyme superfamily;PF06415:BPG-independent PGAM N-terminus (iPGM_N)	GO:0006007	glucose catabolic process	GO:0005737	cytoplasm	GO:0003824//GO:0030145//GO:0004619//GO:0046872	catalytic activity//manganese ion binding//phosphoglycerate mutase activity//metal ion binding	At3g08590	Phosphoglycerate mutase
transcript_HQ_TX_pn_transcript13994/f4p0/2977	2977	83.8	0	XP_001753327.1	predicted protein [Physcomitrella patens]	86.842	0	XM_001753275.1	Physcomitrella patens subsp. patens predicted protein (PHYPADRAFT_174728) mRNA, complete cds	K20299	VPS53	vacuolar protein sorting-associated protein 53	-	-	57.3	3e-264	sp|Q0WQF4|VP53A_ARATH	Vacuolar protein sorting-associated protein 53 A OS=Arabidopsis thaliana GN=VPS53 PE=1 SV=1	PF06732:Pescadillo N-terminus;PF04437:RINT-1 / TIP-1 family;PF07156:Prenylcysteine lyase;PF04513:Baculovirus polyhedron envelope protein, PEP, C terminus ;PF10392:Golgi transport complex subunit 5;PF10191:Golgi complex component 7 (COG7)	GO:0030328//GO:0006891//GO:0048193//GO:0055114//GO:0042254//GO:0006886	prenylcysteine catabolic process//intra-Golgi vesicle-mediated transport//Golgi vesicle transport//oxidation-reduction process//ribosome biogenesis//intracellular protein transport	GO:0019031//GO:0005730//GO:0019028//GO:0005783//GO:0017119	viral envelope//nucleolus//viral capsid//endoplasmic reticulum//Golgi transport complex	GO:0016670//GO:0005198	oxidoreductase activity, acting on a sulfur group of donors, oxygen as acceptor//structural molecule activity	At1g50500	Late Golgi protein sorting complex, subunit Vps53
transcript_HQ_TX_pn_transcript34968/f2p0/2236	2236	67.9	1.1e-39	XP_001778182.1	predicted protein [Physcomitrella patens]	--	--	--	--	K12897	TRA2	transformer-2 protein	-	ko03040; Genetic Information Processing; Transcription; Spliceosome	65.9	3.8e-25	sp|Q84TH4|SR45A_ARATH	Serine/arginine-rich splicing factor SR45a OS=Arabidopsis thaliana GN=SR45A PE=1 SV=1	PF00076:RNA recognition motif. (a.k.a. RRM, RBD, or RNP domain)	--	--	--	--	GO:0003676	nucleic acid binding	At1g07350	Hsp27-ERE-TATA-binding protein/Scaffold attachment factor (SAF-B)
transcript_HQ_TX_pn_transcript47169/f3p0/1943	1943	--	--	--	--	--	--	--	--	--	--	--	--	--	--	--	--	--	--	--	--	--	--	--	--	--	--
transcript_HQ_TX_pn_transcript23169/f3p0/2601	2598	68.4	7.2e-216	XP_001780819.1	predicted protein [Physcomitrella patens]	80.253	0	XM_001780767.1	Physcomitrella patens subsp. patens predicted protein (PHYPADRAFT_60819) mRNA, complete cds	-	-	-	-	-	25.2	1.8e-15	sp|Q8NEE6|FXL13_HUMAN	F-box/LRR-repeat protein 13 OS=Homo sapiens GN=FBXL13 PE=2 SV=3	PF00560:Leucine Rich Repeat;PF13516:Leucine Rich repeat;PF13855:Leucine rich repeat	--	--	--	--	GO:0005515	protein binding	At1g15740	Leucine rich repeat proteins, some proteins contain F-box
transcript_HQ_TX_pn_transcript45179/f2p0/1991	1991	73.9	9.5e-192	XP_001759375.1	predicted protein [Physcomitrella patens]	81.664	0	XM_001776784.1	Physcomitrella patens subsp. patens predicted protein (PHYPADRAFT_221323) mRNA, complete cds	K14793	RRP9	ribosomal RNA-processing protein 9	-	-	41.2	1.1e-103	sp|Q75LV5|YAO_ORYSJ	U3 snoRNP-associated protein-like YAOH OS=Oryza sativa subsp. japonica GN=Os03g0625900 PE=2 SV=1	PF03178:CPSF A subunit region;PF00400:WD domain, G-beta repeat	--	--	GO:0005634	nucleus	GO:0003676//GO:0005515	nucleic acid binding//protein binding	At4g05410	U3 snoRNP-associated protein (contains WD40 repeats)
transcript_HQ_TX_pn_transcript33204/f6p0/2261	2262	93.2	7.1e-284	XP_001772721.1	predicted protein [Physcomitrella patens]	86.344	0	XM_001772720.1	Physcomitrella patens subsp. patens predicted protein (PHYPADRAFT_190951) mRNA, complete cds	K01657	trpE	anthranilate synthase component I	4.1.3.27	ko01230; Metabolism; Global and overview maps; Biosynthesis of amino acids | ko00400; Metabolism; Amino acid metabolism; Phenylalanine, tyrosine and tryptophan biosynthesis | ko02024; Cellular Processes; Cellular community - prokaryotes; Quorum sensing | ko02025; Cellular Processes; Cellular community - prokaryotes; Biofilm formation - Pseudomonas aeruginosa	66.6	2.6e-215	sp|A2XNK3|ASA1_ORYSI	Anthranilate synthase alpha subunit 1, chloroplastic OS=Oryza sativa subsp. indica GN=ASA1 PE=3 SV=1	PF04715:Anthranilate synthase component I, N terminal region	GO:0009058	biosynthetic process	--	--	--	--	At2g29690	Isochorismate synthase
transcript_HQ_TX_pn_transcript66391/f5p0/1352	1352	81.4	2.2e-160	XP_001770582.1	class III RPD3 type histone deacetylase protein [Physcomitrella patens]	73.029	3.39e-12	XR_002052560.1	PREDICTED: Ipomoea nil histone deacetylase 2 (LOC109171288), transcript variant X2, misc_RNA	K11418	HDAC11	histone deacetylase 11	3.5.1.98	ko05203; Human Diseases; Cancers: Overview; Viral carcinogenesis | ko05034; Human Diseases; Substance dependence; Alcoholism	66.5	2.1e-124	sp|Q944K3|HDA2_ARATH	Histone deacetylase 2 OS=Arabidopsis thaliana GN=HDA2 PE=2 SV=2	--	--	--	--	--	--	--	Hs13376228	Predicted histone deacetylase
transcript_HQ_TX_pn_transcript54636/f2p0/1760	1760	90.2	1.3e-264	XP_001783274.1	predicted protein [Physcomitrella patens]	84.083	0	XM_001783222.1	Physcomitrella patens subsp. patens predicted protein (PHYPADRAFT_226393) mRNA, complete cds	K01889	FARSA, pheS	phenylalanyl-tRNA synthetase alpha chain	6.1.1.20	ko00970; Genetic Information Processing; Translation; Aminoacyl-tRNA biosynthesis	67.9	3.2e-189	sp|Q9T034|SYFA_ARATH	Phenylalanine--tRNA ligase alpha subunit, cytoplasmic OS=Arabidopsis thaliana GN=At4g39280 PE=2 SV=3	PF01409:tRNA synthetases class II core domain (F);PF00152:tRNA synthetases class II (D, K and N) ;PF00587:tRNA synthetase class II core domain (G, H, P, S and T)	GO:0006418//GO:0043039	tRNA aminoacylation for protein translation//tRNA aminoacylation	GO:0005737	cytoplasm	GO:0000166//GO:0004812//GO:0005524//GO:0000049	nucleotide binding//aminoacyl-tRNA ligase activity//ATP binding//tRNA binding	Hs4758340	Phenylalanyl-tRNA synthetase, beta subunit
transcript_HQ_TX_pn_transcript75110/f3p0/811	811	--	--	--	--	--	--	--	--	--	--	--	--	--	--	--	--	--	PF00257:Dehydrin;PF15761:Immortalisation up-regulated protein;PF05793:Transcription initiation factor IIF, alpha subunit (TFIIF-alpha)	GO:0006950//GO:0006367//GO:0032968//GO:0009415	response to stress//transcription initiation from RNA polymerase II promoter//positive regulation of transcription elongation from RNA polymerase II promoter//response to water	GO:0005634	nucleus	GO:0003677	DNA binding	--	--
transcript_HQ_TX_pn_transcript74591/f8p0/835	835	64.1	6.2e-44	XP_001773589.1	predicted protein [Physcomitrella patens]	--	--	--	--	-	-	-	-	-	--	--	--	--	PF00684:DnaJ central domain	--	--	--	--	GO:0031072//GO:0051082	heat shock protein binding//unfolded protein binding	--	--
transcript_HQ_TX_pn_transcript10653/f6p0/3172	3172	91	0	XP_001774529.1	predicted protein [Physcomitrella patens]	87.114	0	XM_001774477.1	Physcomitrella patens subsp. patens predicted protein (PHYPADRAFT_141468) mRNA, complete cds	K00276	AOC3, AOC2, tynA	primary-amine oxidase	1.4.3.21	ko00260; Metabolism; Amino acid metabolism; Glycine, serine and threonine metabolism | ko00350; Metabolism; Amino acid metabolism; Tyrosine metabolism | ko00360; Metabolism; Amino acid metabolism; Phenylalanine metabolism | ko00410; Metabolism; Metabolism of other amino acids; beta-Alanine metabolism | ko00950; Metabolism; Biosynthesis of other secondary metabolites; Isoquinoline alkaloid biosynt…	39.4	1.4e-137	sp|Q07121|AMO1_ARTS1	Primary amine oxidase OS=Arthrobacter sp. (strain P1) GN=maoI PE=1 SV=1	PF01179:Copper amine oxidase, enzyme domain;PF02728:Copper amine oxidase, N3 domain;PF02727:Copper amine oxidase, N2 domain	GO:0055114//GO:0009308	oxidation-reduction process//amine metabolic process	--	--	GO:0008131//GO:0048038//GO:0005507	primary amine oxidase activity//quinone binding//copper ion binding	At2g42490	Copper amine oxidase
transcript_HQ_TX_pn_transcript44893/f2p0/1942	1942	69.2	2.2e-28	XP_001781895.1	predicted protein [Physcomitrella patens]	--	--	--	--	-	-	-	-	-	52.8	8.6e-26	sp|Q7XKC4|Y4765_ORYSJ	Putative B3 domain-containing protein Os04g0676650 OS=Oryza sativa subsp. japonica GN=Os04g0676650 PE=3 SV=2	PF02362:B3 DNA binding domain	--	--	--	--	GO:0003677	DNA binding	--	--
transcript_HQ_TX_pn_transcript14808/f2p0/2858	2858	51.2	3.5e-179	OIW04888.1	hypothetical protein TanjilG_24004 [Lupinus angustifolius]	79.799	0	XM_001759717.1	Physcomitrella patens subsp. patens predicted protein (PHYPADRAFT_122270) mRNA, complete cds	K01887	RARS, argS	arginyl-tRNA synthetase	6.1.1.19	ko00970; Genetic Information Processing; Translation; Aminoacyl-tRNA biosynthesis	58	3.6e-105	sp|O23247|SYRM_ARATH	Arginine--tRNA ligase, chloroplastic/mitochondrial OS=Arabidopsis thaliana GN=EMB1027 PE=1 SV=1	PF00750:tRNA synthetases class I (R);PF09334:tRNA synthetases class I (M);PF00133:tRNA synthetases class I (I, L, M and V);PF03485:Arginyl tRNA synthetase N terminal domain	GO:0006418//GO:0006420	tRNA aminoacylation for protein translation//arginyl-tRNA aminoacylation	GO:0005737	cytoplasm	GO:0004814//GO:0000166//GO:0005524//GO:0004812	arginine-tRNA ligase activity//nucleotide binding//ATP binding//aminoacyl-tRNA ligase activity	At4g26300	Arginyl-tRNA synthetase
transcript_HQ_TX_pn_transcript53334/f3p0/1792	1792	78.9	2.4e-178	XP_001780844.1	predicted protein [Physcomitrella patens]	--	--	--	--	K05542	DUS1	tRNA-dihydrouridine synthase 1	1.3.1.88	-	49	6.2e-79	sp|Q8K582|DUS1L_RAT	tRNA-dihydrouridine(16/17) synthase [NAD(P)(+)]-like OS=Rattus norvegicus GN=Dus1l PE=2 SV=1	PF01207:Dihydrouridine synthase (Dus);PF00977:Histidine biosynthesis protein	GO:0055114//GO:0000105//GO:0008033	oxidation-reduction process//histidine biosynthetic process//tRNA processing	--	--	GO:0017150//GO:0050660	tRNA dihydrouridine synthase activity//flavin adenine dinucleotide binding	At5g67220	tRNA-dihydrouridine synthase
transcript_HQ_TX_pn_transcript65102/f3p0/1435	1435	64.5	3.2e-88	XP_001753619.1	predicted protein [Physcomitrella patens]	--	--	--	--	-	-	-	-	-	--	--	--	--	--	--	--	--	--	--	--	--	--
transcript_HQ_TX_pn_transcript71185/f31p0/1090	1090	90.9	1e-134	XP_001757271.1	predicted protein [Physcomitrella patens]	87.592	0	XM_001754182.1	Physcomitrella patens subsp. patens predicted protein (PHYPADRAFT_175471) mRNA, complete cds	K08913	LHCB2	light-harvesting complex II chlorophyll a/b binding protein 2	-	ko00196; Metabolism; Energy metabolism; Photosynthesis - antenna proteins	90.9	1.8e-134	sp|P20866|CB2_PHYPA	Chlorophyll a-b binding protein, chloroplastic OS=Physcomitrella patens subsp. patens GN=PHYPADRAFT_124625 PE=3 SV=2	--	--	--	--	--	--	--	--	--
transcript_HQ_TX_pn_transcript13334/f2p0/2999	2998	69.7	6.4e-83	XP_001774184.1	predicted protein [Physcomitrella patens]	--	--	--	--	-	-	-	-	-	32.2	1.2e-21	sp|Q9D0U1|DTWD2_MOUSE	DTW domain-containing protein 2 OS=Mus musculus GN=Dtwd2 PE=2 SV=1	--	--	--	--	--	--	--	At2g41750	Uncharacterized conserved protein, contains DTW domain
transcript_HQ_TX_pn_transcript8999/f6p0/3299	3299	59.5	1e-267	XP_001784189.1	predicted protein [Physcomitrella patens]	75.96	5.21e-168	XM_001782768.1	Physcomitrella patens subsp. patens predicted protein (PHYPADRAFT_172302) mRNA, complete cds	--	--	--	--	--	--	--	--	--	PF00479:Glucose-6-phosphate dehydrogenase, NAD binding domain	GO:0006006//GO:0055114	glucose metabolic process//oxidation-reduction process	--	--	GO:0004345//GO:0050661	glucose-6-phosphate dehydrogenase activity//NADP binding	--	--
transcript_HQ_TX_pn_transcript39558/f5p0/2199	2199	70.2	3.3e-201	XP_001782243.1	predicted protein [Physcomitrella patens]	--	--	--	--	-	-	-	-	-	21.3	5.9e-07	sp|Q40251|VDE_LACSA	Violaxanthin de-epoxidase, chloroplastic OS=Lactuca sativa GN=VDE1 PE=1 SV=1	PF07137:VDE lipocalin domain	GO:0055114	oxidation-reduction process	GO:0009507	chloroplast	GO:0046422	violaxanthin de-epoxidase activity	--	--
transcript_HQ_TX_pn_transcript67763/f10p0/1260	1260	77.6	1e-98	XP_001753208.1	predicted protein [Physcomitrella patens]	81.917	2.15e-103	XM_001753156.1	Physcomitrella patens subsp. patens predicted protein (PHYPADRAFT_55238) mRNA, complete cds	K01304	pcp	pyroglutamyl-peptidase	3.4.19.3	-	36.7	6e-12	sp|O58321|PCP_PYRHO	Pyrrolidone-carboxylate peptidase OS=Pyrococcus horikoshii (strain ATCC 700860 / DSM 12428 / JCM 9974 / NBRC 100139 / OT-3) GN=pcp PE=1 SV=1	--	--	--	--	--	--	--	At1g56700	Predicted pyroglutamyl peptidase
transcript_HQ_TX_pn_transcript9584/f15p0/3260	3260	76.9	0	XP_001755877.1	predicted protein [Physcomitrella patens]	84.282	0	XM_001781235.1	Physcomitrella patens subsp. patens predicted protein (PHYPADRAFT_149537) mRNA, complete cds	-	-	-	-	-	48.2	2.7e-226	sp|O81644|VILI2_ARATH	Villin-2 OS=Arabidopsis thaliana GN=VLN2 PE=1 SV=2	PF02209:Villin headpiece domain	GO:0007010	cytoskeleton organization	--	--	GO:0003779	actin binding	At2g41740	Actin regulatory proteins (gelsolin/villin family)
transcript_HQ_TX_pn_transcript10907/f8p0/3126	3126	73.9	2.6e-119	XP_001781443.1	predicted protein [Physcomitrella patens]	--	--	--	--	-	-	-	-	-	28.7	1.1e-30	sp|Q869R1|CTLHB_DICDI	CTL-like protein DDB_G0274487 OS=Dictyostelium discoideum GN=DDB_G0274487 PE=3 SV=1	--	--	--	--	--	--	--	At5g13760	Choline transporter-like protein
transcript_HQ_TX_pn_transcript6296/f7p0/3531	3531	62.9	4.0e-310	XP_001775092.1	predicted protein [Physcomitrella patens]	81.29	0	XM_001775040.1	Physcomitrella patens subsp. patens predicted protein (PHYPADRAFT_89677) mRNA, complete cds	-	-	-	-	-	23.1	2.8e-06	sp|Q9T041|TOR1_ARATH	Microtubule-associated protein TORTIFOLIA1 OS=Arabidopsis thaliana GN=TOR1 PE=1 SV=2	PF02985:HEAT repeat	--	--	--	--	GO:0005515	protein binding	--	--
transcript_HQ_TX_pn_transcript65013/f18p0/1399	1399	87.7	6.6e-123	XP_001767729.1	predicted protein [Physcomitrella patens]	74.851	7.14e-54	XM_011040413.1	PREDICTED: Populus euphratica sec-independent protein translocase protein TATC, chloroplastic (LOC105135516), mRNA	K03118	tatC	sec-independent protein translocase protein TatC	-	ko03060; Genetic Information Processing; Folding, sorting and degradation; Protein export | ko03070; Environmental Information Processing; Membrane transport; Bacterial secretion system	71.3	5.7e-96	sp|C4IZX0|TATC_MAIZE	Sec-independent protein translocase protein TATC, chloroplastic OS=Zea mays GN=TATC PE=2 SV=1	PF00902:Sec-independent protein translocase protein (TatC)	--	--	GO:0016021	integral component of membrane	--	--	--	--
transcript_HQ_TX_pn_transcript54213/f3p0/1803	1803	72.2	2.5e-98	XP_001762620.1	predicted protein [Physcomitrella patens]	80.634	1.08e-122	XM_001761128.1	Physcomitrella patens subsp. patens predicted protein (PHYPADRAFT_124114) mRNA, complete cds	-	-	-	-	-	57.9	6.5e-60	sp|Q84MC1|GCT22_ARATH	Gamma-glutamylcyclotransferase 2-2 OS=Arabidopsis thaliana GN=GGCT2;2 PE=1 SV=1	PF10664:Cyanobacterial and plastid NDH-1 subunit M;PF04752:ChaC-like protein	GO:0006751//GO:0055114	glutathione catabolic process//oxidation-reduction process	--	--	GO:0003839//GO:0016655	gamma-glutamylcyclotransferase activity//oxidoreductase activity, acting on NAD(P)H, quinone or similar compound as acceptor	At5g26220	Predicted cation transporter
transcript_HQ_TX_pn_transcript407/f3p0/5222	5222	39	1.1e-42	GAQ92670.1	hypothetical protein KFL_010890010, partial [Klebsormidium flaccidum]	86.017	2.67e-63	XM_001754458.1	Physcomitrella patens subsp. patens predicted protein (PHYPADRAFT_175776) mRNA, complete cds	K17268	COPE	coatomer subunit epsilon	-	-	55.4	4.2e-19	sp|Q9MAX6|COPE1_ORYSJ	Coatomer subunit epsilon-1 OS=Oryza sativa subsp. japonica GN=COPE1 PE=2 SV=1	--	--	--	--	--	--	--	At1g30630	Vesicle coat complex COPI, epsilon subunit
transcript_HQ_TX_pn_transcript32295/f4p0/2283	2283	57	2.5e-180	GAQ77784.1	Hypothetical protein KFL_000030600 [Klebsormidium flaccidum]	--	--	--	--	-	-	-	-	-	--	--	--	--	PF00070:Pyridine nucleotide-disulphide oxidoreductase;PF01266:FAD dependent oxidoreductase;PF02737:3-hydroxyacyl-CoA dehydrogenase, NAD binding domain;PF07992:Pyridine nucleotide-disulphide oxidoreductase;PF12831:FAD dependent oxidoreductase	GO:0055114//GO:0006631	oxidation-reduction process//fatty acid metabolic process	--	--	GO:0003857//GO:0016491	3-hydroxyacyl-CoA dehydrogenase activity//oxidoreductase activity	--	--
transcript_HQ_TX_pn_transcript22625/f10p0/2556	2556	92.6	1.1e-152	XP_001758082.1	predicted protein [Physcomitrella patens]	77.099	3.8e-29	XM_003563735.3	PREDICTED: Brachypodium distachyon L-type lectin-domain containing receptor kinase S.4 (LOC100827558), mRNA	K04733	IRAK4	interleukin-1 receptor-associated kinase 4	2.7.11.1	ko04064; Environmental Information Processing; Signal transduction; NF-kappa B signaling pathway | ko04620; Organismal Systems; Immune system; Toll-like receptor signaling pathway | ko04624; Organismal Systems; Immune system; Toll and Imd signaling pathway | ko04621; Organismal Systems; Immune system; NOD-like receptor signaling pathway | ko04722; Organismal Systems; Nervous system; Neurotrophin …	50.3	2.5e-81	sp|Q9FHG4|LRKS7_ARATH	Probable L-type lectin-domain containing receptor kinase S.7 OS=Arabidopsis thaliana GN=LECRKS7 PE=2 SV=1	PF00069:Protein kinase domain;PF07714:Protein tyrosine kinase	GO:0006468	protein phosphorylation	--	--	GO:0004672//GO:0005524	protein kinase activity//ATP binding	--	--
transcript_HQ_TX_pn_transcript30731/f5p0/2333	2332	67.2	8.8e-221	XP_001759296.1	predicted protein [Physcomitrella patens]	83.551	0	XM_001759244.1	Physcomitrella patens subsp. patens predicted protein (PHYPADRAFT_161819) mRNA, complete cds	K04371	MAPK1_3	mitogen-activated protein kinase 1/3	2.7.11.24	ko04014; Environmental Information Processing; Signal transduction; Ras signaling pathway | ko04015; Environmental Information Processing; Signal transduction; Rap1 signaling pathway | ko04010; Environmental Information Processing; Signal transduction; MAPK signaling pathway | ko04013; Environmental Information Processing; Signal transduction; MAPK signaling pathway - fly | ko04011; Environmental…	34.4	9.6e-48	sp|Q5ZCI1|MPK10_ORYSJ	Mitogen-activated protein kinase 10 OS=Oryza sativa subsp. japonica GN=MPK10 PE=2 SV=2	PF07714:Protein tyrosine kinase;PF06293:Lipopolysaccharide kinase (Kdo/WaaP) family;PF00069:Protein kinase domain	GO:0006468	protein phosphorylation	GO:0016020	membrane	GO:0004672//GO:0016773//GO:0005524	protein kinase activity//phosphotransferase activity, alcohol group as acceptor//ATP binding	At3g45640	Mitogen-activated protein kinase
transcript_HQ_TX_pn_transcript19395/f2p0/2736	2736	30.6	8.4e-90	XP_018722704.1	PREDICTED: protein SUPPRESSOR OF npr1-1, CONSTITUTIVE 1-like, partial [Eucalyptus grandis]	--	--	--	--	-	-	-	-	-	29.2	2.6e-52	sp|Q9FI14|TAO1_ARATH	Disease resistance protein TAO1 OS=Arabidopsis thaliana GN=TAO1 PE=4 SV=1	PF13855:Leucine rich repeat;PF00931:NB-ARC domain;PF00560:Leucine Rich Repeat	--	--	--	--	GO:0005515//GO:0043531	protein binding//ADP binding	--	--
transcript_HQ_TX_pn_transcript48485/f5p0/1908	1908	81.9	1.2e-231	XP_001775843.1	predicted protein [Physcomitrella patens]	81.997	0	XM_001775791.1	Physcomitrella patens subsp. patens predicted protein (PHYPADRAFT_220555) mRNA, complete cds	K02433	gatA, QRSL1	aspartyl-tRNA(Asn)/glutamyl-tRNA(Gln) amidotransferase subunit A [EC:6.3.5.6 6.3.5.7]	6.3.5.6,6.3.5.7	ko00970; Genetic Information Processing; Translation; Aminoacyl-tRNA biosynthesis	61.4	3.5e-173	sp|Q25A68|GATA_ORYSI	Glutamyl-tRNA(Gln) amidotransferase subunit A, chloroplastic/mitochondrial OS=Oryza sativa subsp. indica GN=GATA PE=3 SV=1	--	--	--	--	--	--	--	At3g25660	Amidases
transcript_HQ_TX_pn_transcript22400/f2p0/2571	2571	33.8	1.6e-45	XP_001766970.1	predicted protein [Physcomitrella patens]	--	--	--	--	K04646	CLTC	clathrin heavy chain	-	ko04144; Cellular Processes; Transport and catabolism; Endocytosis | ko04142; Cellular Processes; Transport and catabolism; Lysosome | ko04961; Organismal Systems; Excretory system; Endocrine and other factor-regulated calcium reabsorption | ko04721; Organismal Systems; Nervous system; Synaptic vesicle cycle | ko05016; Human Diseases; Neurodegenerative diseases; Huntington's disease | ko05100; Hu…	70.8	2.2e-21	sp|Q2QYW2|CLH2_ORYSJ	Clathrin heavy chain 2 OS=Oryza sativa subsp. japonica GN=Os12g0104800 PE=3 SV=1	PF00646:F-box domain;PF12937:F-box-like	--	--	--	--	GO:0005515	protein binding	At3g11130	Vesicle coat protein clathrin, heavy chain
transcript_HQ_TX_pn_transcript48078/f8p0/1835	1836	93.9	3.2e-125	XP_001780977.1	predicted protein [Physcomitrella patens]	86.024	0	XM_001757749.1	Physcomitrella patens subsp. patens predicted protein (PHYPADRAFT_33411) mRNA, partial cds	K00968	PCYT1	choline-phosphate cytidylyltransferase	2.7.7.15	ko00564; Metabolism; Lipid metabolism; Glycerophospholipid metabolism | ko00440; Metabolism; Metabolism of other amino acids; Phosphonate and phosphinate metabolism | ko05231; Human Diseases; Cancers: Overview; Choline metabolism in cancer	74.6	1.2e-101	sp|Q9ZV56|CCT1_ARATH	Choline-phosphate cytidylyltransferase 1 OS=Arabidopsis thaliana GN=CCT1 PE=1 SV=1	PF09184:PPP4R2;PF01467:Cytidylyltransferase-like	GO:0009058	biosynthetic process	GO:0030289	protein phosphatase 4 complex	GO:0019888//GO:0003824	protein phosphatase regulator activity//catalytic activity	At2g32260	Phosphorylcholine transferase/cholinephosphate cytidylyltransferase
transcript_HQ_TX_pn_transcript64365/f3p0/1484	1484	--	--	--	--	--	--	--	--	--	--	--	--	--	--	--	--	--	--	--	--	--	--	--	--	--	--
transcript_HQ_TX_pn_transcript34727/f6p0/2238	2238	89.7	3.7e-285	AHI15942.1	flavonoid 3',5'-hydroxylase [Pohlia nutans]	98.469	0	KF835367.1	Pohlia nutans isolate MFC03476 flavonoid 3',5'-hydroxylase mRNA, complete cds	-	-	-	-	-	34.4	1e-83	sp|O04773|C75A6_CAMME	Flavonoid 3',5'-hydroxylase OS=Campanula medium GN=CYP75A6 PE=2 SV=1	PF00067:Cytochrome P450	GO:0055114	oxidation-reduction process	--	--	GO:0020037//GO:0005506//GO:0016705	heme binding//iron ion binding//oxidoreductase activity, acting on paired donors, with incorporation or reduction of molecular oxygen	At1g01280	Cytochrome P450 CYP2 subfamily
transcript_HQ_TX_pn_transcript67863/f2p0/1312	1312	67.2	1.9e-100	XP_001767494.1	predicted protein [Physcomitrella patens]	--	--	--	--	-	-	-	-	-	--	--	--	--	--	--	--	--	--	--	--	--	--
transcript_HQ_TX_pn_transcript23103/f5p0/2594	2594	50.5	2.6e-165	XP_001784953.1	predicted protein [Physcomitrella patens]	74.029	5.64e-122	XM_001784901.1	Physcomitrella patens subsp. patens predicted protein (PHYPADRAFT_173267) mRNA, complete cds	-	-	-	-	-	--	--	--	--	PF02535:ZIP Zinc transporter	GO:0030001//GO:0055085	metal ion transport//transmembrane transport	GO:0016020	membrane	GO:0046873	metal ion transmembrane transporter activity	--	--
transcript_HQ_TX_pn_transcript17590/f5p0/2729	2729	70.9	3.9e-95	XP_001761033.1	predicted protein [Physcomitrella patens]	78.179	1.67e-112	XM_001760981.1	Physcomitrella patens subsp. patens predicted protein (PHYPADRAFT_181032) mRNA, partial cds	-	-	-	-	-	69.7	8.3e-67	sp|Q9FLJ2|NC100_ARATH	NAC domain-containing protein 100 OS=Arabidopsis thaliana GN=NAC100 PE=2 SV=1	PF02365:No apical meristem (NAM) protein	GO:0006355	regulation of transcription, DNA-templated	--	--	GO:0003677	DNA binding	--	--
transcript_HQ_TX_pn_transcript56896/f17p0/1682	1682	77.8	2.2e-117	XP_001765023.1	predicted protein [Physcomitrella patens]	83.308	1.57e-170	XM_001764971.1	Physcomitrella patens subsp. patens predicted protein (PHYPADRAFT_233156) mRNA, complete cds	-	-	-	-	-	52.6	3.8e-62	sp|Q94FT2|SKIP5_ARATH	F-box protein SKIP5 OS=Arabidopsis thaliana GN=SKIP5 PE=1 SV=1	PF12937:F-box-like;PF00646:F-box domain	--	--	--	--	GO:0005515	protein binding	--	--
transcript_HQ_TX_pn_transcript3330/f2p0/3961	3961	32.5	4.8e-62	XP_001766468.1	predicted protein [Physcomitrella patens]	--	--	--	--	--	--	--	--	--	--	--	--	--	--	--	--	--	--	--	--	--	--
transcript_HQ_TX_pn_transcript14331/f3p0/2933	2933	69.4	2.4e-260	XP_001774311.1	predicted protein [Physcomitrella patens]	78.538	0	XM_001754035.1	Physcomitrella patens subsp. patens predicted protein (PHYPADRAFT_66826) mRNA, complete cds	-	-	-	-	-	--	--	--	--	--	--	--	--	--	--	--	--	--
transcript_HQ_TX_pn_transcript24532/f2p0/2551	2551	76	3.8e-60	XP_001784037.1	predicted protein [Physcomitrella patens]	--	--	--	--	-	-	-	-	-	57.3	5e-42	sp|Q9LJ45|CCU11_ARATH	Cyclin-U1-1 OS=Arabidopsis thaliana GN=CYCU1-1 PE=1 SV=1	PF08613:Cyclin	GO:0000079	regulation of cyclin-dependent protein serine/threonine kinase activity	--	--	GO:0019901	protein kinase binding	At3g21870	Cyclin
transcript_HQ_TX_pn_transcript37/f2p0/6773	6773	76.4	0	XP_001780352.1	predicted protein [Physcomitrella patens]	--	--	--	--	-	-	-	-	-	55.7	0	sp|F4IIU4|AIR9_ARATH	187-kDa microtubule-associated protein AIR9 OS=Arabidopsis thaliana GN=AIR9 PE=1 SV=1	PF13855:Leucine rich repeat;PF13516:Leucine Rich repeat	--	--	--	--	GO:0005515	protein binding	At2g34680	Protein phosphatase 1, regulatory subunit, and related proteins
transcript_HQ_TX_pn_transcript16791/f3p0/2817	2817	81.3	2e-139	XP_001776649.1	predicted protein [Physcomitrella patens]	78.846	1.55e-08	XM_010072170.2	PREDICTED: Eucalyptus grandis wall-associated receptor kinase-like 14 (LOC104457233), mRNA	K04733	IRAK4	interleukin-1 receptor-associated kinase 4	2.7.11.1	ko04064; Environmental Information Processing; Signal transduction; NF-kappa B signaling pathway | ko04620; Organismal Systems; Immune system; Toll-like receptor signaling pathway | ko04624; Organismal Systems; Immune system; Toll and Imd signaling pathway | ko04621; Organismal Systems; Immune system; NOD-like receptor signaling pathway | ko04722; Organismal Systems; Nervous system; Neurotrophin …	47.6	2.4e-93	sp|Q8RY67|WAKLO_ARATH	Wall-associated receptor kinase-like 14 OS=Arabidopsis thaliana GN=WAKL14 PE=2 SV=2	PF13947:Wall-associated receptor kinase galacturonan-binding;PF12822:Protein of unknown function (DUF3816);PF07714:Protein tyrosine kinase;PF00069:Protein kinase domain	GO:0006468	protein phosphorylation	--	--	GO:0005215//GO:0004672//GO:0030247//GO:0005524	transporter activity//protein kinase activity//polysaccharide binding//ATP binding	At2g23450	Serine/threonine protein kinase
transcript_HQ_TX_pn_transcript48790/f6p0/1901	1901	67.2	1.3e-145	XP_001785481.1	predicted protein [Physcomitrella patens]	84.853	1.76e-180	XM_001752140.1	Physcomitrella patens subsp. patens predicted protein (PHYPADRAFT_174088) mRNA, complete cds	-	-	-	-	-	46.9	2.9e-18	sp|A5DK49|AIM32_PICGU	Altered inheritance of mitochondria protein 32 OS=Meyerozyma guilliermondii (strain ATCC 6260 / CBS 566 / DSM 6381 / JCM 1539 / NBRC 10279 / NRRL Y-324) GN=AIM32 PE=3 SV=2	--	--	--	--	--	--	--	--	--
transcript_HQ_TX_pn_transcript14408/f7p0/2923	2923	--	--	--	--	--	--	--	--	--	--	--	--	--	--	--	--	--	--	--	--	--	--	--	--	--	--
transcript_HQ_TX_pn_transcript14438/f9p0/2940	2940	69.5	3.7e-309	XP_001786093.1	ferric reductase-like transmembrane component [Physcomitrella patens]	--	--	--	--	K00521	E1.16.1.7	ferric-chelate reductase	1.16.1.7	-	36	1.6e-124	sp|Q3KTM0|FRO7_ARATH	Ferric reduction oxidase 7, chloroplastic OS=Arabidopsis thaliana GN=FRO7 PE=2 SV=1	PF08030:Ferric reductase NAD binding domain;PF00175:Oxidoreductase NAD-binding domain ;PF08022:FAD-binding domain	GO:0055114	oxidation-reduction process	--	--	GO:0016491	oxidoreductase activity	At5g49740	Ferric reductase, NADH/NADPH oxidase and related proteins
transcript_HQ_TX_pn_transcript569/f5p0/5003	5003	80	5.9e-291	XP_001757781.1	predicted protein [Physcomitrella patens]	81.68	0	XM_001757729.1	Physcomitrella patens subsp. patens predicted protein (PHYPADRAFT_178209) mRNA, complete cds	K09527	DNAJC7	DnaJ homolog subfamily C member 7	-	-	30.7	4e-43	sp|Q99615|DNJC7_HUMAN	DnaJ homolog subfamily C member 7 OS=Homo sapiens GN=DNAJC7 PE=1 SV=2	PF13374:Tetratricopeptide repeat;PF13414:TPR repeat;PF00515:Tetratricopeptide repeat;PF13181:Tetratricopeptide repeat;PF13371:Tetratricopeptide repeat;PF13176:Tetratricopeptide repeat	--	--	--	--	GO:0005515	protein binding	At2g41520	Molecular chaperone (DnaJ superfamily)
transcript_HQ_TX_pn_transcript32240/f2p0/2311	2311	78.8	1.5e-268	XP_001780503.1	ATP-binding cassette transporter, subfamily G, member 23, group PDR protein PpABCG23 [Physcomitrella patens]	--	--	--	--	-	-	-	-	-	30	2.5e-64	sp|Q8GU83|AB41G_ORYSJ	ABC transporter G family member 41 OS=Oryza sativa subsp. japonica GN=ABCG41 PE=3 SV=1	PF00005:ABC transporter;PF13304:AAA domain, putative AbiEii toxin, Type IV TA system;PF01061:ABC-2 type transporter	--	--	GO:0016020	membrane	GO:0016887//GO:0005524	ATPase activity//ATP binding	At1g15520	Pleiotropic drug resistance proteins (PDR1-15), ABC superfamily
transcript_HQ_TX_pn_transcript52192/f7p0/1778	1778	83.5	1.1e-98	XP_001778836.1	predicted protein [Physcomitrella patens]	74.603	2.61e-34	EF085771.1	Picea sitchensis clone WS02814_E08 unknown mRNA	K20069	NECAP1_2	adaptin ear-binding coat-associated protein 1/2	-	-	61.2	5.9e-82	sp|Q681Q7|Y1390_ARATH	Uncharacterized protein At1g03900 OS=Arabidopsis thaliana GN=At1g03900 PE=2 SV=1	PF07933:Protein of unknown function (DUF1681)	GO:0006897	endocytosis	GO:0016020	membrane	--	--	At1g03900_1	Uncharacterized conserved protein
transcript_HQ_TX_pn_transcript69123/f3p0/1267	1267	77.1	8.2e-80	XP_001771664.1	predicted protein [Physcomitrella patens]	81.522	7.56e-123	XM_001771612.1	Physcomitrella patens subsp. patens predicted protein (PHYPADRAFT_137884) mRNA, partial cds	-	-	-	-	-	50.8	2e-52	sp|O48529|STR9_ARATH	Rhodanese-like domain-containing protein 9, chloroplastic OS=Arabidopsis thaliana GN=STR9 PE=2 SV=1	--	--	--	--	--	--	--	--	--
transcript_HQ_TX_pn_transcript364/f5p0/5239	5239	78.2	0	XP_001762418.1	predicted protein [Physcomitrella patens]	83.667	0	XM_001762366.1	Physcomitrella patens subsp. patens predicted protein (PHYPADRAFT_125498) mRNA, partial cds	K15166	MED23	mediator of RNA polymerase II transcription subunit 23	-	-	41.8	0	sp|F4I4P3|MED23_ARATH	Mediator of RNA polymerase II transcription subunit 23 OS=Arabidopsis thaliana GN=MED23 PE=1 SV=1	--	--	--	--	--	--	--	At1g23230	Cofactor required for Sp1 transcriptional activation, subunit 3
transcript_HQ_TX_pn_transcript18988/f3p0/2743	2742	56.8	1.3e-191	XP_001752681.1	predicted protein [Physcomitrella patens]	77.551	4.27e-178	XM_001752629.1	Physcomitrella patens subsp. patens predicted protein (PHYPADRAFT_112874) mRNA, complete cds	-	-	-	-	-	--	--	--	--	--	--	--	--	--	--	--	--	--
transcript_HQ_TX_pn_transcript4213/f3p0/3836	3837	60	2.9e-229	XP_001774266.1	predicted protein [Physcomitrella patens]	86.47	0	XM_001774214.1	Physcomitrella patens subsp. patens predicted protein (PHYPADRAFT_168393) mRNA, complete cds	K12821	PRPF40, PRP40	pre-mRNA-processing factor 40	-	ko03040; Genetic Information Processing; Transcription; Spliceosome	47.4	1.6e-137	sp|B6EUA9|PR40A_ARATH	Pre-mRNA-processing protein 40A OS=Arabidopsis thaliana GN=PRP40A PE=1 SV=1	PF00397:WW domain	--	--	--	--	GO:0005515	protein binding	At1g44910	Spliceosomal protein FBP11/Splicing factor PRP40
transcript_HQ_TX_pn_transcript56184/f2p0/1629	1628	87.8	1.5e-190	XP_001766457.1	predicted protein [Physcomitrella patens]	82.979	0	XM_001766405.1	Physcomitrella patens subsp. patens predicted protein (PHYPADRAFT_130818) mRNA, complete cds	K00809	DHPS, dys	deoxyhypusine synthase	2.5.1.46	-	67.3	2.6e-148	sp|Q9FI94|DHYS_ARATH	Deoxyhypusine synthase OS=Arabidopsis thaliana GN=DHS PE=2 SV=1	PF01916:Deoxyhypusine synthase	GO:0008612	peptidyl-lysine modification to peptidyl-hypusine	--	--	--	--	At5g05920	Deoxyhypusine synthase
transcript_HQ_TX_pn_transcript8772/f5p0/3400	3400	84.2	7e-235	XP_001773483.1	predicted protein [Physcomitrella patens]	82.122	0	XM_001773431.1	Physcomitrella patens subsp. patens predicted protein (PHYPADRAFT_87962) mRNA, complete cds	K20843	GALT2S	hydroxyproline O-galactosyltransferase 2/3/4/5/6	2.4.1.-	-	52.9	1.2e-187	sp|Q9LV16|B3GTJ_ARATH	Hydroxyproline O-galactosyltransferase GALT6 OS=Arabidopsis thaliana GN=GALT6 PE=2 SV=2	PF02434:Fringe-like;PF01762:Galactosyltransferase;PF00337:Galactoside-binding lectin	GO:0006486	protein glycosylation	GO:0016020	membrane	GO:0030246//GO:0016757//GO:0008378	carbohydrate binding//transferase activity, transferring glycosyl groups//galactosyltransferase activity	At5g62620	Galactosyltransferases
transcript_HQ_TX_pn_transcript76313/f2p0/654	654	31.3	1.3e-09	OAE30371.1	hypothetical protein AXG93_3233s1100 [Marchantia polymorpha subsp. polymorpha]	--	--	--	--	-	-	-	-	-	--	--	--	--	--	--	--	--	--	--	--	--	--
transcript_HQ_TX_pn_transcript5598/f5p0/3629	3630	81.6	0	XP_001772649.1	trehalose-6-phosphate synthase [Physcomitrella patens]	81.625	0	XM_001772597.1	Physcomitrella patens subsp. patens trehalose-6-phosphate synthase (PHYPADRAFT_235605) mRNA, complete cds	K16055	TPS	trehalose 6-phosphate synthase/phosphatase [EC:2.4.1.15 3.1.3.12]	2.4.1.15,3.1.3.12	ko00500; Metabolism; Carbohydrate metabolism; Starch and sucrose metabolism	60.3	2.3e-306	sp|O23617|TPS5_ARATH	Alpha,alpha-trehalose-phosphate synthase [UDP-forming] 5 OS=Arabidopsis thaliana GN=TPS5 PE=1 SV=2	PF00982:Glycosyltransferase family 20;PF02358:Trehalose-phosphatase	GO:0005992	trehalose biosynthetic process	--	--	GO:0003824	catalytic activity	At1g68020	Trehalose-6-phosphate synthase component TPS1 and related subunits
transcript_HQ_TX_pn_transcript25820/f3p0/2534	2534	76.2	2e-210	XP_001783553.1	predicted protein [Physcomitrella patens]	84.819	0	XM_001783501.1	Physcomitrella patens subsp. patens predicted protein (PHYPADRAFT_199394) mRNA, complete cds	-	-	-	-	-	--	--	--	--	--	--	--	--	--	--	--	At1g34630	Uncharacterized conserved protein
transcript_HQ_TX_pn_transcript73349/f3p0/983	983	55.9	8.3e-64	XP_001757198.1	predicted protein [Physcomitrella patens]	--	--	--	--	K00799	GST, gst	glutathione S-transferase	2.5.1.18	ko00480; Metabolism; Metabolism of other amino acids; Glutathione metabolism | ko00980; Metabolism; Xenobiotics biodegradation and metabolism; Metabolism of xenobiotics by cytochrome P450 | ko00982; Metabolism; Xenobiotics biodegradation and metabolism; Drug metabolism - cytochrome P450 | ko05204; Human Diseases; Cancers: Overview; Chemical carcinogenesis | ko05418; Human Diseases; Cardiovascular…	40.4	4.2e-37	sp|P42761|GSTFA_ARATH	Glutathione S-transferase F10 OS=Arabidopsis thaliana GN=GSTF10 PE=1 SV=3	PF02798:Glutathione S-transferase, N-terminal domain;PF13409:Glutathione S-transferase, N-terminal domain;PF13417:Glutathione S-transferase, N-terminal domain	--	--	--	--	GO:0005515	protein binding	At2g30870	Glutathione S-transferase
transcript_HQ_TX_pn_transcript51793/f2p0/1832	1832	89.7	1.9e-223	XP_001763054.1	predicted protein [Physcomitrella patens]	79.564	0	XM_001763002.1	Physcomitrella patens subsp. patens predicted protein (PHYPADRAFT_126164) mRNA, complete cds	K06118	SQD1, sqdB	UDP-sulfoquinovose synthase	3.13.1.1	ko00520; Metabolism; Carbohydrate metabolism; Amino sugar and nucleotide sugar metabolism | ko00561; Metabolism; Lipid metabolism; Glycerolipid metabolism	74.2	2e-186	sp|O48917|SQD1_ARATH	UDP-sulfoquinovose synthase, chloroplastic OS=Arabidopsis thaliana GN=SQD1 PE=1 SV=1	PF01370:NAD dependent epimerase/dehydratase family;PF01543:Hepatitis C virus capsid protein;PF07992:Pyridine nucleotide-disulphide oxidoreductase	GO:0055114	oxidation-reduction process	GO:0019028	viral capsid	GO:0005198//GO:0016491//GO:0050662//GO:0003824	structural molecule activity//oxidoreductase activity//coenzyme binding//catalytic activity	At4g33030	UDP-glucose 4-epimerase/UDP-sulfoquinovose synthase
transcript_HQ_TX_pn_transcript46383/f4p0/1956	1956	48.1	4.5e-45	XP_001773364.1	predicted protein [Physcomitrella patens]	73.023	7.88e-45	XM_001773312.1	Physcomitrella patens subsp. patens predicted protein (PHYPADRAFT_47563) mRNA, partial cds	-	-	-	-	-	35.5	3.3e-25	sp|Q10QS9|Y3845_ORYSJ	B3 domain-containing protein Os03g0184500 OS=Oryza sativa subsp. japonica GN=Os03g0184500 PE=2 SV=1	PF02362:B3 DNA binding domain	--	--	--	--	GO:0003677	DNA binding	--	--
transcript_HQ_TX_pn_transcript8582/f2p0/3286	3285	65.4	0	CBI27267.3	unnamed protein product, partial [Vitis vinifera]	83.087	0	XM_001762121.1	Physcomitrella patens subsp. patens predicted protein (PHYPADRAFT_75515) mRNA, complete cds	K00688	PYG, glgP	glycogen phosphorylase	2.4.1.1	ko00500; Metabolism; Carbohydrate metabolism; Starch and sucrose metabolism | ko02026; Cellular Processes; Cellular community - prokaryotes; Biofilm formation - Escherichia coli | ko04910; Organismal Systems; Endocrine system; Insulin signaling pathway | ko04922; Organismal Systems; Endocrine system; Glucagon signaling pathway | ko04931; Human Diseases; Endocrine and metabolic diseases; Insulin r…	77.5	3.1e-185	sp|P53535|PHSL2_SOLTU	Alpha-1,4 glucan phosphorylase L-2 isozyme, chloroplastic/amyloplastic OS=Solanum tuberosum GN=STP-1 PE=1 SV=1	PF00343:Carbohydrate phosphorylase	GO:0005975	carbohydrate metabolic process	--	--	GO:0008184	glycogen phosphorylase activity	At3g29320	Glycogen phosphorylase
transcript_HQ_TX_pn_transcript67787/f2p0/1316	1316	67.4	2.6e-105	XP_001785483.1	predicted protein [Physcomitrella patens]	--	--	--	--	K03809	wrbA	NAD(P)H dehydrogenase (quinone)	1.6.5.2	ko00130; Metabolism; Metabolism of cofactors and vitamins; Ubiquinone and other terpenoid-quinone biosynthesis	50.9	1.7e-65	sp|O23207|FQRL2_ARATH	Probable NAD(P)H dehydrogenase (quinone) FQR1-like 2 OS=Arabidopsis thaliana GN=At4g36750 PE=1 SV=1	PF00258:Flavodoxin;PF03358:NADPH-dependent FMN reductase	--	--	--	--	GO:0010181//GO:0016491	FMN binding//oxidoreductase activity	At4g36750	1,4-benzoquinone reductase-like; Trp repressor binding protein-like/protoplast-secreted protein
transcript_HQ_TX_pn_transcript43083/f3p0/1980	1980	95.7	5.2e-81	XP_001754003.1	predicted protein [Physcomitrella patens]	77.016	2.77e-69	XM_006394110.1	Eutrema salsugineum hypothetical protein (EUTSA_v10005618mg) mRNA, complete cds	K12828	SF3B1, SAP155	splicing factor 3B subunit 1	-	ko03040; Genetic Information Processing; Transcription; Spliceosome	76.7	1.1e-65	sp|Q99NB9|SF3B1_MOUSE	Splicing factor 3B subunit 1 OS=Mus musculus GN=Sf3b1 PE=1 SV=1	PF01442:Apolipoprotein A1/A4/E domain;PF08064:UME (NUC010) domain	GO:0042157//GO:0006869	lipoprotein metabolic process//lipid transport	GO:0005576	extracellular region	GO:0008289//GO:0004674	lipid binding//protein serine/threonine kinase activity	At5g64270	Splicing factor 3b, subunit 1
transcript_HQ_TX_pn_transcript33537/f11p0/2258	2258	75.8	2.6e-206	XP_001771454.1	predicted protein [Physcomitrella patens]	--	--	--	--	-	-	-	-	-	38.1	1.1e-88	sp|Q8VYE5|E1312_ARATH	Glucan endo-1,3-beta-glucosidase 12 OS=Arabidopsis thaliana GN=At4g29360 PE=1 SV=1	PF00332:Glycosyl hydrolases family 17;PF08491:Squalene epoxidase	GO:0055114//GO:0005975	oxidation-reduction process//carbohydrate metabolic process	GO:0016021	integral component of membrane	GO:0004506//GO:0050660//GO:0004553	squalene monooxygenase activity//flavin adenine dinucleotide binding//hydrolase activity, hydrolyzing O-glycosyl compounds	--	--
transcript_HQ_TX_pn_transcript71030/f2p0/1149	1149	84.1	1.7e-84	XP_001766935.1	predicted protein [Physcomitrella patens]	--	--	--	--	-	-	-	-	-	61.8	7.5e-62	sp|O23403|PPD1_ARATH	PsbP domain-containing protein 1, chloroplastic OS=Arabidopsis thaliana GN=PPD1 PE=1 SV=1	PF01789:PsbP	GO:0015979	photosynthesis	GO:0009654//GO:0019898//GO:0009523	photosystem II oxygen evolving complex//extrinsic component of membrane//photosystem II	GO:0005509	calcium ion binding	--	--
transcript_HQ_TX_pn_transcript42967/f9p0/1999	1999	54.6	9.2e-86	XP_001758030.1	predicted protein [Physcomitrella patens]	--	--	--	--	K12345	SRD5A3	3-oxo-5-alpha-steroid 4-dehydrogenase 3 [EC:1.3.1.22 1.3.1.94]	1.3.1.22,1.3.1.94	ko00140; Metabolism; Lipid metabolism; Steroid hormone biosynthesis	36	6.7e-42	sp|Q9SI62|POED2_ARATH	Polyprenol reductase 2 OS=Arabidopsis thaliana GN=At2g16530 PE=1 SV=2	PF02544:3-oxo-5-alpha-steroid 4-dehydrogenase	GO:0006629	lipid metabolic process	GO:0016021//GO:0005737	integral component of membrane//cytoplasm	GO:0016627	oxidoreductase activity, acting on the CH-CH group of donors	At2g16530	Predicted steroid reductase
transcript_HQ_TX_pn_transcript15227/f2p0/2804	2804	34.8	2.5e-36	XP_002983016.1	hypothetical protein SELMODRAFT_117674, partial [Selaginella moellendorffii]	--	--	--	--	-	-	-	-	-	34.3	8.6e-35	sp|P25848|PHY1_CERPU	Light-sensor Protein kinase OS=Ceratodon purpureus GN=PHY1 PE=3 SV=3	PF07714:Protein tyrosine kinase;PF00069:Protein kinase domain	GO:0006468	protein phosphorylation	--	--	GO:0004672//GO:0005524	protein kinase activity//ATP binding	At5g41730	Tyrosine kinase specific for activated (GTP-bound) p21cdc42Hs
transcript_HQ_TX_pn_transcript72790/f8p0/1012	1012	90.3	3.8e-88	XP_001765875.1	predicted protein [Physcomitrella patens]	80.605	6.04e-118	XM_001770023.1	Physcomitrella patens subsp. patens predicted protein (PHYPADRAFT_47696) mRNA, partial cds	K02694	psaF	photosystem I subunit III	-	ko00195; Metabolism; Energy metabolism; Photosynthesis	69.1	4.6e-63	sp|P46486|PSAF_FLATR	Photosystem I reaction center subunit III, chloroplastic OS=Flaveria trinervia GN=PSAF PE=2 SV=1	PF02507:Photosystem I reaction centre subunit III	GO:0015979	photosynthesis	GO:0009522//GO:0009538	photosystem I//photosystem I reaction center	--	--	--	--
transcript_LQ_TX_pn_transcript30740/f2p0/2313	2309	86.2	9.8e-265	XP_001764544.1	predicted protein [Physcomitrella patens]	82.467	0	XM_001764492.1	Physcomitrella patens subsp. patens predicted protein (PHYPADRAFT_183911) mRNA, complete cds	-	-	-	-	-	43.8	3.2e-80	sp|P46059|S15A1_HUMAN	Solute carrier family 15 member 1 OS=Homo sapiens GN=SLC15A1 PE=2 SV=1	PF02535:ZIP Zinc transporter;PF07690:Major Facilitator Superfamily;PF00854:POT family	GO:0030001//GO:0006810//GO:0055085	metal ion transport//transport//transmembrane transport	GO:0016021//GO:0016020	integral component of membrane//membrane	GO:0005215//GO:0046873	transporter activity//metal ion transmembrane transporter activity	Hs4827008	H+/oligopeptide symporter
transcript_HQ_TX_pn_transcript55815/f2p0/1739	1739	68.9	4.8e-139	XP_001753715.1	predicted protein [Physcomitrella patens]	--	--	--	--	-	-	-	-	-	41.8	1.5e-74	sp|Q9SZ83|Y4967_ARATH	Uncharacterized oxidoreductase At4g09670 OS=Arabidopsis thaliana GN=At4g09670 PE=1 SV=1	PF01408:Oxidoreductase family, NAD-binding Rossmann fold	--	--	--	--	GO:0016491	oxidoreductase activity	At4g09670	Dimeric dihydrodiol dehydrogenase
transcript_HQ_TX_pn_transcript53184/f4p0/1718	1718	77.9	7.2e-188	XP_001752413.1	predicted protein [Physcomitrella patens]	--	--	--	--	K15400	HHT1	omega-hydroxypalmitate O-feruloyl transferase	2.3.1.188	ko00073; Metabolism; Lipid metabolism; Cutin, suberine and wax biosynthesis	33.3	1.1e-61	sp|Q94CD1|HHT1_ARATH	Omega-hydroxypalmitate O-feruloyl transferase OS=Arabidopsis thaliana GN=HHT1 PE=1 SV=1	PF02458:Transferase family	--	--	--	--	GO:0016747	transferase activity, transferring acyl groups other than amino-acyl groups	--	--
transcript_HQ_TX_pn_transcript73002/f2p0/1010	1010	77.9	7.5e-44	XP_001785567.1	predicted protein [Physcomitrella patens]	--	--	--	--	K07213	ATOX1, ATX1, copZ, golB	copper chaperone	-	ko04978; Organismal Systems; Digestive system; Mineral absorption	41.3	7.2e-08	sp|Q94BT9|ATOX1_ARATH	Copper transport protein ATX1 OS=Arabidopsis thaliana GN=ATX1 PE=1 SV=2	PF00403:Heavy-metal-associated domain	GO:0030001	metal ion transport	--	--	GO:0046872	metal ion binding	At3g56240	Copper chaperone
transcript_HQ_TX_pn_transcript65946/f5p0/1324	1325	73.3	3.8e-104	XP_001753407.1	predicted protein [Physcomitrella patens]	79.573	4.63e-140	XM_001753355.1	Physcomitrella patens subsp. patens predicted protein (PHYPADRAFT_159073) mRNA, complete cds	-	-	-	-	-	--	--	--	--	--	--	--	--	--	--	--	--	--
transcript_HQ_TX_pn_transcript3029/f2p0/3969	3969	74.5	0	XP_001770793.1	predicted protein [Physcomitrella patens]	86.431	0	XM_001770741.1	Physcomitrella patens subsp. patens predicted protein (PHYPADRAFT_136592) mRNA, complete cds	K01190	lacZ	beta-galactosidase	3.2.1.23	ko00052; Metabolism; Carbohydrate metabolism; Galactose metabolism | ko00600; Metabolism; Lipid metabolism; Sphingolipid metabolism | ko00511; Metabolism; Glycan biosynthesis and metabolism; Other glycan degradation	36.7	3.2e-192	sp|A7ZI91|BGAL_ECO24	Beta-galactosidase OS=Escherichia coli O139:H28 (strain E24377A / ETEC) GN=lacZ PE=3 SV=1	PF02929:Beta galactosidase small chain;PF02836:Glycosyl hydrolases family 2, TIM barrel domain	GO:0005975	carbohydrate metabolic process	GO:0009341	beta-galactosidase complex	GO:0004565//GO:0004553	beta-galactosidase activity//hydrolase activity, hydrolyzing O-glycosyl compounds	7302519	Beta-Glucuronidase GUSB (glycosylhydrolase superfamily 2)
transcript_HQ_TX_pn_transcript10620/f14p0/3141	3141	55.8	1e-256	XP_001783944.1	predicted protein [Physcomitrella patens]	78.678	0	XM_001783892.1	Physcomitrella patens subsp. patens predicted protein (PHYPADRAFT_172827) mRNA, complete cds	-	-	-	-	-	--	--	--	--	PF00498:FHA domain	--	--	--	--	GO:0005515	protein binding	--	--
transcript_HQ_TX_pn_transcript68649/f2p0/1287	1287	66.6	6.5e-109	XP_001770043.1	predicted protein [Physcomitrella patens]	85.857	0	XM_001764602.1	Physcomitrella patens subsp. patens predicted protein (PHYPADRAFT_128243) mRNA, partial cds	-	-	-	-	-	--	--	--	--	PF02544:3-oxo-5-alpha-steroid 4-dehydrogenase ;PF04140:Isoprenylcysteine carboxyl methyltransferase (ICMT) family	GO:0006629//GO:0006481	lipid metabolic process//C-terminal protein methylation	GO:0016021//GO:0005737	integral component of membrane//cytoplasm	GO:0004671//GO:0016627	protein C-terminal S-isoprenylcysteine carboxyl O-methyltransferase activity//oxidoreductase activity, acting on the CH-CH group of donors	At1g18180	Predicted steroid reductase
transcript_HQ_TX_pn_transcript10555/f2p0/3117	3117	76.3	3.3e-263	XP_001755098.1	predicted protein [Physcomitrella patens]	80.537	2.81e-21	XM_004971761.2	PREDICTED: Setaria italica probable potassium transporter 3 (LOC101781247), mRNA	K03549	kup	KUP system potassium uptake protein	-	-	62.2	2.9e-209	sp|Q9LD18|POT4_ARATH	Potassium transporter 4 OS=Arabidopsis thaliana GN=POT4 PE=1 SV=2	PF02705:K+ potassium transporter	GO:0071805	potassium ion transmembrane transport	GO:0016020	membrane	GO:0015079	potassium ion transmembrane transporter activity	--	--
transcript_HQ_TX_pn_transcript34424/f2p0/2239	2239	92.4	7.7e-275	XP_001772410.1	predicted protein [Physcomitrella patens]	86.077	0	XM_001783762.1	Physcomitrella patens subsp. patens predicted protein (PHYPADRAFT_226792) mRNA, complete cds	K04077	groEL, HSPD1	chaperonin GroEL	-	ko03018; Genetic Information Processing; Folding, sorting and degradation; RNA degradation | ko04212; Organismal Systems; Aging; Longevity regulating pathway - worm | ko04940; Human Diseases; Endocrine and metabolic diseases; Type I diabetes mellitus | ko05134; Human Diseases; Infectious diseases: Bacterial; Legionellosis | ko05152; Human Diseases; Infectious diseases: Bacterial; Tuberculosis	80.4	1.1e-242	sp|P29197|CH60A_ARATH	Chaperonin CPN60, mitochondrial OS=Arabidopsis thaliana GN=CPN60 PE=1 SV=2	PF00118:TCP-1/cpn60 chaperonin family	--	--	--	--	GO:0005524	ATP binding	At3g23990	Mitochondrial chaperonin, Cpn60/Hsp60p
transcript_HQ_TX_pn_transcript16740/f2p0/2834	2834	75.3	2.4e-244	XP_001756602.1	predicted protein [Physcomitrella patens]	78.857	3.31e-20	XM_003565436.3	PREDICTED: Brachypodium distachyon cationic amino acid transporter 5 (LOC100822215), mRNA	-	-	-	-	-	53.2	1.6e-158	sp|Q9LZ20|CAAT6_ARATH	Cationic amino acid transporter 6, chloroplastic OS=Arabidopsis thaliana GN=CAT6 PE=2 SV=1	PF13520:Amino acid permease;PF00324:Amino acid permease	GO:0003333//GO:0006810//GO:0055085	amino acid transmembrane transport//transport//transmembrane transport	GO:0016020	membrane	GO:0015171	amino acid transmembrane transporter activity	At5g04770	Amino acid transporters
transcript_HQ_TX_pn_transcript64960/f2p0/1440	1440	96.4	3.5e-127	XP_001774242.1	predicted protein [Physcomitrella patens]	--	--	--	--	-	-	-	-	-	39.7	5.9e-40	sp|P46331|YXBG_BACSU	Uncharacterized oxidoreductase YxbG OS=Bacillus subtilis (strain 168) GN=yxbG PE=3 SV=2	PF02737:3-hydroxyacyl-CoA dehydrogenase, NAD binding domain;PF02826:D-isomer specific 2-hydroxyacid dehydrogenase, NAD binding domain;PF01370:NAD dependent epimerase/dehydratase family	GO:0006631//GO:0055114	fatty acid metabolic process//oxidation-reduction process	--	--	GO:0050662//GO:0003824//GO:0016491//GO:0003857//GO:0051287	coenzyme binding//catalytic activity//oxidoreductase activity//3-hydroxyacyl-CoA dehydrogenase activity//NAD binding	At3g51680	Reductases with broad range of substrate specificities
transcript_HQ_TX_pn_transcript33722/f2p0/2277	2277	64.3	2.6e-129	XP_001780902.1	predicted protein [Physcomitrella patens]	83.03	0	XM_001778801.1	Physcomitrella patens subsp. patens predicted protein (PHYPADRAFT_44054) mRNA, partial cds	-	-	-	-	-	38.7	4.6e-63	sp|Q9FFJ3|PIRL1_ARATH	Plant intracellular Ras-group-related LRR protein 1 OS=Arabidopsis thaliana GN=PIRL1 PE=2 SV=1	PF00560:Leucine Rich Repeat;PF13855:Leucine rich repeat	--	--	--	--	GO:0005515	protein binding	At5g05850	FOG: Leucine rich repeat
transcript_HQ_TX_pn_transcript45923/f2p0/1973	1973	63.2	2.4e-163	XP_001777173.1	predicted protein [Physcomitrella patens]	75.222	2.03e-105	XM_001777121.1	Physcomitrella patens subsp. patens predicted protein (PHYPADRAFT_169691) mRNA, complete cds	-	-	-	-	-	42.4	1.7e-45	sp|Q10QL5|BIP2C_ORYSJ	Probable protein phosphatase 2C BIPP2C1 OS=Oryza sativa subsp. japonica GN=BIPP2C1 PE=2 SV=1	PF07228:Stage II sporulation protein E (SpoIIE);PF00481:Protein phosphatase 2C	--	--	--	--	GO:0003824	catalytic activity	At5g66720	Serine/threonine protein phosphatase
transcript_HQ_TX_pn_transcript34068/f2p0/2263	2263	47.6	1.7e-27	XP_001776871.1	predicted protein [Physcomitrella patens]	--	--	--	--	-	-	-	-	-	--	--	--	--	--	--	--	--	--	--	--	--	--
transcript_HQ_TX_pn_transcript16887/f15p0/2764	2764	92.1	3.5e-184	XP_001764696.1	predicted protein [Physcomitrella patens]	84.811	0	XM_001764644.1	Physcomitrella patens subsp. patens predicted protein (PHYPADRAFT_128520) mRNA, complete cds	-	-	-	-	-	39	5.5e-34	sp|Q9QX60|DGUOK_MOUSE	Deoxyguanosine kinase, mitochondrial OS=Mus musculus GN=Dguok PE=1 SV=3	PF10391:Fingers domain of DNA polymerase lambda	--	--	GO:0005634	nucleus	GO:0003677//GO:0034061	DNA binding//DNA polymerase activity	At1g72040	Mitochondrial thymidine kinase 2/deoxyguanosine kinase
transcript_HQ_TX_pn_transcript18638/f6p0/2741	2743	58.4	1.3e-125	XP_001776495.1	predicted protein [Physcomitrella patens]	79.978	0	XM_001776443.1	Physcomitrella patens subsp. patens predicted protein (PHYPADRAFT_169374) mRNA, complete cds	-	-	-	-	-	44.5	5.6e-23	sp|B9DGI8|BZP63_ARATH	Basic leucine zipper 63 OS=Arabidopsis thaliana GN=BZIP63 PE=1 SV=1	PF06156:Protein of unknown function (DUF972);PF04111:Autophagy protein Apg6;PF05837:Centromere protein H (CENP-H);PF00170:bZIP transcription factor;PF07716:Basic region leucine zipper;PF03131:bZIP Maf transcription factor;PF01166:TSC-22/dip/bun family	GO:0051382//GO:0006914//GO:0006355//GO:0006260	kinetochore assembly//autophagy//regulation of transcription, DNA-templated//DNA replication	GO:0000776//GO:0005634	kinetochore//nucleus	GO:0043565//GO:0003677//GO:0003700	sequence-specific DNA binding//DNA binding//transcription factor activity, sequence-specific DNA binding	--	--
transcript_HQ_TX_pn_transcript65630/f6p0/1400	1400	91	8.8e-184	XP_001767043.1	predicted protein [Physcomitrella patens]	71.577	7.09e-59	XM_011097298.1	PREDICTED: Sesamum indicum fructose-bisphosphate aldolase, cytoplasmic isozyme 1 (LOC105175004), mRNA	K01623	ALDO	fructose-bisphosphate aldolase, class I	4.1.2.13	ko01200; Metabolism; Global and overview maps; Carbon metabolism | ko01230; Metabolism; Global and overview maps; Biosynthesis of amino acids | ko00010; Metabolism; Carbohydrate metabolism; Glycolysis / Gluconeogenesis | ko00030; Metabolism; Carbohydrate metabolism; Pentose phosphate pathway | ko00051; Metabolism; Carbohydrate metabolism; Fructose and mannose metabolism | ko00710; Metabolism; Ene…	77	8.6e-153	sp|P08440|ALF_MAIZE	Fructose-bisphosphate aldolase, cytoplasmic isozyme OS=Zea mays PE=2 SV=1	PF00274:Fructose-bisphosphate aldolase class-I	GO:0006096	glycolytic process	--	--	GO:0004332	fructose-bisphosphate aldolase activity	At3g52930	Fructose-biphosphate aldolase
transcript_HQ_TX_pn_transcript46979/f4p0/1991	1991	66.8	6.3e-143	XP_001781437.1	predicted protein [Physcomitrella patens]	--	--	--	--	-	-	-	-	-	51.9	7.8e-107	sp|Q93V85|WTR16_ARATH	WAT1-related protein At3g02690, chloroplastic OS=Arabidopsis thaliana GN=At3g02690 PE=1 SV=1	PF00892:EamA-like transporter family	--	--	GO:0016021//GO:0016020	integral component of membrane//membrane	--	--	--	--
transcript_HQ_TX_pn_transcript30791/f73p0/2223	2223	64.2	2e-44	XP_001757085.1	predicted protein [Physcomitrella patens]	81.385	3.23e-44	XM_001757033.1	Physcomitrella patens subsp. patens predicted protein (PHYPADRAFT_118932) mRNA, complete cds	-	-	-	-	-	53.2	3.6e-28	sp|Q9LUA9|COL10_ARATH	Zinc finger protein CONSTANS-LIKE 10 OS=Arabidopsis thaliana GN=COL10 PE=1 SV=1	PF06203:CCT motif;PF00643:B-box zinc finger	--	--	GO:0005622	intracellular	GO:0008270//GO:0005515	zinc ion binding//protein binding	--	--
transcript_HQ_TX_pn_transcript22324/f20p0/2599	2599	91.4	0	XP_001758473.1	predicted protein [Physcomitrella patens]	84.242	0	XM_001758421.1	Physcomitrella patens subsp. patens predicted protein (PHYPADRAFT_120367) mRNA, complete cds	K01652	E2.2.1.6L, ilvB, ilvG, ilvI	acetolactate synthase I/II/III large subunit	2.2.1.6	ko01210; Metabolism; Global and overview maps; 2-Oxocarboxylic acid metabolism | ko01230; Metabolism; Global and overview maps; Biosynthesis of amino acids | ko00650; Metabolism; Carbohydrate metabolism; Butanoate metabolism | ko00660; Metabolism; Carbohydrate metabolism; C5-Branched dibasic acid metabolism | ko00290; Metabolism; Amino acid metabolism; Valine, leucine and isoleucine biosynthesis …	74.1	1.1e-254	sp|P09114|ILVB2_TOBAC	Acetolactate synthase 2, chloroplastic OS=Nicotiana tabacum GN=ALS SURB PE=1 SV=1	PF02775:Thiamine pyrophosphate enzyme, C-terminal TPP binding domain;PF00205:Thiamine pyrophosphate enzyme, central domain;PF02776:Thiamine pyrophosphate enzyme, N-terminal TPP binding domain	--	--	--	--	GO:0003824//GO:0000287//GO:0030976	catalytic activity//magnesium ion binding//thiamine pyrophosphate binding	At3g48560	Thiamine pyrophosphate-requiring enzyme
transcript_HQ_TX_pn_transcript29069/f2p0/2401	2400	59.2	8.6e-54	XP_001783602.1	predicted protein [Physcomitrella patens]	--	--	--	--	K12948	SPCS3, SPC3	signal peptidase complex subunit 3	3.4.-.-	ko03060; Genetic Information Processing; Folding, sorting and degradation; Protein export	40	2e-32	sp|Q53YF3|SPC3B_ARATH	Signal peptidase complex subunit 3B OS=Arabidopsis thaliana GN=At5g27430 PE=2 SV=1	PF04573:Signal peptidase subunit	GO:0006465	signal peptide processing	GO:0016021//GO:0005787	integral component of membrane//signal peptidase complex	GO:0008233	peptidase activity	At5g27430	Signal peptidase complex subunit
transcript_HQ_TX_pn_transcript71554/f3p0/1115	1115	67.1	1.1e-48	XP_001759778.1	predicted protein [Physcomitrella patens]	--	--	--	--	-	-	-	-	-	40.7	1.4e-25	sp|Q6GLM5|DESI1_XENLA	Desumoylating isopeptidase 1 OS=Xenopus laevis GN=desi1 PE=2 SV=1	PF04625:DEC-1 protein, N-terminal region	GO:0007304	chorion-containing eggshell formation	GO:0005576//GO:0042600	extracellular region//chorion	GO:0005213	structural constituent of chorion	At3g07090	Uncharacterized conserved protein
transcript_HQ_TX_pn_transcript33372/f2p0/2281	2280	57.8	2.1e-118	XP_001778019.1	predicted protein [Physcomitrella patens]	84.211	0	XM_001777967.1	Physcomitrella patens subsp. patens predicted protein (PHYPADRAFT_170100) mRNA, complete cds	-	-	-	-	-	27	2.3e-09	sp|Q9FXA3|BH095_ARATH	Transcription factor bHLH95 OS=Arabidopsis thaliana GN=BHLH95 PE=2 SV=2	PF00010:Helix-loop-helix DNA-binding domain	--	--	--	--	GO:0046983	protein dimerization activity	--	--
transcript_HQ_TX_pn_transcript1780/f2p0/4221	4220	58.9	1.1e-99	BAL46029.1	Dof transcription factor [Physcomitrella patens]	83.117	1.75e-29	XM_010554269.2	PREDICTED: Tarenaya hassleriana cyclic dof factor 5-like (LOC104822909), mRNA	-	-	-	-	-	39	3.2e-25	sp|Q93ZL5|CDF2_ARATH	Cyclic dof factor 2 OS=Arabidopsis thaliana GN=CDF2 PE=1 SV=2	--	--	--	--	--	--	--	--	--
transcript_HQ_TX_pn_transcript54832/f3p0/1703	1704	62.8	1.6e-118	XP_001770812.1	predicted protein [Physcomitrella patens]	--	--	--	--	-	-	-	-	-	32	1.3e-09	sp|Q7Z5L2|R3HCL_HUMAN	Coiled-coil domain-containing protein R3HCC1L OS=Homo sapiens GN=R3HCC1L PE=1 SV=2	PF10309:Protein of unknown function (DUF2414);PF08675:RNA binding domain	GO:0006402	mRNA catabolic process	GO:0005634//GO:0005737	nucleus//cytoplasm	GO:0003723//GO:0003729//GO:0004535//GO:0000340//GO:0046872	RNA binding//mRNA binding//poly(A)-specific ribonuclease activity//RNA 7-methylguanosine cap binding//metal ion binding	Hs22051569	Uncharacterized conserved protein
transcript_HQ_TX_pn_transcript15065/f8p0/2896	2896	65.4	8.8e-271	KZM98763.1	hypothetical protein DCAR_013875 [Daucus carota subsp. sativus]	84.231	0	XM_001770459.1	Physcomitrella patens subsp. patens predicted protein (PHYPADRAFT_216220) mRNA, complete cds	-	-	-	-	-	46.5	1.5e-175	sp|Q22235|ENPL1_CAEEL	Endoplasmin homolog OS=Caenorhabditis elegans GN=enpl-1 PE=3 SV=1	PF00183:Hsp90 protein	GO:0006950//GO:0006457	response to stress//protein folding	--	--	GO:0005524//GO:0051082	ATP binding//unfolded protein binding	CE06362	Endoplasmic reticulum glucose-regulated protein (GRP94/endoplasmin), HSP90 family
transcript_HQ_TX_pn_transcript68995/f3p0/1216	1216	60.7	4.2e-65	XP_001758013.1	predicted protein [Physcomitrella patens]	--	--	--	--	-	-	-	-	-	--	--	--	--	--	--	--	--	--	--	--	--	--
transcript_HQ_TX_pn_transcript63596/f11p0/1451	1451	64.6	9.4e-72	XP_001770736.1	predicted protein [Physcomitrella patens]	--	--	--	--	-	-	-	-	-	35.7	1.3e-21	sp|Q9XIM0|MEE14_ARATH	CCG-binding protein 1 OS=Arabidopsis thaliana GN=MEE14 PE=1 SV=1	--	--	--	--	--	--	--	--	--
transcript_HQ_TX_pn_transcript56304/f3p0/1700	1700	83.7	1.5e-161	XP_001752276.1	predicted protein [Physcomitrella patens]	83.64	0	XM_001752224.1	Physcomitrella patens subsp. patens predicted protein (PHYPADRAFT_111900) mRNA, partial cds	K15918	GLYK	D-glycerate 3-kinase	2.7.1.31	ko01200; Metabolism; Global and overview maps; Carbon metabolism | ko00630; Metabolism; Carbohydrate metabolism; Glyoxylate and dicarboxylate metabolism | ko00561; Metabolism; Lipid metabolism; Glycerolipid metabolism | ko00260; Metabolism; Amino acid metabolism; Glycine, serine and threonine metabolism	60.9	1e-123	sp|Q944I4|GLYK_ARATH	D-glycerate 3-kinase, chloroplastic OS=Arabidopsis thaliana GN=GLYK PE=1 SV=2	PF00485:Phosphoribulokinase / Uridine kinase family	GO:0008152	metabolic process	--	--	GO:0005524//GO:0016301	ATP binding//kinase activity	At1g80380	Predicted kinase
transcript_HQ_TX_pn_transcript64385/f4p0/1460	1460	80.8	1.5e-72	DAA64769.1	TPA_inf: CCAAT-box binding factor HAP3-like protein [Physcomitrella patens]	85.996	5.15e-135	XM_001781341.1	Physcomitrella patens subsp. patens predicted protein (PHYPADRAFT_96394) mRNA, complete cds	-	-	-	-	-	87.9	1.5e-51	sp|O23310|NFYB3_ARATH	Nuclear transcription factor Y subunit B-3 OS=Arabidopsis thaliana GN=NFYB3 PE=2 SV=1	PF00125:Core histone H2A/H2B/H3/H4	--	--	--	--	GO:0003677	DNA binding	At4g14540	CCAAT-binding factor, subunit A (HAP3)
transcript_HQ_TX_pn_transcript65566/f2p0/1416	1416	57.3	1.5e-29	XP_001771636.1	predicted protein [Physcomitrella patens]	--	--	--	--	--	--	--	--	--	--	--	--	--	--	--	--	--	--	--	--	--	--
transcript_HQ_TX_pn_transcript75529/f2p0/764	764	72.4	1.5e-36	XP_001764988.1	predicted protein [Physcomitrella patens]	83.784	4.08e-09	XM_015777610.1	PREDICTED: Oryza sativa Japonica Group cytochrome c oxidase subunit 6a, mitochondrial (LOC4334266), mRNA	K02266	COX6A	cytochrome c oxidase subunit 6a	-	ko00190; Metabolism; Energy metabolism; Oxidative phosphorylation | ko04260; Organismal Systems; Circulatory system; Cardiac muscle contraction | ko05010; Human Diseases; Neurodegenerative diseases; Alzheimer's disease | ko05012; Human Diseases; Neurodegenerative diseases; Parkinson's disease | ko05016; Human Diseases; Neurodegenerative diseases; Huntington's disease | ko04932; Human Diseases; En…	39.4	1.2e-12	sp|Q9T070|COX6A_ARATH	Cytochrome c oxidase subunit 6a, mitochondrial OS=Arabidopsis thaliana GN=COX6A PE=2 SV=1	PF02046:Cytochrome c oxidase subunit VIa	--	--	GO:0005743//GO:0005751	mitochondrial inner membrane//mitochondrial respiratory chain complex IV	GO:0004129	cytochrome-c oxidase activity	At4g37830	Cytochrome c oxidase, subunit VIa/COX13
transcript_HQ_TX_pn_transcript45084/f3p0/1996	1996	85.1	4.3e-176	XP_001779670.1	predicted protein [Physcomitrella patens]	87.025	0	XM_001779618.1	Physcomitrella patens subsp. patens predicted protein (PHYPADRAFT_196324) mRNA, complete cds	K19944	TBC1D10	TBC1 domain family member 10	-	-	41.3	4.2e-44	sp|O60447|EVI5_HUMAN	Ecotropic viral integration site 5 protein homolog OS=Homo sapiens GN=EVI5 PE=1 SV=3	PF08619:Alkali metal cation/H+ antiporter Nha1 C terminus	GO:0006814	sodium ion transport	GO:0016020	membrane	GO:0015385	sodium:proton antiporter activity	At5g15930	Rab6 GTPase activator GAPCenA and related TBC domain proteins
transcript_HQ_TX_pn_transcript15020/f2p0/2913	2913	39.3	3.2e-39	OAE18193.1	hypothetical protein AXG93_406s1610 [Marchantia polymorpha subsp. polymorpha]	--	--	--	--	-	-	-	-	-	--	--	--	--	--	--	--	--	--	--	--	--	--
transcript_HQ_TX_pn_transcript65565/f3p0/1416	1416	78.9	2.3e-123	XP_001785452.1	predicted protein [Physcomitrella patens]	82.401	0	XM_001772769.1	Physcomitrella patens subsp. patens predicted protein (PHYPADRAFT_218266) mRNA, complete cds	K08915	LHCB4	light-harvesting complex II chlorophyll a/b binding protein 4	-	ko00196; Metabolism; Energy metabolism; Photosynthesis - antenna proteins	73.1	3.8e-100	sp|Q07473|CB4A_ARATH	Chlorophyll a-b binding protein CP29.1, chloroplastic OS=Arabidopsis thaliana GN=LHCB4.1 PE=1 SV=1	--	--	--	--	--	--	--	--	--
transcript_HQ_TX_pn_transcript72184/f3p0/1036	1037	86.7	3.1e-69	XP_001753554.1	predicted protein [Physcomitrella patens]	84.016	1.88e-58	KU857044.1	Triticum aestivum TSK1 protein (tsk1) mRNA, complete cds	K03094	SKP1, CBF3D	S-phase kinase-associated protein 1	-	ko04141; Genetic Information Processing; Folding, sorting and degradation; Protein processing in endoplasmic reticulum | ko04120; Genetic Information Processing; Folding, sorting and degradation; Ubiquitin mediated proteolysis | ko04310; Environmental Information Processing; Signal transduction; Wnt signaling pathway | ko04341; Environmental Information Processing; Signal transduction; Hedgehog s…	66.2	1.3e-52	sp|Q39255|SKP1A_ARATH	SKP1-like protein 1A OS=Arabidopsis thaliana GN=SKP1A PE=1 SV=1	PF03931:Skp1 family, tetramerisation domain;PF01466:Skp1 family, dimerisation domain;PF00651:BTB/POZ domain	GO:0006511	ubiquitin-dependent protein catabolic process	--	--	GO:0005515	protein binding	At1g75950	SCF ubiquitin ligase, Skp1 component
transcript_HQ_TX_pn_transcript4897/f4p0/3679	3679	48.8	9e-188	XP_001760339.1	predicted protein [Physcomitrella patens]	81.86	1.66e-148	XM_001760287.1	Physcomitrella patens subsp. patens predicted protein (PHYPADRAFT_162348) mRNA, complete cds	-	-	-	-	-	--	--	--	--	PF00397:WW domain	--	--	--	--	GO:0005515	protein binding	--	--
transcript_HQ_TX_pn_transcript9349/f12p0/3199	3201	78	1.1e-282	ABM67299.1	SBP-domain protein 5 [Physcomitrella patens]	82.028	0	EF016491.1	Physcomitrella patens SBP-domain protein 5 mRNA, complete cds	-	-	-	-	-	29.6	8.8e-44	sp|Q6I576|SPL9_ORYSJ	Squamosa promoter-binding-like protein 9 OS=Oryza sativa subsp. japonica GN=SPL9 PE=2 SV=1	PF01833:IPT/TIG domain;PF03110:SBP domain	--	--	GO:0005634	nucleus	GO:0003677//GO:0005515	DNA binding//protein binding	--	--
transcript_HQ_TX_pn_transcript13004/f3p0/3033	3033	57.4	6e-145	XP_001775154.1	predicted protein [Physcomitrella patens]	76.416	0	XM_001775102.1	Physcomitrella patens subsp. patens predicted protein (PHYPADRAFT_89738) mRNA, complete cds	K15193	SPTY2D1, SPT2	protein SPT2	-	-	--	--	--	--	--	--	--	--	--	--	--	--	--
transcript_HQ_TX_pn_transcript44053/f2p0/2016	2016	80.9	2.8e-215	XP_001760477.1	predicted protein [Physcomitrella patens]	--	--	--	--	K14677	ACY1	aminoacylase	3.5.1.14	ko01210; Metabolism; Global and overview maps; 2-Oxocarboxylic acid metabolism | ko01230; Metabolism; Global and overview maps; Biosynthesis of amino acids | ko00220; Metabolism; Amino acid metabolism; Arginine biosynthesis	45.3	1.3e-96	sp|Q99JW2|ACY1_MOUSE	Aminoacylase-1 OS=Mus musculus GN=Acy1 PE=1 SV=1	PF01546:Peptidase family M20/M25/M40	GO:0008152	metabolic process	--	--	GO:0016787	hydrolase activity	At4g38220	Aminoacylase ACY1 and related metalloexopeptidases
transcript_HQ_TX_pn_transcript20442/f5p0/2690	2690	87.4	7.8e-197	XP_001773526.1	predicted protein [Physcomitrella patens]	86.75	0	XM_001773474.1	Physcomitrella patens subsp. patens predicted protein (PHYPADRAFT_12072) mRNA, partial cds	K03544	clpX, CLPX	ATP-dependent Clp protease ATP-binding subunit ClpX	-	ko04112; Cellular Processes; Cell growth and death; Cell cycle - Caulobacter	73.3	4.2e-164	sp|Q9FK07|CLPX1_ARATH	CLP protease regulatory subunit CLPX1, mitochondrial OS=Arabidopsis thaliana GN=CLPX1 PE=2 SV=1	PF00005:ABC transporter;PF00004:ATPase family associated with various cellular activities (AAA);PF05496:Holliday junction DNA helicase ruvB N-terminus;PF00493:MCM2/3/5 family;PF14532:Sigma-54 interaction domain;PF00910:RNA helicase;PF07728:AAA domain (dynein-related subfamily);PF07724:AAA domain (Cdc48 subfamily);PF00270:DEAD/DEAH box helicase;PF02367:Threonylcarbamoyl adenosine biosynthesis prot…	GO:0006810//GO:0006310//GO:0006281//GO:0006260//GO:0002949//GO:0006355	transport//DNA recombination//DNA repair//DNA replication//tRNA threonylcarbamoyladenosine modification//regulation of transcription, DNA-templated	--	--	GO:0016887//GO:0009378//GO:0008134//GO:0005524//GO:0003724//GO:0003723//GO:0003676//GO:0003677	ATPase activity//four-way junction helicase activity//transcription factor binding//ATP binding//RNA helicase activity//RNA binding//nucleic acid binding//DNA binding	At5g53350	Putative ATP-dependent Clp-type protease (AAA+ ATPase superfamily)
transcript_HQ_TX_pn_transcript10140/f2p0/3224	3223	82.7	9.5e-266	XP_001761094.1	predicted protein [Physcomitrella patens]	81.881	0	XM_001761042.1	Physcomitrella patens subsp. patens predicted protein (PHYPADRAFT_123701) mRNA, partial cds	K20784	XEG113	arabinosyltransferase	2.4.2.-	ko00514; Metabolism; Glycan biosynthesis and metabolism; Other types of O-glycan biosynthesis	60.9	4.8e-207	sp|Q8VXZ5|XG113_ARATH	Arabinosyltransferase XEG113 OS=Arabidopsis thaliana GN=XEG113 PE=2 SV=1	--	--	--	--	--	--	--	--	--
transcript_HQ_TX_pn_transcript5486/f3p0/3629	3629	92.4	0	XP_001753513.1	predicted protein [Physcomitrella patens]	86.166	0	XM_001753461.1	Physcomitrella patens subsp. patens predicted protein (PHYPADRAFT_202365) mRNA, complete cds	K03070	secA	preprotein translocase subunit SecA	-	ko03060; Genetic Information Processing; Folding, sorting and degradation; Protein export | ko03070; Environmental Information Processing; Membrane transport; Bacterial secretion system | ko02024; Cellular Processes; Cellular community - prokaryotes; Quorum sensing	76.5	0	sp|Q36795|SECA_SPIOL	Protein translocase subunit SecA, chloroplastic OS=Spinacia oleracea GN=secA PE=2 SV=1	PF07516:SecA Wing and Scaffold domain;PF07517:SecA DEAD-like domain;PF00270:DEAD/DEAH box helicase;PF01043:SecA preprotein cross-linking domain	GO:0017038	protein import	GO:0016020	membrane	GO:0003676//GO:0005524	nucleic acid binding//ATP binding	--	--
transcript_HQ_TX_pn_transcript11546/f3p0/3092	3091	26.9	1e-06	XP_015883887.1	PREDICTED: UPF0481 protein At3g47200-like [Ziziphus jujuba]	--	--	--	--	-	-	-	-	-	--	--	--	--	--	--	--	--	--	--	--	--	--
transcript_HQ_TX_pn_transcript68956/f6p0/1260	1260	70	5.9e-115	XP_001780333.1	predicted protein [Physcomitrella patens]	82.247	0	XM_001780281.1	Physcomitrella patens subsp. patens predicted protein (PHYPADRAFT_108509) mRNA, complete cds	-	-	-	-	-	47.4	1.7e-62	sp|Q8LF05|RBL19_ARATH	Rhomboid-like protein 19 OS=Arabidopsis thaliana GN=RBL19 PE=2 SV=1	PF08551:Eukaryotic integral membrane protein (DUF1751);PF01694:Rhomboid family	GO:0006890	retrograde vesicle-mediated transport, Golgi to ER	GO:0016021	integral component of membrane	GO:0004252	serine-type endopeptidase activity	At3g07950	Predicted membrane protein
transcript_HQ_TX_pn_transcript57908/f2p0/1695	1695	72.4	4.6e-110	XP_001755559.1	predicted protein [Physcomitrella patens]	80.311	2.69e-158	XM_001755507.1	Physcomitrella patens subsp. patens predicted protein (PHYPADRAFT_25095) mRNA, partial cds	-	-	-	-	-	33.9	2.2e-09	sp|A4XKA5|DNAJ_CALS8	Chaperone protein DnaJ OS=Caldicellulosiruptor saccharolyticus (strain ATCC 43494 / DSM 8903 / Tp8T 6331) GN=dnaJ PE=3 SV=1	--	--	--	--	--	--	--	At2g42750	Molecular chaperone (DnaJ superfamily)
transcript_HQ_TX_pn_transcript73516/f7p0/926	926	66.2	2e-35	XP_001765026.1	predicted protein [Physcomitrella patens]	--	--	--	--	K02935	RP-L7, MRPL12, rplL	large subunit ribosomal protein L7/L12	-	ko03010; Genetic Information Processing; Translation; Ribosome	55.2	7e-26	sp|P02398|RK12_SPIOL	50S ribosomal protein L12, chloroplastic OS=Spinacia oleracea GN=RPL12 PE=1 SV=2	PF00542:Ribosomal protein L7/L12 C-terminal domain;PF16320:Ribosomal protein L7/L12 dimerisation domain	GO:0006412	translation	GO:0005840//GO:0005622	ribosome//intracellular	GO:0003735	structural constituent of ribosome	At3g27830	Mitochondrial/chloroplast ribosomal protein L12
transcript_HQ_TX_pn_transcript65140/f5p0/1421	1420	77.3	1.8e-64	XP_001777514.1	predicted protein [Physcomitrella patens]	--	--	--	--	K12736	PPWD1	peptidylprolyl isomerase domain and WD repeat-containing protein 1	5.2.1.8	-	51.9	5.5e-38	sp|Q8W4D0|CPY71_ARATH	Peptidyl-prolyl cis-trans isomerase CYP71 OS=Arabidopsis thaliana GN=CYP71 PE=1 SV=1	PF00160:Cyclophilin type peptidyl-prolyl cis-trans isomerase/CLD	GO:0006457//GO:0000413	protein folding//protein peptidyl-prolyl isomerization	--	--	GO:0003755	peptidyl-prolyl cis-trans isomerase activity	At3g44600	Cyclophilin-related peptidyl-prolyl cis-trans isomerase
transcript_HQ_TX_pn_transcript55961/f3p0/1729	1729	74.6	7.2e-196	XP_001764272.1	predicted protein [Physcomitrella patens]	72.766	2.33e-94	XM_006480138.2	PREDICTED: Citrus sinensis 3-ketoacyl-CoA thiolase 2, peroxisomal (LOC102627276), mRNA	K07513	ACAA1	acetyl-CoA acyltransferase 1	2.3.1.16	ko01212; Metabolism; Global and overview maps; Fatty acid metabolism | ko00071; Metabolism; Lipid metabolism; Fatty acid degradation | ko00592; Metabolism; Lipid metabolism; alpha-Linolenic acid metabolism | ko01040; Metabolism; Lipid metabolism; Biosynthesis of unsaturated fatty acids | ko00280; Metabolism; Amino acid metabolism; Valine, leucine and isoleucine degradation | ko04146; Cellular Pro…	66.7	2.1e-172	sp|Q56WD9|THIK2_ARATH	3-ketoacyl-CoA thiolase 2, peroxisomal OS=Arabidopsis thaliana GN=PED1 PE=1 SV=2	PF02803:Thiolase, C-terminal domain;PF00108:Thiolase, N-terminal domain	GO:0008152	metabolic process	--	--	GO:0016747	transferase activity, transferring acyl groups other than amino-acyl groups	At2g33150	3-oxoacyl CoA thiolase
transcript_HQ_TX_pn_transcript36767/f2p0/2192	2192	80.4	1.1e-39	XP_001764508.1	predicted protein [Physcomitrella patens]	83.898	2.43e-55	XM_001764456.1	Physcomitrella patens subsp. patens predicted protein (PHYPADRAFT_77982) mRNA, complete cds	-	-	-	-	-	77.3	1.5e-31	sp|Q9CAA9|BH049_ARATH	Transcription factor bHLH49 OS=Arabidopsis thaliana GN=BHLH49 PE=1 SV=1	PF00010:Helix-loop-helix DNA-binding domain	--	--	--	--	GO:0046983	protein dimerization activity	--	--
transcript_HQ_TX_pn_transcript65534/f2p0/1407	1407	74.3	2.2e-110	XP_001764654.1	predicted protein [Physcomitrella patens]	85.238	0	XM_001764602.1	Physcomitrella patens subsp. patens predicted protein (PHYPADRAFT_128243) mRNA, partial cds	-	-	-	-	-	--	--	--	--	PF04140:Isoprenylcysteine carboxyl methyltransferase (ICMT) family ;PF02544:3-oxo-5-alpha-steroid 4-dehydrogenase	GO:0006629//GO:0006481	lipid metabolic process//C-terminal protein methylation	GO:0016021//GO:0005737	integral component of membrane//cytoplasm	GO:0016627//GO:0004671	oxidoreductase activity, acting on the CH-CH group of donors//protein C-terminal S-isoprenylcysteine carboxyl O-methyltransferase activity	At1g18180	Predicted steroid reductase
transcript_HQ_TX_pn_transcript6115/f2p0/3577	3577	60	9.1e-310	XP_001784706.1	predicted protein [Physcomitrella patens]	--	--	--	--	K00454	LOX2S	lipoxygenase	1.13.11.12	ko00591; Metabolism; Lipid metabolism; Linoleic acid metabolism | ko00592; Metabolism; Lipid metabolism; alpha-Linolenic acid metabolism	41.5	1.8e-186	sp|Q8H016|LOX6_ORYSJ	Probable lipoxygenase 6 OS=Oryza sativa subsp. japonica GN=Os03g0179900 PE=2 SV=2	PF00305:Lipoxygenase;PF01477:PLAT/LH2 domain	GO:0055114	oxidation-reduction process	--	--	GO:0016702//GO:0005515//GO:0046872	oxidoreductase activity, acting on single donors with incorporation of molecular oxygen, incorporation of two atoms of oxygen//protein binding//metal ion binding	--	--
transcript_HQ_TX_pn_transcript32577/f2p0/2268	2268	53.8	6.4e-75	XP_001776384.1	predicted protein [Physcomitrella patens]	--	--	--	--	-	-	-	-	-	48.1	4.1e-19	sp|Q8NEY3|SPAT4_HUMAN	Spermatogenesis-associated protein 4 OS=Homo sapiens GN=SPATA4 PE=1 SV=1	--	--	--	--	--	--	--	--	--
transcript_HQ_TX_pn_transcript1176/f5p0/4615	4615	52.4	0	XP_001767757.1	predicted protein [Physcomitrella patens]	--	--	--	--	K12385	NPC1	Niemann-Pick C1 protein	-	ko04142; Cellular Processes; Transport and catabolism; Lysosome	31.9	2.8e-160	sp|P56941|NPC1_PIG	Niemann-Pick C1 protein OS=Sus scrofa GN=NPC1 PE=2 SV=1	PF02460:Patched family	--	--	GO:0016021	integral component of membrane	--	--	At1g42470	Cholesterol transport protein (Niemann-Pick C disease protein)
transcript_HQ_TX_pn_transcript5304/f2p0/3675	3678	69.7	5e-170	XP_001775825.1	predicted protein [Physcomitrella patens]	--	--	--	--	-	-	-	-	-	29.3	1.8e-48	sp|Q4VYC8|NSP1_MEDTR	Nodulation-signaling pathway 1 protein OS=Medicago truncatula GN=NSP1 PE=1 SV=1	PF05204:Homing endonuclease	GO:0030908	protein splicing	--	--	GO:0004519//GO:0003677	endonuclease activity//DNA binding	--	--
transcript_HQ_TX_pn_transcript19955/f6p0/2707	2707	53.9	4.9e-215	JAT46808.1	tRNA-dihydrouridine(47) synthase [NAD(P)(+)]-like, partial [Anthurium amnicola]	--	--	--	--	K05544	DUS3	tRNA-dihydrouridine synthase 3	1.3.1.89	-	52.8	9.3e-204	sp|Q7XT07|DUS3L_ORYSJ	tRNA-dihydrouridine(47) synthase [NAD(P)(+)]-like OS=Oryza sativa subsp. japonica GN=Os04g0117600 PE=2 SV=2	PF06733:DEAD_2;PF01207:Dihydrouridine synthase (Dus);PF00642:Zinc finger C-x8-C-x5-C-x3-H type (and similar)	GO:0008033//GO:0055114	tRNA processing//oxidation-reduction process	--	--	GO:0017150//GO:0004003//GO:0003677//GO:0050660//GO:0005524//GO:0046872	tRNA dihydrouridine synthase activity//ATP-dependent DNA helicase activity//DNA binding//flavin adenine dinucleotide binding//ATP binding//metal ion binding	At4g38890	Uncharacterized conserved protein
transcript_HQ_TX_pn_transcript29160/f3p0/2399	2399	89.3	1.8e-208	XP_001766378.1	histone acetyltransferase SAGA/ADA, catalytic subunit PCAF/GCN5 [Physcomitrella patens]	84.838	0	XM_001766326.1	Physcomitrella patens subsp. patens histone acetyltransferase SAGA/ADA, catalytic subunit PCAF/GCN5 (HAG1501) mRNA, partial cds	K06062	PCAF, KAT2, GCN5	histone acetyltransferase	2.3.1.48	ko04330; Environmental Information Processing; Signal transduction; Notch signaling pathway | ko04919; Organismal Systems; Endocrine system; Thyroid hormone signaling pathway | ko05203; Human Diseases; Cancers: Overview; Viral carcinogenesis | ko05166; Human Diseases; Infectious diseases: Viral; HTLV-I infection	67.2	6.4e-164	sp|Q338B9|GCN5_ORYSJ	Histone acetyltransferase GCN5 OS=Oryza sativa subsp. japonica GN=GCN5 PE=2 SV=1	PF04147:Nop14-like family ;PF05395:Protein phosphatase inhibitor 1/DARPP-32;PF13673:Acetyltransferase (GNAT) domain;PF04931:DNA polymerase phi;PF01056:Myc amino-terminal region;PF13508:Acetyltransferase (GNAT) domain;PF04889:Cwf15/Cwc15 cell cycle control protein;PF00583:Acetyltransferase (GNAT) family;PF09184:PPP4R2;PF08445:FR47-like protein;PF06524:NOA36 protein;PF00439:Bromodomain;PF04006:Mpp1…	GO:0006355//GO:0007165//GO:0000398//GO:0006351//GO:0006364	regulation of transcription, DNA-templated//signal transduction//mRNA splicing, via spliceosome//transcription, DNA-templated//rRNA processing	GO:0034457//GO:0005732//GO:0032040//GO:0005634//GO:0005681//GO:0030289	Mpp10 complex//small nucleolar ribonucleoprotein complex//small-subunit processome//nucleus//spliceosomal complex//protein phosphatase 4 complex	GO:0004864//GO:0008080//GO:0016747//GO:0003887//GO:0008270//GO:0005515//GO:0003700//GO:0003677//GO:0019888	protein phosphatase inhibitor activity//N-acetyltransferase activity//transferase activity, transferring acyl groups other than amino-acyl groups//DNA-directed DNA polymerase activity//zinc ion binding//protein binding//transcription factor activity, sequence-specific DNA binding//DNA binding//protein phosphatase regulator activity	YGR252w	Histone acetyltransferase SAGA/ADA, catalytic subunit PCAF/GCN5 and related proteins
transcript_HQ_TX_pn_transcript24255/f2p0/2558	2557	83	2.3e-238	XP_001759346.1	predicted protein [Physcomitrella patens]	80.075	0	XM_001759294.1	Physcomitrella patens subsp. patens predicted protein (PHYPADRAFT_22024) mRNA, partial cds	-	-	-	-	-	58.6	1.3e-106	sp|P51281|YCF45_PORPU	Uncharacterized protein ycf45 OS=Porphyra purpurea GN=ycf45 PE=3 SV=1	PF00910:RNA helicase;PF01443:Viral (Superfamily 1) RNA helicase;PF01637:ATPase domain predominantly from Archaea;PF00004:ATPase family associated with various cellular activities (AAA);PF05496:Holliday junction DNA helicase ruvB N-terminus;PF00448:SRP54-type protein, GTPase domain;PF02702:Osmosensitive K+ channel His kinase sensor domain;PF00437:Type II/IV secretion system protein;PF02367:Threony…	GO:0006281//GO:0000160//GO:0006810//GO:0006310//GO:0006614//GO:0002949	DNA repair//phosphorelay signal transduction system//transport//DNA recombination//SRP-dependent cotranslational protein targeting to membrane//tRNA threonylcarbamoyladenosine modification	GO:0016020	membrane	GO:0016887//GO:0004673//GO:0098519//GO:0009378//GO:0005525//GO:0005524//GO:0003723//GO:0003724//GO:0000155	ATPase activity//protein histidine kinase activity//nucleotide phosphatase activity, acting on free nucleotides//four-way junction helicase activity//GTP binding//ATP binding//RNA binding//RNA helicase activity//phosphorelay sensor kinase activity	--	--
transcript_HQ_TX_pn_transcript60176/f2p0/1603	1603	93	8.8e-156	XP_001760379.1	predicted protein [Physcomitrella patens]	85.795	0	XM_001760327.1	Physcomitrella patens subsp. patens predicted protein (PHYPADRAFT_122951) mRNA, complete cds	K00948	PRPS, prsA	ribose-phosphate pyrophosphokinase	2.7.6.1	ko01200; Metabolism; Global and overview maps; Carbon metabolism | ko01230; Metabolism; Global and overview maps; Biosynthesis of amino acids | ko00030; Metabolism; Carbohydrate metabolism; Pentose phosphate pathway | ko00230; Metabolism; Nucleotide metabolism; Purine metabolism	73.4	1.3e-128	sp|Q9XG99|KPRS2_SPIOL	Ribose-phosphate pyrophosphokinase 2, chloroplastic OS=Spinacia oleracea GN=PRS2 PE=2 SV=1	PF00156:Phosphoribosyl transferase domain;PF14572:Phosphoribosyl synthetase-associated domain	GO:0009116//GO:0009165	nucleoside metabolic process//nucleotide biosynthetic process	--	--	GO:0000287//GO:0004749	magnesium ion binding//ribose phosphate diphosphokinase activity	At2g35390	Ribose-phosphate pyrophosphokinase
transcript_HQ_TX_pn_transcript17361/f3p0/2816	2816	56.8	3.2e-233	XP_001772536.1	predicted protein [Physcomitrella patens]	--	--	--	--	K00276	AOC3, AOC2, tynA	primary-amine oxidase	1.4.3.21	ko00260; Metabolism; Amino acid metabolism; Glycine, serine and threonine metabolism | ko00350; Metabolism; Amino acid metabolism; Tyrosine metabolism | ko00360; Metabolism; Amino acid metabolism; Phenylalanine metabolism | ko00410; Metabolism; Metabolism of other amino acids; beta-Alanine metabolism | ko00950; Metabolism; Biosynthesis of other secondary metabolites; Isoquinoline alkaloid biosynt…	46.1	4.2e-175	sp|Q8H1H9|AMO_ARATH	Primary amine oxidase OS=Arabidopsis thaliana GN=At1g62810 PE=2 SV=1	PF01179:Copper amine oxidase, enzyme domain;PF02728:Copper amine oxidase, N3 domain;PF02727:Copper amine oxidase, N2 domain	GO:0009308//GO:0055114	amine metabolic process//oxidation-reduction process	--	--	GO:0005507//GO:0008131//GO:0048038	copper ion binding//primary amine oxidase activity//quinone binding	At3g43670	Copper amine oxidase
transcript_HQ_TX_pn_transcript8152/f2p0/3387	3386	53.2	5.8e-56	OMO81734.1	Lipase, class 3 [Corchorus capsularis]	--	--	--	--	-	-	-	-	-	49.5	1.3e-53	sp|Q3EBR6|PLA16_ARATH	Phospholipase A1-Igamma2, chloroplastic OS=Arabidopsis thaliana GN=At2g30550 PE=1 SV=2	PF01764:Lipase (class 3)	GO:0006629	lipid metabolic process	--	--	--	--	At2g30550	Predicted lipase
transcript_HQ_TX_pn_transcript41270/f3p0/2073	2074	59.9	8.3e-98	XP_001758270.1	predicted protein [Physcomitrella patens]	80.702	1.85e-26	XM_010524873.2	PREDICTED: Tarenaya hassleriana transcription activator GLK2 (LOC104801563), mRNA	-	-	-	-	-	37.8	7e-34	sp|Q9SIV3|GLK1_ARATH	Transcription activator GLK1 OS=Arabidopsis thaliana GN=GLK1 PE=1 SV=2	PF07941:Potassium channel Kv1.4 tandem inactivation domain	GO:0006813	potassium ion transport	GO:0016021	integral component of membrane	GO:0030955//GO:0005249	potassium ion binding//voltage-gated potassium channel activity	--	--
transcript_HQ_TX_pn_transcript42197/f48p0/2007	2007	87.3	5.1e-262	ADF28535.1	cinnamate 4-hydroxylase [Physcomitrella patens]	80.319	0	XM_001781171.1	Physcomitrella patens subsp. patens predicted protein (PHYPADRAFT_149501) mRNA, complete cds	K00487	CYP73A	trans-cinnamate 4-monooxygenase	1.14.13.11	ko01220; Metabolism; Global and overview maps; Degradation of aromatic compounds | ko00360; Metabolism; Amino acid metabolism; Phenylalanine metabolism | ko00130; Metabolism; Metabolism of cofactors and vitamins; Ubiquinone and other terpenoid-quinone biosynthesis | ko00940; Metabolism; Biosynthesis of other secondary metabolites; Phenylpropanoid biosynthesis | ko00945; Metabolism; Biosynthesis o…	73.2	1.3e-215	sp|Q43054|TCMO_POPKI	Trans-cinnamate 4-monooxygenase OS=Populus kitakamiensis GN=CYP73A16 PE=2 SV=1	PF00067:Cytochrome P450	GO:0055114	oxidation-reduction process	--	--	GO:0016705//GO:0005506//GO:0020037	oxidoreductase activity, acting on paired donors, with incorporation or reduction of molecular oxygen//iron ion binding//heme binding	At2g30490	Cytochrome P450 CYP2 subfamily
transcript_HQ_TX_pn_transcript56571/f2p0/1709	1709	74.5	2.4e-204	XP_001755436.1	predicted protein [Physcomitrella patens]	84.037	0	XM_001755381.1	Physcomitrella patens subsp. patens predicted protein (PHYPADRAFT_203982) mRNA, complete cds	K01265	map	methionyl aminopeptidase	3.4.11.18	-	82.9	1.7e-182	sp|Q56Y85|MAP22_ARATH	Methionine aminopeptidase 2B OS=Arabidopsis thaliana GN=MAP2B PE=2 SV=2	PF02724:CDC45-like protein	GO:0006270	DNA replication initiation	--	--	--	--	At3g59990	Metallopeptidase
transcript_HQ_TX_pn_transcript22807/f3p0/2606	2606	77.8	3.1e-118	XP_001767116.1	predicted protein [Physcomitrella patens]	--	--	--	--	K14012	SHP1, UBX1, NSFL1C	UBX domain-containing protein 1	-	ko04141; Genetic Information Processing; Folding, sorting and degradation; Protein processing in endoplasmic reticulum	50.4	1.1e-63	sp|Q8RWU7|PUX4_ARATH	Plant UBX domain-containing protein 4 OS=Arabidopsis thaliana GN=PUX4 PE=1 SV=1	PF00789:UBX domain	--	--	--	--	GO:0005515	protein binding	At4g04210	Protein tyrosine phosphatase SHP1/Cofactor for p97 ATPase-mediated vesicle membrane fusion
transcript_HQ_TX_pn_transcript67520/f4p0/1311	1312	81.2	4.3e-76	XP_001760935.1	predicted protein [Physcomitrella patens]	--	--	--	--	-	-	-	-	-	--	--	--	--	PF00583:Acetyltransferase (GNAT) family;PF12568:Acetyltransferase (GNAT) domain;PF08445:FR47-like protein;PF13673:Acetyltransferase (GNAT) domain;PF13508:Acetyltransferase (GNAT) domain	--	--	--	--	GO:0008080//GO:0016747	N-acetyltransferase activity//transferase activity, transferring acyl groups other than amino-acyl groups	--	--
transcript_HQ_TX_pn_transcript45143/f2p0/1926	1926	72	7.2e-19	XP_001767553.1	predicted protein [Physcomitrella patens]	--	--	--	--	--	--	--	--	--	--	--	--	--	--	--	--	--	--	--	--	--	--
transcript_HQ_TX_pn_transcript16182/f2p0/2864	2839	97.4	0	APU94854.1	leucine-rich repeat receptor-like protein kinase [Pohlia nutans]	99.385	0	KX159250.1	Pohlia nutans leucine-rich repeat receptor-like protein kinase (LRR-RLK26) mRNA, complete cds	-	-	-	-	-	37.4	1.1e-119	sp|Q9SSL9|PEPR1_ARATH	Leucine-rich repeat receptor-like protein kinase PEPR1 OS=Arabidopsis thaliana GN=PEPR1 PE=1 SV=1	PF13516:Leucine Rich repeat;PF07714:Protein tyrosine kinase;PF00069:Protein kinase domain;PF13855:Leucine rich repeat;PF00560:Leucine Rich Repeat	GO:0006468	protein phosphorylation	--	--	GO:0005515//GO:0004672//GO:0005524	protein binding//protein kinase activity//ATP binding	--	--
transcript_HQ_TX_pn_transcript42071/f2p0/1972	1972	--	--	--	--	--	--	--	--	--	--	--	--	--	--	--	--	--	--	--	--	--	--	--	--	--	--
transcript_HQ_TX_pn_transcript41962/f3p0/2007	2007	54.8	5e-100	XP_001777536.1	MscS-Like mechanosensitive ion channel MSCL1 [Physcomitrella patens]	--	--	--	--	-	-	-	-	-	28.1	5.2e-26	sp|Q8VZL4|MSL1_ARATH	Mechanosensitive ion channel protein 1, mitochondrial OS=Arabidopsis thaliana GN=MSL1 PE=2 SV=1	PF00924:Mechanosensitive ion channel	GO:0055085	transmembrane transport	GO:0016020	membrane	--	--	--	--
transcript_HQ_TX_pn_transcript71078/f2p0/1142	1142	79	7.9e-58	XP_001758723.1	predicted protein [Physcomitrella patens]	80.71	2.57e-87	XM_001769105.1	Physcomitrella patens subsp. patens predicted protein (PHYPADRAFT_18130) mRNA, partial cds	K03132	TAF7	transcription initiation factor TFIID subunit 7	-	ko03022; Genetic Information Processing; Transcription; Basal transcription factors	62.9	8e-40	sp|B9DG24|TAF7_ARATH	Transcription initiation factor TFIID subunit 7 OS=Arabidopsis thaliana GN=TAF7 PE=1 SV=1	PF10152:Predicted coiled-coil domain-containing protein (DUF2360);PF04658:TAFII55 protein conserved region	GO:0006367	transcription initiation from RNA polymerase II promoter	GO:0005669//GO:0071203	transcription factor TFIID complex//WASH complex	--	--	At1g55300	Transcription initiation factor TFIID, subunit TAF7
transcript_HQ_TX_pn_transcript30077/f5p0/2374	2374	64.9	9.5e-247	XP_001756318.1	predicted protein [Physcomitrella patens]	--	--	--	--	K15404	K15404, CER1	aldehyde decarbonylase	4.1.99.5	ko00073; Metabolism; Lipid metabolism; Cutin, suberine and wax biosynthesis	42.5	2.9e-145	sp|Q8H1Z0|CER3_ARATH	Protein ECERIFERUM 3 OS=Arabidopsis thaliana GN=CER3 PE=1 SV=1	PF04116:Fatty acid hydroxylase superfamily	GO:0055114//GO:0006633	oxidation-reduction process//fatty acid biosynthetic process	--	--	GO:0005506//GO:0016491	iron ion binding//oxidoreductase activity	--	--
transcript_HQ_TX_pn_transcript58320/f4p0/1655	1655	95.3	1.7e-178	XP_001773228.1	predicted protein [Physcomitrella patens]	86.148	0	XM_001773176.1	Physcomitrella patens subsp. patens predicted protein (PHYPADRAFT_139809) mRNA, complete cds	-	-	-	-	-	83.6	2.2e-155	sp|O22609|DEGP1_ARATH	Protease Do-like 1, chloroplastic OS=Arabidopsis thaliana GN=DEGP1 PE=1 SV=2	PF02907:Hepatitis C virus NS3 protease;PF01272:Transcription elongation factor, GreA/GreB, C-term;PF00595:PDZ domain (Also known as DHR or GLGF);PF13180:PDZ domain;PF05579:Equine arteritis virus serine endopeptidase S32;PF10459:Peptidase S46;PF00089:Trypsin	GO:0019087//GO:0032784//GO:0016032//GO:0019082//GO:0006508	transformation of host cell by virus//regulation of DNA-templated transcription, elongation//viral process//viral protein processing//proteolysis	--	--	GO:0008236//GO:0005515//GO:0070009//GO:0004252//GO:0008239//GO:0003677	serine-type peptidase activity//protein binding//serine-type aminopeptidase activity//serine-type endopeptidase activity//dipeptidyl-peptidase activity//DNA binding	At3g27925	Serine protease
transcript_HQ_TX_pn_transcript6089/f4p0/3538	3539	40.1	2.2e-29	ABR18194.1	unknown [Picea sitchensis]	--	--	--	--	-	-	-	-	-	39.2	1.3e-19	sp|F4KHI3|VICTR_ARATH	Protein VARIATION IN COMPOUND TRIGGERED ROOT growth response OS=Arabidopsis thaliana GN=VICTR PE=1 SV=1	PF01582:TIR domain;PF13676:TIR domain	GO:0007165	signal transduction	--	--	GO:0005515	protein binding	--	--
transcript_HQ_TX_pn_transcript56702/f5p0/1678	1684	96.3	9.7e-246	XP_001756507.1	predicted protein [Physcomitrella patens]	87.462	0	XM_001756455.1	Physcomitrella patens subsp. patens predicted protein (PHYPADRAFT_117822) mRNA, complete cds	K07375	TUBB	tubulin beta	-	ko04145; Cellular Processes; Transport and catabolism; Phagosome | ko04540; Cellular Processes; Cellular community - eukaryotes; Gap junction | ko05130; Human Diseases; Infectious diseases: Bacterial; Pathogenic Escherichia coli infection	92.6	1.3e-240	sp|P04690|TBB_CHLRE	Tubulin beta-1/beta-2 chain OS=Chlamydomonas reinhardtii GN=TUBB1 PE=3 SV=1	PF00091:Tubulin/FtsZ family, GTPase domain	--	--	--	--	GO:0003924	GTPase activity	At5g62700	Beta tubulin
transcript_HQ_TX_pn_transcript46684/f2p0/1934	1934	82.4	1.8e-179	XP_001776371.1	predicted protein [Physcomitrella patens]	--	--	--	--	K01728	pel	pectate lyase	4.2.2.2	ko00040; Metabolism; Carbohydrate metabolism; Pentose and glucuronate interconversions | ko02024; Cellular Processes; Cellular community - prokaryotes; Quorum sensing	52.8	1.7e-106	sp|Q9FXD8|PLY5_ARATH	Probable pectate lyase 5 OS=Arabidopsis thaliana GN=At1g67750 PE=2 SV=2	--	--	--	--	--	--	--	--	--
transcript_HQ_TX_pn_transcript46467/f2p0/1960	1956	80.5	3.9e-89	XP_001773683.1	predicted protein [Physcomitrella patens]	86.07	0	XM_001773631.1	Physcomitrella patens subsp. patens predicted protein (PHYPADRAFT_168093) mRNA, complete cds	K03177	truB, PUS4, TRUB1	tRNA pseudouridine55 synthase	5.4.99.25	-	44.6	1.2e-35	sp|Q9RB36|TRUB_FLAJ1	tRNA pseudouridine synthase B OS=Flavobacterium johnsoniae (strain ATCC 17061 / DSM 2064 / UW101) GN=truB PE=3 SV=1	--	--	--	--	--	--	--	At5g14460	Pseudouridine synthase
transcript_HQ_TX_pn_transcript48791/f2p0/1908	1904	92.3	5.2e-22	XP_001775526.1	predicted protein [Physcomitrella patens]	--	--	--	--	-	-	-	-	-	32.7	2.5e-09	sp|Q4L5A3|RNJ1_STAHJ	Ribonuclease J 1 OS=Staphylococcus haemolyticus (strain JCSC1435) GN=rnj1 PE=3 SV=1	PF00651:BTB/POZ domain	--	--	--	--	GO:0005515	protein binding	At5g63420	mRNA cleavage and polyadenylation factor II complex, BRR5 (CPSF subunit)
transcript_HQ_TX_pn_transcript8991/f3p0/3205	3205	62.3	2.4e-277	XP_001775450.1	predicted protein [Physcomitrella patens]	--	--	--	--	K20285	RABEPK	Rab9 effector protein with kelch motifs	-	-	26.5	2.9e-18	sp|P87061|TEA1_SCHPO	Tip elongation aberrant protein 1 OS=Schizosaccharomyces pombe (strain 972 / ATCC 24843) GN=tea1 PE=1 SV=1	PF10473:Leucine-rich repeats of kinetochore protein Cenp-F/LEK1;PF05531:Nucleopolyhedrovirus P10 protein;PF02515:CoA-transferase family III;PF01344:Kelch motif;PF07646:Kelch motif	--	--	GO:0019028	viral capsid	GO:0003824//GO:0070840//GO:0042803//GO:0005515//GO:0008134	catalytic activity//dynein complex binding//protein homodimerization activity//protein binding//transcription factor binding	At1g74150	Kelch repeat-containing proteins
transcript_HQ_TX_pn_transcript12354/f5p0/3046	3046	88.2	1.8e-298	XP_001766736.1	predicted protein [Physcomitrella patens]	--	--	--	--	-	-	-	-	-	53	8.3e-185	sp|Q8GYP6|PPR49_ARATH	Pentatricopeptide repeat-containing protein At1g18900 OS=Arabidopsis thaliana GN=At1g18900 PE=2 SV=1	--	--	--	--	--	--	--	At1g18900	FOG: PPR repeat
transcript_HQ_TX_pn_transcript31273/f3p0/2347	2347	89.1	0	XP_001773477.1	protein arginine N-methyltransferase [Physcomitrella patens]	77.373	0	XM_001773425.1	Physcomitrella patens subsp. patens protein arginine N-methyltransferase (PRMT1506) mRNA, complete cds	K02516	PRMT5, HSL7	type II protein arginine methyltransferase	2.1.1.320	ko03013; Genetic Information Processing; Translation; RNA transport | ko04011; Environmental Information Processing; Signal transduction; MAPK signaling pathway - yeast | ko04111; Cellular Processes; Cell growth and death; Cell cycle - yeast	66.6	2.9e-262	sp|Q6YXZ7|ANM5_ORYSJ	Protein arginine N-methyltransferase 5 OS=Oryza sativa subsp. japonica GN=PRMT5 PE=2 SV=1	PF08241:Methyltransferase domain;PF05185:PRMT5 arginine-N-methyltransferase	GO:0008152//GO:0006479	metabolic process//protein methylation	--	--	GO:0008168	methyltransferase activity	At4g31120	Protein kinase inhibitor
transcript_HQ_TX_pn_transcript75906/f7p0/709	709	93.9	9.6e-46	XP_001784798.1	predicted protein [Physcomitrella patens]	84.751	7.24e-91	XM_001764455.1	Physcomitrella patens subsp. patens predicted protein (PHYPADRAFT_183833) mRNA, complete cds	K03872	TCEB1	transcription elongation factor B, polypeptide 1	-	ko04120; Genetic Information Processing; Folding, sorting and degradation; Ubiquitin mediated proteolysis | ko04066; Environmental Information Processing; Signal transduction; HIF-1 signaling pathway | ko05200; Human Diseases; Cancers: Overview; Pathways in cancer | ko05211; Human Diseases; Cancers: Specific types; Renal cell carcinoma	50	1.6e-17	sp|Q15369|ELOC_HUMAN	Elongin-C OS=Homo sapiens GN=ELOC PE=1 SV=1	PF03931:Skp1 family, tetramerisation domain	GO:0006511	ubiquitin-dependent protein catabolic process	--	--	--	--	At5g59140	RNA polymerase II transcription elongation factor Elongin/SIII, subunit elongin C
transcript_HQ_TX_pn_transcript62668/f4p0/1522	1522	60.7	3.8e-132	XP_001762347.1	predicted protein [Physcomitrella patens]	--	--	--	--	-	-	-	-	-	26.6	9.8e-09	sp|P39992|YEC3_YEAST	Uncharacterized protein YEL023C OS=Saccharomyces cerevisiae (strain ATCC 204508 / S288c) GN=YEL023C PE=4 SV=1	--	--	--	--	--	--	--	--	--
transcript_HQ_TX_pn_transcript30132/f5p0/2370	2370	74.3	2.5e-207	XP_001776039.1	predicted protein [Physcomitrella patens]	--	--	--	--	-	-	-	-	-	--	--	--	--	--	--	--	--	--	--	--	--	--
transcript_HQ_TX_pn_transcript10561/f6p0/3109	3109	61.7	3.6e-238	XP_001779990.1	predicted protein [Physcomitrella patens]	78.636	0	XM_001779938.1	Physcomitrella patens subsp. patens predicted protein (PHYPADRAFT_170969) mRNA, complete cds	-	-	-	-	-	--	--	--	--	--	--	--	--	--	--	--	--	--
transcript_HQ_TX_pn_transcript14114/f2p0/2972	2971	64.4	1.7e-83	XP_001785118.1	predicted protein [Physcomitrella patens]	--	--	--	--	-	-	-	-	-	--	--	--	--	PF10473:Leucine-rich repeats of kinetochore protein Cenp-F/LEK1;PF01920:Prefoldin subunit;PF05531:Nucleopolyhedrovirus P10 protein;PF13851:Growth-arrest specific micro-tubule binding;PF07851:TMPIT-like protein;PF04513:Baculovirus polyhedron envelope protein, PEP, C terminus ;PF04136:Sec34-like family ;PF07716:Basic region leucine zipper;PF00170:bZIP transcription factor;PF05557:Mitotic checkpoint…	GO:0030155//GO:0007165//GO:0006810//GO:0045995//GO:0010508//GO:0000921//GO:0006914//GO:0030168//GO:0007094//GO:0007155//GO:0051607//GO:0048870//GO:0006468//GO:0030334//GO:0007030//GO:0006606//GO:0051258//GO:0006810//GO:0006457//GO:0006886//GO:0006355//GO:0007165//GO:0016032//GO:0007094//GO:0006260//GO:0010508//GO:0006914//GO:0030168//GO:0070206//GO:0048870//GO:0006323//GO:0051258//GO:0006606	regulation of cell adhesion//signal transduction//transport//regulation of embryonic development//positive regulation of autophagy//septin ring assembly//autophagy//platelet activation//mitotic spindle assembly checkpoint//cell adhesion//defense response to virus//cell motility//protein phosphorylation//regulation of cell migration//Golgi organization//protein import into nucleus//protein polymer…	GO:0005940//GO:0016021//GO:0005882//GO:0019898//GO:0031514//GO:0005577//GO:0005794//GO:0005737//GO:0016020//GO:0016021//GO:0005886//GO:0031514//GO:0019028//GO:0019031//GO:0016272//GO:0005577//GO:0005801//GO:0005737	septin ring//integral component of membrane//intermediate filament//extrinsic component of membrane//motile cilium//fibrinogen complex//Golgi apparatus//cytoplasm//membrane//integral component of membrane//plasma membrane//motile cilium//viral capsid//viral envelope//prefoldin complex//fibrinogen complex//cis-Golgi network//cytoplasm	GO:0042802//GO:0005198//GO:0004674//GO:0008134//GO:0005102//GO:0043015//GO:0042803//GO:0008092//GO:0005096//GO:0070840//GO:0003714//GO:0030674//GO:0008565//GO:0008134//GO:0051082//GO:0005198//GO:0008017//GO:0042803//GO:0005102//GO:0043565//GO:0003700//GO:0070840//GO:0030674	identical protein binding//structural molecule activity//protein serine/threonine kinase activity//transcription factor binding//receptor binding//gamma-tubulin binding//protein homodimerization activity//cytoskeletal protein binding//GTPase activator activity//dynein complex binding//transcription corepressor activity//protein binding, bridging//protein transporter activity//transcription factor…	--	--
transcript_HQ_TX_pn_transcript266/f6p0/5393	5393	48.6	5.6e-271	OAE25737.1	hypothetical protein AXG93_4368s1970 [Marchantia polymorpha subsp. polymorpha]	--	--	--	--	K13140	INTS3	integrator complex subunit 3	-	-	45.1	6.6e-100	sp|Q7TPD0|INT3_MOUSE	Integrator complex subunit 3 OS=Mus musculus GN=Ints3 PE=1 SV=2	--	--	--	--	--	--	--	At4g14590	Uncharacterized conserved protein
transcript_HQ_TX_pn_transcript70415/f8p0/1162	1162	78.2	8.8e-81	XP_001771664.1	predicted protein [Physcomitrella patens]	82.428	3.17e-131	XM_001771612.1	Physcomitrella patens subsp. patens predicted protein (PHYPADRAFT_137884) mRNA, partial cds	-	-	-	-	-	48.3	6.4e-53	sp|O48529|STR9_ARATH	Rhodanese-like domain-containing protein 9, chloroplastic OS=Arabidopsis thaliana GN=STR9 PE=2 SV=1	--	--	--	--	--	--	--	--	--
transcript_HQ_TX_pn_transcript1085/f2p0/4670	4670	77.2	0	XP_001774966.1	predicted protein [Physcomitrella patens]	78.896	0	XM_001774914.1	Physcomitrella patens subsp. patens predicted protein (PHYPADRAFT_141903) mRNA, complete cds	K01301	NAALAD	N-acetylated-alpha-linked acidic dipeptidase	3.4.17.21	-	44.5	1.6e-163	sp|Q9M1S8|GCP2_ARATH	Probable glutamate carboxypeptidase 2 OS=Arabidopsis thaliana GN=AMP1 PE=1 SV=3	--	--	--	--	--	--	--	At5g19740	Transferrin receptor and related proteins containing the protease-associated (PA) domain
transcript_HQ_TX_pn_transcript9204/f3p0/3280	3280	65.7	1e-65	OAE30545.1	hypothetical protein AXG93_977s1310 [Marchantia polymorpha subsp. polymorpha]	86.81	7.4e-97	XM_001765377.1	Physcomitrella patens subsp. patens predicted protein (PHYPADRAFT_8239) mRNA, partial cds	K09422	MYBP	myb proto-oncogene protein, plant	-	-	77.3	3.5e-48	sp|Q6R0C4|MYB52_ARATH	Transcription factor MYB52 OS=Arabidopsis thaliana GN=MYB52 PE=2 SV=1	--	--	--	--	--	--	--	At1g69560	Transcription factor, Myb superfamily
transcript_HQ_TX_pn_transcript19329/f4p0/2639	2639	85.1	5.5e-304	XP_001779275.1	ATP-binding cassette transporter, subfamily G, member 2, group WBC protein PpABCG2 [Physcomitrella patens]	79.381	1.88e-07	BT086159.2	Zea mays full-length cDNA clone ZM_BFc0123F19 mRNA, complete cds	-	-	-	-	-	66.4	4.2e-225	sp|Q9ZU35|AB7G_ARATH	ABC transporter G family member 7 OS=Arabidopsis thaliana GN=ABCG7 PE=2 SV=1	PF03193:Protein of unknown function, DUF258;PF01061:ABC-2 type transporter;PF00437:Type II/IV secretion system protein;PF13304:AAA domain, putative AbiEii toxin, Type IV TA system;PF00910:RNA helicase;PF03205:Molybdopterin guanine dinucleotide synthesis protein B;PF01926:50S ribosome-binding GTPase;PF00004:ATPase family associated with various cellular activities (AAA);PF00005:ABC transporter	GO:0006777//GO:0006810	Mo-molybdopterin cofactor biosynthetic process//transport	GO:0016020	membrane	GO:0003924//GO:0003724//GO:0003723//GO:0005524//GO:0005525//GO:0016887	GTPase activity//RNA helicase activity//RNA binding//ATP binding//GTP binding//ATPase activity	At2g01320	Transporter, ABC superfamily (Breast cancer resistance protein)
transcript_HQ_TX_pn_transcript31444/f5p0/2338	2338	67.4	2.6e-124	OAE32740.1	hypothetical protein AXG93_107s1230 [Marchantia polymorpha subsp. polymorpha]	94.068	2.04e-41	KC784950.1	Climacium americanum mitochondrion, complete genome	-	-	-	-	-	47.7	4.7e-87	sp|Q9FX53|TGT1_ARATH	Trihelix transcription factor GT-1 OS=Arabidopsis thaliana GN=GT-1 PE=1 SV=1	--	--	--	--	--	--	--	At1g13450	Transcription factor GT-2 and related proteins, contains trihelix DNA-binding/SANT domain
transcript_HQ_TX_pn_transcript10416/f2p0/3205	3204	83.2	1.5e-183	XP_001755875.1	predicted protein [Physcomitrella patens]	--	--	--	--	-	-	-	-	-	41.3	3.6e-98	sp|P0C883|SCL33_ARATH	Scarecrow-like protein 33 OS=Arabidopsis thaliana GN=SCL33 PE=1 SV=1	--	--	--	--	--	--	--	--	--
transcript_HQ_TX_pn_transcript19717/f2p0/2648	2648	43.7	5.7e-160	XP_011086636.1	PREDICTED: uncharacterized protein LOC105168306 isoform X2 [Sesamum indicum]	82.109	0	XM_001756144.1	Physcomitrella patens subsp. patens predicted protein (PHYPADRAFT_117686) mRNA, complete cds	-	-	-	-	-	42.1	4e-127	sp|F4I6V0|RAY1_ARATH	Beta-arabinofuranosyltransferase RAY1 OS=Arabidopsis thaliana GN=RAY1 PE=2 SV=1	--	--	--	--	--	--	--	--	--
transcript_HQ_TX_pn_transcript45070/f17p0/1910	1910	80.5	2e-202	XP_001777366.1	predicted protein [Physcomitrella patens]	79.451	0	XM_001777314.1	Physcomitrella patens subsp. patens predicted protein (PHYPADRAFT_144831) mRNA, complete cds	K14640	SLC20A, PIT	solute carrier family 20 (sodium-dependent phosphate transporter)	-	-	61.3	1.8e-156	sp|Q38954|PHT21_ARATH	Inorganic phosphate transporter 2-1, chloroplastic OS=Arabidopsis thaliana GN=PHT2-1 PE=1 SV=1	PF01384:Phosphate transporter family;PF09339:IclR helix-turn-helix domain	GO:0006355//GO:0006817	regulation of transcription, DNA-templated//phosphate ion transport	GO:0016020	membrane	GO:0005315//GO:0003677	inorganic phosphate transmembrane transporter activity//DNA binding	At3g26570	Na+/Pi symporter
transcript_HQ_TX_pn_transcript18607/f2p0/2714	2714	81	3.9e-236	ACR38892.1	ubiquitin ligase type E3 [Apopellia endiviifolia (species B)]	85.767	0	XM_001764270.1	Physcomitrella patens subsp. patens predicted protein (PHYPADRAFT_127888) mRNA, partial cds	K10592	HUWE1, MULE, ARF-BP1	E3 ubiquitin-protein ligase HUWE1	2.3.2.26	ko04120; Genetic Information Processing; Folding, sorting and degradation; Ubiquitin mediated proteolysis	46.9	7.9e-94	sp|Q92462|PUB1_SCHPO	E3 ubiquitin-protein ligase pub1 OS=Schizosaccharomyces pombe (strain 972 / ATCC 24843) GN=pub1 PE=1 SV=2	PF00632:HECT-domain (ubiquitin-transferase)	--	--	--	--	GO:0004842	ubiquitin-protein transferase activity	SPAC11G7.02	Ubiquitin protein ligase RSP5/NEDD4
transcript_HQ_TX_pn_transcript20665/f3p0/2683	2683	52.5	3.1e-113	OAE26323.1	hypothetical protein AXG93_3040s1410 [Marchantia polymorpha subsp. polymorpha]	87.541	0	XM_001768236.1	Physcomitrella patens subsp. patens predicted protein (PHYPADRAFT_133151) mRNA, partial cds	-	-	-	-	-	31.2	9.1e-18	sp|Q641X6|MORN1_RAT	MORN repeat-containing protein 1 OS=Rattus norvegicus GN=Morn1 PE=1 SV=1	--	--	--	--	--	--	--	At2g35170	Junctional membrane complex protein Junctophilin and related MORN repeat proteins
transcript_HQ_TX_pn_transcript26679/f2p0/2478	2478	84	1.7e-206	XP_001766463.1	predicted protein [Physcomitrella patens]	--	--	--	--	-	-	-	-	-	33.3	4.9e-58	sp|Q4VYC8|NSP1_MEDTR	Nodulation-signaling pathway 1 protein OS=Medicago truncatula GN=NSP1 PE=1 SV=1	--	--	--	--	--	--	--	--	--
transcript_HQ_TX_pn_transcript50720/f3p0/1854	1854	92.3	3.2e-72	XP_001765290.1	predicted protein [Physcomitrella patens]	--	--	--	--	-	-	-	-	-	54.4	1.3e-44	sp|Q84JH7|SIRB_ARATH	Sirohydrochlorin ferrochelatase, chloroplastic OS=Arabidopsis thaliana GN=SIRB PE=1 SV=1	PF00326:Prolyl oligopeptidase family;PF01738:Dienelactone hydrolase family;PF02230:Phospholipase/Carboxylesterase;PF07859:alpha/beta hydrolase fold;PF06180:Cobalt chelatase (CbiK);PF01903:CbiX;PF02129:X-Pro dipeptidyl-peptidase (S15 family)	GO:0006508//GO:0009236//GO:0019251//GO:0008152	proteolysis//cobalamin biosynthetic process//anaerobic cobalamin biosynthetic process//metabolic process	--	--	GO:0016852//GO:0008236//GO:0016787	sirohydrochlorin cobaltochelatase activity//serine-type peptidase activity//hydrolase activity	--	--
transcript_HQ_TX_pn_transcript62103/f2p0/1516	1516	83.5	3.4e-109	XP_001753370.1	predicted protein [Physcomitrella patens]	--	--	--	--	-	-	-	-	-	--	--	--	--	PF04989:Cephalosporin hydroxylase	GO:0008610	lipid biosynthetic process	--	--	GO:0008168	methyltransferase activity	At1g01180	FOG: Reverse transcriptase
transcript_HQ_TX_pn_transcript64850/f2p0/1443	1443	60.3	4.6e-79	XP_001775098.1	predicted protein [Physcomitrella patens]	--	--	--	--	-	-	-	-	-	--	--	--	--	--	--	--	--	--	--	--	--	--
transcript_HQ_TX_pn_transcript35372/f13p0/2195	2195	46	4e-74	XP_001772284.1	predicted protein [Physcomitrella patens]	--	--	--	--	-	-	-	-	-	38.9	2.3e-67	sp|Q9AST1|TAF15_ARATH	Transcription initiation factor TFIID subunit 15 OS=Arabidopsis thaliana GN=TAF15 PE=1 SV=1	PF00641:Zn-finger in Ran binding protein and others;PF00076:RNA recognition motif. (a.k.a. RRM, RBD, or RNP domain)	--	--	--	--	GO:0008270//GO:0003676	zinc ion binding//nucleic acid binding	At1g50300	Conserved Zn-finger protein
transcript_HQ_TX_pn_transcript12018/f9p0/3096	3096	87.1	0	XP_001763492.1	predicted protein [Physcomitrella patens]	86.153	0	XM_001763440.1	Physcomitrella patens subsp. patens predicted protein (PHYPADRAFT_210315) mRNA, complete cds	K17302	COPB2, SEC27	coatomer subunit beta'	-	-	75.8	0	sp|Q5VQ78|COB21_ORYSJ	Coatomer subunit beta'-1 OS=Oryza sativa subsp. japonica GN=Os06g0143900 PE=2 SV=1	PF00400:WD domain, G-beta repeat;PF04053:Coatomer WD associated region	GO:0016192//GO:0006886	vesicle-mediated transport//intracellular protein transport	GO:0030117	membrane coat	GO:0005198//GO:0005515	structural molecule activity//protein binding	At3g15980	Vesicle coat complex COPI, beta' subunit
transcript_HQ_TX_pn_transcript65243/f3p0/1432	1432	41.2	2.5e-16	XP_001778078.1	predicted protein [Physcomitrella patens]	--	--	--	--	-	-	-	-	-	--	--	--	--	--	--	--	--	--	--	--	--	--
transcript_HQ_TX_pn_transcript17578/f44p0/2731	2731	95.3	9e-201	XP_001782193.1	predicted protein [Physcomitrella patens]	82.904	0	XM_001769352.1	Physcomitrella patens subsp. patens predicted protein (PHYPADRAFT_215432) mRNA, complete cds	K00966	GMPP	mannose-1-phosphate guanylyltransferase	2.7.7.13	ko00051; Metabolism; Carbohydrate metabolism; Fructose and mannose metabolism | ko00520; Metabolism; Carbohydrate metabolism; Amino sugar and nucleotide sugar metabolism	83.7	2.1e-179	sp|O22287|GMPP1_ARATH	Mannose-1-phosphate guanylyltransferase 1 OS=Arabidopsis thaliana GN=CYT1 PE=1 SV=1	PF07959:L-fucokinase;PF00483:Nucleotidyl transferase	GO:0009058	biosynthetic process	--	--	GO:0016772//GO:0016779	transferase activity, transferring phosphorus-containing groups//nucleotidyltransferase activity	At2g39770	GDP-mannose pyrophosphorylase/mannose-1-phosphate guanylyltransferase
transcript_HQ_TX_pn_transcript12791/f3p0/3047	3046	32.6	1.5e-63	OAE25709.1	hypothetical protein AXG93_4368s1690 [Marchantia polymorpha subsp. polymorpha]	--	--	--	--	-	-	-	-	-	39.7	6.7e-09	sp|Q9CWR2|SMYD3_MOUSE	Histone-lysine N-methyltransferase SMYD3 OS=Mus musculus GN=Smyd3 PE=2 SV=1	PF00515:Tetratricopeptide repeat;PF13181:Tetratricopeptide repeat;PF00856:SET domain;PF13371:Tetratricopeptide repeat	--	--	--	--	GO:0005515	protein binding	At1g26760	Predicted histone tail methylase containing SET domain
transcript_HQ_TX_pn_transcript10804/f3p0/3174	3174	97	0	XP_001758274.1	predicted protein [Physcomitrella patens]	87.222	0	XM_001781728.1	Physcomitrella patens subsp. patens predicted protein (PHYPADRAFT_150129) mRNA, complete cds	K03869	CUL3	cullin 3	-	ko04120; Genetic Information Processing; Folding, sorting and degradation; Ubiquitin mediated proteolysis | ko04340; Environmental Information Processing; Signal transduction; Hedgehog signaling pathway | ko04341; Environmental Information Processing; Signal transduction; Hedgehog signaling pathway - fly	75.3	0	sp|Q9ZVH4|CUL3A_ARATH	Cullin-3A OS=Arabidopsis thaliana GN=CUL3A PE=1 SV=1	PF03791:KNOX2 domain ;PF00888:Cullin family;PF05261:TraM protein, DNA-binding;PF07516:SecA Wing and Scaffold domain	GO:0006511//GO:0017038//GO:0000746	ubiquitin-dependent protein catabolic process//protein import//conjugation	GO:0005634//GO:0016020	nucleus//membrane	GO:0003677//GO:0031625	DNA binding//ubiquitin protein ligase binding	At1g26830	Cullins
transcript_HQ_TX_pn_transcript11286/f3p0/3120	3120	75.8	0	XP_001762942.1	predicted protein [Physcomitrella patens]	72.457	3.97e-139	AK362674.1	Hordeum vulgare subsp. vulgare mRNA for predicted protein, partial cds, clone: NIASHv2009F02	K01115	PLD1_2	phospholipase D1/2	3.1.4.4	ko00564; Metabolism; Lipid metabolism; Glycerophospholipid metabolism | ko00565; Metabolism; Lipid metabolism; Ether lipid metabolism | ko04014; Environmental Information Processing; Signal transduction; Ras signaling pathway | ko04072; Environmental Information Processing; Signal transduction; Phospholipase D signaling pathway | ko04071; Environmental Information Processing; Signal transduction;…	58.8	1.3e-294	sp|Q43270|PLDA1_MAIZE	Phospholipase D alpha 1 OS=Zea mays GN=PLD1 PE=2 SV=1	PF00614:Phospholipase D Active site motif;PF00168:C2 domain	--	--	--	--	GO:0005515//GO:0003824	protein binding//catalytic activity	At3g15730	Phospholipase D1
transcript_HQ_TX_pn_transcript50767/f2p0/1840	1840	79.6	3.8e-219	XP_001770516.1	predicted protein [Physcomitrella patens]	82.578	0	XM_001770464.1	Physcomitrella patens subsp. patens predicted protein (PHYPADRAFT_234170) mRNA, complete cds	-	-	-	-	-	51.2	3.6e-114	sp|Q851Q6|OBGC2_ORYSJ	Probable GTP-binding protein OBGC2 OS=Oryza sativa subsp. japonica GN=Os03g0799700 PE=2 SV=1	PF01926:50S ribosome-binding GTPase;PF00025:ADP-ribosylation factor family;PF03193:Protein of unknown function, DUF258;PF02421:Ferrous iron transport protein B	--	--	--	--	GO:0005525//GO:0003924	GTP binding//GTPase activity	At5g18570	Predicted GTP-binding protein (ODN superfamily)
transcript_HQ_TX_pn_transcript1712/f2p0/4390	4390	65.4	0	BAP69206.1	pentatricopeptide repeat protein [Physcomitrella patens]	74.12	0	AB979874.1	Physcomitrella patens PpPPR_45 mRNA for pentatricopeptide repeat protein, complete cds	-	-	-	-	-	36.1	9.5e-198	sp|Q9SVP7|PP307_ARATH	Pentatricopeptide repeat-containing protein At4g13650 OS=Arabidopsis thaliana GN=PCMP-H42 PE=2 SV=2	PF17049:ATPase expression protein 1;PF14432:DYW family of nucleic acid deaminases	GO:0006417	regulation of translation	--	--	GO:0008270//GO:0045182	zinc ion binding//translation regulator activity	At4g13650	FOG: PPR repeat
transcript_HQ_TX_pn_transcript57655/f6p0/1628	1628	68	1.1e-161	XP_001751837.1	predicted protein [Physcomitrella patens]	86.667	4.1e-12	XM_014049677.1	Monoraphidium neglectum Zeaxanthin epoxidase mRNA	-	-	-	-	-	26.3	1.7e-22	sp|Q6F6Y2|HPXO_ACIAD	FAD-dependent urate hydroxylase OS=Acinetobacter baylyi (strain ATCC 33305 / BD413 / ADP1) GN=hpxO PE=1 SV=1	PF00070:Pyridine nucleotide-disulphide oxidoreductase;PF01593:Flavin containing amine oxidoreductase;PF08491:Squalene epoxidase;PF01266:FAD dependent oxidoreductase;PF01134:Glucose inhibited division protein A;PF01494:FAD binding domain;PF12831:FAD dependent oxidoreductase;PF07992:Pyridine nucleotide-disulphide oxidoreductase	GO:0008033//GO:0055114	tRNA processing//oxidation-reduction process	GO:0016021	integral component of membrane	GO:0071949//GO:0004506//GO:0016491//GO:0050660	FAD binding//squalene monooxygenase activity//oxidoreductase activity//flavin adenine dinucleotide binding	At2g35660	Kynurenine 3-monooxygenase and related flavoprotein monooxygenases
transcript_HQ_TX_pn_transcript34917/f12p0/2187	2187	86	5e-295	XP_001781453.1	predicted protein [Physcomitrella patens]	83.426	0	XM_001781401.1	Physcomitrella patens subsp. patens predicted protein (PHYPADRAFT_224886) mRNA, complete cds	K04567	KARS, lysS	lysyl-tRNA synthetase, class II	6.1.1.6	ko00970; Genetic Information Processing; Translation; Aminoacyl-tRNA biosynthesis	63.8	1.1e-202	sp|Q9LJE2|SYKM_ARATH	Lysine--tRNA ligase, chloroplastic/mitochondrial OS=Arabidopsis thaliana GN=OVA5 PE=2 SV=1	PF07361:Cytochrome b562;PF01409:tRNA synthetases class II core domain (F);PF00152:tRNA synthetases class II (D, K and N) ;PF01336:OB-fold nucleic acid binding domain	GO:0043039//GO:0006418//GO:0022900	tRNA aminoacylation//tRNA aminoacylation for protein translation//electron transport chain	GO:0042597//GO:0005737	periplasmic space//cytoplasm	GO:0005506//GO:0004812//GO:0003676//GO:0000166//GO:0000049//GO:0005524//GO:0020037//GO:0009055	iron ion binding//aminoacyl-tRNA ligase activity//nucleic acid binding//nucleotide binding//tRNA binding//ATP binding//heme binding//electron carrier activity	At3g13490	Lysyl-tRNA synthetase (class II)
transcript_HQ_TX_pn_transcript36166/f2p0/2198	2197	60	1.9e-193	XP_001754114.1	predicted protein [Physcomitrella patens]	--	--	--	--	K11159	K11159	carotenoid cleavage dioxygenase	-	-	53.2	1.9e-167	sp|Q84KG5|CCD_CROSA	Carotenoid 9,10(9',10')-cleavage dioxygenase OS=Crocus sativus GN=CCD PE=1 SV=1	PF03055:Retinal pigment epithelial membrane protein	GO:0055114	oxidation-reduction process	--	--	GO:0016702	oxidoreductase activity, acting on single donors with incorporation of molecular oxygen, incorporation of two atoms of oxygen	At3g63520	Beta, beta-carotene 15,15'-dioxygenase and related enzymes
transcript_HQ_TX_pn_transcript15559/f2p0/2897	2897	57.7	8e-131	XP_001775977.1	predicted protein [Physcomitrella patens]	--	--	--	--	K13146	INTS9	integrator complex subunit 9	-	-	29	4e-27	sp|Q2KJA6|INT9_BOVIN	Integrator complex subunit 9 OS=Bos taurus GN=INTS9 PE=2 SV=1	--	--	--	--	--	--	--	At3g07530	Predicted cleavage and polyadenylation specificity factor (CPSF subunit)
transcript_HQ_TX_pn_transcript18519/f24p0/2730	2730	57.6	4.7e-141	OAE35517.1	hypothetical protein AXG93_2782s1010 [Marchantia polymorpha subsp. polymorpha]	75.595	0	XM_001769938.1	Physcomitrella patens subsp. patens predicted protein (PHYPADRAFT_166644) mRNA, complete cds	-	-	-	-	-	27.6	2.8e-22	sp|Q6P4K6|S11IP_XENTR	Serine/threonine-protein kinase 11-interacting protein OS=Xenopus tropicalis GN=stk11ip PE=2 SV=1	PF13516:Leucine Rich repeat;PF13855:Leucine rich repeat;PF00560:Leucine Rich Repeat	--	--	--	--	GO:0005515	protein binding	At3g17920	Leucine-rich repeat proteins
transcript_HQ_TX_pn_transcript10635/f2p0/3085	3079	76.5	2.3e-285	XP_001772291.1	predicted protein [Physcomitrella patens]	--	--	--	--	-	-	-	-	-	49.8	2.5e-160	sp|Q9SNC6|PUB13_ARATH	U-box domain-containing protein 13 OS=Arabidopsis thaliana GN=PUB13 PE=1 SV=1	PF13639:Ring finger domain;PF11789:Zinc-finger of the MIZ type in Nse subunit;PF12678:RING-H2 zinc finger domain;PF00514:Armadillo/beta-catenin-like repeat;PF04564:U-box domain	GO:0016567	protein ubiquitination	--	--	GO:0008270//GO:0005515//GO:0004842	zinc ion binding//protein binding//ubiquitin-protein transferase activity	At3g46510	FOG: Armadillo/beta-catenin-like repeats
transcript_HQ_TX_pn_transcript56464/f10p0/1710	1710	81.3	3e-29	XP_001771508.1	predicted protein [Physcomitrella patens]	77.876	3.27e-28	XM_001771456.1	Physcomitrella patens subsp. patens predicted protein (PHYPADRAFT_19743) mRNA, partial cds	-	-	-	-	-	40.3	8.1e-12	sp|Q852U6|RHY1A_ARATH	Probable E3 ubiquitin-protein ligase RHY1A OS=Arabidopsis thaliana GN=RHY1A PE=2 SV=1	PF13639:Ring finger domain;PF14634:zinc-RING finger domain;PF12678:RING-H2 zinc finger domain;PF05472:DNA replication terminus site-binding protein (Ter protein);PF00097:Zinc finger, C3HC4 type (RING finger);PF17123:RING-like zinc finger;PF02535:ZIP Zinc transporter;PF09726:Transmembrane protein	GO:0006274//GO:0030001//GO:0055085	DNA replication termination//metal ion transport//transmembrane transport	GO:0016021//GO:0005737//GO:0016020	integral component of membrane//cytoplasm//membrane	GO:0003677//GO:0008270//GO:0046872//GO:0005515//GO:0046873	DNA binding//zinc ion binding//metal ion binding//protein binding//metal ion transmembrane transporter activity	At2g15580	FOG: Predicted E3 ubiquitin ligase
transcript_LQ_TX_pn_transcript15701/f2p0/2872	2854	51.8	7.8e-155	BAV53284.1	non-phototropic hypocotyl 3-like protein [Marchantia polymorpha]	--	--	--	--	-	-	-	-	-	47.1	1.9e-122	sp|Q9C9V6|Y1790_ARATH	BTB/POZ domain-containing protein At1g67900 OS=Arabidopsis thaliana GN=At1g67900 PE=1 SV=1	PF00651:BTB/POZ domain	--	--	--	--	GO:0005515	protein binding	--	--
transcript_HQ_TX_pn_transcript72571/f4p0/1009	1009	48.4	7.1e-26	XP_001780996.1	predicted protein [Physcomitrella patens]	--	--	--	--	-	-	-	-	-	--	--	--	--	--	--	--	--	--	--	--	--	--
transcript_HQ_TX_pn_transcript32412/f2p0/2307	2307	91.2	8.3e-256	XP_001777856.1	predicted protein [Physcomitrella patens]	74.697	1.32e-157	XM_009412553.2	PREDICTED: Musa acuminata subsp. malaccensis ketol-acid reductoisomerase, chloroplastic-like (LOC103992731), mRNA	K00053	ilvC	ketol-acid reductoisomerase	1.1.1.86	ko01210; Metabolism; Global and overview maps; 2-Oxocarboxylic acid metabolism | ko01230; Metabolism; Global and overview maps; Biosynthesis of amino acids | ko00290; Metabolism; Amino acid metabolism; Valine, leucine and isoleucine biosynthesis | ko00770; Metabolism; Metabolism of cofactors and vitamins; Pantothenate and CoA biosynthesis	79.4	4.8e-225	sp|Q65XK0|ILV5_ORYSJ	Ketol-acid reductoisomerase, chloroplastic OS=Oryza sativa subsp. japonica GN=Os05g0573700 PE=1 SV=1	PF01450:Acetohydroxy acid isomeroreductase, catalytic domain	GO:0055114//GO:0009082	oxidation-reduction process//branched-chain amino acid biosynthetic process	--	--	GO:0004455	ketol-acid reductoisomerase activity	--	--
transcript_HQ_TX_pn_transcript27304/f2p0/2443	2442	79.2	3.2e-226	XP_001773877.1	predicted protein [Physcomitrella patens]	--	--	--	--	-	-	-	-	-	41.5	8.6e-108	sp|O81629|KLCR1_ARATH	Protein KINESIN LIGHT CHAIN-RELATED 1 OS=Arabidopsis thaliana GN=KLCR1 PE=1 SV=1	PF13176:Tetratricopeptide repeat;PF13181:Tetratricopeptide repeat;PF00515:Tetratricopeptide repeat;PF13374:Tetratricopeptide repeat	--	--	--	--	GO:0005515	protein binding	At4g10840	Kinesin light chain
transcript_HQ_TX_pn_transcript74501/f9p0/836	836	71.4	8.6e-70	XP_001770699.1	predicted protein [Physcomitrella patens]	--	--	--	--	K02996	RP-S9, MRPS9, rpsI	small subunit ribosomal protein S9	-	ko03010; Genetic Information Processing; Translation; Ribosome	71.3	2.5e-51	sp|Q9XJ27|RR9_ARATH	30S ribosomal protein S9, chloroplastic OS=Arabidopsis thaliana GN=RPS9 PE=2 SV=1	--	--	--	--	--	--	--	At1g74970	Mitochondrial/chloroplast ribosomal protein S9
transcript_HQ_TX_pn_transcript3001/f2p0/4052	4052	69.2	0	BAK64055.1	retinoblastoma-related protein;1 [Physcomitrella patens]	--	--	--	--	K04681	RBL1	retinoblastoma-like protein 1	-	ko04350; Environmental Information Processing; Signal transduction; TGF-beta signaling pathway | ko04110; Cellular Processes; Cell growth and death; Cell cycle | ko05203; Human Diseases; Cancers: Overview; Viral carcinogenesis	47.7	1e-238	sp|Q8H252|RBR_COCNU	Retinoblastoma-related protein OS=Cocos nucifera GN=Rb1 PE=2 SV=1	PF01858:Retinoblastoma-associated protein A domain;PF01857:Retinoblastoma-associated protein B domain	GO:0051726	regulation of cell cycle	GO:0005634	nucleus	--	--	At3g12280	Rb (Retinoblastoma tumor suppressor)-related protein
transcript_HQ_TX_pn_transcript58995/f6p0/1630	1630	76.5	6.6e-58	XP_001773716.1	predicted protein [Physcomitrella patens]	--	--	--	--	K03637	moaC, CNX3	cyclic pyranopterin monophosphate synthase	4.6.1.17	ko00790; Metabolism; Metabolism of cofactors and vitamins; Folate biosynthesis | ko04122; Genetic Information Processing; Folding, sorting and degradation; Sulfur relay system	47.2	2.3e-40	sp|Q39056|CNX3_ARATH	Cyclic pyranopterin monophosphate synthase, mitochondrial OS=Arabidopsis thaliana GN=CNX3 PE=1 SV=1	PF01967:MoaC family	GO:0006777	Mo-molybdopterin cofactor biosynthetic process	--	--	--	--	At1g01290	Molybdenum cofactor biosynthesis pathway protein
transcript_HQ_TX_pn_transcript848/f3p0/4809	4810	63.9	1.5e-278	XP_001771789.1	predicted protein [Physcomitrella patens]	76.744	7.63e-168	XM_001771737.1	Physcomitrella patens subsp. patens predicted protein (PHYPADRAFT_86086) mRNA, complete cds	K13145	INTS8	integrator complex subunit 8	-	-	36.2	2.2e-22	sp|Q75QN2|INT8_HUMAN	Integrator complex subunit 8 OS=Homo sapiens GN=INTS8 PE=1 SV=1	--	--	--	--	--	--	--	--	--
transcript_HQ_TX_pn_transcript5928/f2p0/3598	3599	47.8	5.1e-159	XP_001784755.1	predicted protein [Physcomitrella patens]	77.057	1.12e-50	XM_001784703.1	Physcomitrella patens subsp. patens predicted protein (PHYPADRAFT_173173) mRNA, complete cds	-	-	-	-	-	25.7	1.1e-15	sp|Q9SF32|IQD1_ARATH	Protein IQ-DOMAIN 1 OS=Arabidopsis thaliana GN=IQD1 PE=1 SV=1	PF00612:IQ calmodulin-binding motif	--	--	--	--	GO:0005515	protein binding	--	--
transcript_HQ_TX_pn_transcript48091/f2p0/1922	1922	85.5	1.1e-205	XP_001776035.1	predicted protein [Physcomitrella patens]	86.575	0	XM_001779415.1	Physcomitrella patens subsp. patens predicted protein (PHYPADRAFT_147391) mRNA, complete cds	-	-	-	-	-	75.8	1.6e-181	sp|P93431|RCA_ORYSJ	Ribulose bisphosphate carboxylase/oxygenase activase, chloroplastic OS=Oryza sativa subsp. japonica GN=RCA PE=1 SV=2	PF06309:Torsin;PF03193:Protein of unknown function, DUF258;PF09290:Prokaryotic acetaldehyde dehydrogenase, dimerisation;PF00004:ATPase family associated with various cellular activities (AAA)	GO:0055114//GO:0019439	oxidation-reduction process//aromatic compound catabolic process	--	--	GO:0008774//GO:0005525//GO:0005524//GO:0003924	acetaldehyde dehydrogenase (acetylating) activity//GTP binding//ATP binding//GTPase activity	At2g39730	26S proteasome regulatory complex, ATPase RPT4
transcript_HQ_TX_pn_transcript30418/f4p0/2344	2344	55.6	6.1e-89	XP_001771935.1	predicted protein [Physcomitrella patens]	79.798	1.48e-92	XM_001761717.1	Physcomitrella patens subsp. patens predicted protein (PHYPADRAFT_208965) mRNA, partial cds	-	-	-	-	-	--	--	--	--	PF04504:Protein of unknown function, DUF573	GO:0006355	regulation of transcription, DNA-templated	--	--	--	--	--	--
transcript_HQ_TX_pn_transcript13653/f5p0/2954	2954	70.3	0	XP_001777699.1	predicted protein [Physcomitrella patens]	85.145	0	XM_001777647.1	Physcomitrella patens subsp. patens predicted protein (PHYPADRAFT_169948) mRNA, complete cds	K18270	RAB3GAP1	Rab3 GTPase-activating protein catalytic subunit	-	-	26.7	8.2e-36	sp|Q80UJ7|RB3GP_MOUSE	Rab3 GTPase-activating protein catalytic subunit OS=Mus musculus GN=Rab3gap1 PE=1 SV=4	PF13890:Rab3 GTPase-activating protein catalytic subunit	--	--	--	--	GO:0005096	GTPase activator activity	At5g58510	Uncharacterized conserved protein
transcript_HQ_TX_pn_transcript1980/f3p0/4264	4264	53.9	0	OAE18499.1	hypothetical protein AXG93_163s1320 [Marchantia polymorpha subsp. polymorpha]	--	--	--	--	K20308	TRAPPC11	trafficking protein particle complex subunit 11	-	-	29.1	6e-40	sp|A6QLC7|TPC11_BOVIN	Trafficking protein particle complex subunit 11 OS=Bos taurus GN=TRAPPC11 PE=2 SV=1	--	--	--	--	--	--	--	At5g65950	Uncharacterized conserved protein
transcript_HQ_TX_pn_transcript63563/f10p0/1475	1475	80.3	6.4e-84	XP_001775451.1	predicted protein [Physcomitrella patens]	--	--	--	--	-	-	-	-	-	--	--	--	--	--	--	--	--	--	--	--	--	--
transcript_HQ_TX_pn_transcript49840/f5p0/1875	1876	70.5	8.3e-97	XP_001774405.1	single myb histone protein [Physcomitrella patens]	83.042	3.97e-137	XM_001751471.1	Physcomitrella patens subsp. patens single myb histone protein (SMH1502) mRNA, complete cds	K09422	MYBP	myb proto-oncogene protein, plant	-	-	48.8	1.5e-30	sp|Q8W119|SMH4_MAIZE	Single myb histone 4 OS=Zea mays GN=SMH4 PE=2 SV=1	PF15091:Domain of unknown function (DUF4554);PF11705:DNA-directed RNA polymerase III subunit Rpc31;PF00538:linker histone H1 and H5 family	GO:0006359//GO:0042138//GO:0006334	regulation of transcription from RNA polymerase III promoter//meiotic DNA double-strand break formation//nucleosome assembly	GO:0000786//GO:0005634	nucleosome//nucleus	GO:0003677	DNA binding	--	--
transcript_HQ_TX_pn_transcript36450/f9p0/2120	2120	60.2	1.8e-193	XP_001754114.1	predicted protein [Physcomitrella patens]	--	--	--	--	K11159	K11159	carotenoid cleavage dioxygenase	-	-	52.2	5.1e-165	sp|Q84KG5|CCD_CROSA	Carotenoid 9,10(9',10')-cleavage dioxygenase OS=Crocus sativus GN=CCD PE=1 SV=1	PF00440:Bacterial regulatory proteins, tetR family;PF03055:Retinal pigment epithelial membrane protein	GO:0055114	oxidation-reduction process	--	--	GO:0016702//GO:0003677	oxidoreductase activity, acting on single donors with incorporation of molecular oxygen, incorporation of two atoms of oxygen//DNA binding	At3g63520	Beta, beta-carotene 15,15'-dioxygenase and related enzymes
transcript_HQ_TX_pn_transcript1681/f2p0/4395	4395	79.1	0	BAK64057.1	retinoblastoma-related protein;3 [Physcomitrella patens]	81.647	0	AB547336.1	Physcomitrella patens RBR;3 mRNA for retinoblastoma-related protein;3, complete cds	K04681	RBL1	retinoblastoma-like protein 1	-	ko04350; Environmental Information Processing; Signal transduction; TGF-beta signaling pathway | ko04110; Cellular Processes; Cell growth and death; Cell cycle | ko05203; Human Diseases; Cancers: Overview; Viral carcinogenesis	70	4.9e-303	sp|A9SVH7|RBR_PHYPA	Retinoblastoma-related protein OS=Physcomitrella patens subsp. patens GN=RBR PE=3 SV=1	PF01857:Retinoblastoma-associated protein B domain;PF01858:Retinoblastoma-associated protein A domain	GO:0051726	regulation of cell cycle	GO:0005634	nucleus	--	--	At3g12280	Rb (Retinoblastoma tumor suppressor)-related protein
transcript_HQ_TX_pn_transcript1985/f5p0/4219	4219	75	0	XP_001779217.1	predicted protein [Physcomitrella patens]	79.539	0	XM_001779165.1	Physcomitrella patens subsp. patens predicted protein (PHYPADRAFT_147034) mRNA, complete cds	K00705	malQ	4-alpha-glucanotransferase	2.4.1.25	ko00500; Metabolism; Carbohydrate metabolism; Starch and sucrose metabolism	55.7	0	sp|Q69Q02|DPE2_ORYSJ	4-alpha-glucanotransferase DPE2 OS=Oryza sativa subsp. japonica GN=DPE2 PE=2 SV=1	PF00686:Starch binding domain;PF02446:4-alpha-glucanotransferase;PF02922:Carbohydrate-binding module 48 (Isoamylase N-terminal domain)	GO:0005975	carbohydrate metabolic process	--	--	GO:2001070//GO:0004134//GO:0004553	starch binding//4-alpha-glucanotransferase activity//hydrolase activity, hydrolyzing O-glycosyl compounds	--	--
transcript_HQ_TX_pn_transcript18816/f3p0/2761	2761	52.1	1.5e-139	XP_001765366.1	predicted protein [Physcomitrella patens]	81.97	2.07e-151	XM_001765314.1	Physcomitrella patens subsp. patens predicted protein (PHYPADRAFT_229394) mRNA, complete cds	-	-	-	-	-	--	--	--	--	PF02252:Proteasome activator pa28 beta subunit	--	--	GO:0008537	proteasome activator complex	--	--	--	--
transcript_HQ_TX_pn_transcript1859/f18p0/4274	4274	61.7	2.4e-152	XP_001781754.1	predicted protein [Physcomitrella patens]	77.074	5.58e-124	XM_001781702.1	Physcomitrella patens subsp. patens predicted protein (PHYPADRAFT_150177) mRNA, complete cds	-	-	-	-	-	35.6	2.1e-77	sp|F4K5K6|PMIR1_ARATH	Protein PLASTID MOVEMENT IMPAIRED 1-RELATED 1 OS=Arabidopsis thaliana GN=PMIR1 PE=2 SV=1	--	--	--	--	--	--	--	--	--
transcript_HQ_TX_pn_transcript63100/f6p0/1505	1505	80	7.7e-69	XP_001753476.1	predicted protein [Physcomitrella patens]	--	--	--	--	-	-	-	-	-	46.5	2.4e-23	sp|Q9D1I5|MCEE_MOUSE	Methylmalonyl-CoA epimerase, mitochondrial OS=Mus musculus GN=Mcee PE=1 SV=1	--	--	--	--	--	--	--	HsM14211939	Glyoxalase
transcript_HQ_TX_pn_transcript72929/f3p0/1009	1009	71.7	9.4e-63	XP_001768743.1	predicted protein [Physcomitrella patens]	--	--	--	--	-	-	-	-	-	--	--	--	--	PF00407:Pathogenesis-related protein Bet v I family	GO:0009607//GO:0006952	response to biotic stimulus//defense response	--	--	--	--	--	--
transcript_HQ_TX_pn_transcript10535/f9p0/3186	3186	63.1	4.7e-302	XP_001760282.1	predicted protein [Physcomitrella patens]	77.124	0	XM_001760230.1	Physcomitrella patens subsp. patens predicted protein (PHYPADRAFT_162295) mRNA, complete cds	-	-	-	-	-	--	--	--	--	--	--	--	--	--	--	--	--	--
transcript_HQ_TX_pn_transcript50979/f3p0/1854	1854	45.1	6.2e-36	XP_001768911.1	predicted protein [Physcomitrella patens]	--	--	--	--	-	-	-	-	-	--	--	--	--	--	--	--	--	--	--	--	--	--
transcript_HQ_TX_pn_transcript42682/f3p0/2061	2062	85.2	8.9e-177	XP_001768326.1	predicted protein [Physcomitrella patens]	85.97	0	XM_001771102.1	Physcomitrella patens subsp. patens predicted protein (PHYPADRAFT_231551) mRNA, complete cds	K00162	PDHB, pdhB	pyruvate dehydrogenase E1 component beta subunit	1.2.4.1	ko01200; Metabolism; Global and overview maps; Carbon metabolism | ko00010; Metabolism; Carbohydrate metabolism; Glycolysis / Gluconeogenesis | ko00020; Metabolism; Carbohydrate metabolism; Citrate cycle (TCA cycle) | ko00620; Metabolism; Carbohydrate metabolism; Pyruvate metabolism | ko04066; Environmental Information Processing; Signal transduction; HIF-1 signaling pathway | ko04922; Organismal…	76.7	2.6e-153	sp|Q2QM55|ODPB3_ORYSJ	Pyruvate dehydrogenase E1 component subunit beta-3, chloroplastic OS=Oryza sativa subsp. japonica GN=Os12g0616900 PE=2 SV=1	--	--	--	--	--	--	--	At1g30120	Pyruvate dehydrogenase E1, beta subunit
transcript_HQ_TX_pn_transcript17102/f2p0/2827	2827	89.9	0	APU94860.1	leucine-rich repeat receptor-like protein kinase [Pohlia nutans]	99.415	0	KX159256.1	Pohlia nutans leucine-rich repeat receptor-like protein kinase (LRR-RLK32) mRNA, complete cds	K13418	SERK1	somatic embryogenesis receptor kinase 1 [EC:2.7.10.1 2.7.11.1]	2.7.10.1,2.7.11.1	-	55.9	2.7e-185	sp|B8BB68|BAK1_ORYSI	LRR receptor kinase BAK1 OS=Oryza sativa subsp. indica GN=BAK1 PE=2 SV=1	PF13855:Leucine rich repeat;PF00069:Protein kinase domain;PF07714:Protein tyrosine kinase;PF13516:Leucine Rich repeat;PF00560:Leucine Rich Repeat	GO:0006468	protein phosphorylation	--	--	GO:0005524//GO:0004672//GO:0005515	ATP binding//protein kinase activity//protein binding	--	--
transcript_HQ_TX_pn_transcript61763/f2p0/1558	1558	85	2.5e-123	XP_001764177.1	predicted protein [Physcomitrella patens]	81.643	0	XM_001764125.1	Physcomitrella patens subsp. patens predicted protein (PHYPADRAFT_127591) mRNA, complete cds	K02548	menA	1,4-dihydroxy-2-naphthoate octaprenyltransferase [EC:2.5.1.74 2.5.1.-]	2.5.1.74,2.5.1.-	ko00130; Metabolism; Metabolism of cofactors and vitamins; Ubiquinone and other terpenoid-quinone biosynthesis	60.5	5.5e-92	sp|Q0WUA3|MENA_ARATH	2-carboxy-1,4-naphthoquinone phytyltransferase, chloroplastic OS=Arabidopsis thaliana GN=ABC4 PE=1 SV=2	PF01040:UbiA prenyltransferase family;PF00183:Hsp90 protein;PF01056:Myc amino-terminal region	GO:0006355//GO:0006950//GO:0006457	regulation of transcription, DNA-templated//response to stress//protein folding	GO:0016021	integral component of membrane	GO:0051082//GO:0016765//GO:0005524//GO:0003700	unfolded protein binding//transferase activity, transferring alkyl or aryl (other than methyl) groups//ATP binding//transcription factor activity, sequence-specific DNA binding	At1g60600	Predicted membrane protein
transcript_HQ_TX_pn_transcript3934/f2p0/3872	3872	79.3	0	XP_001770227.1	predicted protein [Physcomitrella patens]	80.775	0	XM_001771279.1	Physcomitrella patens subsp. patens predicted protein (PHYPADRAFT_189669) mRNA, complete cds	-	-	-	-	-	57.2	3.6e-233	sp|Q9SLF3|TC132_ARATH	Translocase of chloroplast 132, chloroplastic OS=Arabidopsis thaliana GN=TOC132 PE=1 SV=1	PF03193:Protein of unknown function, DUF258;PF02421:Ferrous iron transport protein B;PF00735:Septin;PF01926:50S ribosome-binding GTPase;PF04670:Gtr1/RagA G protein conserved region;PF04548:AIG1 family	--	--	--	--	GO:0005525//GO:0003924	GTP binding//GTPase activity	--	--
transcript_HQ_TX_pn_transcript12805/f3p0/3047	3047	85.9	0	XP_001782699.1	predicted protein [Physcomitrella patens]	87.422	0	XM_001782647.1	Physcomitrella patens subsp. patens predicted protein (PHYPADRAFT_225918) mRNA, complete cds	K12392	AP1B1	AP-1 complex subunit beta-1	-	ko04142; Cellular Processes; Transport and catabolism; Lysosome	75	0	sp|Q9SUS3|APBLB_ARATH	Beta-adaptin-like protein B OS=Arabidopsis thaliana GN=BETAB-AD PE=1 SV=1	PF00514:Armadillo/beta-catenin-like repeat;PF09066:Beta2-adaptin appendage, C-terminal sub-domain;PF02985:HEAT repeat;PF02883:Adaptin C-terminal domain;PF01602:Adaptin N terminal region	GO:0006886//GO:0016192	intracellular protein transport//vesicle-mediated transport	GO:0030131//GO:0030117	clathrin adaptor complex//membrane coat	GO:0005515	protein binding	At4g11380	Vesicle coat complex AP-1/AP-2/AP-4, beta subunit
transcript_HQ_TX_pn_transcript64060/f7p0/1474	1474	59.8	1.5e-29	XP_001758057.1	predicted protein [Physcomitrella patens]	--	--	--	--	--	--	--	--	--	--	--	--	--	--	--	--	--	--	--	--	--	--
transcript_HQ_TX_pn_transcript59003/f2p0/1639	1640	85.3	3.2e-76	XP_001778936.1	predicted protein [Physcomitrella patens]	--	--	--	--	K08967	mtnD, mtnZ, ADI1	1,2-dihydroxy-3-keto-5-methylthiopentene dioxygenase [EC:1.13.11.53 1.13.11.54]	1.13.11.53,1.13.11.54	ko00270; Metabolism; Amino acid metabolism; Cysteine and methionine metabolism	46.9	7.2e-42	sp|Q3ZBL1|MTND_BOVIN	1,2-dihydroxy-3-keto-5-methylthiopentene dioxygenase OS=Bos taurus GN=ADI1 PE=2 SV=2	PF00190:Cupin;PF02311:AraC-like ligand binding domain;PF03079:ARD/ARD' family	GO:0006355//GO:0055114	regulation of transcription, DNA-templated//oxidation-reduction process	--	--	GO:0010309//GO:0045735	acireductone dioxygenase [iron(II)-requiring] activity//nutrient reservoir activity	Hs8922762	Uncharacterized conserved protein, contains double-stranded beta-helix domain
transcript_HQ_TX_pn_transcript50803/f3p0/1810	1808	55.9	5e-139	XP_001758008.1	predicted protein [Physcomitrella patens]	--	--	--	--	-	-	-	-	-	27.1	2.2e-23	sp|Q9LDE3|FBK9_ARATH	F-box/kelch-repeat protein At1g23390 OS=Arabidopsis thaliana GN=At1g23390 PE=2 SV=1	PF01344:Kelch motif;PF00646:F-box domain;PF12937:F-box-like	--	--	--	--	GO:0005515	protein binding	--	--
transcript_HQ_TX_pn_transcript65721/f2p0/1410	1410	64	1.6e-68	XP_001769221.1	predicted protein [Physcomitrella patens]	77.089	1.2e-51	XM_004951256.3	PREDICTED: Setaria italica cytochrome b6-f complex iron-sulfur subunit, chloroplastic (LOC101778821), transcript variant X2, mRNA	K02636	petC	cytochrome b6-f complex iron-sulfur subunit	1.10.9.1	ko00195; Metabolism; Energy metabolism; Photosynthesis	64.3	7e-62	sp|Q69GY7|UCRIA_SOLTU	Cytochrome b6-f complex iron-sulfur subunit, chloroplastic OS=Solanum tuberosum GN=petC PE=2 SV=1	PF00355:Rieske [2Fe-2S] domain;PF08802:Cytochrome B6-F complex Fe-S subunit	GO:0055114	oxidation-reduction process	GO:0042651	thylakoid membrane	GO:0016491//GO:0009496//GO:0051537	oxidoreductase activity//plastoquinol--plastocyanin reductase activity//2 iron, 2 sulfur cluster binding	At4g03280	Ubiquinol cytochrome c reductase, subunit RIP1
transcript_HQ_TX_pn_transcript24220/f2p0/2554	2554	88.3	5.6e-245	XP_001782248.1	predicted protein [Physcomitrella patens]	80.233	0	XM_001767716.1	Physcomitrella patens subsp. patens cpk1 calcium-dependent protein kinase (cpk1) mRNA, complete cds	K13412	CPK	calcium-dependent protein kinase	2.7.11.1	ko04626; Organismal Systems; Environmental adaptation; Plant-pathogen interaction | ko05145; Human Diseases; Infectious diseases: Parasitic; Toxoplasmosis	70.5	7.2e-198	sp|Q9FMP5|CDPKH_ARATH	Calcium-dependent protein kinase 17 OS=Arabidopsis thaliana GN=CPK17 PE=2 SV=1	PF10591:Secreted protein acidic and rich in cysteine Ca binding region;PF13833:EF-hand domain pair;PF00036:EF hand;PF13405:EF-hand domain;PF06293:Lipopolysaccharide kinase (Kdo/WaaP) family;PF07714:Protein tyrosine kinase;PF00069:Protein kinase domain;PF12763:Cytoskeletal-regulatory complex EF hand;PF13202:EF hand;PF13499:EF-hand domain pair	GO:0006468//GO:0007165	protein phosphorylation//signal transduction	GO:0005578//GO:0016020	proteinaceous extracellular matrix//membrane	GO:0005509//GO:0004672//GO:0005524//GO:0005515//GO:0016773	calcium ion binding//protein kinase activity//ATP binding//protein binding//phosphotransferase activity, alcohol group as acceptor	At5g12180	Ca2+/calmodulin-dependent protein kinase, EF-Hand protein superfamily
transcript_HQ_TX_pn_transcript46380/f15p0/1928	1928	48.5	4.4e-61	XP_001781955.1	predicted protein [Physcomitrella patens]	--	--	--	--	-	-	-	-	-	34.5	6.1e-08	sp|Q9LF57|HIP21_ARATH	Heavy metal-associated isoprenylated plant protein 21 OS=Arabidopsis thaliana GN=HIPP21 PE=1 SV=1	PF00403:Heavy-metal-associated domain	GO:0030001	metal ion transport	--	--	GO:0046872	metal ion binding	At5g17450	Copper chaperone
transcript_HQ_TX_pn_transcript58265/f4p0/1601	1602	89.2	3.8e-207	XP_001756013.1	predicted protein [Physcomitrella patens]	85.714	0	XM_001770959.1	Physcomitrella patens subsp. patens predicted protein (PHYPADRAFT_232765) mRNA, complete cds	K00855	PRK, prkB	phosphoribulokinase	2.7.1.19	ko01200; Metabolism; Global and overview maps; Carbon metabolism | ko00710; Metabolism; Energy metabolism; Carbon fixation in photosynthetic organisms	83.7	3.8e-181	sp|P27774|KPPR_MESCR	Phosphoribulokinase, chloroplastic OS=Mesembryanthemum crystallinum PE=2 SV=1	PF00485:Phosphoribulokinase / Uridine kinase family	GO:0008152	metabolic process	--	--	GO:0005524//GO:0016301	ATP binding//kinase activity	At1g32060	Armadillo/beta-Catenin/plakoglobin
transcript_HQ_TX_pn_transcript63117/f6p0/1505	1505	95	1.7e-164	XP_001773421.1	predicted protein [Physcomitrella patens]	88.071	0	XM_001779210.1	Physcomitrella patens subsp. patens predicted protein (PHYPADRAFT_94096) mRNA, complete cds	K18466	VPS26	vacuolar protein sorting-associated protein 26	-	ko04144; Cellular Processes; Transport and catabolism; Endocytosis	77	1.2e-136	sp|Q9T091|VP26B_ARATH	Vacuolar protein sorting-associated protein 26B OS=Arabidopsis thaliana GN=VPS26B PE=2 SV=2	--	--	--	--	--	--	--	At5g53530	Membrane coat complex Retromer, subunit VPS26
transcript_HQ_TX_pn_transcript73277/f3p0/1001	1001	81.7	2.3e-45	XP_001782119.1	predicted protein [Physcomitrella patens]	83.385	1.06e-75	XM_001782067.1	Physcomitrella patens subsp. patens predicted protein (PHYPADRAFT_150806) mRNA, complete cds	-	-	-	-	-	57.9	8.1e-28	sp|Q8LBS4|GRS12_ARATH	Monothiol glutaredoxin-S12, chloroplastic OS=Arabidopsis thaliana GN=GRXS12 PE=1 SV=2	PF00462:Glutaredoxin;PF13417:Glutathione S-transferase, N-terminal domain;PF13409:Glutathione S-transferase, N-terminal domain	GO:0045454	cell redox homeostasis	--	--	GO:0015035//GO:0005515//GO:0009055	protein disulfide oxidoreductase activity//protein binding//electron carrier activity	At2g20270	Glutaredoxin and related proteins
transcript_HQ_TX_pn_transcript1849/f3p0/4339	4339	56	4.2e-152	XP_001777802.1	predicted protein [Physcomitrella patens]	82.458	0	XM_001777750.1	Physcomitrella patens subsp. patens predicted protein (PHYPADRAFT_170003) mRNA, complete cds	-	-	-	-	-	23.3	4.1e-20	sp|Q8N163|CCAR2_HUMAN	Cell cycle and apoptosis regulator protein 2 OS=Homo sapiens GN=CCAR2 PE=1 SV=2	PF13499:EF-hand domain pair	--	--	--	--	GO:0005509	calcium ion binding	At2g03150	Predicted DNA-binding protein, contains SAP domain
transcript_HQ_TX_pn_transcript18034/f9p0/2771	2771	75.8	7e-294	XP_001771642.1	predicted protein [Physcomitrella patens]	--	--	--	--	-	-	-	-	-	25.7	3.5e-12	sp|Q9AQM4|CARC_PSERE	2-hydroxy-6-oxo-6-(2'-aminophenyl)hexa-2,4-dienoic acid hydrolase OS=Pseudomonas resinovorans GN=carC PE=1 SV=1	--	--	--	--	--	--	--	At4g25290_2	Predicted hydrolase/acyltransferase (alpha/beta hydrolase superfamily)
transcript_HQ_TX_pn_transcript24573/f3p0/2545	2545	81.5	9.6e-72	XP_001769774.1	predicted protein [Physcomitrella patens]	90.972	7.96e-46	XM_001771787.1	Physcomitrella patens subsp. patens predicted protein (PHYPADRAFT_167309) mRNA, complete cds	-	-	-	-	-	50.3	1e-39	sp|Q6DBN5|PUB62_ARATH	U-box domain-containing protein 62 OS=Arabidopsis thaliana GN=PUB62 PE=2 SV=1	PF04147:Nop14-like family ;PF05887:Procyclic acidic repetitive protein (PARP);PF02724:CDC45-like protein	GO:0006270	DNA replication initiation	GO:0016020//GO:0032040	membrane//small-subunit processome	--	--	--	--
transcript_HQ_TX_pn_transcript4703/f2p0/3695	3695	97	0	AMH40476.1	G-type lectin-domain containing receptor kinase 4 [Pohlia nutans]	98.088	0	KT734733.1	Pohlia nutans G-type lectin-domain containing receptor kinase 4 (LecRLK4) mRNA, complete cds	-	-	-	-	-	36.8	3e-144	sp|O64477|Y2913_ARATH	G-type lectin S-receptor-like serine/threonine-protein kinase At2g19130 OS=Arabidopsis thaliana GN=At2g19130 PE=2 SV=1	PF07714:Protein tyrosine kinase;PF00069:Protein kinase domain;PF00954:S-locus glycoprotein domain	GO:0048544//GO:0006468	recognition of pollen//protein phosphorylation	--	--	GO:0005524//GO:0004672	ATP binding//protein kinase activity	--	--
transcript_HQ_TX_pn_transcript56756/f2p0/1701	1702	86.3	4e-74	XP_001752787.1	predicted protein [Physcomitrella patens]	--	--	--	--	-	-	-	-	-	--	--	--	--	--	--	--	--	--	--	--	--	--
transcript_HQ_TX_pn_transcript40988/f4p0/2072	2072	33.7	6.7e-39	GAQ82330.1	hypothetical protein KFL_001080060 [Klebsormidium flaccidum]	--	--	--	--	-	-	-	-	-	--	--	--	--	--	--	--	--	--	--	--	--	--
transcript_HQ_TX_pn_transcript48262/f2p0/1916	1916	84	8.9e-163	XP_001765953.1	ftsZ2-1 plastid division protein [Physcomitrella patens]	82.805	0	XM_001765901.1	Physcomitrella patens subsp. patens ftsZ2-1 plastid division protein (ftsZ2-1) mRNA, complete cds	K03531	ftsZ	cell division protein FtsZ	-	ko04112; Cellular Processes; Cell growth and death; Cell cycle - Caulobacter	59	1.6e-133	sp|O82533|FTZ21_ARATH	Cell division protein FtsZ homolog 2-1, chloroplastic OS=Arabidopsis thaliana GN=FTSZ2-1 PE=1 SV=2	PF00091:Tubulin/FtsZ family, GTPase domain	--	--	--	--	GO:0003924	GTPase activity	--	--
transcript_HQ_TX_pn_transcript73190/f3p0/1009	1009	88.5	3.8e-104	XP_001762298.1	predicted protein [Physcomitrella patens]	--	--	--	--	-	-	-	-	-	68.3	1.4e-72	sp|Q8GZ79|TI201_ARATH	Protein TIC 20-I, chloroplastic OS=Arabidopsis thaliana GN=TIC20-I PE=1 SV=1	--	--	--	--	--	--	--	--	--
transcript_HQ_TX_pn_transcript26325/f3p0/2485	2485	77.6	5.6e-266	XP_001785045.1	predicted protein [Physcomitrella patens]	85.112	0	XM_001784993.1	Physcomitrella patens subsp. patens predicted protein (PHYPADRAFT_227713) mRNA, complete cds	K17087	TM9SF3	transmembrane 9 superfamily member 3	-	-	69.4	3.4e-229	sp|Q940G0|TMN1_ARATH	Transmembrane 9 superfamily member 1 OS=Arabidopsis thaliana GN=TMN1 PE=1 SV=1	PF02990:Endomembrane protein 70	--	--	GO:0016021	integral component of membrane	--	--	At1g10950	Endosomal membrane proteins, EMP70
transcript_HQ_TX_pn_transcript5575/f2p0/3646	3647	76.3	0	XP_001780842.1	predicted protein [Physcomitrella patens]	80.975	0	XM_001780790.1	Physcomitrella patens subsp. patens predicted protein (PHYPADRAFT_149030) mRNA, complete cds	-	-	-	-	-	37	4.2e-151	sp|Q1KPV0|FZL_ARATH	Probable transmembrane GTPase FZO-like, chloroplastic OS=Arabidopsis thaliana GN=FZL PE=1 SV=1	PF08702:Fibrinogen alpha/beta chain family;PF04513:Baculovirus polyhedron envelope protein, PEP, C terminus ;PF02421:Ferrous iron transport protein B;PF03193:Protein of unknown function, DUF258;PF10662:Ethanolamine utilisation - propanediol utilisation;PF01926:50S ribosome-binding GTPase;PF04548:AIG1 family	GO:0007165//GO:0030168//GO:0051258//GO:0006576	signal transduction//platelet activation//protein polymerization//cellular biogenic amine metabolic process	GO:0005577//GO:0019028//GO:0019031	fibrinogen complex//viral capsid//viral envelope	GO:0030674//GO:0005198//GO:0005102//GO:0003924//GO:0005525//GO:0005524	protein binding, bridging//structural molecule activity//receptor binding//GTPase activity//GTP binding//ATP binding	At1g03160	Mitofusin 1 GTPase, involved in mitochondrila biogenesis
transcript_HQ_TX_pn_transcript73611/f3p0/957	957	62	9.9e-46	XP_001781913.1	predicted protein [Physcomitrella patens]	--	--	--	--	-	-	-	-	-	--	--	--	--	--	--	--	--	--	--	--	--	--
transcript_HQ_TX_pn_transcript59390/f2p0/1542	1542	73.7	2e-72	XP_001763276.1	predicted protein [Physcomitrella patens]	--	--	--	--	-	-	-	-	-	35.5	5e-29	sp|C7AU21|D27_ORYSJ	Beta-carotene isomerase D27, chloroplastic OS=Oryza sativa subsp. japonica GN=D27 PE=1 SV=1	--	--	--	--	--	--	--	--	--
transcript_HQ_TX_pn_transcript1865/f8p0/4324	4324	91.9	0	XP_001760452.1	predicted protein [Physcomitrella patens]	87.004	0	XM_001760400.1	Physcomitrella patens subsp. patens predicted protein (PHYPADRAFT_180457) mRNA, complete cds	K11838	USP7, UBP15	ubiquitin carboxyl-terminal hydrolase 7	3.4.19.12	ko04068; Environmental Information Processing; Signal transduction; FoxO signaling pathway | ko05203; Human Diseases; Cancers: Overview; Viral carcinogenesis | ko05168; Human Diseases; Infectious diseases: Viral; Herpes simplex infection | ko05169; Human Diseases; Infectious diseases: Viral; Epstein-Barr virus infection	75.7	0	sp|Q9FPT1|UBP12_ARATH	Ubiquitin carboxyl-terminal hydrolase 12 OS=Arabidopsis thaliana GN=UBP12 PE=2 SV=2	PF00788:Ras association (RalGDS/AF-6) domain;PF00917:MATH domain;PF00240:Ubiquitin family;PF00443:Ubiquitin carboxyl-terminal hydrolase	GO:0007165//GO:0016579	signal transduction//protein deubiquitination	--	--	GO:0005515//GO:0036459	protein binding//thiol-dependent ubiquitinyl hydrolase activity	At5g06600	Ubiquitin carboxyl-terminal hydrolase
transcript_HQ_TX_pn_transcript60763/f6p0/1572	1572	88.7	2.4e-81	XP_001772367.1	predicted protein [Physcomitrella patens]	--	--	--	--	-	-	-	-	-	--	--	--	--	--	--	--	--	--	--	--	--	--
transcript_HQ_TX_pn_transcript56519/f8p0/1706	1707	82.3	3e-210	XP_001765059.1	predicted protein [Physcomitrella patens]	80.453	0	XM_001765007.1	Physcomitrella patens subsp. patens predicted protein (PHYPADRAFT_234790) mRNA, complete cds	K12670	WBP1	oligosaccharyltransferase complex subunit beta	-	ko00510; Metabolism; Glycan biosynthesis and metabolism; N-Glycan biosynthesis | ko00513; Metabolism; Glycan biosynthesis and metabolism; Various types of N-glycan biosynthesis | ko04141; Genetic Information Processing; Folding, sorting and degradation; Protein processing in endoplasmic reticulum	64	4.4e-159	sp|Q6ZLK0|OST48_ORYSJ	Dolichyl-diphosphooligosaccharide--protein glycosyltransferase 48 kDa subunit OS=Oryza sativa subsp. japonica GN=OST48 PE=2 SV=1	PF03345:Oligosaccharyltransferase 48 kDa subunit beta	GO:0018279	protein N-linked glycosylation via asparagine	GO:0005789	endoplasmic reticulum membrane	--	--	At5g66680	Oligosaccharyltransferase, beta subunit
transcript_HQ_TX_pn_transcript71057/f3p0/1148	1148	90.8	9.2e-123	XP_001772935.1	predicted protein [Physcomitrella patens]	83.029	0	XM_001772883.1	Physcomitrella patens subsp. patens predicted protein (PHYPADRAFT_191107) mRNA, complete cds	K09873	TIP	aquaporin TIP	-	-	52.2	2e-67	sp|O82598|TIP13_ARATH	Aquaporin TIP1-3 OS=Arabidopsis thaliana GN=TIP1-3 PE=1 SV=1	PF00230:Major intrinsic protein	GO:0006810	transport	GO:0016020	membrane	GO:0005215	transporter activity	At4g01470	Aquaporin (major intrinsic protein family)
transcript_HQ_TX_pn_transcript3770/f3p0/3895	3895	39.6	1e-133	XP_001779002.1	predicted protein [Physcomitrella patens]	--	--	--	--	-	-	-	-	-	--	--	--	--	--	--	--	--	--	--	--	--	--
transcript_HQ_TX_pn_transcript50425/f2p0/1865	1864	72.2	3.2e-133	XP_001780896.1	predicted protein [Physcomitrella patens]	--	--	--	--	K09716	dtdA, GEK1	D-aminoacyl-tRNA deacylase	3.1.1.96	-	51.6	4.6e-85	sp|Q9ZPQ3|GEK1_ARATH	D-aminoacyl-tRNA deacylase OS=Arabidopsis thaliana GN=GEK1 PE=1 SV=2	PF04414:D-aminoacyl-tRNA deacylase	--	--	--	--	GO:0051499//GO:0016788	D-aminoacyl-tRNA deacylase activity//hydrolase activity, acting on ester bonds	--	--
transcript_HQ_TX_pn_transcript14581/f3p0/2878	2878	36.6	2.9e-88	GAQ84483.1	hypothetical protein KFL_001910020 [Klebsormidium flaccidum]	--	--	--	--	-	-	-	-	-	23.6	3.6e-12	sp|Q5DU56|NLRC3_MOUSE	Protein NLRC3 OS=Mus musculus GN=Nlrc3 PE=2 SV=2	PF13516:Leucine Rich repeat	--	--	--	--	GO:0005515	protein binding	At1g10510	LRR-containing protein
transcript_HQ_TX_pn_transcript62401/f3p0/1532	1532	83.6	2.1e-21	XP_001772793.1	predicted protein [Physcomitrella patens]	--	--	--	--	K07213	ATOX1, ATX1, copZ, golB	copper chaperone	-	ko04978; Organismal Systems; Digestive system; Mineral absorption	45.9	1.1e-07	sp|Q0WV37|HIP34_ARATH	Heavy metal-associated isoprenylated plant protein 34 OS=Arabidopsis thaliana GN=HIPP34 PE=2 SV=1	PF00403:Heavy-metal-associated domain	GO:0030001	metal ion transport	--	--	GO:0046872	metal ion binding	At5g02600	Copper chaperone
transcript_HQ_TX_pn_transcript1540/f2p0/4420	4420	63.4	0	XP_001765356.1	predicted protein [Physcomitrella patens]	77.444	2.28e-58	XM_001765304.1	Physcomitrella patens subsp. patens predicted protein (PHYPADRAFT_229474) mRNA, complete cds	K14951	ATP13A3_4_5	cation-transporting ATPase 13A3/4/5	3.6.3.-	-	30.8	1.1e-105	sp|Q9CTG6|AT132_MOUSE	Probable cation-transporting ATPase 13A2 OS=Mus musculus GN=Atp13a2 PE=2 SV=3	PF00122:E1-E2 ATPase	--	--	--	--	GO:0046872//GO:0000166	metal ion binding//nucleotide binding	Hs13435129	Cation transport ATPase
transcript_HQ_TX_pn_transcript66073/f4p0/1346	1346	79.3	1.6e-150	XP_001760571.1	predicted protein [Physcomitrella patens]	95.312	9.33e-18	KT158090.1	Pseudorhynchostegiella duriaei isolate D2S phosphoadenosine phosphosulphate reductase nuclear gene, partial cds	K00390	cysH	phosphoadenosine phosphosulfate reductase [EC:1.8.4.8 1.8.4.10]	1.8.4.8,1.8.4.10	ko00920; Metabolism; Energy metabolism; Sulfur metabolism	37.5	5.9e-34	sp|P56859|MET16_EMENI	Phosphoadenosine phosphosulfate reductase OS=Emericella nidulans (strain FGSC A4 / ATCC 38163 / CBS 112.46 / NRRL 194 / M139) GN=sA PE=3 SV=3	PF01507:Phosphoadenosine phosphosulfate reductase family	GO:0008152	metabolic process	--	--	GO:0003824	catalytic activity	SPAC13G7.06	Phosphoadenosine phosphosulfate reductase
transcript_HQ_TX_pn_transcript69342/f6p0/1189	1189	60.4	2.4e-49	ABV48883.1	high mobility group protein B1 [Physcomitrella patens]	--	--	--	--	K10802	HMGB1	high mobility group protein B1	-	ko03410; Genetic Information Processing; Replication and repair; Base excision repair | ko04140; Cellular Processes; Transport and catabolism; Autophagy - animal	60	2.9e-16	sp|O49595|HMGB1_ARATH	High mobility group B protein 1 OS=Arabidopsis thaliana GN=HMGB1 PE=1 SV=1	PF04690:YABBY protein	GO:0007275	multicellular organism development	--	--	--	--	At3g51880	HMG box-containing protein
transcript_HQ_TX_pn_transcript21262/f3p0/2640	2640	62.6	5.3e-174	XP_001781614.1	predicted protein [Physcomitrella patens]	--	--	--	--	K20495	CYP704B1	long-chain fatty acid omega-monooxygenase	1.14.13.205	-	37.9	4.3e-97	sp|Q9C788|C70B1_ARATH	Cytochrome P450 704B1 OS=Arabidopsis thaliana GN=CYP704B1 PE=1 SV=1	PF00067:Cytochrome P450	GO:0055114	oxidation-reduction process	--	--	GO:0016705//GO:0005506//GO:0020037	oxidoreductase activity, acting on paired donors, with incorporation or reduction of molecular oxygen//iron ion binding//heme binding	At1g69500	Cytochrome P450 CYP4/CYP19/CYP26 subfamilies
transcript_HQ_TX_pn_transcript38148/f2p0/2158	2159	58.6	5.5e-84	XP_001784196.1	predicted protein [Physcomitrella patens]	91.111	7.13e-06	XM_018980367.1	PREDICTED: Juglans regia uncharacterized LOC109002571 (LOC109002571), mRNA	-	-	-	-	-	46.6	9e-08	sp|Q8LGS1|MARD1_ARATH	Protein MARD1 OS=Arabidopsis thaliana GN=MARD1 PE=2 SV=2	--	--	--	--	--	--	--	--	--
transcript_HQ_TX_pn_transcript42630/f2p0/2050	2050	78.7	2.1e-210	XP_001772548.1	predicted protein [Physcomitrella patens]	83.448	0	XM_001784344.1	Physcomitrella patens subsp. patens predicted protein (PHYPADRAFT_227221) mRNA, complete cds	-	-	-	-	-	61.2	5.4e-164	sp|Q9LMU1|EGY3_ARATH	Probable zinc metallopeptidase EGY3, chloroplastic OS=Arabidopsis thaliana GN=EGY3 PE=1 SV=1	PF02163:Peptidase family M50;PF07834:RanGAP1 C-terminal domain	GO:0007165//GO:0006508	signal transduction//proteolysis	--	--	GO:0004222//GO:0005096	metalloendopeptidase activity//GTPase activator activity	--	--
transcript_HQ_TX_pn_transcript28636/f3p0/2422	2422	75.1	1.6e-204	XP_001778861.1	predicted protein [Physcomitrella patens]	78.313	0	XM_001778809.1	Physcomitrella patens subsp. patens predicted protein (PHYPADRAFT_170496) mRNA, complete cds	-	-	-	-	-	24.2	4.8e-10	sp|Q54ET0|GRLE_DICDI	Metabotropic glutamate receptor-like protein E OS=Dictyostelium discoideum GN=grlE PE=2 SV=2	--	--	--	--	--	--	--	At1g42540	Glutamate-gated kainate-type ion channel receptor subunit GluR5 and related subunits
transcript_HQ_TX_pn_transcript32903/f3p0/2275	2275	38.7	9.3e-26	XP_001770723.1	predicted protein [Physcomitrella patens]	--	--	--	--	-	-	-	-	-	--	--	--	--	--	--	--	--	--	--	--	--	--
transcript_HQ_TX_pn_transcript43636/f9p0/2025	2025	66.7	2.2e-196	XP_001760563.1	predicted protein [Physcomitrella patens]	80.593	0	XM_001779235.1	Physcomitrella patens subsp. patens PHR2b AtPHR2-like CDP DNA photolyase (PHR2b) mRNA, complete cds	-	-	-	-	-	49.2	1.1e-97	sp|Q8LB72|PHR2_ARATH	Blue-light photoreceptor PHR2 OS=Arabidopsis thaliana GN=PHR2 PE=2 SV=2	--	--	--	--	--	--	--	At2g47590	Deoxyribodipyrimidine photolyase/cryptochrome
transcript_HQ_TX_pn_transcript19457/f2p0/2728	2728	73.5	1.1e-113	XP_001751408.1	predicted protein [Physcomitrella patens]	83.569	0	XM_001751356.1	Physcomitrella patens subsp. patens predicted protein (PHYPADRAFT_110857) mRNA, partial cds	K15280	SLC35C2	solute carrier family 35, member C2	-	-	49.9	2.3e-93	sp|Q8H184|PT106_ARATH	Probable sugar phosphate/phosphate translocator At1g06470 OS=Arabidopsis thaliana GN=At1g06470 PE=2 SV=1	PF08449:UAA transporter family;PF00892:EamA-like transporter family	GO:0055085	transmembrane transport	GO:0016021//GO:0016020	integral component of membrane//membrane	--	--	At1g06470	Predicted integral membrane protein
transcript_HQ_TX_pn_transcript54611/f12p0/1715	1715	72	2e-166	XP_001769142.1	predicted protein [Physcomitrella patens]	84.144	0	XM_001769090.1	Physcomitrella patens subsp. patens predicted protein (PHYPADRAFT_134320) mRNA, complete cds	-	-	-	-	-	47.3	7.4e-98	sp|Q7Y1W1|TIC56_ARATH	Protein TIC 56, chloroplastic OS=Arabidopsis thaliana GN=TIC56 PE=1 SV=1	--	--	--	--	--	--	--	--	--
transcript_HQ_TX_pn_transcript14501/f2p0/2898	2897	77.3	0	XP_001761188.1	predicted protein [Physcomitrella patens]	81.965	0	XM_001761136.1	Physcomitrella patens subsp. patens predicted protein (PHYPADRAFT_181185) mRNA, complete cds	K08876	SCYL1	SCY1-like protein 1	-	-	38.9	1.3e-102	sp|Q55GS2|SCY1_DICDI	Probable inactive serine/threonine-protein kinase scy1 OS=Dictyostelium discoideum GN=scy1 PE=3 SV=1	PF00069:Protein kinase domain;PF02985:HEAT repeat	GO:0006468	protein phosphorylation	--	--	GO:0005515//GO:0005524//GO:0004672	protein binding//ATP binding//protein kinase activity	At2g40730	Protein kinase
transcript_HQ_TX_pn_transcript13018/f2p0/3036	3037	55.2	9.2e-146	XP_001779837.1	predicted protein [Physcomitrella patens]	82.812	9.85e-21	XM_002453028.1	Sorghum bicolor hypothetical protein, mRNA	-	-	-	-	-	42.5	2.5e-08	sp|Q24746|NEUR_DROVI	Protein neuralized OS=Drosophila virilis GN=neur PE=4 SV=1	PF05722:Ustilago B locus mating-type protein;PF13639:Ring finger domain;PF03854:P-11 zinc finger;PF06516:Purine nucleoside permease (NUP)	GO:0055085	transmembrane transport	GO:0005634	nucleus	GO:0005515//GO:0003677//GO:0008270//GO:0003723	protein binding//DNA binding//zinc ion binding//RNA binding	--	--
transcript_HQ_TX_pn_transcript74166/f3p0/895	895	--	--	--	--	--	--	--	--	--	--	--	--	--	--	--	--	--	--	--	--	--	--	--	--	--	--
transcript_HQ_TX_pn_transcript24193/f8p0/2520	2520	63.3	2.1e-164	XP_001769257.1	predicted protein [Physcomitrella patens]	80.05	4.03e-158	XM_001764762.1	Physcomitrella patens subsp. patens predicted protein (PHYPADRAFT_164568) mRNA, complete cds	-	-	-	-	-	52.9	3e-07	sp|O82117|CO3_ORYSJ	Zinc finger protein CO3 OS=Oryza sativa subsp. japonica GN=CO3 PE=2 SV=1	PF06203:CCT motif	--	--	--	--	GO:0005515	protein binding	--	--
transcript_HQ_TX_pn_transcript15150/f2p0/2844	2844	74.6	1.4e-268	XP_001783746.1	predicted protein [Physcomitrella patens]	90.052	0	XM_001783694.1	Physcomitrella patens subsp. patens predicted protein (PHYPADRAFT_152769) mRNA, complete cds	-	-	-	-	-	--	--	--	--	PF08327:Activator of Hsp90 ATPase homolog 1-like protein	GO:0006950	response to stress	--	--	--	--	--	--
transcript_HQ_TX_pn_transcript50158/f8p0/1866	1866	79	1.4e-192	XP_001783049.1	predicted protein [Physcomitrella patens]	81.075	0	XM_001778792.1	Physcomitrella patens subsp. patens predicted protein (PHYPADRAFT_222973) mRNA, complete cds	K20783	RRA	arabinosyltransferase	2.4.2.-	ko00514; Metabolism; Glycan biosynthesis and metabolism; Other types of O-glycan biosynthesis	54.8	1.1e-126	sp|Q9C9Q5|RRA2_ARATH	Arabinosyltransferase RRA2 OS=Arabidopsis thaliana GN=RRA2 PE=2 SV=1	PF06005:Protein of unknown function (DUF904)	GO:0090529//GO:0043093	cell septum assembly//FtsZ-dependent cytokinesis	GO:0005737	cytoplasm	--	--	--	--
transcript_HQ_TX_pn_transcript21681/f2p0/2646	2645	78.4	0	XP_001765989.1	predicted protein [Physcomitrella patens]	84.021	0	XM_001765937.1	Physcomitrella patens subsp. patens predicted protein (PHYPADRAFT_164987) mRNA, complete cds	-	-	-	-	-	28.4	7.3e-20	sp|Q5T2E6|CJ076_HUMAN	UPF0668 protein C10orf76 OS=Homo sapiens GN=C10orf76 PE=1 SV=1	--	--	--	--	--	--	--	7299099	Uncharacterized conserved protein
transcript_HQ_TX_pn_transcript67149/f4p0/1344	1345	47.4	2.2e-59	ABK22367.1	unknown [Picea sitchensis]	--	--	--	--	K01061	E3.1.1.45	carboxymethylenebutenolidase	3.1.1.45	ko00364; Metabolism; Xenobiotics biodegradation and metabolism; Fluorobenzoate degradation | ko00361; Metabolism; Xenobiotics biodegradation and metabolism; Chlorocyclohexane and chlorobenzene degradation | ko00623; Metabolism; Xenobiotics biodegradation and metabolism; Toluene degradation	30.1	9.5e-08	sp|Q9ZT66|E134_MAIZE	Endo-1,3;1,4-beta-D-glucanase OS=Zea mays PE=1 SV=1	PF03403:Platelet-activating factor acetylhydrolase, isoform II;PF00326:Prolyl oligopeptidase family;PF01738:Dienelactone hydrolase family	GO:0006508//GO:0016042	proteolysis//lipid catabolic process	--	--	GO:0003847//GO:0016787//GO:0008236	1-alkyl-2-acetylglycerophosphocholine esterase activity//hydrolase activity//serine-type peptidase activity	At1g35420	Predicted hydrolase related to dienelactone hydrolase
transcript_HQ_TX_pn_transcript49829/f3p0/1889	1889	77.3	2.5e-234	XP_001777036.1	predicted protein [Physcomitrella patens]	80.889	0	XM_001776984.1	Physcomitrella patens subsp. patens predicted protein (PHYPADRAFT_107996) mRNA, complete cds	K14157	AASS	alpha-aminoadipic semialdehyde synthase [EC:1.5.1.8 1.5.1.9]	1.5.1.8,1.5.1.9	ko00310; Metabolism; Amino acid metabolism; Lysine degradation	48.9	1.9e-118	sp|Q9SMZ4|AASS_ARATH	Alpha-aminoadipic semialdehyde synthase OS=Arabidopsis thaliana GN=LKR/SDH PE=1 SV=1	PF03435:Saccharopine dehydrogenase NADP binding domain	GO:0055114	oxidation-reduction process	--	--	GO:0016491	oxidoreductase activity	At4g33150	Lysine-ketoglutarate reductase/saccharopine dehydrogenase
transcript_HQ_TX_pn_transcript53531/f3p0/1788	1788	76.4	3.8e-147	XP_001781695.1	predicted protein [Physcomitrella patens]	78.564	3.65e-162	XM_001781643.1	Physcomitrella patens subsp. patens predicted protein (PHYPADRAFT_197877) mRNA, complete cds	-	-	-	-	-	61.9	2.3e-118	sp|C6TBN2|AKR1_SOYBN	Probable aldo-keto reductase 1 OS=Glycine max GN=AKR1 PE=2 SV=1	--	--	--	--	--	--	--	At1g60730	Voltage-gated shaker-like K+ channel, subunit beta/KCNAB
transcript_HQ_TX_pn_transcript74287/f2p0/892	892	51	6.2e-58	XP_001753689.1	predicted protein [Physcomitrella patens]	--	--	--	--	-	-	-	-	-	--	--	--	--	--	--	--	--	--	--	--	--	--
transcript_HQ_TX_pn_transcript52868/f2p0/1778	1779	94.2	4.4e-273	XP_001759464.1	predicted protein [Physcomitrella patens]	82.798	0	XM_001759412.1	Physcomitrella patens subsp. patens predicted protein (PHYPADRAFT_109688) mRNA, complete cds	K00033	PGD, gnd, gntZ	6-phosphogluconate dehydrogenase [EC:1.1.1.44 1.1.1.343]	1.1.1.44,1.1.1.343	ko01200; Metabolism; Global and overview maps; Carbon metabolism | ko00030; Metabolism; Carbohydrate metabolism; Pentose phosphate pathway | ko00480; Metabolism; Metabolism of other amino acids; Glutathione metabolism	80.1	8.2e-225	sp|Q9FWA3|6GPD3_ARATH	6-phosphogluconate dehydrogenase, decarboxylating 3 OS=Arabidopsis thaliana GN=At3g02360 PE=2 SV=1	PF00393:6-phosphogluconate dehydrogenase, C-terminal domain;PF03446:NAD binding domain of 6-phosphogluconate dehydrogenase;PF02737:3-hydroxyacyl-CoA dehydrogenase, NAD binding domain	GO:0006631//GO:0006098//GO:0055114	fatty acid metabolic process//pentose-phosphate shunt//oxidation-reduction process	--	--	GO:0004616//GO:0016491//GO:0003857	phosphogluconate dehydrogenase (decarboxylating) activity//oxidoreductase activity//3-hydroxyacyl-CoA dehydrogenase activity	At3g02360	6-phosphogluconate dehydrogenase
transcript_HQ_TX_pn_transcript52075/f2p0/1825	1825	--	--	--	--	--	--	--	--	--	--	--	--	--	--	--	--	--	--	--	--	--	--	--	--	--	--
transcript_HQ_TX_pn_transcript40189/f4p0/2142	2142	56.8	2.9e-101	XP_001764135.1	predicted protein [Physcomitrella patens]	--	--	--	--	-	-	-	-	-	--	--	--	--	PF07646:Kelch motif	--	--	--	--	GO:0005515	protein binding	--	--
transcript_HQ_TX_pn_transcript59292/f4p0/1583	1583	69.3	7.7e-128	XP_001767984.1	predicted protein [Physcomitrella patens]	--	--	--	--	-	-	-	-	-	56.6	1.6e-38	sp|Q9SYM2|BBX22_ARATH	B-box zinc finger protein 22 OS=Arabidopsis thaliana GN=BBX22 PE=1 SV=2	PF00130:Phorbol esters/diacylglycerol binding domain (C1 domain);PF00628:PHD-finger;PF00643:B-box zinc finger	GO:0035556	intracellular signal transduction	GO:0005622	intracellular	GO:0008270//GO:0005515	zinc ion binding//protein binding	--	--
transcript_HQ_TX_pn_transcript6138/f2p0/3577	3577	55.5	4.2e-121	XP_001757788.1	predicted protein [Physcomitrella patens]	82.051	8.8e-37	XM_002989863.1	Selaginella moellendorffii hypothetical protein, mRNA	-	-	-	-	-	35.8	1.6e-09	sp|Q9C882|GTL1_ARATH	Trihelix transcription factor GTL1 OS=Arabidopsis thaliana GN=GTL1 PE=1 SV=2	PF09090:MIF4G like	GO:0016070	RNA metabolic process	--	--	--	--	At5g63430	Transcription factor GT-2 and related proteins, contains trihelix DNA-binding/SANT domain
transcript_HQ_TX_pn_transcript36226/f57p0/2169	2169	74.3	1.3e-266	XP_001783582.1	predicted protein [Physcomitrella patens]	72.535	2.4e-55	XM_003535203.3	PREDICTED: Glycine max threonine dehydratase biosynthetic, chloroplastic (LOC100777200), mRNA	K01754	E4.3.1.19, ilvA, tdcB	threonine dehydratase	4.3.1.19	ko01200; Metabolism; Global and overview maps; Carbon metabolism | ko01230; Metabolism; Global and overview maps; Biosynthesis of amino acids | ko00260; Metabolism; Amino acid metabolism; Glycine, serine and threonine metabolism | ko00290; Metabolism; Amino acid metabolism; Valine, leucine and isoleucine biosynthesis	65.8	1.2e-201	sp|Q9ZSS6|THD1_ARATH	Threonine dehydratase biosynthetic, chloroplastic OS=Arabidopsis thaliana GN=OMR1 PE=1 SV=1	--	--	--	--	--	--	--	At3g10050	Threonine/serine dehydratases
transcript_HQ_TX_pn_transcript34866/f2p0/2241	2241	86.4	5.5e-212	XP_001755457.1	predicted protein [Physcomitrella patens]	--	--	--	--	-	-	-	-	-	51.3	1.3e-118	sp|Q8VZ80|PLT5_ARATH	Polyol transporter 5 OS=Arabidopsis thaliana GN=PLT5 PE=1 SV=2	PF00083:Sugar (and other) transporter;PF07690:Major Facilitator Superfamily	GO:0055085	transmembrane transport	GO:0016021	integral component of membrane	GO:0022857	transmembrane transporter activity	At3g18830	Predicted transporter (major facilitator superfamily)
transcript_HQ_TX_pn_transcript18038/f3p0/2721	2720	72.4	2.3e-265	XP_001781761.1	predicted protein [Physcomitrella patens]	85.339	0	XM_001758102.1	Physcomitrella patens subsp. patens predicted protein (PHYPADRAFT_120134) mRNA, complete cds	-	-	-	-	-	41.3	7.5e-60	sp|Q8N9R8|SCAI_HUMAN	Protein SCAI OS=Homo sapiens GN=SCAI PE=1 SV=2	PF12070:Protein of unknown function (DUF3550/UPF0682)	GO:0006351	transcription, DNA-templated	--	--	GO:0003714	transcription corepressor activity	--	--
transcript_HQ_TX_pn_transcript1669/f3p0/4356	4356	52.6	0	OAE33300.1	hypothetical protein AXG93_1200s1620 [Marchantia polymorpha subsp. polymorpha]	78.89	0	XM_001779927.1	Physcomitrella patens subsp. patens predicted protein (PHYPADRAFT_170950) mRNA, complete cds	-	-	-	-	-	31.3	5.1e-143	sp|Q5JPE7|NOMO2_HUMAN	Nodal modulator 2 OS=Homo sapiens GN=NOMO2 PE=1 SV=1	PF00775:Dioxygenase;PF00041:Fibronectin type III domain	GO:0055114//GO:0006725	oxidation-reduction process//cellular aromatic compound metabolic process	--	--	GO:0005515//GO:0003824//GO:0008199	protein binding//catalytic activity//ferric iron binding	At3g62360	Metalloproteinase-related collagenase pM5
transcript_HQ_TX_pn_transcript51796/f2p0/1833	1833	82.9	3.3e-183	XP_001766363.1	predicted protein [Physcomitrella patens]	89.099	0	XM_001766311.1	Physcomitrella patens subsp. patens predicted protein (PHYPADRAFT_13586) mRNA, partial cds	K13201	TIA1, TIAL1	nucleolysin TIA-1/TIAR	-	-	60.1	8.1e-127	sp|Q9M427|UBP1_NICPL	Oligouridylate-binding protein 1 OS=Nicotiana plumbaginifolia GN=UBP1 PE=2 SV=1	PF00076:RNA recognition motif. (a.k.a. RRM, RBD, or RNP domain);PF16367:RNA recognition motif;PF08777:RNA binding motif	--	--	--	--	GO:0003676//GO:0003723	nucleic acid binding//RNA binding	At1g17370	FOG: RRM domain
transcript_HQ_TX_pn_transcript48195/f6p0/1835	1836	84.3	2e-196	XP_001775995.1	predicted protein [Physcomitrella patens]	86.479	0	XM_001775943.1	Physcomitrella patens subsp. patens predicted protein (PHYPADRAFT_220786) mRNA, complete cds	K00161	PDHA, pdhA	pyruvate dehydrogenase E1 component alpha subunit	1.2.4.1	ko01200; Metabolism; Global and overview maps; Carbon metabolism | ko00010; Metabolism; Carbohydrate metabolism; Glycolysis / Gluconeogenesis | ko00020; Metabolism; Carbohydrate metabolism; Citrate cycle (TCA cycle) | ko00620; Metabolism; Carbohydrate metabolism; Pyruvate metabolism | ko04066; Environmental Information Processing; Signal transduction; HIF-1 signaling pathway | ko04922; Organismal…	79.6	5e-177	sp|O24457|ODPA3_ARATH	Pyruvate dehydrogenase E1 component subunit alpha-3, chloroplastic OS=Arabidopsis thaliana GN=PDH-E1 ALPHA PE=2 SV=1	PF02775:Thiamine pyrophosphate enzyme, C-terminal TPP binding domain;PF13292:1-deoxy-D-xylulose-5-phosphate synthase;PF00676:Dehydrogenase E1 component	GO:0008152//GO:0016114	metabolic process//terpenoid biosynthetic process	--	--	GO:0003824//GO:0016624//GO:0008661//GO:0030976	catalytic activity//oxidoreductase activity, acting on the aldehyde or oxo group of donors, disulfide as acceptor//1-deoxy-D-xylulose-5-phosphate synthase activity//thiamine pyrophosphate binding	At1g01090	Pyruvate dehydrogenase E1, alpha subunit
transcript_HQ_TX_pn_transcript67824/f2p0/1317	1315	89.2	4.3e-124	XP_001754837.1	predicted protein [Physcomitrella patens]	84.232	0	XM_001754785.1	Physcomitrella patens subsp. patens predicted protein (PHYPADRAFT_67702) mRNA, complete cds	K01061	E3.1.1.45	carboxymethylenebutenolidase	3.1.1.45	ko00364; Metabolism; Xenobiotics biodegradation and metabolism; Fluorobenzoate degradation | ko00361; Metabolism; Xenobiotics biodegradation and metabolism; Chlorocyclohexane and chlorobenzene degradation | ko00623; Metabolism; Xenobiotics biodegradation and metabolism; Toluene degradation	34	2.8e-20	sp|Q7DFU6|YGHX_ECOLI	Putative uncharacterized protein YghX OS=Escherichia coli (strain K12) GN=yghX PE=5 SV=3	PF02230:Phospholipase/Carboxylesterase;PF07859:alpha/beta hydrolase fold;PF01738:Dienelactone hydrolase family;PF00326:Prolyl oligopeptidase family	GO:0006508//GO:0008152	proteolysis//metabolic process	--	--	GO:0008236//GO:0016787	serine-type peptidase activity//hydrolase activity	At2g32520	Predicted hydrolase related to dienelactone hydrolase
transcript_HQ_TX_pn_transcript58314/f5p0/1636	1636	92.1	2.5e-230	XP_001778590.1	predicted protein [Physcomitrella patens]	86.227	0	XM_001778538.1	Physcomitrella patens subsp. patens predicted protein (PHYPADRAFT_93341) mRNA, complete cds	K00031	IDH1, IDH2, icd	isocitrate dehydrogenase	1.1.1.42	ko01200; Metabolism; Global and overview maps; Carbon metabolism | ko01210; Metabolism; Global and overview maps; 2-Oxocarboxylic acid metabolism | ko01230; Metabolism; Global and overview maps; Biosynthesis of amino acids | ko00020; Metabolism; Carbohydrate metabolism; Citrate cycle (TCA cycle) | ko00720; Metabolism; Energy metabolism; Carbon fixation pathways in prokaryotes | ko00480; Metabolis…	79	7.1e-199	sp|Q40345|IDHP_MEDSA	Isocitrate dehydrogenase [NADP], chloroplastic (Fragment) OS=Medicago sativa PE=2 SV=1	PF00180:Isocitrate/isopropylmalate dehydrogenase	GO:0055114	oxidation-reduction process	--	--	GO:0016616	oxidoreductase activity, acting on the CH-OH group of donors, NAD or NADP as acceptor	At1g65930	NADP-dependent isocitrate dehydrogenase
transcript_HQ_TX_pn_transcript20606/f16p0/2641	2641	73.1	2.2e-164	XP_001757972.1	predicted protein [Physcomitrella patens]	--	--	--	--	-	-	-	-	-	22.6	6.9e-18	sp|Q9M0E1|FBL77_ARATH	F-box/LRR-repeat protein At4g29420 OS=Arabidopsis thaliana GN=At4g29420 PE=2 SV=1	PF02724:CDC45-like protein;PF06213:Cobalamin biosynthesis protein CobT;PF04147:Nop14-like family ;PF03286:Pox virus Ag35 surface protein;PF05432:Bone sialoprotein II (BSP-II);PF04889:Cwf15/Cwc15 cell cycle control protein;PF11705:DNA-directed RNA polymerase III subunit Rpc31;PF03985:Paf1 ;PF10152:Predicted coiled-coil domain-containing protein (DUF2360);PF04546:Sigma-70, non-essential region;PF12…	GO:0016570//GO:0000398//GO:0007155//GO:0006352//GO:0006368//GO:0009236//GO:0006359//GO:0006355//GO:0006270//GO:0001503	histone modification//mRNA splicing, via spliceosome//cell adhesion//DNA-templated transcription, initiation//transcription elongation from RNA polymerase II promoter//cobalamin biosynthetic process//regulation of transcription from RNA polymerase III promoter//regulation of transcription, DNA-templated//DNA replication initiation//ossification	GO:0005576//GO:0005681//GO:0019031//GO:0071203//GO:0032040//GO:0016593	extracellular region//spliceosomal complex//viral envelope//WASH complex//small-subunit processome//Cdc73/Paf1 complex	GO:0016987//GO:0005515//GO:0003700//GO:0003677	sigma factor activity//protein binding//transcription factor activity, sequence-specific DNA binding//DNA binding	--	--
transcript_HQ_TX_pn_transcript15542/f3p0/2901	2901	71.1	0	XP_001756485.1	predicted protein [Physcomitrella patens]	80.622	0	XM_001756433.1	Physcomitrella patens subsp. patens predicted protein (PHYPADRAFT_105025) mRNA, complete cds	K05016	CLCN7	chloride channel 7	-	-	44.9	2.9e-179	sp|Q96282|CLCC_ARATH	Chloride channel protein CLC-c OS=Arabidopsis thaliana GN=CLC-C PE=1 SV=1	PF00654:Voltage gated chloride channel	GO:0006821//GO:0055085	chloride transport//transmembrane transport	GO:0016020	membrane	GO:0005247	voltage-gated chloride channel activity	At5g49890	Cl- channel CLC-7 and related proteins (CLC superfamily)
transcript_HQ_TX_pn_transcript32827/f17p0/2245	2245	79.1	1.1e-212	XP_001779675.1	predicted protein [Physcomitrella patens]	--	--	--	--	-	-	-	-	-	55.9	9.6e-146	sp|Q9SZV0|RNC1_ARATH	Ribonuclease III domain-containing protein RNC1, chloroplastic OS=Arabidopsis thaliana GN=RNC1 PE=2 SV=1	PF00636:Ribonuclease III domain;PF14622:Ribonuclease-III-like	GO:0006396	RNA processing	--	--	GO:0004525	ribonuclease III activity	--	--
transcript_HQ_TX_pn_transcript10585/f2p0/3102	3102	89	5.3e-56	XP_001757677.1	predicted protein [Physcomitrella patens]	--	--	--	--	-	-	-	-	-	57.7	7e-38	sp|Q9SNB4|PCL1_ARATH	Transcription factor LUX OS=Arabidopsis thaliana GN=LUX PE=1 SV=1	--	--	--	--	--	--	--	--	--
transcript_HQ_TX_pn_transcript69965/f3p0/1215	1215	88	1.5e-70	XP_001769612.1	predicted protein [Physcomitrella patens]	84.8	7.09e-138	XM_001766844.1	Physcomitrella patens subsp. patens predicted protein (PHYPADRAFT_185888) mRNA, complete cds	-	-	-	-	-	64.1	8.5e-48	sp|Q9ST43|PH1_ARATH	Pleckstrin homology domain-containing protein 1 OS=Arabidopsis thaliana GN=PH1 PE=2 SV=2	--	--	--	--	--	--	--	--	--
transcript_HQ_TX_pn_transcript25840/f2p0/2490	2490	36.4	8.9e-38	APB88777.1	terpene synthase 3 [Anomodon rostratus]	--	--	--	--	--	--	--	--	--	--	--	--	--	--	--	--	--	--	--	--	--	--
transcript_HQ_TX_pn_transcript65538/f2p0/1417	1416	56.3	4.1e-56	XP_001771195.1	predicted protein [Physcomitrella patens]	--	--	--	--	-	-	-	-	-	--	--	--	--	--	--	--	--	--	--	--	--	--
transcript_HQ_TX_pn_transcript36153/f2p0/2208	2209	40.7	9.5e-84	XP_001768768.1	predicted protein [Physcomitrella patens]	--	--	--	--	-	-	-	-	-	30.3	1.4e-27	sp|P25848|PHY1_CERPU	Light-sensor Protein kinase OS=Ceratodon purpureus GN=PHY1 PE=3 SV=3	PF00069:Protein kinase domain;PF07714:Protein tyrosine kinase;PF06293:Lipopolysaccharide kinase (Kdo/WaaP) family	GO:0006468	protein phosphorylation	GO:0016020	membrane	GO:0004672//GO:0016773//GO:0005524	protein kinase activity//phosphotransferase activity, alcohol group as acceptor//ATP binding	At1g04700_2	Tyrosine kinase specific for activated (GTP-bound) p21cdc42Hs
transcript_HQ_TX_pn_transcript9018/f2p0/3312	3313	46.9	7e-147	XP_001778537.1	predicted protein [Physcomitrella patens]	77.898	2.6e-121	XM_001769572.1	Physcomitrella patens subsp. patens predicted protein (PHYPADRAFT_166454) mRNA, complete cds	--	--	--	--	--	--	--	--	--	--	--	--	--	--	--	--	--	--
transcript_HQ_TX_pn_transcript59199/f13p0/1605	1605	86	1.7e-186	XP_001774063.1	predicted protein [Physcomitrella patens]	84.888	0	XM_001780491.1	Physcomitrella patens subsp. patens predicted protein (PHYPADRAFT_148638) mRNA, complete cds	K01623	ALDO	fructose-bisphosphate aldolase, class I	4.1.2.13	ko01200; Metabolism; Global and overview maps; Carbon metabolism | ko01230; Metabolism; Global and overview maps; Biosynthesis of amino acids | ko00010; Metabolism; Carbohydrate metabolism; Glycolysis / Gluconeogenesis | ko00030; Metabolism; Carbohydrate metabolism; Pentose phosphate pathway | ko00051; Metabolism; Carbohydrate metabolism; Fructose and mannose metabolism | ko00710; Metabolism; Ene…	72.6	1.4e-159	sp|Q40677|ALFP_ORYSJ	Fructose-bisphosphate aldolase, chloroplastic OS=Oryza sativa subsp. japonica GN=ALDP PE=1 SV=2	PF00274:Fructose-bisphosphate aldolase class-I	GO:0006096	glycolytic process	--	--	GO:0004332	fructose-bisphosphate aldolase activity	At2g01140	Fructose-biphosphate aldolase
transcript_HQ_TX_pn_transcript61389/f12p0/1502	1502	44.9	1.8e-62	OAE26220.1	hypothetical protein AXG93_3457s1470 [Marchantia polymorpha subsp. polymorpha]	--	--	--	--	--	--	--	--	--	--	--	--	--	PF10415:Fumarase C C-terminus	GO:0006099	tricarboxylic acid cycle	--	--	GO:0016829	lyase activity	--	--
transcript_HQ_TX_pn_transcript24156/f4p0/2511	2511	46.6	1.2e-69	XP_001781552.1	predicted protein [Physcomitrella patens]	--	--	--	--	-	-	-	-	-	30	5.7e-22	sp|Q9SF32|IQD1_ARATH	Protein IQ-DOMAIN 1 OS=Arabidopsis thaliana GN=IQD1 PE=1 SV=1	PF00612:IQ calmodulin-binding motif	--	--	--	--	GO:0005515	protein binding	--	--
transcript_HQ_TX_pn_transcript5248/f2p0/3685	3685	83.6	0	XP_001765736.1	predicted protein [Physcomitrella patens]	83.473	0	XM_001756165.1	Physcomitrella patens subsp. patens predicted protein (PHYPADRAFT_21928) mRNA, partial cds	K10393	KIF2_24, MCAK	kinesin family member 2/24	-	-	55.3	2.7e-190	sp|Q940B8|KN13A_ARATH	Kinesin-like protein KIN-13A OS=Arabidopsis thaliana GN=KIN13A PE=1 SV=1	PF00225:Kinesin motor domain;PF00536:SAM domain (Sterile alpha motif);PF16796:Microtubule binding	GO:0007018	microtubule-based movement	--	--	GO:0008017//GO:0005515//GO:0003777//GO:0005524	microtubule binding//protein binding//microtubule motor activity//ATP binding	At3g16630	Kinesin-like protein
transcript_HQ_TX_pn_transcript13352/f8p0/2994	2994	72.2	5.8e-201	XP_001770855.1	GRS3 GRAS-type protein [Physcomitrella patens]	76.652	4.49e-24	AK373958.1	Hordeum vulgare subsp. vulgare mRNA for predicted protein, complete cds, clone: NIASHv3049D13	-	-	-	-	-	41.9	6.2e-100	sp|Q9LPR8|SCL3_ARATH	Scarecrow-like protein 3 OS=Arabidopsis thaliana GN=SCL3 PE=2 SV=1	--	--	--	--	--	--	--	--	--
transcript_HQ_TX_pn_transcript8451/f2p0/3261	3261	41.3	5.8e-29	ABR18194.1	unknown [Picea sitchensis]	--	--	--	--	-	-	-	-	-	29.1	2.5e-17	sp|F4J339|RPP1_ARATH	Probable disease resistance protein RPP1 OS=Arabidopsis thaliana GN=RPP1 PE=2 SV=1	PF01582:TIR domain;PF13676:TIR domain	GO:0007165	signal transduction	--	--	GO:0005515	protein binding	--	--
transcript_HQ_TX_pn_transcript23779/f2p0/2573	2573	47.1	7.8e-130	XP_002960284.1	hypothetical protein SELMODRAFT_437404 [Selaginella moellendorffii]	--	--	--	--	-	-	-	-	-	37.9	4.9e-61	sp|Q5U263|KDM2A_XENTR	Lysine-specific demethylase 2A OS=Xenopus tropicalis GN=kdm2a PE=2 SV=1	--	--	--	--	--	--	--	Hs16306580_1	F-box protein JEMMA and related proteins with JmjC, PHD, F-box and LRR domains
transcript_HQ_TX_pn_transcript26076/f2p0/2495	2497	68.2	2e-154	XP_001768983.1	predicted protein [Physcomitrella patens]	82.026	1.83e-166	XM_001785796.1	Physcomitrella patens subsp. patens predicted protein (PHYPADRAFT_4214) mRNA, partial cds	-	-	-	-	-	39	3.4e-75	sp|Q8L7E9|MCAC1_ARATH	Protein MID1-COMPLEMENTING ACTIVITY 1 OS=Arabidopsis thaliana GN=MCA1 PE=1 SV=1	--	--	--	--	--	--	--	--	--
transcript_HQ_TX_pn_transcript20521/f2p0/2692	2689	55.2	1.7e-42	XP_001756738.1	predicted protein [Physcomitrella patens]	--	--	--	--	-	-	-	-	-	25.9	1.4e-21	sp|Q9LHE3|ASPG2_ARATH	Protein ASPARTIC PROTEASE IN GUARD CELL 2 OS=Arabidopsis thaliana GN=ASPG2 PE=2 SV=1	--	--	--	--	--	--	--	At3g20015	Aspartyl protease
transcript_HQ_TX_pn_transcript2146/f5p0/4257	4257	72.3	0	XP_001761218.1	predicted protein [Physcomitrella patens]	84.907	0	XM_001761166.1	Physcomitrella patens subsp. patens predicted protein (PHYPADRAFT_123978) mRNA, partial cds	K06111	EXOC4, SEC8	exocyst complex component 4	-	-	41	6.3e-215	sp|Q93YU5|SEC8_ARATH	Exocyst complex component SEC8 OS=Arabidopsis thaliana GN=SEC8 PE=1 SV=1	PF04048:Sec8 exocyst complex component specific domain	GO:0015031//GO:0006904	protein transport//vesicle docking involved in exocytosis	GO:0000145	exocyst	--	--	--	--
transcript_HQ_TX_pn_transcript70952/f2p0/1167	1167	67.4	4.4e-80	XP_001778813.1	predicted protein [Physcomitrella patens]	81.111	4.1e-135	XM_001778761.1	Physcomitrella patens subsp. patens predicted protein (PHYPADRAFT_222931) mRNA, complete cds	-	-	-	-	-	48.5	9.7e-41	sp|Q9SR92|STR10_ARATH	Rhodanese-like domain-containing protein 10 OS=Arabidopsis thaliana GN=STR10 PE=2 SV=1	PF01515:Phosphate acetyl/butaryl transferase	GO:0008152	metabolic process	--	--	GO:0016746	transferase activity, transferring acyl groups	--	--
transcript_HQ_TX_pn_transcript21450/f2p0/2573	2570	74.4	2.2e-116	XP_001752133.1	predicted protein [Physcomitrella patens]	--	--	--	--	-	-	-	-	-	32.9	6.2e-40	sp|Q8LFX7|BDG1_ARATH	Probable lysophospholipase BODYGUARD 1 OS=Arabidopsis thaliana GN=BDG1 PE=2 SV=1	PF00975:Thioesterase domain;PF01764:Lipase (class 3);PF02230:Phospholipase/Carboxylesterase;PF07859:alpha/beta hydrolase fold;PF07819:PGAP1-like protein;PF06821:Serine hydrolase;PF04083:Partial alpha/beta-hydrolase lipase region;PF00326:Prolyl oligopeptidase family	GO:0008152//GO:0009058//GO:0006508//GO:0006629	metabolic process//biosynthetic process//proteolysis//lipid metabolic process	--	--	GO:0016787//GO:0016788//GO:0008236	hydrolase activity//hydrolase activity, acting on ester bonds//serine-type peptidase activity	At1g64670	Predicted hydrolase/acyltransferase (alpha/beta hydrolase superfamily)
transcript_HQ_TX_pn_transcript61811/f6p0/1542	1542	74.9	4.8e-74	XP_001775428.1	predicted protein [Physcomitrella patens]	83.659	4.15e-146	XM_001775376.1	Physcomitrella patens subsp. patens predicted protein (PHYPADRAFT_168860) mRNA, complete cds	-	-	-	-	-	--	--	--	--	PF07730:Histidine kinase	GO:0000160	phosphorelay signal transduction system	GO:0016021	integral component of membrane	GO:0046983//GO:0000155	protein dimerization activity//phosphorelay sensor kinase activity	--	--
transcript_HQ_TX_pn_transcript21001/f2p0/2662	2662	70.8	6.4e-260	XP_001752184.1	predicted protein [Physcomitrella patens]	78.638	0	XM_001752132.1	Physcomitrella patens subsp. patens predicted protein (PHYPADRAFT_174077) mRNA, complete cds	-	-	-	-	-	48.7	3.1e-151	sp|O48788|Y2267_ARATH	Probable inactive receptor kinase At2g26730 OS=Arabidopsis thaliana GN=At2g26730 PE=1 SV=1	PF07714:Protein tyrosine kinase;PF00069:Protein kinase domain;PF13855:Leucine rich repeat;PF00560:Leucine Rich Repeat	GO:0006468	protein phosphorylation	--	--	GO:0005515//GO:0004672//GO:0005524	protein binding//protein kinase activity//ATP binding	--	--
transcript_HQ_TX_pn_transcript40145/f2p0/2106	2106	33.5	5.8e-14	XP_001764823.1	predicted protein [Physcomitrella patens]	--	--	--	--	-	-	-	-	-	--	--	--	--	--	--	--	--	--	--	--	--	--
transcript_HQ_TX_pn_transcript6617/f2p0/3530	3530	92.8	0	XP_001775725.1	predicted protein [Physcomitrella patens]	82.584	0	XM_001775673.1	Physcomitrella patens subsp. patens predicted protein (PHYPADRAFT_193192) mRNA, complete cds	K03695	clpB	ATP-dependent Clp protease ATP-binding subunit ClpB	-	ko04213; Organismal Systems; Aging; Longevity regulating pathway - multiple species	79.2	0	sp|Q9LF37|CLPB3_ARATH	Chaperone protein ClpB3, chloroplastic OS=Arabidopsis thaliana GN=CLPB3 PE=1 SV=1	PF00005:ABC transporter;PF02861:Clp amino terminal domain, pathogenicity island component;PF04851:Type III restriction enzyme, res subunit;PF07728:AAA domain (dynein-related subfamily);PF02367:Threonylcarbamoyl adenosine biosynthesis protein TsaE;PF06414:Zeta toxin;PF06309:Torsin;PF03193:Protein of unknown function, DUF258;PF00437:Type II/IV secretion system protein;PF00004:ATPase family associat…	GO:0006281//GO:0007264//GO:0006310//GO:0006810//GO:0006576//GO:0006614//GO:0019538//GO:0002949//GO:0006355	DNA repair//small GTPase mediated signal transduction//DNA recombination//transport//cellular biogenic amine metabolic process//SRP-dependent cotranslational protein targeting to membrane//protein metabolic process//tRNA threonylcarbamoyladenosine modification//regulation of transcription, DNA-templated	--	--	GO:0016887//GO:0008134//GO:0003924//GO:0003677//GO:0016301//GO:0009378//GO:0005524//GO:0005525//GO:0003723//GO:0003724//GO:0016787	ATPase activity//transcription factor binding//GTPase activity//DNA binding//kinase activity//four-way junction helicase activity//ATP binding//GTP binding//RNA binding//RNA helicase activity//hydrolase activity	At5g15450	Chaperone HSP104 and related ATP-dependent Clp proteases
transcript_HQ_TX_pn_transcript59058/f4p0/1634	1634	41.8	4.6e-67	XP_001778192.1	predicted protein [Physcomitrella patens]	88.506	8.79e-19	XM_018859921.1	PREDICTED: Eucalyptus grandis uncharacterized LOC104456039 (LOC104456039), mRNA	-	-	-	-	-	--	--	--	--	PF00684:DnaJ central domain	--	--	--	--	GO:0051082//GO:0031072	unfolded protein binding//heat shock protein binding	--	--
transcript_HQ_TX_pn_transcript50239/f17p0/1787	1787	86.7	1.8e-178	XP_001768326.1	predicted protein [Physcomitrella patens]	85.865	0	XM_001771102.1	Physcomitrella patens subsp. patens predicted protein (PHYPADRAFT_231551) mRNA, complete cds	K00162	PDHB, pdhB	pyruvate dehydrogenase E1 component beta subunit	1.2.4.1	ko01200; Metabolism; Global and overview maps; Carbon metabolism | ko00010; Metabolism; Carbohydrate metabolism; Glycolysis / Gluconeogenesis | ko00020; Metabolism; Carbohydrate metabolism; Citrate cycle (TCA cycle) | ko00620; Metabolism; Carbohydrate metabolism; Pyruvate metabolism | ko04066; Environmental Information Processing; Signal transduction; HIF-1 signaling pathway | ko04922; Organismal…	76.4	1.1e-152	sp|Q2QM55|ODPB3_ORYSJ	Pyruvate dehydrogenase E1 component subunit beta-3, chloroplastic OS=Oryza sativa subsp. japonica GN=Os12g0616900 PE=2 SV=1	--	--	--	--	--	--	--	At1g30120	Pyruvate dehydrogenase E1, beta subunit
transcript_HQ_TX_pn_transcript49353/f6p0/1883	1883	63.9	1.6e-127	XP_001755378.1	predicted protein [Physcomitrella patens]	--	--	--	--	-	-	-	-	-	36.3	3.8e-47	sp|B4FR29|RAF1_MAIZE	Rubisco accumulation factor 1, chloroplastic OS=Zea mays GN=RAF1 PE=1 SV=1	--	--	--	--	--	--	--	--	--
transcript_HQ_TX_pn_transcript31253/f2p0/2339	2339	42.6	1.1e-98	XP_001783286.1	predicted protein [Physcomitrella patens]	--	--	--	--	--	--	--	--	--	--	--	--	--	PF04504:Protein of unknown function, DUF573	GO:0006355	regulation of transcription, DNA-templated	--	--	--	--	--	--
transcript_LQ_TX_pn_transcript24663/f2p0/2532	2504	84.1	2.1e-148	XP_001785045.1	predicted protein [Physcomitrella patens]	86.125	0	XM_001784993.1	Physcomitrella patens subsp. patens predicted protein (PHYPADRAFT_227713) mRNA, complete cds	K17087	TM9SF3	transmembrane 9 superfamily member 3	-	-	73.3	2.2e-130	sp|Q940G0|TMN1_ARATH	Transmembrane 9 superfamily member 1 OS=Arabidopsis thaliana GN=TMN1 PE=1 SV=1	PF02990:Endomembrane protein 70;PF04277:Oxaloacetate decarboxylase, gamma chain ;PF01040:UbiA prenyltransferase family	GO:0071436	sodium ion export	GO:0016020//GO:0016021	membrane//integral component of membrane	GO:0016765//GO:0015081//GO:0008948	transferase activity, transferring alkyl or aryl (other than methyl) groups//sodium ion transmembrane transporter activity//oxaloacetate decarboxylase activity	At1g10950	Endosomal membrane proteins, EMP70
transcript_HQ_TX_pn_transcript11592/f4p0/3094	3094	84.6	0	XP_001785411.1	SM/Sec1-family protein [Physcomitrella patens]	84.37	0	XM_001785359.1	Physcomitrella patens subsp. patens SM/Sec1-family protein (SEC1A) mRNA, complete cds	K15292	STXBP1, MUNC18-1	syntaxin-binding protein 1	-	ko04721; Organismal Systems; Nervous system; Synaptic vesicle cycle	55.9	1.6e-199	sp|Q9C5X3|KEULE_ARATH	SNARE-interacting protein KEULE OS=Arabidopsis thaliana GN=KEU PE=1 SV=2	PF00995:Sec1 family	GO:0016192//GO:0006904	vesicle-mediated transport//vesicle docking involved in exocytosis	--	--	--	--	At1g12360	Vesicle trafficking protein Sec1
transcript_HQ_TX_pn_transcript7443/f3p0/3448	3448	88.1	0	XP_001779205.1	predicted protein [Physcomitrella patens]	84.987	0	XM_001779153.1	Physcomitrella patens subsp. patens predicted protein (PHYPADRAFT_147035) mRNA, partial cds	K01681	ACO, acnA	aconitate hydratase	4.2.1.3	ko01200; Metabolism; Global and overview maps; Carbon metabolism | ko01210; Metabolism; Global and overview maps; 2-Oxocarboxylic acid metabolism | ko01230; Metabolism; Global and overview maps; Biosynthesis of amino acids | ko00020; Metabolism; Carbohydrate metabolism; Citrate cycle (TCA cycle) | ko00630; Metabolism; Carbohydrate metabolism; Glyoxylate and dicarboxylate metabolism | ko00720; Met…	76.1	0	sp|Q6YZX6|ACOC_ORYSJ	Putative aconitate hydratase, cytoplasmic OS=Oryza sativa subsp. japonica GN=Os08g0191100 PE=3 SV=1	PF00330:Aconitase family (aconitate hydratase);PF00694:Aconitase C-terminal domain	GO:0008152	metabolic process	--	--	--	--	At2g05710	RNA-binding translational regulator IRP (aconitase superfamily)
transcript_HQ_TX_pn_transcript67200/f2p0/1349	1349	66.5	1.2e-132	XP_001753715.1	predicted protein [Physcomitrella patens]	--	--	--	--	-	-	-	-	-	40.4	9.4e-72	sp|Q9SZ83|Y4967_ARATH	Uncharacterized oxidoreductase At4g09670 OS=Arabidopsis thaliana GN=At4g09670 PE=1 SV=1	PF01408:Oxidoreductase family, NAD-binding Rossmann fold	--	--	--	--	GO:0016491	oxidoreductase activity	At4g09670	Dimeric dihydrodiol dehydrogenase
transcript_HQ_TX_pn_transcript7500/f5p0/3438	3438	60.4	7.7e-282	XP_001785902.1	predicted protein [Physcomitrella patens]	73.913	0	AB979874.1	Physcomitrella patens PpPPR_45 mRNA for pentatricopeptide repeat protein, complete cds	-	-	-	-	-	38.4	3.6e-176	sp|Q7Y211|PP285_ARATH	Pentatricopeptide repeat-containing protein At3g57430, chloroplastic OS=Arabidopsis thaliana GN=PCMP-H81 PE=2 SV=2	PF17049:ATPase expression protein 1;PF14432:DYW family of nucleic acid deaminases	GO:0006417	regulation of translation	--	--	GO:0045182//GO:0008270	translation regulator activity//zinc ion binding	At3g57430	FOG: PPR repeat
transcript_HQ_TX_pn_transcript72962/f4p0/998	998	86.5	3.3e-60	XP_001772475.1	predicted protein [Physcomitrella patens]	--	--	--	--	--	--	--	--	--	34.3	6.8e-11	sp|Q86X83|COMD2_HUMAN	COMM domain-containing protein 2 OS=Homo sapiens GN=COMMD2 PE=1 SV=2	--	--	--	--	--	--	--	--	--
transcript_HQ_TX_pn_transcript68466/f3p0/1327	1327	80.3	7.7e-113	XP_001763141.1	predicted protein [Physcomitrella patens]	--	--	--	--	K01166	E3.1.27.1	ribonuclease T2	3.1.27.1	-	52.1	8.1e-68	sp|P80196|RNLX_SOLLC	Intracellular ribonuclease LX OS=Solanum lycopersicum GN=RNALX PE=1 SV=2	PF00445:Ribonuclease T2 family	--	--	--	--	GO:0033897//GO:0003723	ribonuclease T2 activity//RNA binding	At2g02990	Ribonuclease, T2 family
transcript_HQ_TX_pn_transcript4699/f3p0/3738	3738	70.8	0	XP_001762524.1	predicted protein [Physcomitrella patens]	89.636	0	XM_001762472.1	Physcomitrella patens subsp. patens predicted protein (PHYPADRAFT_125599) mRNA, complete cds	K20224	IPO9, RANBP9	importin-9	-	-	30.4	1.7e-131	sp|Q91YE6|IPO9_MOUSE	Importin-9 OS=Mus musculus GN=Ipo9 PE=1 SV=3	PF03810:Importin-beta N-terminal domain;PF06524:NOA36 protein	GO:0006886	intracellular protein transport	GO:0005634	nucleus	GO:0008270//GO:0008536	zinc ion binding//Ran GTPase binding	At1g26170	Predicted importin 9
transcript_HQ_TX_pn_transcript1080/f2p0/4676	4677	85.2	0	XP_001759877.1	predicted protein [Physcomitrella patens]	82.451	0	XM_001760923.1	Physcomitrella patens subsp. patens predicted protein (PHYPADRAFT_180888) mRNA, complete cds	K05750	NCKAP1, NAP125	NCK-associated protein 1	-	ko04810; Cellular Processes; Cell motility; Regulation of actin cytoskeleton	48.8	0	sp|Q5S2C4|NCKP1_ARATH	Protein NAP1 OS=Arabidopsis thaliana GN=NAP1 PE=1 SV=2	--	--	--	--	--	--	--	At2g35110	Membrane-associated hematopoietic protein
transcript_HQ_TX_pn_transcript24279/f2p0/2554	2554	57.3	6.3e-47	XP_001760621.1	predicted protein [Physcomitrella patens]	--	--	--	--	-	-	-	-	-	46	3.1e-23	sp|Q84UQ3|C3H56_ORYSJ	Zinc finger CCCH domain-containing protein 56 OS=Oryza sativa subsp. japonica GN=Os08g0159800 PE=4 SV=1	PF00642:Zinc finger C-x8-C-x5-C-x3-H type (and similar)	--	--	--	--	GO:0046872	metal ion binding	At1g32360_1	CCCH-type Zn-finger protein
transcript_HQ_TX_pn_transcript9532/f4p0/3252	3253	75.1	0	XP_001775275.1	predicted protein [Physcomitrella patens]	84.028	1.74e-28	KF977482.1	Hylocereus undatus beta-galactosidase (bGal) mRNA, complete cds	-	-	-	-	-	55.8	5.8e-301	sp|Q9SCV3|BGAL9_ARATH	Beta-galactosidase 9 OS=Arabidopsis thaliana GN=BGAL9 PE=2 SV=1	PF02140:Galactose binding lectin domain;PF02449:Beta-galactosidase	GO:0005975	carbohydrate metabolic process	GO:0009341	beta-galactosidase complex	GO:0030246//GO:0004565	carbohydrate binding//beta-galactosidase activity	At2g32810	Beta-galactosidase
transcript_HQ_TX_pn_transcript29210/f2p0/2367	2367	86.9	2.5e-191	XP_001782076.1	predicted protein [Physcomitrella patens]	83.59	0	XM_001776886.1	Physcomitrella patens subsp. patens predicted protein (PHYPADRAFT_221436) mRNA, complete cds	K00898	PDK2_3_4	pyruvate dehydrogenase kinase 2/3/4	2.7.11.2	-	63.4	3.8e-137	sp|Q9SBJ1|PDK_ARATH	[Pyruvate dehydrogenase (acetyl-transferring)] kinase, mitochondrial OS=Arabidopsis thaliana GN=PDK PE=1 SV=1	--	--	--	--	--	--	--	At3g06483	Dehydrogenase kinase
transcript_HQ_TX_pn_transcript37543/f7p0/2164	2164	67	1.1e-204	XP_001763494.1	predicted protein [Physcomitrella patens]	--	--	--	--	K00486	KMO	kynurenine 3-monooxygenase	1.14.13.9	ko00380; Metabolism; Amino acid metabolism; Tryptophan metabolism	24.3	2.5e-18	sp|A5IG23|KMO_LEGPC	Kynurenine 3-monooxygenase OS=Legionella pneumophila (strain Corby) GN=kmo PE=3 SV=1	PF01494:FAD binding domain;PF02558:Ketopantoate reductase PanE/ApbA;PF01134:Glucose inhibited division protein A;PF01266:FAD dependent oxidoreductase;PF07992:Pyridine nucleotide-disulphide oxidoreductase;PF02737:3-hydroxyacyl-CoA dehydrogenase, NAD binding domain;PF00899:ThiF family;PF00070:Pyridine nucleotide-disulphide oxidoreductase;PF08491:Squalene epoxidase	GO:0055114//GO:0006631//GO:0008033	oxidation-reduction process//fatty acid metabolic process//tRNA processing	GO:0016021	integral component of membrane	GO:0004506//GO:0003857//GO:0008641//GO:0071949//GO:0016491//GO:0050660//GO:0008677	squalene monooxygenase activity//3-hydroxyacyl-CoA dehydrogenase activity//small protein activating enzyme activity//FAD binding//oxidoreductase activity//flavin adenine dinucleotide binding//2-dehydropantoate 2-reductase activity	CE06267	Kynurenine 3-monooxygenase and related flavoprotein monooxygenases
transcript_HQ_TX_pn_transcript74272/f5p0/888	888	64	1e-68	XP_001769221.1	predicted protein [Physcomitrella patens]	77.089	7.49e-52	XM_004951256.3	PREDICTED: Setaria italica cytochrome b6-f complex iron-sulfur subunit, chloroplastic (LOC101778821), transcript variant X2, mRNA	K02636	petC	cytochrome b6-f complex iron-sulfur subunit	1.10.9.1	ko00195; Metabolism; Energy metabolism; Photosynthesis	64.3	4.4e-62	sp|Q69GY7|UCRIA_SOLTU	Cytochrome b6-f complex iron-sulfur subunit, chloroplastic OS=Solanum tuberosum GN=petC PE=2 SV=1	PF08802:Cytochrome B6-F complex Fe-S subunit ;PF00355:Rieske [2Fe-2S] domain	GO:0055114	oxidation-reduction process	GO:0042651	thylakoid membrane	GO:0016491//GO:0009496//GO:0051537	oxidoreductase activity//plastoquinol--plastocyanin reductase activity//2 iron, 2 sulfur cluster binding	At4g03280	Ubiquinol cytochrome c reductase, subunit RIP1
transcript_HQ_TX_pn_transcript65149/f3p0/1417	1417	51.2	2.4e-56	OAE24709.1	hypothetical protein AXG93_2016s1140 [Marchantia polymorpha subsp. polymorpha]	82.336	6.98e-79	XM_001775011.1	Physcomitrella patens subsp. patens predicted protein (PHYPADRAFT_47804) mRNA, partial cds	-	-	-	-	-	36.9	1.8e-28	sp|Q9ZVH7|FAX3_ARATH	Protein FATTY ACID EXPORT 3, chloroplastic OS=Arabidopsis thaliana GN=FAX3 PE=2 SV=2	PF07361:Cytochrome b562;PF00430:ATP synthase B/B' CF(0);PF01442:Apolipoprotein A1/A4/E domain;PF03647:Transmembrane proteins 14C	GO:0006869//GO:0042157//GO:0015986//GO:0022900	lipid transport//lipoprotein metabolic process//ATP synthesis coupled proton transport//electron transport chain	GO:0042597//GO:0045263//GO:0016020//GO:0005576	periplasmic space//proton-transporting ATP synthase complex, coupling factor F(o)//membrane//extracellular region	GO:0005506//GO:0015078//GO:0020037//GO:0009055//GO:0008289	iron ion binding//hydrogen ion transmembrane transporter activity//heme binding//electron carrier activity//lipid binding	--	--
transcript_HQ_TX_pn_transcript2917/f2p0/4070	4070	83.5	0	BAH23786.1	dynamin-related protein 5B-1 [Physcomitrella patens]	81.908	0	AB426132.1	Physcomitrella patens PpDRP5B-1 mRNA for dynamin-related protein 5B-1, complete cds	-	-	-	-	-	62.3	3.1e-259	sp|Q84N64|ARC5_ARATH	Dynamin-like protein ARC5 OS=Arabidopsis thaliana GN=ARC5 PE=1 SV=2	PF01926:50S ribosome-binding GTPase;PF01698:Floricaula / Leafy protein	GO:0006355	regulation of transcription, DNA-templated	--	--	GO:0005525//GO:0003677	GTP binding//DNA binding	At3g19720	Vacuolar sorting protein VPS1, dynamin, and related proteins
transcript_HQ_TX_pn_transcript1283/f2p0/4561	4560	77.8	0	XP_001753719.1	predicted protein [Physcomitrella patens]	82.811	0	XM_001753667.1	Physcomitrella patens subsp. patens predicted protein (PHYPADRAFT_175117) mRNA, complete cds	K19022	AP5B1	AP-5 complex subunit beta-1	-	-	26.4	7.7e-09	sp|Q3TAP4|AP5B1_MOUSE	AP-5 complex subunit beta-1 OS=Mus musculus GN=Ap5b1 PE=1 SV=1	--	--	--	--	--	--	--	--	--
transcript_HQ_TX_pn_transcript71003/f26p0/1093	1093	80.3	9.5e-93	XP_001782922.1	predicted protein [Physcomitrella patens]	80.517	1.41e-119	XM_001765823.1	Physcomitrella patens subsp. patens predicted protein (PHYPADRAFT_130189) mRNA, complete cds	K02694	psaF	photosystem I subunit III	-	ko00195; Metabolism; Energy metabolism; Photosynthesis	59.4	1.9e-62	sp|P46486|PSAF_FLATR	Photosystem I reaction center subunit III, chloroplastic OS=Flaveria trinervia GN=PSAF PE=2 SV=1	PF02507:Photosystem I reaction centre subunit III;PF05749:Rubella membrane glycoprotein E2	GO:0015979	photosynthesis	GO:0009538//GO:0019013//GO:0009522//GO:0016021	photosystem I reaction center//viral nucleocapsid//photosystem I//integral component of membrane	--	--	--	--
transcript_HQ_TX_pn_transcript54196/f3p0/1771	1772	66.7	4.8e-171	XP_001760897.1	predicted protein [Physcomitrella patens]	--	--	--	--	-	-	-	-	-	36.6	1.1e-72	sp|Q9M156|U72B1_ARATH	UDP-glycosyltransferase 72B1 OS=Arabidopsis thaliana GN=UGT72B1 PE=1 SV=1	PF00201:UDP-glucoronosyl and UDP-glucosyl transferase;PF09162:Tap, RNA-binding	GO:0008152//GO:0006406	metabolic process//mRNA export from nucleus	GO:0005634//GO:0005737	nucleus//cytoplasm	GO:0016758//GO:0003723	transferase activity, transferring hexosyl groups//RNA binding	At4g01070	UDP-glucuronosyl and UDP-glucosyl transferase
transcript_HQ_TX_pn_transcript28546/f22p0/2358	2358	86.1	2.2e-235	XP_001764281.1	predicted protein [Physcomitrella patens]	85.507	0	XM_001764229.1	Physcomitrella patens subsp. patens predicted protein (PHYPADRAFT_12476) mRNA, partial cds	-	-	-	-	-	40.1	5.6e-64	sp|Q6M9M7|Y1998_PARUW	Uncharacterized RNA methyltransferase pc1998 OS=Protochlamydia amoebophila (strain UWE25) GN=pc1998 PE=3 SV=1	PF05958:tRNA (Uracil-5-)-methyltransferase;PF05175:Methyltransferase small domain;PF06524:NOA36 protein	GO:0006396	RNA processing	GO:0005634	nucleus	GO:0008168//GO:0008173//GO:0008270	methyltransferase activity//RNA methyltransferase activity//zinc ion binding	--	--
transcript_HQ_TX_pn_transcript32689/f3p0/2301	2301	86	5.5e-292	XP_001769020.1	predicted protein [Physcomitrella patens]	82.649	0	XM_001768968.1	Physcomitrella patens subsp. patens predicted protein (PHYPADRAFT_233001) mRNA, complete cds	K04567	KARS, lysS	lysyl-tRNA synthetase, class II	6.1.1.6	ko00970; Genetic Information Processing; Translation; Aminoacyl-tRNA biosynthesis	67.3	9.3e-221	sp|Q6F2U9|SYK_ORYSJ	Lysine--tRNA ligase OS=Oryza sativa subsp. japonica GN=Os03g0586800 PE=2 SV=1	PF01336:OB-fold nucleic acid binding domain;PF00152:tRNA synthetases class II (D, K and N) ;PF01409:tRNA synthetases class II core domain (F)	GO:0006418//GO:0043039	tRNA aminoacylation for protein translation//tRNA aminoacylation	GO:0005737	cytoplasm	GO:0005524//GO:0000049//GO:0003676//GO:0000166//GO:0004812	ATP binding//tRNA binding//nucleic acid binding//nucleotide binding//aminoacyl-tRNA ligase activity	At3g11710	Lysyl-tRNA synthetase (class II)
transcript_HQ_TX_pn_transcript24028/f2p0/2563	2563	62.8	3.3e-229	XP_001770399.1	predicted protein [Physcomitrella patens]	85.417	1.8e-17	XM_001770347.1	Physcomitrella patens subsp. patens predicted protein (PHYPADRAFT_166799) mRNA, complete cds	-	-	-	-	-	43.2	5.2e-47	sp|F4JTJ2|EREL1_ARATH	PX domain-containing protein EREL1 OS=Arabidopsis thaliana GN=EREL1 PE=2 SV=1	PF00193:Extracellular link domain;PF00787:PX domain	GO:0007155	cell adhesion	--	--	GO:0005540//GO:0035091	hyaluronic acid binding//phosphatidylinositol binding	--	--
transcript_HQ_TX_pn_transcript16803/f3p0/2846	2844	74.7	1.6e-240	XP_001758973.1	predicted protein [Physcomitrella patens]	82.26	0	XM_001758921.1	Physcomitrella patens subsp. patens predicted protein (PHYPADRAFT_206734) mRNA, complete cds	-	-	-	-	-	29	9.6e-18	sp|Q8N1E6|FXL14_HUMAN	F-box/LRR-repeat protein 14 OS=Homo sapiens GN=FBXL14 PE=1 SV=1	PF00560:Leucine Rich Repeat;PF13516:Leucine Rich repeat;PF13855:Leucine rich repeat	--	--	--	--	GO:0005515	protein binding	At1g15740	Leucine rich repeat proteins, some proteins contain F-box
transcript_HQ_TX_pn_transcript37974/f6p0/2154	2154	66.5	4.4e-134	XP_001755277.1	predicted protein [Physcomitrella patens]	--	--	--	--	-	-	-	-	-	--	--	--	--	PF07646:Kelch motif;PF00646:F-box domain;PF12937:F-box-like	--	--	--	--	GO:0005515	protein binding	--	--
transcript_HQ_TX_pn_transcript45371/f7p0/1983	1983	52.9	5.5e-139	XP_001752375.1	predicted protein [Physcomitrella patens]	--	--	--	--	-	-	-	-	-	33.5	6e-67	sp|Q9SK82|U85A1_ARATH	UDP-glycosyltransferase 85A1 OS=Arabidopsis thaliana GN=UGT85A1 PE=2 SV=1	PF00201:UDP-glucoronosyl and UDP-glucosyl transferase	GO:0008152	metabolic process	--	--	GO:0016758	transferase activity, transferring hexosyl groups	At1g22400	UDP-glucuronosyl and UDP-glucosyl transferase
transcript_HQ_TX_pn_transcript65723/f4p0/1368	1368	62.5	2.9e-115	AFZ39138.1	TCHQD class glutathione S-transferase [Physcomitrella patens]	--	--	--	--	-	-	-	-	-	33.5	1.1e-30	sp|O80662|TCHQD_ARATH	Glutathione S-transferase TCHQD OS=Arabidopsis thaliana GN=TCHQD PE=2 SV=1	PF02798:Glutathione S-transferase, N-terminal domain;PF13417:Glutathione S-transferase, N-terminal domain;PF13409:Glutathione S-transferase, N-terminal domain	--	--	--	--	GO:0005515	protein binding	At1g77290	Uncharacterized conserved protein (Ganglioside-induced differentiation associated protein 1, GDAP1)
transcript_HQ_TX_pn_transcript30482/f2p0/2361	2359	70.1	9.5e-215	XP_001783329.1	predicted protein [Physcomitrella patens]	84.256	0	XM_001783277.1	Physcomitrella patens subsp. patens predicted protein (PHYPADRAFT_152305) mRNA, complete cds	-	-	-	-	-	--	--	--	--	--	--	--	--	--	--	--	--	--
transcript_HQ_TX_pn_transcript21755/f9p0/2598	2598	82.9	1.4e-238	XP_001757703.1	predicted protein [Physcomitrella patens]	81.889	0	XM_001757651.1	Physcomitrella patens subsp. patens predicted protein (PHYPADRAFT_70697) mRNA, complete cds	-	-	-	-	-	34.4	4e-55	sp|Q55669|CTPA_SYNY3	Carboxyl-terminal-processing protease OS=Synechocystis sp. (strain PCC 6803 / Kazusa) GN=ctpA PE=3 SV=1	PF00595:PDZ domain (Also known as DHR or GLGF);PF13180:PDZ domain;PF03572:Peptidase family S41	GO:0006508	proteolysis	--	--	GO:0005515//GO:0008236	protein binding//serine-type peptidase activity	--	--
transcript_HQ_TX_pn_transcript71967/f9p0/1063	1063	70.3	4.2e-77	XP_001772899.1	predicted protein [Physcomitrella patens]	--	--	--	--	-	-	-	-	-	--	--	--	--	--	--	--	--	--	--	--	--	--
transcript_HQ_TX_pn_transcript11585/f2p0/3124	3124	77.7	5.6e-215	XP_001766350.1	predicted protein [Physcomitrella patens]	82.153	0	XM_001766298.1	Physcomitrella patens subsp. patens predicted protein (PHYPADRAFT_130508) mRNA, partial cds	-	-	-	-	-	49.3	1.9e-155	sp|Q8W4D4|BAGP1_ARATH	BAG-associated GRAM protein 1 OS=Arabidopsis thaliana GN=BAGP1 PE=1 SV=1	PF00168:C2 domain	--	--	--	--	GO:0005515	protein binding	At3g59660	Uncharacterized conserved protein, contains GRAM domain
transcript_HQ_TX_pn_transcript38083/f2p0/2150	2150	79.9	7.1e-177	XP_001754047.1	predicted protein [Physcomitrella patens]	--	--	--	--	K01102	PDP	pyruvate dehydrogenase phosphatase	3.1.3.43	-	58.5	5.1e-120	sp|Q9SD12|P2C46_ARATH	Probable protein phosphatase 2C 46 OS=Arabidopsis thaliana GN=At3g51370 PE=2 SV=1	PF00481:Protein phosphatase 2C;PF07228:Stage II sporulation protein E (SpoIIE)	--	--	--	--	GO:0003824	catalytic activity	At3g51370	Protein phosphatase 2C/pyruvate dehydrogenase (lipoamide) phosphatase
transcript_HQ_TX_pn_transcript10051/f8p0/3210	3210	70.4	5.5e-173	XP_001775825.1	predicted protein [Physcomitrella patens]	80.455	9.5e-86	XM_001764888.1	Physcomitrella patens subsp. patens predicted protein (PHYPADRAFT_128742) mRNA, complete cds	-	-	-	-	-	29.3	9.8e-51	sp|Q4VYC8|NSP1_MEDTR	Nodulation-signaling pathway 1 protein OS=Medicago truncatula GN=NSP1 PE=1 SV=1	PF05204:Homing endonuclease	GO:0030908	protein splicing	--	--	GO:0004519//GO:0003677	endonuclease activity//DNA binding	--	--
transcript_HQ_TX_pn_transcript25894/f2p0/2514	2517	69.9	5.7e-149	XP_001786229.1	predicted protein [Physcomitrella patens]	77.3	0	XM_001786177.1	Physcomitrella patens subsp. patens predicted protein (PHYPADRAFT_102827) mRNA, complete cds	-	-	-	-	-	54.6	7e-28	sp|Q9FGD1|RKD3_ARATH	Protein RKD3 OS=Arabidopsis thaliana GN=RKD3 PE=3 SV=1	--	--	--	--	--	--	--	--	--
transcript_HQ_TX_pn_transcript72572/f2p0/1040	1040	86.9	1.5e-68	XP_001775244.1	predicted protein [Physcomitrella patens]	83.577	1.3e-139	XM_001783046.1	Physcomitrella patens subsp. patens predicted protein (PHYPADRAFT_152025) mRNA, partial cds	K01602	rbcS	ribulose-bisphosphate carboxylase small chain	4.1.1.39	ko01200; Metabolism; Global and overview maps; Carbon metabolism | ko00630; Metabolism; Carbohydrate metabolism; Glyoxylate and dicarboxylate metabolism | ko00710; Metabolism; Energy metabolism; Carbon fixation in photosynthetic organisms	60.5	6e-50	sp|P10795|RBS1A_ARATH	Ribulose bisphosphate carboxylase small chain 1A, chloroplastic OS=Arabidopsis thaliana GN=RBCS-1A PE=1 SV=2	--	--	--	--	--	--	--	--	--
transcript_HQ_TX_pn_transcript54632/f4p0/1750	1750	40.2	1.4e-66	ABK26578.1	unknown [Picea sitchensis]	--	--	--	--	-	-	-	-	-	34.1	1.1e-53	sp|Q9M153|GDL61_ARATH	GDSL esterase/lipase At4g01130 OS=Arabidopsis thaliana GN=At4g01130 PE=2 SV=1	PF00657:GDSL-like Lipase/Acylhydrolase	--	--	--	--	GO:0016788	hydrolase activity, acting on ester bonds	--	--
transcript_HQ_TX_pn_transcript3161/f2p0/3936	3935	76.5	0	XP_001765541.1	predicted protein [Physcomitrella patens]	85.555	0	XM_001770688.1	Physcomitrella patens subsp. patens predicted protein (PHYPADRAFT_136484) mRNA, complete cds	K01191	E3.2.1.24	alpha-mannosidase	3.2.1.24	ko00511; Metabolism; Glycan biosynthesis and metabolism; Other glycan degradation	54	0	sp|Q8LPJ3|MANA2_ARATH	Probable alpha-mannosidase At5g13980 OS=Arabidopsis thaliana GN=At5g13980 PE=2 SV=1	PF01074:Glycosyl hydrolases family 38 N-terminal domain;PF09261:Alpha mannosidase middle domain;PF07748:Glycosyl hydrolases family 38 C-terminal domain	GO:0005975//GO:0006013	carbohydrate metabolic process//mannose metabolic process	--	--	GO:0004559//GO:0004553//GO:0015923//GO:0008270	alpha-mannosidase activity//hydrolase activity, hydrolyzing O-glycosyl compounds//mannosidase activity//zinc ion binding	At5g13980	Glycosyl hydrolase, family 38 - alpha-mannosidase
transcript_HQ_TX_pn_transcript31473/f2p0/2335	2335	43.4	3.9e-35	XP_001763429.1	predicted protein [Physcomitrella patens]	--	--	--	--	-	-	-	-	-	--	--	--	--	PF05460:Origin recognition complex subunit 6 (ORC6)	GO:0006260	DNA replication	GO:0005664	nuclear origin of replication recognition complex	GO:0003677	DNA binding	--	--
transcript_HQ_TX_pn_transcript37203/f10p0/2154	2154	85	3.8e-154	XP_001784353.1	predicted protein [Physcomitrella patens]	88.665	0	XM_001766792.1	Physcomitrella patens subsp. patens predicted protein (PHYPADRAFT_131290) mRNA, complete cds	-	-	-	-	-	35.3	3.5e-20	sp|Q9CYI4|LUC7L_MOUSE	Putative RNA-binding protein Luc7-like 1 OS=Mus musculus GN=Luc7l PE=1 SV=2	PF03194:LUC7 N_terminus;PF07689:KaiB domain	GO:0006376//GO:0048511	mRNA splice site selection//rhythmic process	GO:0005685	U1 snRNP	GO:0003729	mRNA binding	At5g17440	Spliceosome subunit
transcript_HQ_TX_pn_transcript74407/f6p0/877	877	81.3	4.3e-88	XP_001771522.1	predicted protein [Physcomitrella patens]	83.452	1.81e-142	XM_001784886.1	Physcomitrella patens subsp. patens predicted protein (PHYPADRAFT_200465) mRNA, complete cds	K02933	RP-L6, MRPL6, rplF	large subunit ribosomal protein L6	-	ko03010; Genetic Information Processing; Translation; Ribosome	68.6	2.1e-64	sp|O23049|RK6_ARATH	50S ribosomal protein L6, chloroplastic OS=Arabidopsis thaliana GN=RPL6 PE=2 SV=1	PF00347:Ribosomal protein L6	GO:0006412	translation	GO:0005840	ribosome	GO:0003735//GO:0019843	structural constituent of ribosome//rRNA binding	At1g05190	Mitochondrial/chloroplast ribosomal protein L6
transcript_HQ_TX_pn_transcript40118/f2p0/2111	2111	72.6	1.5e-155	XP_001763713.1	predicted protein [Physcomitrella patens]	82.609	0	XM_001763661.1	Physcomitrella patens subsp. patens predicted protein (PHYPADRAFT_163966) mRNA, complete cds	K03122	TFIIA1, GTF2A1, TOA1	transcription initiation factor TFIIA large subunit	-	ko03022; Genetic Information Processing; Transcription; Basal transcription factors | ko05203; Human Diseases; Cancers: Overview; Viral carcinogenesis	26.8	1.7e-14	sp|Q9USU9|TOA1_SCHPO	Transcription initiation factor IIA large subunit OS=Schizosaccharomyces pombe (strain 972 / ATCC 24843) GN=toa1 PE=1 SV=1	PF03153:Transcription factor IIA, alpha/beta subunit	GO:0006367	transcription initiation from RNA polymerase II promoter	GO:0005672	transcription factor TFIIA complex	--	--	At1g07470	RNA polymerase II transcription initiation factor TFIIA, large chain
transcript_HQ_TX_pn_transcript29216/f2p0/2394	2394	86.2	2.3e-232	XP_001776801.1	predicted protein [Physcomitrella patens]	72.012	2.6e-70	XM_011090279.1	PREDICTED: Sesamum indicum auxin transporter-like protein 5 (LOC105169770), mRNA	K13946	AUX1, LAX	auxin influx carrier (AUX1 LAX family)	-	ko04075; Environmental Information Processing; Signal transduction; Plant hormone signal transduction	67.4	1.2e-186	sp|Q96247|AUX1_ARATH	Auxin transporter protein 1 OS=Arabidopsis thaliana GN=AUX1 PE=1 SV=1	--	--	--	--	--	--	--	At2g38120	Amino acid transporters
transcript_HQ_TX_pn_transcript17302/f2p0/2810	2809	58.2	2e-49	XP_001770189.1	predicted protein [Physcomitrella patens]	--	--	--	--	-	-	-	-	-	--	--	--	--	PF08702:Fibrinogen alpha/beta chain family	GO:0007165//GO:0051258//GO:0030168	signal transduction//protein polymerization//platelet activation	GO:0005577	fibrinogen complex	GO:0030674//GO:0005102	protein binding, bridging//receptor binding	--	--
transcript_HQ_TX_pn_transcript11183/f2p0/3112	3112	83.9	0	XP_001758625.1	predicted protein [Physcomitrella patens]	86.667	0	XM_001758573.1	Physcomitrella patens subsp. patens predicted protein (PHYPADRAFT_120649) mRNA, complete cds	K00249	ACADM, acd	acyl-CoA dehydrogenase	1.3.8.7	ko01200; Metabolism; Global and overview maps; Carbon metabolism | ko01212; Metabolism; Global and overview maps; Fatty acid metabolism | ko00640; Metabolism; Carbohydrate metabolism; Propanoate metabolism | ko00071; Metabolism; Lipid metabolism; Fatty acid degradation | ko00280; Metabolism; Amino acid metabolism; Valine, leucine and isoleucine degradation | ko00410; Metabolism; Metabolism of oth…	60.3	5.3e-296	sp|Q8RWZ3|IBR3_ARATH	Probable acyl-CoA dehydrogenase IBR3 OS=Arabidopsis thaliana GN=IBR3 PE=1 SV=1	PF00441:Acyl-CoA dehydrogenase, C-terminal domain;PF02770:Acyl-CoA dehydrogenase, middle domain;PF02771:Acyl-CoA dehydrogenase, N-terminal domain	GO:0055114//GO:0008152	oxidation-reduction process//metabolic process	--	--	GO:0050660//GO:0016627//GO:0003995	flavin adenine dinucleotide binding//oxidoreductase activity, acting on the CH-CH group of donors//acyl-CoA dehydrogenase activity	At3g06810	Predicted acyl-CoA dehydrogenase
transcript_HQ_TX_pn_transcript63489/f3p0/1487	1488	87.5	3.6e-87	XP_001759393.1	predicted protein [Physcomitrella patens]	88.194	0	XM_001759341.1	Physcomitrella patens subsp. patens predicted protein (PHYPADRAFT_161932) mRNA, complete cds	K10576	UBE2H, UBC8	ubiquitin-conjugating enzyme E2 H	2.3.2.23	ko04120; Genetic Information Processing; Folding, sorting and degradation; Ubiquitin mediated proteolysis	73.9	1.2e-75	sp|P16577|UBC4_WHEAT	Ubiquitin-conjugating enzyme E2-23 kDa OS=Triticum aestivum GN=UBC4 PE=1 SV=1	PF05773:RWD domain	--	--	--	--	GO:0005515	protein binding	At5g41340	Ubiquitin-protein ligase
transcript_HQ_TX_pn_transcript34177/f3p0/2297	2297	60.8	2.6e-52	XP_001767414.1	predicted protein [Physcomitrella patens]	--	--	--	--	-	-	-	-	-	--	--	--	--	PF00892:EamA-like transporter family	--	--	GO:0016020//GO:0016021	membrane//integral component of membrane	--	--	--	--
transcript_HQ_TX_pn_transcript558/f2p0/5063	5063	40.4	2.8e-264	XP_009351049.1	PREDICTED: uncharacterized protein LOC103942593 [Pyrus x bretschneideri]	92.826	0	XM_001781070.1	Physcomitrella patens subsp. patens predicted protein (PHYPADRAFT_96089) mRNA, complete cds	-	-	-	-	-	29	4.2e-24	sp|Q9H611|PIF1_HUMAN	ATP-dependent DNA helicase PIF1 OS=Homo sapiens GN=PIF1 PE=1 SV=2	PF02689:Helicase;PF02829:3H domain;PF05970:PIF1-like helicase;PF01443:Viral (Superfamily 1) RNA helicase	GO:0000723//GO:0006281	telomere maintenance//DNA repair	--	--	GO:0003678//GO:0004386//GO:0036094//GO:0005524	DNA helicase activity//helicase activity//small molecule binding//ATP binding	At1g54430	DNA helicase PIF1/RRM3
transcript_HQ_TX_pn_transcript44442/f2p0/1919	1918	59.8	4.3e-149	GAQ84730.1	histone acetyltransferase MYST1 [Klebsormidium flaccidum]	--	--	--	--	K11308	MYST1, MOF, KAT8	histone acetyltransferase MYST1	2.3.1.48	-	50.2	3.1e-113	sp|Q8LI34|MYST1_ORYSJ	Putative MYST-like histone acetyltransferase 1 OS=Oryza sativa subsp. japonica GN=Os07g0626600 PE=3 SV=1	PF00583:Acetyltransferase (GNAT) family;PF13508:Acetyltransferase (GNAT) domain;PF01853:MOZ/SAS family	GO:0006355	regulation of transcription, DNA-templated	--	--	GO:0008080//GO:0016747	N-acetyltransferase activity//transferase activity, transferring acyl groups other than amino-acyl groups	At5g64610	Histone acetyltransferase (MYST family)
transcript_HQ_TX_pn_transcript46819/f11p0/1868	1868	88.9	5.9e-252	XP_001774702.1	predicted protein [Physcomitrella patens]	85.411	0	XM_001774650.1	Physcomitrella patens subsp. patens predicted protein (PHYPADRAFT_192456) mRNA, complete cds	K01805	xylA	xylose isomerase	5.3.1.5	ko00040; Metabolism; Carbohydrate metabolism; Pentose and glucuronate interconversions | ko00051; Metabolism; Carbohydrate metabolism; Fructose and mannose metabolism	70.7	2.7e-202	sp|Q9FKK7|XYLA_ARATH	Xylose isomerase OS=Arabidopsis thaliana GN=XYLA PE=2 SV=2	--	--	--	--	--	--	--	--	--
transcript_HQ_TX_pn_transcript74422/f8p0/849	849	--	--	--	--	--	--	--	--	--	--	--	--	--	--	--	--	--	PF04119:Heat shock protein 9/12	GO:0006950	response to stress	--	--	--	--	--	--
transcript_HQ_TX_pn_transcript38189/f7p0/2115	2115	70.8	4e-140	XP_001760020.1	predicted protein [Physcomitrella patens]	76.065	3.4e-153	XM_001759968.1	Physcomitrella patens subsp. patens predicted protein (PHYPADRAFT_162224) mRNA, complete cds	-	-	-	-	-	35.2	3.7e-30	sp|Q5XF11|FB248_ARATH	F-box protein At4g35930 OS=Arabidopsis thaliana GN=At4g35930 PE=2 SV=1	PF12937:F-box-like	--	--	--	--	GO:0005515	protein binding	--	--
transcript_HQ_TX_pn_transcript25671/f3p0/2466	2466	72.1	3.4e-122	XP_001752459.1	predicted protein [Physcomitrella patens]	--	--	--	--	-	-	-	-	-	--	--	--	--	PF06470:SMC proteins Flexible Hinge Domain	GO:0051276	chromosome organization	GO:0005694	chromosome	GO:0005524//GO:0005515	ATP binding//protein binding	--	--
transcript_HQ_TX_pn_transcript75050/f11p0/778	778	67.2	1.6e-38	XP_001771882.1	predicted protein [Physcomitrella patens]	75.801	4.04e-29	XM_011398789.1	Auxenochlorella protothecoides Ferredoxin, chloroplastic partial mRNA	K02639	petF	ferredoxin	-	ko00195; Metabolism; Energy metabolism; Photosynthesis	66.4	7.9e-39	sp|O04166|FER_PHYPA	Ferredoxin, chloroplastic OS=Physcomitrella patens subsp. patens GN=PETF PE=2 SV=2	PF00111:2Fe-2S iron-sulfur cluster binding domain	--	--	--	--	GO:0009055//GO:0051536	electron carrier activity//iron-sulfur cluster binding	--	--
transcript_HQ_TX_pn_transcript63813/f6p0/1478	1478	79.2	1.7e-108	XP_001765621.1	predicted protein [Physcomitrella patens]	--	--	--	--	-	-	-	-	-	50	1.9e-65	sp|Q84W65|SUFE1_ARATH	SufE-like protein 1, chloroplastic/mitochondrial OS=Arabidopsis thaliana GN=SUFE1 PE=1 SV=2	--	--	--	--	--	--	--	--	--
transcript_HQ_TX_pn_transcript74616/f8p0/774	774	63.5	8.1e-38	XP_001753258.1	predicted protein [Physcomitrella patens]	--	--	--	--	-	-	-	-	-	--	--	--	--	--	--	--	--	--	--	--	--	--
transcript_HQ_TX_pn_transcript43476/f3p0/2031	2031	73.1	1.7e-236	XP_001768994.1	predicted protein [Physcomitrella patens]	85.543	0	XM_001768942.1	Physcomitrella patens subsp. patens predicted protein (PHYPADRAFT_230580) mRNA, complete cds	K09458	fabF	3-oxoacyl-[acyl-carrier-protein] synthase II	2.3.1.179	ko01212; Metabolism; Global and overview maps; Fatty acid metabolism | ko00061; Metabolism; Lipid metabolism; Fatty acid biosynthesis | ko00780; Metabolism; Metabolism of cofactors and vitamins; Biotin metabolism	73.7	1.5e-182	sp|Q9C9P4|KASC2_ARATH	3-oxoacyl-[acyl-carrier-protein] synthase II, chloroplastic OS=Arabidopsis thaliana GN=KAS2 PE=1 SV=1	PF00108:Thiolase, N-terminal domain	GO:0008152	metabolic process	--	--	GO:0016747	transferase activity, transferring acyl groups other than amino-acyl groups	At1g74960	3-oxoacyl-(acyl-carrier-protein) synthase (I and II)
transcript_HQ_TX_pn_transcript44296/f2p0/2009	2009	85	3e-153	XP_001758940.1	plastid sigma facor SIG2 [Physcomitrella patens]	81.273	0	XM_001758888.1	Physcomitrella patens subsp. patens plastid sigma facor SIG2 (PpSig2) mRNA, complete cds	-	-	-	-	-	63.7	1.3e-106	sp|P38023|SIGA1_SYNE7	RNA polymerase sigma factor SigA1 OS=Synechococcus elongatus (strain PCC 7942) GN=sigA1 PE=3 SV=2	PF00140:Sigma-70 factor, region 1.2;PF04542:Sigma-70 region 2 ;PF04539:Sigma-70 region 3;PF04545:Sigma-70, region 4;PF02601:Exonuclease VII, large subunit	GO:0006355//GO:0006352	regulation of transcription, DNA-templated//DNA-templated transcription, initiation	--	--	GO:0016987//GO:0008855//GO:0003677//GO:0003700	sigma factor activity//exodeoxyribonuclease VII activity//DNA binding//transcription factor activity, sequence-specific DNA binding	--	--
transcript_HQ_TX_pn_transcript46101/f92p0/1904	1904	59.9	7.7e-98	XP_001758270.1	predicted protein [Physcomitrella patens]	80.702	1.7e-26	XM_010524873.2	PREDICTED: Tarenaya hassleriana transcription activator GLK2 (LOC104801563), mRNA	-	-	-	-	-	37.8	6.4e-34	sp|Q9SIV3|GLK1_ARATH	Transcription activator GLK1 OS=Arabidopsis thaliana GN=GLK1 PE=1 SV=2	PF07941:Potassium channel Kv1.4 tandem inactivation domain	GO:0006813	potassium ion transport	GO:0016021	integral component of membrane	GO:0030955//GO:0005249	potassium ion binding//voltage-gated potassium channel activity	--	--
transcript_HQ_TX_pn_transcript503/f3p0/5120	5120	89.3	0	XP_001754003.1	predicted protein [Physcomitrella patens]	85.437	0	XM_001753951.1	Physcomitrella patens subsp. patens predicted protein (PHYPADRAFT_175218) mRNA, complete cds	K12828	SF3B1, SAP155	splicing factor 3B subunit 1	-	ko03040; Genetic Information Processing; Transcription; Spliceosome	67.3	0	sp|O57683|SF3B1_XENLA	Splicing factor 3B subunit 1 OS=Xenopus laevis GN=sf3b1 PE=2 SV=1	PF02985:HEAT repeat;PF01602:Adaptin N terminal region;PF08064:UME (NUC010) domain;PF07571:TAF6 C-terminal HEAT repeat domain	GO:0006886//GO:0016192//GO:0051090	intracellular protein transport//vesicle-mediated transport//regulation of sequence-specific DNA binding transcription factor activity	GO:0030117//GO:0005634	membrane coat//nucleus	GO:0004674//GO:0005515	protein serine/threonine kinase activity//protein binding	At5g64270	Splicing factor 3b, subunit 1
transcript_HQ_TX_pn_transcript46055/f5p0/1948	1948	66.5	1.5e-162	XP_001782641.1	predicted protein [Physcomitrella patens]	--	--	--	--	-	-	-	-	-	45.9	1.6e-93	sp|Q0WP36|MOT2_ARATH	Molybdate transporter 2 OS=Arabidopsis thaliana GN=MOT2 PE=1 SV=2	PF16983:Molybdate transporter of MFS superfamily	GO:0015689	molybdate ion transport	--	--	GO:0015098	molybdate ion transmembrane transporter activity	--	--
transcript_LQ_TX_pn_transcript14723/f2p0/2899	2884	71.8	3.4e-174	XP_001768544.1	predicted protein [Physcomitrella patens]	80.516	0	XM_001768492.1	Physcomitrella patens subsp. patens predicted protein (PHYPADRAFT_82460) mRNA, complete cds	-	-	-	-	-	32.7	6.8e-11	sp|Q3T052|ITIH4_BOVIN	Inter-alpha-trypsin inhibitor heavy chain H4 OS=Bos taurus GN=ITIH4 PE=1 SV=1	--	--	--	--	--	--	--	--	--
transcript_HQ_TX_pn_transcript5795/f2p0/3632	3631	73.4	0	XP_001768239.1	predicted protein [Physcomitrella patens]	--	--	--	--	--	--	--	--	--	--	--	--	--	--	--	--	--	--	--	--	--	--
transcript_HQ_TX_pn_transcript2550/f12p0/4125	4125	54.6	7.1e-133	XP_001773369.1	predicted protein [Physcomitrella patens]	--	--	--	--	-	-	-	-	-	--	--	--	--	PF02985:HEAT repeat;PF02179:BAG domain;PF07571:TAF6 C-terminal HEAT repeat domain	GO:0051090	regulation of sequence-specific DNA binding transcription factor activity	GO:0005634	nucleus	GO:0051087//GO:0005515	chaperone binding//protein binding	--	--
transcript_HQ_TX_pn_transcript17780/f5p0/2752	2752	89.9	0	APU94860.1	leucine-rich repeat receptor-like protein kinase [Pohlia nutans]	99.415	0	KX159256.1	Pohlia nutans leucine-rich repeat receptor-like protein kinase (LRR-RLK32) mRNA, complete cds	K13418	SERK1	somatic embryogenesis receptor kinase 1 [EC:2.7.10.1 2.7.11.1]	2.7.10.1,2.7.11.1	-	55.9	2.6e-185	sp|B8BB68|BAK1_ORYSI	LRR receptor kinase BAK1 OS=Oryza sativa subsp. indica GN=BAK1 PE=2 SV=1	PF00069:Protein kinase domain;PF13855:Leucine rich repeat;PF13516:Leucine Rich repeat;PF07714:Protein tyrosine kinase;PF00560:Leucine Rich Repeat	GO:0006468	protein phosphorylation	--	--	GO:0005515//GO:0005524//GO:0004672	protein binding//ATP binding//protein kinase activity	--	--
transcript_HQ_TX_pn_transcript43514/f7p0/2008	2008	--	--	--	--	--	--	--	--	--	--	--	--	--	--	--	--	--	--	--	--	--	--	--	--	--	--
transcript_HQ_TX_pn_transcript6243/f16p0/3470	3470	85.3	0	XP_001785732.1	predicted protein [Physcomitrella patens]	82.203	0	XM_001785680.1	Physcomitrella patens subsp. patens predicted protein (PHYPADRAFT_228211) mRNA, complete cds	-	-	-	-	-	53.7	5.1e-263	sp|Q8LPR9|TI110_ARATH	Protein TIC110, chloroplastic OS=Arabidopsis thaliana GN=TIC110 PE=1 SV=1	PF16940:Chloroplast envelope transporter	--	--	GO:0009507	chloroplast	--	--	--	--
transcript_HQ_TX_pn_transcript22405/f4p0/2576	2576	58	5.3e-134	XP_001778559.1	predicted protein [Physcomitrella patens]	79.266	0	XM_001778507.1	Physcomitrella patens subsp. patens predicted protein (PHYPADRAFT_93375) mRNA, complete cds	K06210	NMNAT	nicotinamide mononucleotide adenylyltransferase [EC:2.7.7.1 2.7.7.18]	2.7.7.1,2.7.7.18	ko00760; Metabolism; Metabolism of cofactors and vitamins; Nicotinate and nicotinamide metabolism	52.2	1.9e-68	sp|F4K687|NMNAT_ARATH	Nicotinamide/nicotinic acid mononucleotide adenylyltransferase OS=Arabidopsis thaliana GN=NMNAT PE=2 SV=1	PF01467:Cytidylyltransferase-like	GO:0009058	biosynthetic process	--	--	GO:0003824	catalytic activity	YGR010w	Nicotinamide mononucleotide adenylyl transferase
transcript_HQ_TX_pn_transcript49097/f5p0/1875	1876	95.6	9.8e-98	XP_001779921.1	predicted protein [Physcomitrella patens]	--	--	--	--	K18046	OCA6	tyrosine-protein phosphatase OCA6	3.1.3.48	-	33.3	4.7e-21	sp|Q1ZXG8|D1060_DICDI	Probable tyrosine-protein phosphatase DG1060 OS=Dictyostelium discoideum GN=DG1060 PE=3 SV=1	PF00782:Dual specificity phosphatase, catalytic domain;PF06714:Gp5 N-terminal OB domain;PF00102:Protein-tyrosine phosphatase	GO:0006470	protein dephosphorylation	--	--	GO:0008138//GO:0005515//GO:0004725	protein tyrosine/serine/threonine phosphatase activity//protein binding//protein tyrosine phosphatase activity	At2g32960	Predicted protein tyrosine phosphatase
transcript_HQ_TX_pn_transcript19708/f2p0/2720	2720	50.7	1.5e-99	OAE18362.1	hypothetical protein AXG93_2727s1280 [Marchantia polymorpha subsp. polymorpha]	--	--	--	--	-	-	-	-	-	39.8	5.9e-57	sp|Q9LZV4|STN8_ARATH	Serine/threonine-protein kinase STN8, chloroplastic OS=Arabidopsis thaliana GN=STN8 PE=2 SV=1	PF06293:Lipopolysaccharide kinase (Kdo/WaaP) family;PF07714:Protein tyrosine kinase;PF00069:Protein kinase domain	GO:0006468	protein phosphorylation	GO:0016020	membrane	GO:0016773//GO:0004672//GO:0005524	phosphotransferase activity, alcohol group as acceptor//protein kinase activity//ATP binding	At5g01920	Protein kinase PCTAIRE and related kinases
transcript_HQ_TX_pn_transcript58714/f15p0/1642	1642	80.3	1.3e-210	XP_001755195.1	predicted protein [Physcomitrella patens]	--	--	--	--	K16297	SCPL-II	serine carboxypeptidase-like clade II	3.4.16.-	-	51.5	2.5e-135	sp|Q8L9Y0|SCP25_ARATH	Serine carboxypeptidase-like 25 OS=Arabidopsis thaliana GN=SCPL25 PE=2 SV=2	PF00450:Serine carboxypeptidase	GO:0006508	proteolysis	--	--	GO:0004185	serine-type carboxypeptidase activity	At3g02110	Serine carboxypeptidases (lysosomal cathepsin A)
transcript_HQ_TX_pn_transcript7289/f3p0/3461	3461	51.7	1.4e-219	XP_001770896.1	predicted protein [Physcomitrella patens]	--	--	--	--	-	-	-	-	-	44.2	3.1e-18	sp|O06000|RS1H_BACC1	30S ribosomal protein S1 homolog OS=Bacillus cereus (strain ATCC 10987 / NRS 248) GN=BCE_1625 PE=3 SV=1	PF00575:S1 RNA binding domain	--	--	--	--	GO:0003676	nucleic acid binding	--	--
transcript_HQ_TX_pn_transcript8061/f3p0/3401	3402	68	0	XP_001764719.1	predicted protein [Physcomitrella patens]	78.47	0	XM_001764667.1	Physcomitrella patens subsp. patens predicted protein (PHYPADRAFT_164547) mRNA, complete cds	-	-	-	-	-	41.5	2.2e-157	sp|Q0WLC6|PP349_ARATH	Pentatricopeptide repeat-containing protein MRL1, chloroplastic OS=Arabidopsis thaliana GN=MRL1 PE=1 SV=2	PF13176:Tetratricopeptide repeat;PF00958:GMP synthase C terminal domain	GO:0006177//GO:0006164	GMP biosynthetic process//purine nucleotide biosynthetic process	--	--	GO:0005524//GO:0005515//GO:0003922	ATP binding//protein binding//GMP synthase (glutamine-hydrolyzing) activity	At4g34830	FOG: PPR repeat
transcript_HQ_TX_pn_transcript61308/f3p0/1571	1571	69.7	4e-68	XP_001762902.1	predicted protein [Physcomitrella patens]	--	--	--	--	-	-	-	-	-	--	--	--	--	PF01757:Acyltransferase family	--	--	--	--	GO:0016747	transferase activity, transferring acyl groups other than amino-acyl groups	--	--
transcript_HQ_TX_pn_transcript32018/f2p0/2323	2327	90.7	1.9e-215	XP_001769414.1	predicted protein [Physcomitrella patens]	84.1	0	XM_001769362.1	Physcomitrella patens subsp. patens predicted protein (PHYPADRAFT_134771) mRNA, complete cds	K17710	PTCD1	pentatricopeptide repeat domain-containing protein 1	-	-	32.1	2.1e-71	sp|Q9LYZ9|PP362_ARATH	Pentatricopeptide repeat-containing protein At5g02860 OS=Arabidopsis thaliana GN=At5g02860 PE=2 SV=1	PF00637:Region in Clathrin and VPS;PF13176:Tetratricopeptide repeat;PF00515:Tetratricopeptide repeat	GO:0016192//GO:0006886	vesicle-mediated transport//intracellular protein transport	--	--	GO:0005515	protein binding	At5g02860	FOG: PPR repeat
transcript_HQ_TX_pn_transcript30468/f2p0/2361	2360	67	1.2e-204	XP_001763494.1	predicted protein [Physcomitrella patens]	--	--	--	--	K00486	KMO	kynurenine 3-monooxygenase	1.14.13.9	ko00380; Metabolism; Amino acid metabolism; Tryptophan metabolism	24.3	2.8e-18	sp|A5IG23|KMO_LEGPC	Kynurenine 3-monooxygenase OS=Legionella pneumophila (strain Corby) GN=kmo PE=3 SV=1	PF08491:Squalene epoxidase;PF00899:ThiF family;PF00070:Pyridine nucleotide-disulphide oxidoreductase;PF07992:Pyridine nucleotide-disulphide oxidoreductase;PF02737:3-hydroxyacyl-CoA dehydrogenase, NAD binding domain;PF01494:FAD binding domain;PF01134:Glucose inhibited division protein A;PF02558:Ketopantoate reductase PanE/ApbA;PF01266:FAD dependent oxidoreductase	GO:0055114//GO:0006631//GO:0008033	oxidation-reduction process//fatty acid metabolic process//tRNA processing	GO:0016021	integral component of membrane	GO:0071949//GO:0016491//GO:0050660//GO:0008677//GO:0004506//GO:0003857//GO:0008641	FAD binding//oxidoreductase activity//flavin adenine dinucleotide binding//2-dehydropantoate 2-reductase activity//squalene monooxygenase activity//3-hydroxyacyl-CoA dehydrogenase activity//small protein activating enzyme activity	CE06267	Kynurenine 3-monooxygenase and related flavoprotein monooxygenases
transcript_HQ_TX_pn_transcript7604/f2p0/3437	3436	82.6	2.2e-284	ABV22574.1	calcium-dependent protein kinase [Physcomitrella patens]	90.411	0	XM_001761566.1	Physcomitrella patens subsp. patens predicted protein (PHYPADRAFT_181460) mRNA, complete cds	K13412	CPK	calcium-dependent protein kinase	2.7.11.1	ko04626; Organismal Systems; Environmental adaptation; Plant-pathogen interaction | ko05145; Human Diseases; Infectious diseases: Parasitic; Toxoplasmosis	74	3.4e-211	sp|A5A7I7|CDPK4_SOLTU	Calcium-dependent protein kinase 4 OS=Solanum tuberosum GN=CPK4 PE=2 SV=1	PF13202:EF hand;PF00069:Protein kinase domain;PF12763:Cytoskeletal-regulatory complex EF hand;PF13499:EF-hand domain pair;PF00036:EF hand;PF13405:EF-hand domain;PF07714:Protein tyrosine kinase;PF06293:Lipopolysaccharide kinase (Kdo/WaaP) family;PF10591:Secreted protein acidic and rich in cysteine Ca binding region;PF13833:EF-hand domain pair	GO:0007165//GO:0006468	signal transduction//protein phosphorylation	GO:0016020//GO:0005578	membrane//proteinaceous extracellular matrix	GO:0005515//GO:0005509//GO:0004672//GO:0005524//GO:0016773	protein binding//calcium ion binding//protein kinase activity//ATP binding//phosphotransferase activity, alcohol group as acceptor	At5g04870	Ca2+/calmodulin-dependent protein kinase, EF-Hand protein superfamily
transcript_HQ_TX_pn_transcript11569/f2p0/3122	3118	85.4	0	XP_001758997.1	predicted protein [Physcomitrella patens]	84.095	0	XM_001758945.1	Physcomitrella patens subsp. patens predicted protein (PHYPADRAFT_121352) mRNA, complete cds	-	-	-	-	-	59.4	8.7e-222	sp|Q9LMX4|PPA1_ARATH	Probable inactive purple acid phosphatase 1 OS=Arabidopsis thaliana GN=PAP1 PE=2 SV=1	PF16656:Purple acid Phosphatase, N-terminal domain;PF00149:Calcineurin-like phosphoesterase	--	--	--	--	GO:0046872//GO:0003993//GO:0016787	metal ion binding//acid phosphatase activity//hydrolase activity	At1g13750	Purple acid phosphatase
transcript_HQ_TX_pn_transcript40445/f3p0/2101	2100	81.7	6e-144	XP_001775959.1	predicted protein [Physcomitrella patens]	--	--	--	--	K01942	HLCS	biotin--protein ligase [EC:6.3.4.9 6.3.4.10 6.3.4.11 6.3.4.15]	6.3.4.9,6.3.4.10,6.3.4.11,6.3.4.15	ko00780; Metabolism; Metabolism of cofactors and vitamins; Biotin metabolism	51.7	1.3e-91	sp|Q9SL92|HCS1_ARATH	Biotin--protein ligase 1, chloroplastic OS=Arabidopsis thaliana GN=HCS1 PE=1 SV=2	PF03099:Biotin/lipoate A/B protein ligase family;PF02237:Biotin protein ligase C terminal domain	GO:0006464	cellular protein modification process	--	--	--	--	At2g25710	Biotin holocarboxylase synthetase/biotin-protein ligase
transcript_HQ_TX_pn_transcript169/f2p0/5783	5782	67.7	0	XP_001761543.1	predicted protein [Physcomitrella patens]	87.151	0	XM_001761491.1	Physcomitrella patens subsp. patens predicted protein (PHYPADRAFT_74853) mRNA, complete cds	K18999	CPL3_4	RNA polymerase II C-terminal domain phosphatase-like 3/4	3.1.3.16	-	59.3	8.8e-119	sp|Q8LL04|CPL3_ARATH	RNA polymerase II C-terminal domain phosphatase-like 3 OS=Arabidopsis thaliana GN=CPL3 PE=1 SV=2	--	--	--	--	--	--	--	At5g58000_2	TFIIF-interacting CTD phosphatases, including NLI-interacting factor
transcript_HQ_TX_pn_transcript3457/f6p0/3953	3953	80.7	0	XP_001784497.1	predicted protein [Physcomitrella patens]	85.375	0	XM_001784445.1	Physcomitrella patens subsp. patens predicted protein (PHYPADRAFT_200163) mRNA, complete cds	-	-	-	-	-	--	--	--	--	--	--	--	--	--	--	--	--	--
transcript_HQ_TX_pn_transcript7205/f10p0/3448	3449	76.4	0	XP_001781920.1	predicted protein [Physcomitrella patens]	--	--	--	--	-	-	-	-	-	--	--	--	--	--	--	--	--	--	--	--	At1g61030	Sister chromatid cohesion protein
transcript_HQ_TX_pn_transcript9641/f2p0/3217	3215	44.8	2.8e-20	XP_001760889.1	predicted protein [Physcomitrella patens]	--	--	--	--	K10144	RCHY1, PIRH2	RING finger and CHY zinc finger domain-containing protein 1	2.3.2.27	ko04120; Genetic Information Processing; Folding, sorting and degradation; Ubiquitin mediated proteolysis | ko04115; Cellular Processes; Cell growth and death; p53 signaling pathway | ko05162; Human Diseases; Infectious diseases: Viral; Measles	45	6.4e-18	sp|Q8VZK0|MIEL1_ARATH	E3 ubiquitin-protein ligase MIEL1 OS=Arabidopsis thaliana GN=MIEL1 PE=1 SV=1	PF05495:CHY zinc finger	--	--	--	--	GO:0008270	zinc ion binding	At5g18650	Zn-finger protein
transcript_HQ_TX_pn_transcript6328/f7p0/3503	3504	76.5	6.2e-279	XP_001772419.1	predicted protein [Physcomitrella patens]	81.411	0	XM_001772367.1	Physcomitrella patens subsp. patens predicted protein (PHYPADRAFT_138790) mRNA, complete cds	-	-	-	-	-	--	--	--	--	--	--	--	--	--	--	--	--	--
transcript_HQ_TX_pn_transcript7229/f3p0/3466	3466	89.8	0	XP_001778505.1	predicted protein [Physcomitrella patens]	83.053	0	EF151132.1	Physcomitrella patens subsp. patens truncated trehalose-phosphate synthase 1 mRNA, complete cds	K16055	TPS	trehalose 6-phosphate synthase/phosphatase [EC:2.4.1.15 3.1.3.12]	2.4.1.15,3.1.3.12	ko00500; Metabolism; Carbohydrate metabolism; Starch and sucrose metabolism	63.9	0	sp|Q9SYM4|TPS1_ARATH	Alpha,alpha-trehalose-phosphate synthase [UDP-forming] 1 OS=Arabidopsis thaliana GN=TPS1 PE=1 SV=1	PF02358:Trehalose-phosphatase;PF00982:Glycosyltransferase family 20	GO:0005992	trehalose biosynthetic process	--	--	GO:0003824	catalytic activity	At1g78580	Trehalose-6-phosphate synthase component TPS1 and related subunits
transcript_HQ_TX_pn_transcript57518/f2p0/1701	1701	82.1	3e-170	XP_001784896.1	predicted protein [Physcomitrella patens]	83.827	0	XM_001760114.1	Physcomitrella patens subsp. patens predicted protein (PHYPADRAFT_122707) mRNA, complete cds	K01100	E3.1.3.37	sedoheptulose-bisphosphatase	3.1.3.37	ko01200; Metabolism; Global and overview maps; Carbon metabolism | ko00710; Metabolism; Energy metabolism; Carbon fixation in photosynthetic organisms	73.8	7.5e-151	sp|P46283|S17P_ARATH	Sedoheptulose-1,7-bisphosphatase, chloroplastic OS=Arabidopsis thaliana GN=At3g55800 PE=2 SV=1	--	--	--	--	--	--	--	At3g55800	Fructose-1,6-bisphosphatase
transcript_HQ_TX_pn_transcript14196/f5p0/2945	2946	59.9	3.9e-234	XP_001779825.1	predicted protein [Physcomitrella patens]	77.988	0	XM_001779773.1	Physcomitrella patens subsp. patens predicted protein (PHYPADRAFT_170867) mRNA, complete cds	-	-	-	-	-	36.2	4.1e-128	sp|Q8GYL7|PP361_ARATH	Pentatricopeptide repeat-containing protein At5g02830, chloroplastic OS=Arabidopsis thaliana GN=At5g02830 PE=2 SV=3	--	--	--	--	--	--	--	At5g02830	FOG: PPR repeat
transcript_HQ_TX_pn_transcript8133/f3p0/3262	3262	83.8	0	XP_001772065.1	predicted protein [Physcomitrella patens]	82.905	0	XM_001759219.1	Physcomitrella patens subsp. patens predicted protein (PHYPADRAFT_121606) mRNA, complete cds	K20292	COG5	conserved oligomeric Golgi complex subunit 5	-	-	31.2	3.5e-112	sp|Q9UP83|COG5_HUMAN	Conserved oligomeric Golgi complex subunit 5 OS=Homo sapiens GN=COG5 PE=1 SV=3	PF10392:Golgi transport complex subunit 5;PF06009:Laminin Domain II;PF04048:Sec8 exocyst complex component specific domain	GO:0015031//GO:0006891//GO:0006904//GO:0007155	protein transport//intra-Golgi vesicle-mediated transport//vesicle docking involved in exocytosis//cell adhesion	GO:0000145//GO:0017119	exocyst//Golgi transport complex	--	--	At1g67930	Predicted Golgi transport complex 1 protein
transcript_HQ_TX_pn_transcript52271/f2p0/1820	1820	76.6	2.6e-148	XP_001754304.1	predicted protein [Physcomitrella patens]	--	--	--	--	-	-	-	-	-	--	--	--	--	PF13374:Tetratricopeptide repeat;PF14634:zinc-RING finger domain;PF13639:Ring finger domain;PF13414:TPR repeat;PF00097:Zinc finger, C3HC4 type (RING finger);PF00515:Tetratricopeptide repeat;PF13181:Tetratricopeptide repeat;PF13176:Tetratricopeptide repeat	--	--	--	--	GO:0005515//GO:0046872//GO:0008270	protein binding//metal ion binding//zinc ion binding	--	--
transcript_HQ_TX_pn_transcript435/f2p0/5197	5196	62.1	0	BAP69206.1	pentatricopeptide repeat protein [Physcomitrella patens]	73.668	0	AB979874.1	Physcomitrella patens PpPPR_45 mRNA for pentatricopeptide repeat protein, complete cds	-	-	-	-	-	37.5	2.7e-207	sp|Q9SVP7|PP307_ARATH	Pentatricopeptide repeat-containing protein At4g13650 OS=Arabidopsis thaliana GN=PCMP-H42 PE=2 SV=2	PF14432:DYW family of nucleic acid deaminases	--	--	--	--	GO:0008270	zinc ion binding	At4g13650	FOG: PPR repeat
transcript_HQ_TX_pn_transcript14779/f2p0/2936	2936	62.2	1.3e-56	XP_002983940.1	hypothetical protein SELMODRAFT_445760 [Selaginella moellendorffii]	--	--	--	--	-	-	-	-	-	47	1.3e-38	sp|Q9LZV4|STN8_ARATH	Serine/threonine-protein kinase STN8, chloroplastic OS=Arabidopsis thaliana GN=STN8 PE=2 SV=1	--	--	--	--	--	--	--	At5g01920	Protein kinase PCTAIRE and related kinases
transcript_HQ_TX_pn_transcript9435/f3p0/3280	3280	76.9	0	XP_001753751.1	predicted protein [Physcomitrella patens]	81.804	0	XM_001753699.1	Physcomitrella patens subsp. patens predicted protein (PHYPADRAFT_202553) mRNA, complete cds	K06617	E2.4.1.82	raffinose synthase	2.4.1.82	ko00052; Metabolism; Carbohydrate metabolism; Galactose metabolism	53.7	4.2e-251	sp|Q94A08|RFS2_ARATH	Probable galactinol--sucrose galactosyltransferase 2 OS=Arabidopsis thaliana GN=RFS2 PE=2 SV=2	--	--	--	--	--	--	--	--	--
transcript_HQ_TX_pn_transcript38282/f2p0/2152	2152	83.8	3.5e-208	XP_001760135.1	predicted protein [Physcomitrella patens]	--	--	--	--	K07399	resB, ccs1	cytochrome c biogenesis protein	-	-	57.2	6.2e-142	sp|Q75KA9|CCS1_ORYSJ	Cytochrome c biogenesis protein CCS1, chloroplastic OS=Oryza sativa subsp. japonica GN=CCS1 PE=2 SV=1	--	--	--	--	--	--	--	--	--
transcript_HQ_TX_pn_transcript27116/f15p0/2417	2417	61.4	1.5e-106	XP_001752549.1	predicted protein [Physcomitrella patens]	--	--	--	--	-	-	-	-	-	34.4	1.7e-18	sp|Q8VEG4|EXD2_MOUSE	Exonuclease 3'-5' domain-containing protein 2 OS=Mus musculus GN=Exd2 PE=1 SV=2	PF01612:3'-5' exonuclease	GO:0006139	nucleobase-containing compound metabolic process	--	--	GO:0003676//GO:0008408	nucleic acid binding//3'-5' exonuclease activity	At4g13870	Predicted 3'-5' exonuclease
transcript_HQ_TX_pn_transcript3294/f2p0/3992	3991	29.4	3.7e-78	XP_001768520.1	predicted protein [Physcomitrella patens]	--	--	--	--	-	-	-	-	-	21.9	2.1e-26	sp|Q40392|TMVRN_NICGU	TMV resistance protein N OS=Nicotiana glutinosa GN=N PE=1 SV=1	PF01582:TIR domain;PF00560:Leucine Rich Repeat;PF13676:TIR domain;PF00931:NB-ARC domain;PF13855:Leucine rich repeat	GO:0007165	signal transduction	--	--	GO:0005515//GO:0043531	protein binding//ADP binding	--	--
transcript_HQ_TX_pn_transcript52635/f4p0/1811	1811	84.5	3.8e-195	XP_001754127.1	predicted protein [Physcomitrella patens]	85.523	0	XM_001780722.1	Physcomitrella patens subsp. patens predicted protein (PHYPADRAFT_224363) mRNA, complete cds	K00228	CPOX, hemF	coproporphyrinogen III oxidase	1.3.3.3	ko00860; Metabolism; Metabolism of cofactors and vitamins; Porphyrin and chlorophyll metabolism	74.4	1.1e-152	sp|Q9LR75|HEM61_ARATH	Coproporphyrinogen-III oxidase 1, chloroplastic OS=Arabidopsis thaliana GN=CPX1 PE=2 SV=1	PF01218:Coproporphyrinogen III oxidase	GO:0006779//GO:0055114	porphyrin-containing compound biosynthetic process//oxidation-reduction process	--	--	GO:0004109	coproporphyrinogen oxidase activity	At1g03475	Coproporphyrinogen III oxidase CPO/HEM13
transcript_HQ_TX_pn_transcript5621/f9p0/3601	3602	78.7	1e-204	XP_001780842.1	predicted protein [Physcomitrella patens]	80.363	0	XM_001780790.1	Physcomitrella patens subsp. patens predicted protein (PHYPADRAFT_149030) mRNA, complete cds	-	-	-	-	-	38	8e-86	sp|Q1KPV0|FZL_ARATH	Probable transmembrane GTPase FZO-like, chloroplastic OS=Arabidopsis thaliana GN=FZL PE=1 SV=1	PF01926:50S ribosome-binding GTPase;PF01926:50S ribosome-binding GTPase;PF05531:Nucleopolyhedrovirus P10 protein;PF03193:Protein of unknown function, DUF258;PF08702:Fibrinogen alpha/beta chain family;PF04513:Baculovirus polyhedron envelope protein, PEP, C terminus	GO:0051258//GO:0007165//GO:0030168	protein polymerization//signal transduction//platelet activation	GO:0019031//GO:0019028//GO:0005577	viral envelope//viral capsid//fibrinogen complex	GO:0005525//GO:0005198//GO:0030674//GO:0005102//GO:0003924//GO:0005525	GTP binding//structural molecule activity//protein binding, bridging//receptor binding//GTPase activity//GTP binding	At1g03160	Mitofusin 1 GTPase, involved in mitochondrila biogenesis
transcript_HQ_TX_pn_transcript62408/f15p0/1524	1524	54	2.8e-82	XP_001779425.1	predicted protein [Physcomitrella patens]	85.577	1.76e-20	XM_001762930.1	Physcomitrella patens subsp. patens predicted protein (PHYPADRAFT_163633) mRNA, complete cds	--	--	--	--	--	--	--	--	--	--	--	--	--	--	--	--	--	--
transcript_HQ_TX_pn_transcript61782/f5p0/1544	1544	84.2	1.1e-81	XP_001782149.1	predicted protein [Physcomitrella patens]	86.667	0	XM_001782097.1	Physcomitrella patens subsp. patens predicted protein (PHYPADRAFT_150827) mRNA, complete cds	K03969	pspA	phage shock protein A	-	-	55.3	1.7e-56	sp|Q03943|IM30_PEA	Membrane-associated 30 kDa protein, chloroplastic OS=Pisum sativum GN=IM30 PE=2 SV=1	PF08656:DASH complex subunit Dad3	GO:0008608	attachment of spindle microtubules to kinetochore	GO:0072686//GO:0042729	mitotic spindle//DASH complex	--	--	--	--
transcript_HQ_TX_pn_transcript33886/f28p0/2178	2178	52.2	1.3e-154	OAE33214.1	hypothetical protein AXG93_3105s1210 [Marchantia polymorpha subsp. polymorpha]	--	--	--	--	K13071	PAO, ACD1	pheophorbide a oxygenase	1.14.15.17	ko00860; Metabolism; Metabolism of cofactors and vitamins; Porphyrin and chlorophyll metabolism	37.3	3.1e-93	sp|Q9FYC2|PAO_ARATH	Pheophorbide a oxygenase, chloroplastic OS=Arabidopsis thaliana GN=PAO PE=1 SV=1	PF08417:Pheophorbide a oxygenase;PF00355:Rieske [2Fe-2S] domain	GO:0055114	oxidation-reduction process	--	--	GO:0016491//GO:0010277//GO:0051537	oxidoreductase activity//chlorophyllide a oxygenase [overall] activity//2 iron, 2 sulfur cluster binding	--	--
transcript_HQ_TX_pn_transcript35721/f2p0/2228	2228	58.1	3.1e-167	XP_001760671.1	predicted protein [Physcomitrella patens]	93.182	5.69e-07	XM_019202925.1	PREDICTED: Tarenaya hassleriana UDP-glycosyltransferase 72B1-like (LOC104817049), mRNA	-	-	-	-	-	32.3	2.6e-58	sp|Q9M156|U72B1_ARATH	UDP-glycosyltransferase 72B1 OS=Arabidopsis thaliana GN=UGT72B1 PE=1 SV=1	PF00201:UDP-glucoronosyl and UDP-glucosyl transferase	GO:0008152	metabolic process	--	--	GO:0016758	transferase activity, transferring hexosyl groups	At4g01070	UDP-glucuronosyl and UDP-glucosyl transferase
transcript_HQ_TX_pn_transcript29130/f2p0/2274	2274	70	1.4e-151	XP_001774793.1	predicted protein [Physcomitrella patens]	--	--	--	--	-	-	-	-	-	32.6	5.9e-18	sp|P43935|Y077_HAEIN	Uncharacterized protein HI_0077 OS=Haemophilus influenzae (strain ATCC 51907 / DSM 11121 / KW20 / Rd) GN=HI_0077 PE=4 SV=1	--	--	--	--	--	--	--	--	--
transcript_HQ_TX_pn_transcript75933/f2p0/678	678	98.8	1.2e-42	XP_001757491.1	predicted protein [Physcomitrella patens]	85.305	9.13e-75	XM_001757439.1	Physcomitrella patens subsp. patens predicted protein (PHYPADRAFT_205524) mRNA, complete cds	K12624	LSM5	U6 snRNA-associated Sm-like protein LSm5	-	ko03040; Genetic Information Processing; Transcription; Spliceosome | ko03018; Genetic Information Processing; Folding, sorting and degradation; RNA degradation	90.4	3.4e-38	sp|Q9FKB0|LSM5_ARATH	Sm-like protein LSM5 OS=Arabidopsis thaliana GN=LSM5 PE=1 SV=1	--	--	--	--	--	--	--	At5g48870	U6 snRNA-associated Sm-like protein
transcript_HQ_TX_pn_transcript28150/f2p0/2437	2437	85.1	5.1e-304	XP_001779275.1	ATP-binding cassette transporter, subfamily G, member 2, group WBC protein PpABCG2 [Physcomitrella patens]	79.381	1.73e-07	BT086159.2	Zea mays full-length cDNA clone ZM_BFc0123F19 mRNA, complete cds	-	-	-	-	-	66.4	3.9e-225	sp|Q9ZU35|AB7G_ARATH	ABC transporter G family member 7 OS=Arabidopsis thaliana GN=ABCG7 PE=2 SV=1	PF00437:Type II/IV secretion system protein;PF03193:Protein of unknown function, DUF258;PF01061:ABC-2 type transporter;PF03205:Molybdopterin guanine dinucleotide synthesis protein B;PF01926:50S ribosome-binding GTPase;PF00004:ATPase family associated with various cellular activities (AAA);PF00005:ABC transporter;PF13304:AAA domain, putative AbiEii toxin, Type IV TA system;PF00910:RNA helicase	GO:0006777//GO:0006810	Mo-molybdopterin cofactor biosynthetic process//transport	GO:0016020	membrane	GO:0003724//GO:0003723//GO:0003924//GO:0005525//GO:0005524//GO:0016887	RNA helicase activity//RNA binding//GTPase activity//GTP binding//ATP binding//ATPase activity	At2g01320	Transporter, ABC superfamily (Breast cancer resistance protein)
transcript_HQ_TX_pn_transcript65335/f2p0/1410	1410	89.8	3.1e-56	OAE33051.1	hypothetical protein AXG93_1913s1530 [Marchantia polymorpha subsp. polymorpha]	87.597	8.98e-78	XM_001773014.1	Physcomitrella patens subsp. patens predicted protein (PHYPADRAFT_19460) mRNA, partial cds	K08066	NFYC	nuclear transcription factor Y, gamma	-	ko04612; Organismal Systems; Immune system; Antigen processing and presentation | ko05152; Human Diseases; Infectious diseases: Bacterial; Tuberculosis	73.4	2.7e-45	sp|Q9SMP0|NFYC1_ARATH	Nuclear transcription factor Y subunit C-1 OS=Arabidopsis thaliana GN=NFYC1 PE=1 SV=1	PF00125:Core histone H2A/H2B/H3/H4;PF09415:CENP-S associating Centromere protein X	GO:0006281//GO:0051382	DNA repair//kinetochore assembly	--	--	GO:0003677	DNA binding	At3g48590	CCAAT-binding factor, subunit C (HAP5)
transcript_HQ_TX_pn_transcript75480/f6p0/745	745	97.1	1.2e-49	XP_001768266.1	predicted protein [Physcomitrella patens]	--	--	--	--	K02946	RP-S10, MRPS10, rpsJ	small subunit ribosomal protein S10	-	ko03010; Genetic Information Processing; Translation; Ribosome	79	5.2e-40	sp|Q9LK61|RR10_ARATH	30S ribosomal protein S10, chloroplastic OS=Arabidopsis thaliana GN=RPS10 PE=2 SV=1	--	--	--	--	--	--	--	At3g13120	40S ribosomal protein S20
transcript_HQ_TX_pn_transcript46492/f2p0/1960	1960	61.5	8.4e-108	XP_001774032.1	predicted protein [Physcomitrella patens]	--	--	--	--	-	-	-	-	-	29.5	5.6e-25	sp|Q05201|EYA_DROME	Developmental protein eyes absent OS=Drosophila melanogaster GN=eya PE=1 SV=1	--	--	--	--	--	--	--	At2g35320	Predicted haloacid dehalogenase-like hydrolase (eyes absent)
transcript_HQ_TX_pn_transcript63945/f6p0/1473	1473	78.4	5.3e-115	XP_001753189.1	predicted protein [Physcomitrella patens]	--	--	--	--	-	-	-	-	-	25.5	1.5e-09	sp|P56558|OGT1_RAT	UDP-N-acetylglucosamine--peptide N-acetylglucosaminyltransferase 110 kDa subunit OS=Rattus norvegicus GN=Ogt PE=1 SV=1	PF13414:TPR repeat;PF13374:Tetratricopeptide repeat;PF01239:Protein prenyltransferase alpha subunit repeat;PF00515:Tetratricopeptide repeat;PF13371:Tetratricopeptide repeat;PF13176:Tetratricopeptide repeat;PF07721:Tetratricopeptide repeat;PF13181:Tetratricopeptide repeat;PF13174:Tetratricopeptide repeat	GO:0018342	protein prenylation	--	--	GO:0008318//GO:0005515//GO:0042802	protein prenyltransferase activity//protein binding//identical protein binding	Hs4505499	O-linked N-acetylglucosamine transferase OGT
transcript_HQ_TX_pn_transcript19394/f4p0/2499	2499	55.2	2.3e-118	XP_001767414.1	predicted protein [Physcomitrella patens]	--	--	--	--	-	-	-	-	-	30.1	6.1e-08	sp|O29470|Y788_ARCFU	Uncharacterized transporter AF_0788 OS=Archaeoglobus fulgidus (strain ATCC 49558 / VC-16 / DSM 4304 / JCM 9628 / NBRC 100126) GN=AF_0788 PE=3 SV=1	PF00892:EamA-like transporter family	--	--	GO:0016020//GO:0016021	membrane//integral component of membrane	--	--	--	--
transcript_HQ_TX_pn_transcript60875/f2p0/1576	1576	57	1.2e-117	XP_001778652.1	predicted protein [Physcomitrella patens]	--	--	--	--	--	--	--	--	--	28.4	3.3e-20	sp|Q5UQ60|YL662_MIMIV	Uncharacterized protein L662 OS=Acanthamoeba polyphaga mimivirus GN=MIMI_L662 PE=4 SV=1	--	--	--	--	--	--	--	--	--
transcript_HQ_TX_pn_transcript61010/f2p0/1568	1568	86.7	1.9e-30	XP_001772876.1	predicted protein [Physcomitrella patens]	--	--	--	--	-	-	-	-	-	62.7	8.8e-21	sp|Q9LU85|PAP4_ARATH	Probable plastid-lipid-associated protein 4, chloroplastic OS=Arabidopsis thaliana GN=PAP4 PE=2 SV=1	--	--	--	--	--	--	--	--	--
transcript_HQ_TX_pn_transcript16655/f21p0/2807	2808	36.1	4.4e-41	XP_001764366.1	predicted protein [Physcomitrella patens]	--	--	--	--	--	--	--	--	--	--	--	--	--	--	--	--	--	--	--	--	--	--
transcript_HQ_TX_pn_transcript29281/f4p0/2388	2388	88.5	2.3e-38	XP_001766657.1	predicted protein [Physcomitrella patens]	87.054	1.21e-63	XM_001753849.1	Physcomitrella patens subsp. patens predicted protein (PHYPADRAFT_28104) mRNA, partial cds	K02961	RP-S17, MRPS17, rpsQ	small subunit ribosomal protein S17	-	ko03010; Genetic Information Processing; Translation; Ribosome	69.3	8.4e-23	sp|P17092|RR17_PEA	30S ribosomal protein S17, chloroplastic (Fragment) OS=Pisum sativum GN=RPS17 PE=2 SV=1	PF00366:Ribosomal protein S17	GO:0006412	translation	GO:0005840//GO:0005622	ribosome//intracellular	GO:0003735	structural constituent of ribosome	At1g79850	Predicted mitochondrial/chloroplast ribosomal protein S17
transcript_HQ_TX_pn_transcript9556/f3p0/3251	3251	69	4.5e-292	XP_001776621.1	predicted protein [Physcomitrella patens]	78.722	0	XM_001776569.1	Physcomitrella patens subsp. patens predicted protein (PHYPADRAFT_169414) mRNA, complete cds	-	-	-	-	-	41.9	7.3e-163	sp|Q3E6Q1|PPR32_ARATH	Pentatricopeptide repeat-containing protein At1g11290, chloroplastic OS=Arabidopsis thaliana GN=PCMP-H40 PE=2 SV=1	PF14432:DYW family of nucleic acid deaminases	--	--	--	--	GO:0008270	zinc ion binding	At1g11290	FOG: PPR repeat
transcript_HQ_TX_pn_transcript46918/f2p0/1948	1946	77	1.4e-200	XP_001764768.1	predicted protein [Physcomitrella patens]	80.868	0	XM_001764716.1	Physcomitrella patens subsp. patens predicted protein (PHYPADRAFT_128384) mRNA, partial cds	K12373	HEXA_B	hexosaminidase	3.2.1.52	ko00520; Metabolism; Carbohydrate metabolism; Amino sugar and nucleotide sugar metabolism | ko00513; Metabolism; Glycan biosynthesis and metabolism; Various types of N-glycan biosynthesis | ko00531; Metabolism; Glycan biosynthesis and metabolism; Glycosaminoglycan degradation | ko00603; Metabolism; Glycan biosynthesis and metabolism; Glycosphingolipid biosynthesis - globo and isoglobo series | ko…	56.4	8.5e-167	sp|A7WM73|HEXO1_ARATH	Beta-hexosaminidase 1 OS=Arabidopsis thaliana GN=HEXO1 PE=1 SV=1	PF00728:Glycosyl hydrolase family 20, catalytic domain	GO:0005975	carbohydrate metabolic process	--	--	GO:0004553	hydrolase activity, hydrolyzing O-glycosyl compounds	At3g55260	Beta-N-acetylhexosaminidase
transcript_HQ_TX_pn_transcript13861/f8p0/2944	2945	53.7	8.6e-64	XP_001759008.1	predicted protein [Physcomitrella patens]	87.768	1.83e-102	XM_001775868.1	Physcomitrella patens subsp. patens predicted protein (PHYPADRAFT_169098) mRNA, complete cds	K18749	LSM14, RAP55, SCD6	protein LSM14	-	-	75.3	1.1e-29	sp|Q9C658|DCP5_ARATH	Protein decapping 5 OS=Arabidopsis thaliana GN=DCP5 PE=1 SV=1	--	--	--	--	--	--	--	At1g26110	Uncharacterized mRNA-associated protein RAP55
transcript_HQ_TX_pn_transcript31266/f2p0/2342	2342	61.9	2.5e-74	XP_001784140.1	predicted protein [Physcomitrella patens]	--	--	--	--	K14775	UTP30, RSL1D1	ribosome biogenesis protein UTP30	-	-	29	4.1e-22	sp|O76021|RL1D1_HUMAN	Ribosomal L1 domain-containing protein 1 OS=Homo sapiens GN=RSL1D1 PE=1 SV=3	--	--	--	--	--	--	--	At3g58660	Uncharacterized conserved protein
transcript_HQ_TX_pn_transcript68132/f7p0/1287	1287	84.2	5e-125	XP_001755254.1	predicted protein [Physcomitrella patens]	83.699	0	XM_001755202.1	Physcomitrella patens subsp. patens predicted protein (PHYPADRAFT_24317) mRNA, partial cds	-	-	-	-	-	34.4	4e-19	sp|Q8SKU2|TIC62_PEA	Protein TIC 62, chloroplastic OS=Pisum sativum GN=TIC62 PE=1 SV=2	PF02254:TrkA-N domain;PF01370:NAD dependent epimerase/dehydratase family;PF00056:lactate/malate dehydrogenase, NAD binding domain;PF01073:3-beta hydroxysteroid dehydrogenase/isomerase family	GO:0006813//GO:0006694//GO:0055114	potassium ion transport//steroid biosynthetic process//oxidation-reduction process	--	--	GO:0003854//GO:0003824//GO:0050662//GO:0016491//GO:0016616	3-beta-hydroxy-delta5-steroid dehydrogenase activity//catalytic activity//coenzyme binding//oxidoreductase activity//oxidoreductase activity, acting on the CH-OH group of donors, NAD or NADP as acceptor	At4g31530	Predicted dehydrogenase
transcript_HQ_TX_pn_transcript68737/f4p0/1231	1231	88.3	4.9e-106	XP_001752924.1	predicted protein [Physcomitrella patens]	--	--	--	--	-	-	-	-	-	--	--	--	--	--	--	--	--	--	--	--	--	--
transcript_HQ_TX_pn_transcript23821/f15p0/2542	2542	80	3.5e-231	XP_001769604.1	predicted protein [Physcomitrella patens]	--	--	--	--	-	-	-	-	-	25.4	1.2e-22	sp|A0JM23|NPHP3_XENTR	Nephrocystin-3 OS=Xenopus tropicalis GN=nphp3 PE=2 SV=2	PF03194:LUC7 N_terminus;PF13374:Tetratricopeptide repeat;PF00515:Tetratricopeptide repeat;PF13181:Tetratricopeptide repeat;PF06008:Laminin Domain I;PF07721:Tetratricopeptide repeat;PF13176:Tetratricopeptide repeat	GO:0006376//GO:0030155//GO:0045995//GO:0030334	mRNA splice site selection//regulation of cell adhesion//regulation of embryonic development//regulation of cell migration	GO:0005685	U1 snRNP	GO:0005102//GO:0003729//GO:0042802//GO:0005515	receptor binding//mRNA binding//identical protein binding//protein binding	At5g53080	Kinesin light chain
transcript_HQ_TX_pn_transcript69641/f18p0/1178	1178	73.8	6e-93	XP_001762261.1	predicted protein [Physcomitrella patens]	--	--	--	--	-	-	-	-	-	56.6	1.3e-69	sp|Q8H124|Y2446_ARATH	Uncharacterized protein At2g34460, chloroplastic OS=Arabidopsis thaliana GN=At2g34460 PE=2 SV=1	PF01073:3-beta hydroxysteroid dehydrogenase/isomerase family;PF01113:Dihydrodipicolinate reductase, N-terminus;PF01370:NAD dependent epimerase/dehydratase family	GO:0006694//GO:0009089//GO:0055114	steroid biosynthetic process//lysine biosynthetic process via diaminopimelate//oxidation-reduction process	--	--	GO:0003854//GO:0050662//GO:0003824//GO:0016616//GO:0008839	3-beta-hydroxy-delta5-steroid dehydrogenase activity//coenzyme binding//catalytic activity//oxidoreductase activity, acting on the CH-OH group of donors, NAD or NADP as acceptor//4-hydroxy-tetrahydrodipicolinate reductase	At2g34460	Predicted dehydrogenase
transcript_HQ_TX_pn_transcript40042/f3p0/2109	2109	88.7	1.2e-165	XP_001756547.1	predicted protein [Physcomitrella patens]	84.773	0	XM_001781966.1	Physcomitrella patens subsp. patens predicted protein (PHYPADRAFT_110541) mRNA, complete cds	K01792	E5.1.3.15	glucose-6-phosphate 1-epimerase	5.1.3.15	ko00010; Metabolism; Carbohydrate metabolism; Glycolysis / Gluconeogenesis	68.5	6.5e-120	sp|Q40784|AAPC_CENCI	Putative glucose-6-phosphate 1-epimerase OS=Cenchrus ciliaris PE=2 SV=1	PF01263:Aldose 1-epimerase	GO:0005975	carbohydrate metabolic process	--	--	GO:0016853	isomerase activity	At5g57330	Uncharacterized enzymes related to aldose 1-epimerase
transcript_HQ_TX_pn_transcript17334/f2p0/2810	2810	71.3	3.2e-185	XP_001761611.1	predicted protein [Physcomitrella patens]	--	--	--	--	-	-	-	-	-	37.9	1.3e-83	sp|Q9MAU5|Y1049_ARATH	Putative BPI/LBP family protein At1g04970 OS=Arabidopsis thaliana GN=At1g04970 PE=2 SV=1	PF01273:LBP / BPI / CETP family, N-terminal domain;PF02886:LBP / BPI / CETP family, C-terminal domain	--	--	--	--	GO:0008289	lipid binding	At1g04970	BPI/LBP/CETP family protein
transcript_HQ_TX_pn_transcript32946/f3p0/2292	2292	81.9	4.7e-251	XP_001771941.1	predicted protein [Physcomitrella patens]	84.286	4.52e-08	BT061450.1	Zea mays full-length cDNA clone ZM_BFb0147N15 mRNA, complete cds	-	-	-	-	-	51.7	7.7e-159	sp|Q94C70|NAT2_ARATH	Nucleobase-ascorbate transporter 2 OS=Arabidopsis thaliana GN=NAT2 PE=2 SV=2	PF00860:Permease family	GO:0055085//GO:0006810	transmembrane transport//transport	GO:0016020	membrane	GO:0005215	transporter activity	At2g34190	Xanthine/uracil transporters
transcript_HQ_TX_pn_transcript57715/f13p0/1658	1658	82.4	9.5e-145	XP_001763611.1	predicted protein [Physcomitrella patens]	82.271	0	XM_001763559.1	Physcomitrella patens subsp. patens predicted protein (PHYPADRAFT_183062) mRNA, complete cds	-	-	-	-	-	65.7	1.5e-116	sp|Q0WWQ1|ATG3_ARATH	Autophagy-related protein 3 OS=Arabidopsis thaliana GN=ATG3 PE=1 SV=2	--	--	--	--	--	--	--	At5g61500	Protein involved in autophagocytosis during starvation
transcript_HQ_TX_pn_transcript35330/f2p0/2226	2226	32.9	1.1e-44	XP_001777644.1	predicted protein [Physcomitrella patens]	84.898	6.85e-56	XM_001777592.1	Physcomitrella patens subsp. patens predicted protein (PHYPADRAFT_92356) mRNA, complete cds	--	--	--	--	--	--	--	--	--	--	--	--	--	--	--	--	--	--
transcript_HQ_TX_pn_transcript74318/f2p0/894	894	67.7	1.5e-83	XP_001775585.1	predicted protein [Physcomitrella patens]	--	--	--	--	K08360	CYB561	cytochrome b-561	1.16.5.1	-	43	9.7e-41	sp|Q9SWS1|ACFR2_ARATH	Probable transmembrane ascorbate ferrireductase 2 OS=Arabidopsis thaliana GN=CYB561B PE=1 SV=1	PF12679:ABC-2 family transporter protein	GO:0006810	transport	--	--	--	--	At5g38630	Cytochrome b
transcript_HQ_TX_pn_transcript64650/f6p0/1405	1405	72.4	1.1e-117	XP_002968641.1	hypothetical protein SELMODRAFT_145760 [Selaginella moellendorffii]	--	--	--	--	-	-	-	-	-	64.1	1.8e-102	sp|Q94JV5|NILP2_ARATH	Nitrilase-like protein 2 OS=Arabidopsis thaliana GN=NLP2 PE=2 SV=1	PF00795:Carbon-nitrogen hydrolase	GO:0006807	nitrogen compound metabolic process	--	--	GO:0016810	hydrolase activity, acting on carbon-nitrogen (but not peptide) bonds	At4g08790	Carbon-nitrogen hydrolase
transcript_HQ_TX_pn_transcript28923/f2p0/2403	2403	81.8	5.8e-276	XP_001771314.1	predicted protein [Physcomitrella patens]	82.299	0	XM_001758155.1	Physcomitrella patens subsp. patens predicted protein (PHYPADRAFT_120050) mRNA, complete cds	K00036	G6PD, zwf	glucose-6-phosphate 1-dehydrogenase [EC:1.1.1.49 1.1.1.363]	1.1.1.49,1.1.1.363	ko01200; Metabolism; Global and overview maps; Carbon metabolism | ko00030; Metabolism; Carbohydrate metabolism; Pentose phosphate pathway | ko00480; Metabolism; Metabolism of other amino acids; Glutathione metabolism | ko05230; Human Diseases; Cancers: Overview; Central carbon metabolism in cancer	60.2	3.2e-171	sp|O24357|G6PDC_SPIOL	Glucose-6-phosphate 1-dehydrogenase, chloroplastic OS=Spinacia oleracea GN=G6PD PE=2 SV=1	PF00479:Glucose-6-phosphate dehydrogenase, NAD binding domain;PF02781:Glucose-6-phosphate dehydrogenase, C-terminal domain	GO:0055114//GO:0006006	oxidation-reduction process//glucose metabolic process	--	--	GO:0004345//GO:0050661	glucose-6-phosphate dehydrogenase activity//NADP binding	At1g09420	Glucose-6-phosphate 1-dehydrogenase
transcript_HQ_TX_pn_transcript53475/f2p0/1723	1723	78.5	5.1e-101	XP_001765473.1	predicted protein [Physcomitrella patens]	--	--	--	--	-	-	-	-	-	38.4	5.4e-40	sp|Q1XDB4|YCF23_PYRYE	Uncharacterized protein ycf23 OS=Pyropia yezoensis GN=ycf23 PE=3 SV=1	PF03060:Nitronate monooxygenase	GO:0055114	oxidation-reduction process	--	--	GO:0018580	nitronate monooxygenase activity	--	--
transcript_HQ_TX_pn_transcript5904/f2p0/3587	3587	89.5	0	XP_001754864.1	predicted protein [Physcomitrella patens]	83.683	0	XM_001754812.1	Physcomitrella patens subsp. patens predicted protein (PHYPADRAFT_176216) mRNA, complete cds	K00281	GLDC, gcvP	glycine dehydrogenase	1.4.4.2	ko01200; Metabolism; Global and overview maps; Carbon metabolism | ko00630; Metabolism; Carbohydrate metabolism; Glyoxylate and dicarboxylate metabolism | ko00260; Metabolism; Amino acid metabolism; Glycine, serine and threonine metabolism	75.4	0	sp|O49954|GCSP_SOLTU	Glycine dehydrogenase (decarboxylating), mitochondrial OS=Solanum tuberosum GN=GDCSP PE=2 SV=1	PF02347:Glycine cleavage system P-protein;PF01212:Beta-eliminating lyase;PF01053:Cys/Met metabolism PLP-dependent enzyme	GO:0055114//GO:0006546//GO:0006520	oxidation-reduction process//glycine catabolic process//cellular amino acid metabolic process	--	--	GO:0030170//GO:0004375//GO:0016829	pyridoxal phosphate binding//glycine dehydrogenase (decarboxylating) activity//lyase activity	At4g33010	Glycine dehydrogenase (decarboxylating)
transcript_HQ_TX_pn_transcript4758/f2p0/3748	3748	61.6	0	XP_001785902.1	predicted protein [Physcomitrella patens]	73.533	0	AB979874.1	Physcomitrella patens PpPPR_45 mRNA for pentatricopeptide repeat protein, complete cds	-	-	-	-	-	37	1.3e-182	sp|Q9SVP7|PP307_ARATH	Pentatricopeptide repeat-containing protein At4g13650 OS=Arabidopsis thaliana GN=PCMP-H42 PE=2 SV=2	PF14432:DYW family of nucleic acid deaminases	--	--	--	--	GO:0008270	zinc ion binding	At4g13650	FOG: PPR repeat
transcript_HQ_TX_pn_transcript12439/f5p0/3046	3046	86.2	0	XP_001785646.1	predicted protein [Physcomitrella patens]	86.953	0	XM_001785594.1	Physcomitrella patens subsp. patens predicted protein (PHYPADRAFT_155889) mRNA, complete cds	K11836	USP5_13, UBP14	ubiquitin carboxyl-terminal hydrolase 5/13	3.4.19.12	-	63.4	1.2e-308	sp|Q8L6Y1|UBP14_ARATH	Ubiquitin carboxyl-terminal hydrolase 14 OS=Arabidopsis thaliana GN=UBP14 PE=1 SV=1	PF00443:Ubiquitin carboxyl-terminal hydrolase;PF02148:Zn-finger in ubiquitin-hydrolases and other protein	GO:0016579	protein deubiquitination	--	--	GO:0036459//GO:0008270	thiol-dependent ubiquitinyl hydrolase activity//zinc ion binding	Hs4507855	Ubiquitin-specific protease UBP14
transcript_HQ_TX_pn_transcript37124/f18p0/2117	2117	79	1.5e-216	XP_001773285.1	predicted protein [Physcomitrella patens]	85.326	0	XM_001773233.1	Physcomitrella patens subsp. patens predicted protein (PHYPADRAFT_139842) mRNA, complete cds	K06443	lcyB, crtL1, crtY	lycopene beta-cyclase	5.5.1.19	ko00906; Metabolism; Metabolism of terpenoids and polyketides; Carotenoid biosynthesis	58.6	2.2e-160	sp|Q38933|LCYB_ARATH	Lycopene beta cyclase, chloroplastic OS=Arabidopsis thaliana GN=LCY1 PE=1 SV=1	PF01494:FAD binding domain;PF01134:Glucose inhibited division protein A;PF01266:FAD dependent oxidoreductase;PF07992:Pyridine nucleotide-disulphide oxidoreductase;PF02737:3-hydroxyacyl-CoA dehydrogenase, NAD binding domain;PF12831:FAD dependent oxidoreductase;PF02826:D-isomer specific 2-hydroxyacid dehydrogenase, NAD binding domain;PF02254:TrkA-N domain;PF00070:Pyridine nucleotide-disulphide oxid…	GO:0055114//GO:0008033//GO:0006631//GO:0006813	oxidation-reduction process//tRNA processing//fatty acid metabolic process//potassium ion transport	--	--	GO:0016491//GO:0050660//GO:0071949//GO:0051287//GO:0003857	oxidoreductase activity//flavin adenine dinucleotide binding//FAD binding//NAD binding//3-hydroxyacyl-CoA dehydrogenase activity	--	--
transcript_HQ_TX_pn_transcript49476/f2p0/1887	1886	76.2	1.2e-204	XP_001778270.1	predicted protein [Physcomitrella patens]	70.291	2.85e-14	XM_009337381.2	PREDICTED: Pyrus x bretschneideri purple acid phosphatase 2 (LOC103928347), mRNA	-	-	-	-	-	60.7	9.8e-152	sp|Q9SDZ9|PPAF2_IPOBA	Purple acid phosphatase 2 OS=Ipomoea batatas GN=PAP2 PE=1 SV=1	PF16656:Purple acid Phosphatase, N-terminal domain;PF00149:Calcineurin-like phosphoesterase	--	--	--	--	GO:0046872//GO:0003993//GO:0016787	metal ion binding//acid phosphatase activity//hydrolase activity	At2g16430	Purple acid phosphatase
transcript_HQ_TX_pn_transcript34193/f2p0/2142	2142	85	3.8e-231	XP_001785248.1	predicted protein [Physcomitrella patens]	83.176	0	XM_001785196.1	Physcomitrella patens subsp. patens predicted protein (PHYPADRAFT_173396) mRNA, complete cds	K00384	trxB	thioredoxin reductase (NADPH)	1.8.1.9	ko00240; Metabolism; Nucleotide metabolism; Pyrimidine metabolism | ko00450; Metabolism; Metabolism of other amino acids; Selenocompound metabolism	70.9	3e-197	sp|Q70G58|NTRC_ORYSJ	Thioredoxin reductase NTRC OS=Oryza sativa subsp. japonica GN=Os07g0657900 PE=1 SV=2	PF01134:Glucose inhibited division protein A;PF01266:FAD dependent oxidoreductase;PF00085:Thioredoxin;PF00070:Pyridine nucleotide-disulphide oxidoreductase;PF12831:FAD dependent oxidoreductase;PF07992:Pyridine nucleotide-disulphide oxidoreductase;PF00462:Glutaredoxin	GO:0055114//GO:0045454//GO:0008033	oxidation-reduction process//cell redox homeostasis//tRNA processing	--	--	GO:0050660//GO:0016491//GO:0015035//GO:0009055	flavin adenine dinucleotide binding//oxidoreductase activity//protein disulfide oxidoreductase activity//electron carrier activity	At2g41680_1	Thioredoxin reductase
transcript_HQ_TX_pn_transcript72715/f4p0/1029	1029	--	--	--	--	--	--	--	--	--	--	--	--	--	--	--	--	--	--	--	--	--	--	--	--	--	--
transcript_HQ_TX_pn_transcript1915/f2p0/4296	4295	63.8	0	XP_001756712.1	predicted protein [Physcomitrella patens]	77.304	0	XM_001756660.1	Physcomitrella patens subsp. patens predicted protein (PHYPADRAFT_118179) mRNA, complete cds	-	-	-	-	-	36	2.4e-222	sp|Q9LUG9|MD33A_ARATH	Mediator of RNA polymerase II transcription subunit 33A OS=Arabidopsis thaliana GN=MED33A PE=1 SV=1	--	--	--	--	--	--	--	--	--
transcript_HQ_TX_pn_transcript25090/f4p0/2491	2491	80.9	0	XP_001766998.1	predicted protein [Physcomitrella patens]	82.086	0	XM_001766946.1	Physcomitrella patens subsp. patens predicted protein (PHYPADRAFT_186100) mRNA, complete cds	-	-	-	-	-	53.3	9.8e-192	sp|Q6NPS8|NDOR1_ARATH	NADPH-dependent diflavin oxidoreductase 1 OS=Arabidopsis thaliana GN=ATR3 PE=1 SV=1	PF00258:Flavodoxin;PF12641:Flavodoxin domain;PF00667:FAD binding domain;PF00175:Oxidoreductase NAD-binding domain	GO:0055114	oxidation-reduction process	--	--	GO:0016491//GO:0010181	oxidoreductase activity//FMN binding	At3g02280	NADP-dependent flavoprotein reductase
transcript_HQ_TX_pn_transcript23136/f3p0/2595	2595	89	0	XP_001766498.1	predicted protein [Physcomitrella patens]	85.023	0	XM_001766446.1	Physcomitrella patens subsp. patens predicted protein (PHYPADRAFT_130801) mRNA, complete cds	K01868	TARS, thrS	threonyl-tRNA synthetase	6.1.1.3	ko00970; Genetic Information Processing; Translation; Aminoacyl-tRNA biosynthesis	73.3	3.8e-271	sp|F4IFC5|SYTM2_ARATH	Threonine--tRNA ligase, chloroplastic/mitochondrial 2 OS=Arabidopsis thaliana GN=EMB2761 PE=2 SV=1	PF07973:Threonyl and Alanyl tRNA synthetase second additional domain;PF00587:tRNA synthetase class II core domain (G, H, P, S and T)	GO:0043039//GO:0006418	tRNA aminoacylation//tRNA aminoacylation for protein translation	--	--	GO:0004812//GO:0016876//GO:0005524//GO:0000166	aminoacyl-tRNA ligase activity//ligase activity, forming aminoacyl-tRNA and related compounds//ATP binding//nucleotide binding	Hs20542271	Threonyl-tRNA synthetase
transcript_HQ_TX_pn_transcript68491/f2p0/1259	1259	57.3	6.8e-87	XP_001768502.1	predicted protein [Physcomitrella patens]	--	--	--	--	K00891	E2.7.1.71, aroK, aroL	shikimate kinase	2.7.1.71	ko01230; Metabolism; Global and overview maps; Biosynthesis of amino acids | ko00400; Metabolism; Amino acid metabolism; Phenylalanine, tyrosine and tryptophan biosynthesis	35.7	1.4e-29	sp|Q7X7H9|SK3_ORYSJ	Shikimate kinase 3, chloroplastic OS=Oryza sativa subsp. japonica GN=SK3 PE=1 SV=2	--	--	--	--	--	--	--	--	--
transcript_HQ_TX_pn_transcript46848/f2p0/1928	1928	--	--	--	--	91.667	1.36e-12	XM_001765039.1	Physcomitrella patens subsp. patens predicted protein (PHYPADRAFT_233228) mRNA, complete cds	--	--	--	--	--	--	--	--	--	--	--	--	--	--	--	--	--	--
transcript_HQ_TX_pn_transcript5159/f2p0/3695	3692	87.7	0	XP_001765583.1	predicted protein [Physcomitrella patens]	83.844	0	XM_001765531.1	Physcomitrella patens subsp. patens predicted protein (PHYPADRAFT_212161) mRNA, complete cds	K01490	AMPD	AMP deaminase	3.5.4.6	ko00230; Metabolism; Nucleotide metabolism; Purine metabolism	74.4	3e-290	sp|O80452|AMPD_ARATH	AMP deaminase OS=Arabidopsis thaliana GN=AMPD PE=1 SV=2	PF00962:Adenosine/AMP deaminase	--	--	--	--	GO:0019239	deaminase activity	At2g38280	Adenosine monophosphate deaminase
transcript_HQ_TX_pn_transcript10435/f2p0/3112	3108	86.6	6.9e-96	XP_001768661.1	predicted protein [Physcomitrella patens]	82.791	0	XM_001768609.1	Physcomitrella patens subsp. patens predicted protein (PHYPADRAFT_166175) mRNA, complete cds	K14306	NUP62, NSP1	nuclear pore complex protein Nup62	-	ko03013; Genetic Information Processing; Translation; RNA transport	61.9	7.2e-59	sp|Q8L7F7|NUP62_ARATH	Nuclear pore complex protein NUP62 OS=Arabidopsis thaliana GN=NUP62 PE=1 SV=1	PF04136:Sec34-like family ;PF04111:Autophagy protein Apg6;PF01920:Prefoldin subunit;PF02601:Exonuclease VII, large subunit	GO:0006914//GO:0006886//GO:0006457	autophagy//intracellular protein transport//protein folding	GO:0005801//GO:0016272//GO:0016020	cis-Golgi network//prefoldin complex//membrane	GO:0051082//GO:0008855	unfolded protein binding//exodeoxyribonuclease VII activity	Hs6912544	Nuclear porin
transcript_HQ_TX_pn_transcript48734/f3p0/1971	1971	76.4	4.1e-147	XP_001781695.1	predicted protein [Physcomitrella patens]	78.564	4.03e-162	XM_001781643.1	Physcomitrella patens subsp. patens predicted protein (PHYPADRAFT_197877) mRNA, complete cds	-	-	-	-	-	61.9	2.6e-118	sp|C6TBN2|AKR1_SOYBN	Probable aldo-keto reductase 1 OS=Glycine max GN=AKR1 PE=2 SV=1	--	--	--	--	--	--	--	At1g60730	Voltage-gated shaker-like K+ channel, subunit beta/KCNAB
transcript_HQ_TX_pn_transcript71623/f3p0/1106	1106	78	1.4e-107	XP_001757538.1	predicted protein [Physcomitrella patens]	84.335	1.36e-149	XM_001757588.1	Physcomitrella patens subsp. patens predicted protein (PHYPADRAFT_119427) mRNA, complete cds	K08917	LHCB6	light-harvesting complex II chlorophyll a/b binding protein 6	-	ko00196; Metabolism; Energy metabolism; Photosynthesis - antenna proteins	82.9	1.8e-92	sp|P27524|CB4A_SOLLC	Chlorophyll a-b binding protein CP24 10A, chloroplastic OS=Solanum lycopersicum GN=CAP10A PE=3 SV=1	--	--	--	--	--	--	--	--	--
transcript_HQ_TX_pn_transcript5220/f2p0/3691	3691	36.9	5.8e-86	XP_001773538.1	predicted protein [Physcomitrella patens]	--	--	--	--	-	-	-	-	-	--	--	--	--	--	--	--	--	--	--	--	--	--
transcript_HQ_TX_pn_transcript71401/f5p0/1118	1118	89.6	3.1e-67	XP_001759830.1	predicted protein [Physcomitrella patens]	86.413	5.25e-109	XM_001765462.1	Physcomitrella patens subsp. patens predicted protein (PHYPADRAFT_48708) mRNA, partial cds	-	-	-	-	-	83.6	1.3e-58	sp|O49627|ISU1_ARATH	Iron-sulfur cluster assembly protein 1 OS=Arabidopsis thaliana GN=ISU1 PE=2 SV=1	PF01592:NifU-like N terminal domain	GO:0016226	iron-sulfur cluster assembly	--	--	GO:0051536//GO:0005506	iron-sulfur cluster binding//iron ion binding	At4g22220	Iron binding protein involved in Fe-S cluster formation
transcript_HQ_TX_pn_transcript35130/f2p0/2240	2240	90.8	1.3e-59	XP_001775240.1	predicted protein [Physcomitrella patens]	--	--	--	--	-	-	-	-	-	32.8	1.3e-12	sp|Q9SIE7|PLAT2_ARATH	PLAT domain-containing protein 2 OS=Arabidopsis thaliana GN=PLAT2 PE=2 SV=1	PF01477:PLAT/LH2 domain	--	--	--	--	GO:0005515	protein binding	--	--
transcript_HQ_TX_pn_transcript55683/f2p0/1681	1681	61.8	6.4e-72	XP_001759199.1	predicted protein [Physcomitrella patens]	--	--	--	--	K13114	PNN	pinin	-	ko03013; Genetic Information Processing; Translation; RNA transport | ko03015; Genetic Information Processing; Translation; mRNA surveillance pathway	27.7	1.6e-07	sp|Q5R5X0|PININ_PONAB	Pinin OS=Pongo abelii GN=PNN PE=2 SV=1	--	--	--	--	--	--	--	At1g15200	Pinin (desmosome-associated protein)
transcript_HQ_TX_pn_transcript60857/f2p0/1559	1557	74.7	3e-140	BAD18008.2	plastid division site determinant MinD [Physcomitrella patens]	78.026	4.19e-146	XM_002990239.1	Selaginella moellendorffii hypothetical protein, mRNA	K03609	minD	septum site-determining protein MinD	-	-	70.9	2.3e-114	sp|Q9MBA2|MIND1_ARATH	Putative septum site-determining protein minD homolog, chloroplastic OS=Arabidopsis thaliana GN=MIND1 PE=1 SV=1	PF00448:SRP54-type protein, GTPase domain;PF00142:4Fe-4S iron sulfur cluster binding proteins, NifH/frxC family;PF01268:Formate--tetrahydrofolate ligase	GO:0009396//GO:0055114//GO:0006614	folic acid-containing compound biosynthetic process//oxidation-reduction process//SRP-dependent cotranslational protein targeting to membrane	--	--	GO:0004329//GO:0005525//GO:0016491//GO:0005524	formate-tetrahydrofolate ligase activity//GTP binding//oxidoreductase activity//ATP binding	At5g24020	Predicted ATPase, nucleotide-binding
transcript_HQ_TX_pn_transcript4414/f7p0/3775	3775	95.3	4e-308	XP_001777804.1	predicted protein [Physcomitrella patens]	83.978	0	XM_001777752.1	Physcomitrella patens subsp. patens predicted protein (PHYPADRAFT_145451) mRNA, complete cds	-	-	-	-	-	71.3	5.8e-244	sp|Q9SW48|INVB_ARATH	Probable alkaline/neutral invertase B OS=Arabidopsis thaliana GN=INVB PE=1 SV=1	PF12899:Alkaline and neutral invertase	--	--	--	--	GO:0033926	glycopeptide alpha-N-acetylgalactosaminidase activity	--	--
transcript_HQ_TX_pn_transcript61786/f76p0/1418	1418	86.9	2.5e-122	XP_001782032.1	predicted protein [Physcomitrella patens]	77.876	9.7e-28	XM_002508851.1	Micromonas sp. RCC299 chromosome 10 triosephosphate isomerase (TIM) mRNA, complete cds	K01803	TPI, tpiA	triosephosphate isomerase (TIM)	5.3.1.1	ko01200; Metabolism; Global and overview maps; Carbon metabolism | ko01230; Metabolism; Global and overview maps; Biosynthesis of amino acids | ko00010; Metabolism; Carbohydrate metabolism; Glycolysis / Gluconeogenesis | ko00051; Metabolism; Carbohydrate metabolism; Fructose and mannose metabolism | ko00562; Metabolism; Carbohydrate metabolism; Inositol phosphate metabolism | ko00710; Metabolism;…	69.8	2.7e-109	sp|Q9SKP6|TPIC_ARATH	Triosephosphate isomerase, chloroplastic OS=Arabidopsis thaliana GN=TIM PE=1 SV=1	PF00121:Triosephosphate isomerase	GO:0008152	metabolic process	--	--	GO:0004807	triose-phosphate isomerase activity	At2g21170	Triosephosphate isomerase
transcript_HQ_TX_pn_transcript24596/f2p0/2541	2541	64.7	7.7e-170	ABK24232.1	unknown [Picea sitchensis]	89.195	0	XM_001774795.1	Physcomitrella patens subsp. patens predicted protein (PHYPADRAFT_141762) mRNA, complete cds	K02218	CSNK1, CKI	casein kinase 1	2.7.11.1	ko04011; Environmental Information Processing; Signal transduction; MAPK signaling pathway - yeast | ko04392; Environmental Information Processing; Signal transduction; Hippo signaling pathway -multiple species	85.1	3.8e-159	sp|P42158|CKL1_ARATH	Casein kinase 1-like protein 1 OS=Arabidopsis thaliana GN=CKL1 PE=2 SV=2	PF00069:Protein kinase domain;PF07714:Protein tyrosine kinase	GO:0006468	protein phosphorylation	--	--	GO:0005524//GO:0004672	ATP binding//protein kinase activity	At4g26100	Casein kinase (serine/threonine/tyrosine protein kinase)
transcript_HQ_TX_pn_transcript38873/f10p0/2045	2045	83	1.6e-282	XP_001770321.1	predicted protein [Physcomitrella patens]	79.588	0	XM_001770269.1	Physcomitrella patens subsp. patens predicted protein (PHYPADRAFT_188815) mRNA, complete cds	K00895	pfp, PFP	diphosphate-dependent phosphofructokinase	2.7.1.90	ko00010; Metabolism; Carbohydrate metabolism; Glycolysis / Gluconeogenesis | ko00030; Metabolism; Carbohydrate metabolism; Pentose phosphate pathway | ko00051; Metabolism; Carbohydrate metabolism; Fructose and mannose metabolism	67.8	5e-218	sp|Q41141|PFPB_RICCO	Pyrophosphate--fructose 6-phosphate 1-phosphotransferase subunit beta OS=Ricinus communis GN=PFP-BETA PE=3 SV=1	PF00365:Phosphofructokinase	GO:0006096	glycolytic process	--	--	GO:0003872	6-phosphofructokinase activity	At1g12000	Pyrophosphate-dependent phosphofructo-1-kinase
transcript_HQ_TX_pn_transcript60735/f2p0/1563	1566	56.5	1.9e-94	XP_001768242.1	PsbY photosystem II polypeptide [Physcomitrella patens]	--	--	--	--	K02723	psbY	photosystem II PsbY protein	-	ko00195; Metabolism; Energy metabolism; Photosynthesis	46.5	8.2e-19	sp|P80470|PSBY_SPIOL	Photosystem II core complex proteins psbY, chloroplastic OS=Spinacia oleracea GN=PSBY PE=1 SV=2	PF00796:Photosystem I reaction centre subunit VIII;PF06298:Photosystem II protein Y (PsbY);PF00892:EamA-like transporter family	GO:0015979	photosynthesis	GO:0009523//GO:0009522//GO:0016020//GO:0016021	photosystem II//photosystem I//membrane//integral component of membrane	GO:0030145	manganese ion binding	--	--
transcript_HQ_TX_pn_transcript2847/f4p0/4061	4061	86.3	0	XP_001784554.1	condensin complex component SMC3 [Physcomitrella patens]	87.148	0	XM_001784502.1	Physcomitrella patens subsp. patens condensin complex component SMC3 (CPC1505) mRNA, complete cds	K06669	SMC3, CSPG6	structural maintenance of chromosome 3 (chondroitin sulfate proteoglycan 6)	-	ko04110; Cellular Processes; Cell growth and death; Cell cycle | ko04111; Cellular Processes; Cell growth and death; Cell cycle - yeast | ko04113; Cellular Processes; Cell growth and death; Meiosis - yeast | ko04114; Cellular Processes; Cell growth and death; Oocyte meiosis	58.2	0	sp|Q56YN8|SMC3_ARATH	Structural maintenance of chromosomes protein 3 OS=Arabidopsis thaliana GN=SMC3 PE=2 SV=1	PF13304:AAA domain, putative AbiEii toxin, Type IV TA system;PF06470:SMC proteins Flexible Hinge Domain	GO:0051276	chromosome organization	GO:0005694	chromosome	GO:0005524//GO:0005515	ATP binding//protein binding	At2g27170	Structural maintenance of chromosome protein 3 (sister chromatid cohesion complex Cohesin, subunit SMC3)
transcript_HQ_TX_pn_transcript2798/f2p0/4092	4091	63.8	2.1e-177	XP_001766573.1	predicted protein [Physcomitrella patens]	80.156	3.33e-96	XM_001766521.1	Physcomitrella patens subsp. patens predicted protein (PHYPADRAFT_130931) mRNA, complete cds	-	-	-	-	-	71.7	1.7e-36	sp|Q9C882|GTL1_ARATH	Trihelix transcription factor GTL1 OS=Arabidopsis thaliana GN=GTL1 PE=1 SV=2	--	--	--	--	--	--	--	At1g33240	Transcription factor GT-2 and related proteins, contains trihelix DNA-binding/SANT domain
transcript_HQ_TX_pn_transcript73268/f2p0/991	991	80.9	2.8e-51	XP_001777705.1	predicted protein [Physcomitrella patens]	--	--	--	--	-	-	-	-	-	36.1	3e-06	sp|P72752|Y2009_SYNY3	Thylakoid membrane protein ssl2009 OS=Synechocystis sp. (strain PCC 6803 / Kazusa) GN=ssl2009 PE=4 SV=1	--	--	--	--	--	--	--	--	--
transcript_HQ_TX_pn_transcript60542/f6p0/1552	1552	85.4	6.7e-177	XP_001768773.1	predicted protein [Physcomitrella patens]	79.022	0	XM_001768721.1	Physcomitrella patens subsp. patens predicted protein (PHYPADRAFT_214795) mRNA, complete cds	K00122	FDH	formate dehydrogenase	1.2.1.2	ko01200; Metabolism; Global and overview maps; Carbon metabolism | ko00630; Metabolism; Carbohydrate metabolism; Glyoxylate and dicarboxylate metabolism | ko00680; Metabolism; Energy metabolism; Methane metabolism	63.8	7.3e-129	sp|Q9SXP2|FDH1_ORYSJ	Formate dehydrogenase 1, mitochondrial OS=Oryza sativa subsp. japonica GN=Os06g0486800 PE=1 SV=2	PF02826:D-isomer specific 2-hydroxyacid dehydrogenase, NAD binding domain;PF00389:D-isomer specific 2-hydroxyacid dehydrogenase, catalytic domain;PF03446:NAD binding domain of 6-phosphogluconate dehydrogenase	GO:0008152//GO:0055114	metabolic process//oxidation-reduction process	--	--	GO:0004616//GO:0016616//GO:0051287	phosphogluconate dehydrogenase (decarboxylating) activity//oxidoreductase activity, acting on the CH-OH group of donors, NAD or NADP as acceptor//NAD binding	At5g14780	Glyoxylate/hydroxypyruvate reductase (D-isomer-specific 2-hydroxy acid dehydrogenase superfamily)
transcript_HQ_TX_pn_transcript34931/f2p0/2239	2239	74.6	1.3e-85	XP_001772136.1	predicted protein [Physcomitrella patens]	--	--	--	--	K00218	por	protochlorophyllide reductase	1.3.1.33	ko00860; Metabolism; Metabolism of cofactors and vitamins; Porphyrin and chlorophyll metabolism	57.8	8.3e-57	sp|O80333|POR_MARPA	Protochlorophyllide reductase, chloroplastic OS=Marchantia paleacea GN=PORA PE=2 SV=1	PF01370:NAD dependent epimerase/dehydratase family;PF12242:NAD(P)H binding domain of trans-2-enoyl-CoA reductase	GO:0055114	oxidation-reduction process	--	--	GO:0003824//GO:0050662//GO:0016491	catalytic activity//coenzyme binding//oxidoreductase activity	At4g27440	Dehydrogenases with different specificities (related to short-chain alcohol dehydrogenases)
transcript_HQ_TX_pn_transcript38870/f4p0/2138	2138	52.9	5.9e-139	XP_001752375.1	predicted protein [Physcomitrella patens]	--	--	--	--	-	-	-	-	-	33.5	6.5e-67	sp|Q9SK82|U85A1_ARATH	UDP-glycosyltransferase 85A1 OS=Arabidopsis thaliana GN=UGT85A1 PE=2 SV=1	PF00201:UDP-glucoronosyl and UDP-glucosyl transferase	GO:0008152	metabolic process	--	--	GO:0016758	transferase activity, transferring hexosyl groups	At1g22400	UDP-glucuronosyl and UDP-glucosyl transferase
transcript_HQ_TX_pn_transcript47835/f3p0/1935	1935	78.8	1.7e-193	XP_001752413.1	predicted protein [Physcomitrella patens]	--	--	--	--	K15400	HHT1	omega-hydroxypalmitate O-feruloyl transferase	2.3.1.188	ko00073; Metabolism; Lipid metabolism; Cutin, suberine and wax biosynthesis	33.2	1e-63	sp|Q94CD1|HHT1_ARATH	Omega-hydroxypalmitate O-feruloyl transferase OS=Arabidopsis thaliana GN=HHT1 PE=1 SV=1	PF02458:Transferase family	--	--	--	--	GO:0016747	transferase activity, transferring acyl groups other than amino-acyl groups	--	--
transcript_HQ_TX_pn_transcript12900/f2p0/3031	3025	67.8	5.4e-223	XP_001752532.1	predicted protein [Physcomitrella patens]	--	--	--	--	K15631	ABA3	molybdenum cofactor sulfurtransferase	2.8.1.9	-	28.3	5.6e-32	sp|Q96EN8|MOCOS_HUMAN	Molybdenum cofactor sulfurase OS=Homo sapiens GN=MOCOS PE=1 SV=2	--	--	--	--	--	--	--	At4g22980	Molybdenum cofactor sulfurase
transcript_HQ_TX_pn_transcript31295/f5p0/2338	2338	78.7	1.6e-262	XP_001775079.1	ATP-binding cassette transporter, subfamily G, member 12, group WBC protein PpABCG12 [Physcomitrella patens]	--	--	--	--	K05681	ABCG2, CD338	ATP-binding cassette, subfamily G (WHITE), member 2	-	ko02010; Environmental Information Processing; Membrane transport; ABC transporters | ko04976; Organismal Systems; Digestive system; Bile secretion | ko01523; Human Diseases; Drug resistance: Antineoplastic; Antifolate resistance	40.9	1.8e-110	sp|Q9LFG8|AB20G_ARATH	ABC transporter G family member 20 OS=Arabidopsis thaliana GN=ABCG20 PE=2 SV=1	PF00005:ABC transporter;PF00437:Type II/IV secretion system protein;PF13304:AAA domain, putative AbiEii toxin, Type IV TA system;PF01061:ABC-2 type transporter	GO:0006810	transport	GO:0016020	membrane	GO:0016887//GO:0005524	ATPase activity//ATP binding	At3g53510	Transporter, ABC superfamily (Breast cancer resistance protein)
transcript_HQ_TX_pn_transcript13926/f2p0/2979	2979	69.8	2.4e-50	XP_001754795.1	predicted protein [Physcomitrella patens]	--	--	--	--	-	-	-	-	-	53.3	4.1e-35	sp|Q9LDY5|FK172_ARATH	Peptidyl-prolyl cis-trans isomerase FKBP17-2, chloroplastic OS=Arabidopsis thaliana GN=FKBP17-2 PE=1 SV=1	--	--	--	--	--	--	--	At1g18170	FKBP-type peptidyl-prolyl cis-trans isomerase
transcript_HQ_TX_pn_transcript67917/f2p0/1324	1324	70.9	1.9e-71	XP_001769447.1	predicted protein [Physcomitrella patens]	--	--	--	--	K11294	NCL, NSR1	nucleolin	-	ko05130; Human Diseases; Infectious diseases: Bacterial; Pathogenic Escherichia coli infection	50.5	7.1e-48	sp|Q08935|ROC1_NICSY	29 kDa ribonucleoprotein A, chloroplastic OS=Nicotiana sylvestris PE=2 SV=1	PF16367:RNA recognition motif;PF00076:RNA recognition motif. (a.k.a. RRM, RBD, or RNP domain)	--	--	--	--	GO:0003676	nucleic acid binding	At2g37220	FOG: RRM domain
transcript_HQ_TX_pn_transcript51588/f5p0/1838	1838	87.3	3e-83	DAA64769.1	TPA_inf: CCAAT-box binding factor HAP3-like protein [Physcomitrella patens]	83.108	3.32e-68	XM_017323892.1	PREDICTED: Malus x domestica nuclear transcription factor Y subunit B-3-like (LOC103405047), transcript variant X2, mRNA	K08065	NFYB	nuclear transcription Y subunit beta	-	ko04612; Organismal Systems; Immune system; Antigen processing and presentation | ko05152; Human Diseases; Infectious diseases: Bacterial; Tuberculosis | ko05166; Human Diseases; Infectious diseases: Viral; HTLV-I infection	84.8	1.7e-52	sp|O23310|NFYB3_ARATH	Nuclear transcription factor Y subunit B-3 OS=Arabidopsis thaliana GN=NFYB3 PE=2 SV=1	PF00125:Core histone H2A/H2B/H3/H4	--	--	--	--	GO:0003677	DNA binding	At4g14540	CCAAT-binding factor, subunit A (HAP3)
transcript_HQ_TX_pn_transcript15261/f6p0/2865	2865	76.4	0	XP_001777520.1	predicted protein [Physcomitrella patens]	82.827	0	XM_001777468.1	Physcomitrella patens subsp. patens predicted protein (PHYPADRAFT_169848) mRNA, complete cds	-	-	-	-	-	49.3	8.4e-187	sp|Q9LK39|AAE16_ARATH	Probable acyl-activating enzyme 16, chloroplastic OS=Arabidopsis thaliana GN=AAE16 PE=2 SV=1	PF00501:AMP-binding enzyme	GO:0008152	metabolic process	--	--	GO:0003824	catalytic activity	At4g14070	Long-chain acyl-CoA synthetases (AMP-forming)
transcript_HQ_TX_pn_transcript6583/f3p0/3533	3534	85.1	0	XP_001757112.1	predicted protein [Physcomitrella patens]	86.368	0	XM_001757060.1	Physcomitrella patens subsp. patens predicted protein (PHYPADRAFT_56033) mRNA, complete cds	K01870	IARS, ileS	isoleucyl-tRNA synthetase	6.1.1.5	ko00970; Genetic Information Processing; Translation; Aminoacyl-tRNA biosynthesis	61.6	3.7e-309	sp|Q8RXK8|SYIM_ARATH	Isoleucine--tRNA ligase, chloroplastic/mitochondrial OS=Arabidopsis thaliana GN=OVA2 PE=2 SV=1	PF13603:Leucyl-tRNA synthetase, Domain 2;PF08264:Anticodon-binding domain of tRNA;PF00133:tRNA synthetases class I (I, L, M and V);PF09334:tRNA synthetases class I (M)	GO:0006418	tRNA aminoacylation for protein translation	--	--	GO:0004812//GO:0005524//GO:0002161//GO:0000166	aminoacyl-tRNA ligase activity//ATP binding//aminoacyl-tRNA editing activity//nucleotide binding	At5g49030	Isoleucyl-tRNA synthetase
transcript_HQ_TX_pn_transcript32228/f2p0/2293	2293	84.6	1.9e-297	XP_001751852.1	predicted protein [Physcomitrella patens]	84.847	0	XM_001751800.1	Physcomitrella patens subsp. patens predicted protein (PHYPADRAFT_201540) mRNA, complete cds	K00029	E1.1.1.40, maeB	malate dehydrogenase (oxaloacetate-decarboxylating)(NADP+)	1.1.1.40	ko01200; Metabolism; Global and overview maps; Carbon metabolism | ko00620; Metabolism; Carbohydrate metabolism; Pyruvate metabolism | ko00710; Metabolism; Energy metabolism; Carbon fixation in photosynthetic organisms	63.4	1.1e-221	sp|P34105|MAOX_POPTR	NADP-dependent malic enzyme OS=Populus trichocarpa PE=2 SV=3	PF00390:Malic enzyme, N-terminal domain;PF03949:Malic enzyme, NAD binding domain	GO:0055114	oxidation-reduction process	--	--	GO:0004471//GO:0051287	malate dehydrogenase (decarboxylating) (NAD+) activity//NAD binding	At2g19900	NADP+-dependent malic enzyme
transcript_HQ_TX_pn_transcript41267/f3p0/2085	2085	44.6	1.4e-36	XP_001785274.1	predicted protein [Physcomitrella patens]	--	--	--	--	K13199	SERBP1	plasminogen activator inhibitor 1 RNA-binding protein	-	-	37.4	3e-16	sp|Q9SQ56|RGGA_TOBAC	RGG repeats nuclear RNA binding protein A (Fragment) OS=Nicotiana tabacum GN=RggA PE=2 SV=1	--	--	--	--	--	--	--	At4g16830	Predicted RNA-binding protein
transcript_HQ_TX_pn_transcript71964/f2p0/1085	1085	87.7	3.1e-112	XP_001759891.1	predicted protein [Physcomitrella patens]	81.115	0	XM_001759839.1	Physcomitrella patens subsp. patens predicted protein (PHYPADRAFT_162107) mRNA, complete cds	K03259	EIF4E	translation initiation factor 4E	-	ko03013; Genetic Information Processing; Translation; RNA transport | ko04066; Environmental Information Processing; Signal transduction; HIF-1 signaling pathway | ko04151; Environmental Information Processing; Signal transduction; PI3K-Akt signaling pathway | ko04150; Environmental Information Processing; Signal transduction; mTOR signaling pathway | ko04910; Organismal Systems; Endocrine system…	71.1	1.5e-80	sp|P48599|IF4E1_ORYSJ	Eukaryotic translation initiation factor 4E-1 OS=Oryza sativa subsp. japonica GN=Os01g0970400 PE=2 SV=1	PF01652:Eukaryotic initiation factor 4E	GO:0006413	translational initiation	GO:0005737	cytoplasm	GO:0003723//GO:0003743	RNA binding//translation initiation factor activity	At4g18040	Translation initiation factor 4F, cap-binding subunit (eIF-4E) and related cap-binding proteins
transcript_HQ_TX_pn_transcript16189/f2p0/2826	2823	74	9.1e-156	XP_001758863.1	predicted protein [Physcomitrella patens]	--	--	--	--	-	-	-	-	-	27.3	2.9e-51	sp|Q9LYZ9|PP362_ARATH	Pentatricopeptide repeat-containing protein At5g02860 OS=Arabidopsis thaliana GN=At5g02860 PE=2 SV=1	PF13176:Tetratricopeptide repeat	--	--	--	--	GO:0005515	protein binding	At5g02860	FOG: PPR repeat
transcript_HQ_TX_pn_transcript19352/f2p0/2732	2732	59.6	1.5e-166	XP_001776768.1	predicted protein [Physcomitrella patens]	76.944	3.63e-109	XM_001784351.1	Physcomitrella patens subsp. patens predicted protein (PHYPADRAFT_200090) mRNA, complete cds	K08472	MLO	mlo protein	-	-	41.2	1.7e-83	sp|Q94KB2|MLO13_ARATH	MLO-like protein 13 OS=Arabidopsis thaliana GN=MLO13 PE=2 SV=1	PF03094:Mlo family;PF05887:Procyclic acidic repetitive protein (PARP);PF02535:ZIP Zinc transporter	GO:0055085//GO:0006952//GO:0030001	transmembrane transport//defense response//metal ion transport	GO:0016021//GO:0016020	integral component of membrane//membrane	GO:0046873	metal ion transmembrane transporter activity	--	--
transcript_HQ_TX_pn_transcript2728/f12p0/4096	4096	52.2	1.4e-234	OAE28328.1	hypothetical protein AXG93_2490s1180 [Marchantia polymorpha subsp. polymorpha]	85.685	4.04e-140	XM_001777149.1	Physcomitrella patens subsp. patens predicted protein (PHYPADRAFT_144605) mRNA, partial cds	K14297	NUP98, ADAR2, NUP116	nuclear pore complex protein Nup98-Nup96	-	ko03013; Genetic Information Processing; Translation; RNA transport | ko05164; Human Diseases; Infectious diseases: Viral; Influenza A	46.6	9.2e-171	sp|Q8RY25|NU98A_ARATH	Nuclear pore complex protein NUP98A OS=Arabidopsis thaliana GN=NUP98A PE=1 SV=1	PF04096:Nucleoporin autopeptidase	GO:0006810	transport	GO:0005643	nuclear pore	--	--	At1g10390	Nuclear pore complex, Nup98 component (sc Nup145/Nup100/Nup116)
transcript_LQ_TX_pn_transcript43592/f2p0/1959	1955	43.7	7.1e-91	XP_001758732.1	predicted protein [Physcomitrella patens]	--	--	--	--	-	-	-	-	-	--	--	--	--	--	--	--	--	--	--	--	At3g46450	Phosphatidylinositol transfer protein SEC14 and related proteins
transcript_HQ_TX_pn_transcript29900/f6p0/2374	2374	79.8	4e-96	XP_001764582.1	predicted protein [Physcomitrella patens]	--	--	--	--	-	-	-	-	-	50.9	1.3e-60	sp|Q9FL59|FTIP1_ARATH	FT-interacting protein 1 OS=Arabidopsis thaliana GN=FTIP1 PE=1 SV=1	--	--	--	--	--	--	--	--	--
transcript_HQ_TX_pn_transcript41002/f20p0/2022	2022	94.1	1.9e-248	XP_001758348.1	predicted protein [Physcomitrella patens]	85.973	0	XM_001758296.1	Physcomitrella patens subsp. patens predicted protein (PHYPADRAFT_178763) mRNA, complete cds	K00827	AGXT2	alanine-glyoxylate transaminase / (R)-3-amino-2-methylpropionate-pyruvate transaminase [EC:2.6.1.44 2.6.1.40]	2.6.1.44,2.6.1.40	ko00250; Metabolism; Amino acid metabolism; Alanine, aspartate and glutamate metabolism | ko00260; Metabolism; Amino acid metabolism; Glycine, serine and threonine metabolism | ko00270; Metabolism; Amino acid metabolism; Cysteine and methionine metabolism | ko00280; Metabolism; Amino acid metabolism; Valine, leucine and isoleucine degradation	70.6	8e-192	sp|Q940M2|AGT21_ARATH	Alanine--glyoxylate aminotransferase 2 homolog 1, mitochondrial OS=Arabidopsis thaliana GN=AGT2 PE=1 SV=1	PF00202:Aminotransferase class-III	--	--	--	--	GO:0030170//GO:0008483	pyridoxal phosphate binding//transaminase activity	At3g08860	Alanine-glyoxylate aminotransferase AGT2
transcript_HQ_TX_pn_transcript6313/f7p0/3552	3552	70.6	0	CAM90409.1	HAK1 potassium transporter [Physcomitrella patens]	75.221	1.93e-18	XM_019332992.1	PREDICTED: Ipomoea nil potassium transporter 5-like (LOC109182795), mRNA	K03549	kup	KUP system potassium uptake protein	-	-	45.1	2.3e-194	sp|Q6H4R6|HAK23_ORYSJ	Potassium transporter 23 OS=Oryza sativa subsp. japonica GN=HAK23 PE=2 SV=1	PF02705:K+ potassium transporter	GO:0071805	potassium ion transmembrane transport	GO:0016020	membrane	GO:0015079	potassium ion transmembrane transporter activity	--	--
transcript_HQ_TX_pn_transcript51051/f2p0/1849	1849	66.4	4.9e-134	XP_001779416.1	predicted protein [Physcomitrella patens]	78.801	6.28e-165	XM_001783228.1	Physcomitrella patens subsp. patens predicted protein (PHYPADRAFT_98570) mRNA, complete cds	--	--	--	--	--	--	--	--	--	PF00646:F-box domain;PF12937:F-box-like	--	--	--	--	GO:0005515	protein binding	--	--
transcript_HQ_TX_pn_transcript74533/f12p0/829	829	62.9	1.2e-26	XP_001777120.1	predicted protein [Physcomitrella patens]	--	--	--	--	K02935	RP-L7, MRPL12, rplL	large subunit ribosomal protein L7/L12	-	ko03010; Genetic Information Processing; Translation; Ribosome	47.5	1.2e-16	sp|Q1ACG9|RK12_CHAVU	50S ribosomal protein L12, chloroplastic OS=Chara vulgaris GN=rpl12 PE=3 SV=2	PF16320:Ribosomal protein L7/L12 dimerisation domain;PF00542:Ribosomal protein L7/L12 C-terminal domain	GO:0006412	translation	GO:0005840//GO:0005622	ribosome//intracellular	GO:0003735	structural constituent of ribosome	At3g27830	Mitochondrial/chloroplast ribosomal protein L12
transcript_HQ_TX_pn_transcript76300/f3p0/654	654	--	--	--	--	--	--	--	--	--	--	--	--	--	--	--	--	--	--	--	--	--	--	--	--	--	--
transcript_HQ_TX_pn_transcript24303/f9p0/2546	2546	79.9	4.5e-178	XP_001771741.1	predicted protein [Physcomitrella patens]	--	--	--	--	-	-	-	-	-	44.8	4.6e-88	sp|Q6ZJD3|PLP2_ORYSJ	Patatin-like protein 2 OS=Oryza sativa subsp. japonica GN=PLP2 PE=3 SV=1	PF01734:Patatin-like phospholipase	GO:0006629	lipid metabolic process	--	--	--	--	At4g37050	Ca2+-independent phospholipase A2
transcript_HQ_TX_pn_transcript16377/f4p0/2857	2857	58.8	3.2e-55	XP_001757346.1	predicted protein [Physcomitrella patens]	87.615	1.46e-63	XM_001759455.1	Physcomitrella patens subsp. patens predicted protein (PHYPADRAFT_46954) mRNA, partial cds	-	-	-	-	-	52.5	2.1e-36	sp|Q94A57|PHL2_ARATH	Protein PHR1-LIKE 2 OS=Arabidopsis thaliana GN=PHL2 PE=1 SV=1	--	--	--	--	--	--	--	--	--
transcript_HQ_TX_pn_transcript73994/f2p0/923	922	67.9	1.5e-86	XP_001779663.1	predicted protein [Physcomitrella patens]	--	--	--	--	-	-	-	-	-	--	--	--	--	--	--	--	--	--	--	--	At1g49980	Predicted DNA damage inducible protein
transcript_HQ_TX_pn_transcript39779/f2p0/2118	2118	88.7	8.7e-252	XP_001755566.1	predicted protein [Physcomitrella patens]	85.471	0	XM_001755514.1	Physcomitrella patens subsp. patens predicted protein (PHYPADRAFT_116924) mRNA, complete cds	K01961	accC	acetyl-CoA carboxylase, biotin carboxylase subunit [EC:6.4.1.2 6.3.4.14]	6.4.1.2,6.3.4.14	ko01200; Metabolism; Global and overview maps; Carbon metabolism | ko01212; Metabolism; Global and overview maps; Fatty acid metabolism | ko00620; Metabolism; Carbohydrate metabolism; Pyruvate metabolism | ko00640; Metabolism; Carbohydrate metabolism; Propanoate metabolism | ko00720; Metabolism; Energy metabolism; Carbon fixation pathways in prokaryotes | ko00061; Metabolism; Lipid metabolism; Fa…	76.6	2.1e-227	sp|B9HBA8|ACCC1_POPTR	Biotin carboxylase 1, chloroplastic OS=Populus trichocarpa GN=POPTRDRAFT_831870 PE=2 SV=1	PF07478:D-ala D-ala ligase C-terminus;PF02786:Carbamoyl-phosphate synthase L chain, ATP binding domain	--	--	--	--	GO:0008716//GO:0005524	D-alanine-D-alanine ligase activity//ATP binding	At5g35360	3-Methylcrotonyl-CoA carboxylase, biotin-containing subunit/Propionyl-CoA carboxylase, alpha chain/Acetyl-CoA carboxylase, biotin carboxylase subunit
transcript_HQ_TX_pn_transcript31582/f9p0/2286	2286	71.6	6.6e-221	XP_001764689.1	predicted protein [Physcomitrella patens]	--	--	--	--	-	-	-	-	-	27.8	6.1e-15	sp|Q9M2W2|GSTL2_ARATH	Glutathione S-transferase L2, chloroplastic OS=Arabidopsis thaliana GN=GSTL2 PE=2 SV=1	PF02798:Glutathione S-transferase, N-terminal domain;PF10568:Outer mitochondrial membrane transport complex protein;PF13409:Glutathione S-transferase, N-terminal domain;PF13417:Glutathione S-transferase, N-terminal domain	GO:0006626	protein targeting to mitochondrion	GO:0005741	mitochondrial outer membrane	GO:0005515	protein binding	--	--
transcript_HQ_TX_pn_transcript18198/f3p0/2773	2773	73.7	2.9e-239	XP_001753438.1	predicted protein [Physcomitrella patens]	--	--	--	--	-	-	-	-	-	45.8	3.6e-134	sp|Q9SNC6|PUB13_ARATH	U-box domain-containing protein 13 OS=Arabidopsis thaliana GN=PUB13 PE=1 SV=1	PF13639:Ring finger domain;PF11789:Zinc-finger of the MIZ type in Nse subunit;PF00514:Armadillo/beta-catenin-like repeat;PF12678:RING-H2 zinc finger domain;PF04564:U-box domain	GO:0016567	protein ubiquitination	--	--	GO:0008270//GO:0005515//GO:0004842	zinc ion binding//protein binding//ubiquitin-protein transferase activity	At3g46510	FOG: Armadillo/beta-catenin-like repeats
transcript_HQ_TX_pn_transcript62721/f2p0/1518	1518	70	7.2e-115	XP_001780333.1	predicted protein [Physcomitrella patens]	82.247	0	XM_001780281.1	Physcomitrella patens subsp. patens predicted protein (PHYPADRAFT_108509) mRNA, complete cds	-	-	-	-	-	47.4	2e-62	sp|Q8LF05|RBL19_ARATH	Rhomboid-like protein 19 OS=Arabidopsis thaliana GN=RBL19 PE=2 SV=1	PF01694:Rhomboid family;PF08551:Eukaryotic integral membrane protein (DUF1751)	GO:0006890	retrograde vesicle-mediated transport, Golgi to ER	GO:0016021	integral component of membrane	GO:0004252	serine-type endopeptidase activity	At3g07950	Predicted membrane protein
transcript_HQ_TX_pn_transcript50717/f3p0/1853	1854	46.4	3.1e-43	XP_001761972.1	predicted protein [Physcomitrella patens]	--	--	--	--	-	-	-	-	-	--	--	--	--	PF01436:NHL repeat	--	--	--	--	GO:0005515	protein binding	--	--
transcript_HQ_TX_pn_transcript69708/f7p0/1201	1201	79.9	4.2e-78	XP_001756477.1	predicted protein [Physcomitrella patens]	--	--	--	--	-	-	-	-	-	--	--	--	--	PF00523:Fusion glycoprotein F0	GO:0006948	induction by virus of host cell-cell fusion	--	--	--	--	--	--
transcript_HQ_TX_pn_transcript28349/f6p0/2378	2377	57.8	6e-193	XP_001755400.1	predicted protein [Physcomitrella patens]	--	--	--	--	K05909	E1.10.3.2	laccase	1.10.3.2	-	41.1	6e-122	sp|Q9FLB5|LAC12_ARATH	Laccase-12 OS=Arabidopsis thaliana GN=LAC12 PE=2 SV=1	PF07731:Multicopper oxidase;PF07732:Multicopper oxidase;PF00394:Multicopper oxidase	GO:0055114	oxidation-reduction process	--	--	GO:0005507//GO:0016491	copper ion binding//oxidoreductase activity	At5g05390	Multicopper oxidases
transcript_HQ_TX_pn_transcript33948/f8p0/2257	2257	91	1.2e-270	XP_001766432.1	predicted protein [Physcomitrella patens]	87.429	0	XM_001766380.1	Physcomitrella patens subsp. patens predicted protein (PHYPADRAFT_185649) mRNA, complete cds	K04532	NAE1, APPBP1	amyloid beta precursor protein binding protein 1	-	ko05010; Human Diseases; Neurodegenerative diseases; Alzheimer's disease	56.4	2.7e-172	sp|P42744|AXR1_ARATH	NEDD8-activating enzyme E1 regulatory subunit AXR1 OS=Arabidopsis thaliana GN=AXR1 PE=1 SV=1	PF00899:ThiF family;PF04556:DpnII restriction endonuclease	GO:0009307	DNA restriction-modification system	--	--	GO:0003677//GO:0008641//GO:0009036	DNA binding//small protein activating enzyme activity//Type II site-specific deoxyribonuclease activity	At1g05180	NEDD8-activating complex, APP-BP1/UBA5 component
transcript_HQ_TX_pn_transcript11941/f2p0/3101	3101	80.8	9.9e-196	XP_001757519.1	predicted protein [Physcomitrella patens]	77.247	0	XM_001769918.1	Physcomitrella patens subsp. patens predicted protein (PHYPADRAFT_32383) mRNA, partial cds	-	-	-	-	-	39.5	2.7e-82	sp|O04203|HSPR2_ARATH	Nematode resistance protein-like HSPRO2 OS=Arabidopsis thaliana GN=HSPRO2 PE=1 SV=1	PF07231:Hs1pro-1 N-terminus	GO:0006952	defense response	--	--	--	--	--	--
transcript_HQ_TX_pn_transcript40151/f5p0/2107	2108	84.9	6.6e-292	XP_001772877.1	predicted protein [Physcomitrella patens]	85.35	0	XM_001772825.1	Physcomitrella patens subsp. patens predicted protein (PHYPADRAFT_107380) mRNA, complete cds	-	-	-	-	-	43.9	2.3e-125	sp|A2AJL3|FGGY_MOUSE	FGGY carbohydrate kinase domain-containing protein OS=Mus musculus GN=Fggy PE=1 SV=1	PF00370:FGGY family of carbohydrate kinases, N-terminal domain;PF02782:FGGY family of carbohydrate kinases, C-terminal domain	GO:0005975	carbohydrate metabolic process	--	--	GO:0016773	phosphotransferase activity, alcohol group as acceptor	At4g30310	Ribulose kinase and related carbohydrate kinases
transcript_HQ_TX_pn_transcript12655/f3p0/3064	3064	71.8	0	XP_001758672.1	predicted protein [Physcomitrella patens]	82.957	0	XM_001758620.1	Physcomitrella patens subsp. patens predicted protein (PHYPADRAFT_71628) mRNA, complete cds	K18081	MTMR1_2	myotubularin-related protein 1/2 [EC:3.1.3.64 3.1.3.95]	3.1.3.64,3.1.3.95	ko00562; Metabolism; Carbohydrate metabolism; Inositol phosphate metabolism | ko04070; Environmental Information Processing; Signal transduction; Phosphatidylinositol signaling system	40.1	2e-162	sp|F4J3T8|MYTM1_ARATH	Phosphatidylinositol-3-phosphatase myotubularin-1 OS=Arabidopsis thaliana GN=MTM1 PE=1 SV=1	PF00102:Protein-tyrosine phosphatase;PF00782:Dual specificity phosphatase, catalytic domain	GO:0006470	protein dephosphorylation	--	--	GO:0004725//GO:0008138	protein tyrosine phosphatase activity//protein tyrosine/serine/threonine phosphatase activity	At3g10550	Phosphatidylinositol 3-phosphate 3-phosphatase myotubularin MTM1
transcript_HQ_TX_pn_transcript17481/f5p0/2799	2799	73.3	2.4e-310	XP_001778373.1	predicted protein [Physcomitrella patens]	86.069	0	XM_001778321.1	Physcomitrella patens subsp. patens predicted protein (PHYPADRAFT_170241) mRNA, complete cds	K10395	KIF4_21_27	kinesin family member 4/21/27	-	-	49.8	1.3e-152	sp|F4K0J3|KN4C_ARATH	Kinesin-like protein KIN-4C OS=Arabidopsis thaliana GN=KIN4C PE=2 SV=2	PF16796:Microtubule binding;PF00170:bZIP transcription factor;PF06273:Plant specific eukaryotic initiation factor 4B;PF00225:Kinesin motor domain	GO:0007018//GO:0006355	microtubule-based movement//regulation of transcription, DNA-templated	--	--	GO:0003777//GO:0005524//GO:0003700//GO:0008017//GO:0003743//GO:0043565	microtubule motor activity//ATP binding//transcription factor activity, sequence-specific DNA binding//microtubule binding//translation initiation factor activity//sequence-specific DNA binding	At5g60930	Kinesin-like protein
transcript_HQ_TX_pn_transcript31113/f20p0/2298	2298	42.6	2.2e-43	XP_001756903.1	predicted protein [Physcomitrella patens]	75.566	1.48e-77	XM_001756851.1	Physcomitrella patens subsp. patens predicted protein (PHYPADRAFT_235603) mRNA, complete cds	-	-	-	-	-	--	--	--	--	--	--	--	--	--	--	--	--	--
transcript_HQ_TX_pn_transcript63839/f3p0/1484	1484	78	7.2e-120	XP_001759139.1	predicted protein [Physcomitrella patens]	--	--	--	--	-	-	-	-	-	33.7	6.3e-21	sp|Q9UTA8|YL8A_SCHPO	Uncharacterized methyltransferase-like C25B8.10 OS=Schizosaccharomyces pombe (strain 972 / ATCC 24843) GN=SPAC25B8.10 PE=3 SV=1	PF01209:ubiE/COQ5 methyltransferase family;PF05148:Hypothetical methyltransferase;PF01728:FtsJ-like methyltransferase;PF08241:Methyltransferase domain	GO:0008152//GO:0032259	metabolic process//methylation	GO:0005730	nucleolus	GO:0008168	methyltransferase activity	SPAC25B8.09	Methyltransferase
transcript_HQ_TX_pn_transcript824/f2p0/4734	4732	77.3	0	XP_001776982.1	predicted protein [Physcomitrella patens]	83.071	0	XM_001776930.1	Physcomitrella patens subsp. patens predicted protein (PHYPADRAFT_194209) mRNA, complete cds	-	-	-	-	-	50.3	1e-157	sp|F4JGZ1|MED16_ARATH	Mediator of RNA polymerase II transcription subunit 16 OS=Arabidopsis thaliana GN=MED16 PE=1 SV=1	PF11593:Mediator complex subunit 3 fungal	GO:0006357	regulation of transcription from RNA polymerase II promoter	GO:0016592	mediator complex	GO:0001104	RNA polymerase II transcription cofactor activity	--	--
transcript_HQ_TX_pn_transcript56024/f2p0/1724	1724	86.1	8.8e-202	XP_001752360.1	predicted protein [Physcomitrella patens]	88.154	0	XM_001779048.1	Physcomitrella patens subsp. patens predicted protein (PHYPADRAFT_195952) mRNA, complete cds	K00765	hisG	ATP phosphoribosyltransferase	2.4.2.17	ko01230; Metabolism; Global and overview maps; Biosynthesis of amino acids | ko00340; Metabolism; Amino acid metabolism; Histidine metabolism	69.2	1.4e-136	sp|Q9S762|HIS1A_ARATH	ATP phosphoribosyltransferase 1, chloroplastic OS=Arabidopsis thaliana GN=HISN1A PE=1 SV=1	PF08029:HisG, C-terminal domain;PF01634:ATP phosphoribosyltransferase;PF02629:CoA binding domain	GO:0000105	histidine biosynthetic process	GO:0005737	cytoplasm	GO:0048037//GO:0003879//GO:0000287	cofactor binding//ATP phosphoribosyltransferase activity//magnesium ion binding	At1g58080	ATP phosphoribosyltransferase
transcript_HQ_TX_pn_transcript66740/f3p0/1362	1362	61	3.1e-93	XP_001785329.1	predicted protein [Physcomitrella patens]	79.612	2.06e-09	XM_009595416.2	PREDICTED: Nicotiana tomentosiformis uncharacterized protein At4g15545-like (LOC104090352), transcript variant X3, mRNA	-	-	-	-	-	37.9	3.9e-41	sp|Q93W28|Y4554_ARATH	Uncharacterized protein At4g15545 OS=Arabidopsis thaliana GN=At4g15545 PE=1 SV=1	--	--	--	--	--	--	--	--	--
transcript_HQ_TX_pn_transcript37154/f2p0/2201	2199	86.2	2.6e-198	XP_001773544.1	predicted protein [Physcomitrella patens]	83.223	0	XM_001773492.1	Physcomitrella patens subsp. patens predicted protein (PHYPADRAFT_168036) mRNA, complete cds	K01113	phoD	alkaline phosphatase D	3.1.3.1	ko00790; Metabolism; Metabolism of cofactors and vitamins; Folate biosynthesis | ko00627; Metabolism; Xenobiotics biodegradation and metabolism; Aminobenzoate degradation | ko02020; Environmental Information Processing; Signal transduction; Two-component system	--	--	--	--	--	--	--	--	--	--	--	--	--
transcript_HQ_TX_pn_transcript54859/f2p0/1666	1666	59.1	8.2e-96	XP_001763895.1	predicted protein [Physcomitrella patens]	77.506	2.09e-144	XM_001761725.1	Physcomitrella patens subsp. patens predicted protein (PHYPADRAFT_124589) mRNA, complete cds	-	-	-	-	-	--	--	--	--	PF02985:HEAT repeat	--	--	--	--	GO:0005515	protein binding	--	--
transcript_HQ_TX_pn_transcript41871/f7p0/2044	2044	79.6	6.5e-196	XP_001784145.1	ATP-binding cassette transporter, subfamily I, member 10, ABC component protein PpABCI10 [Physcomitrella patens]	83.579	0	XM_001784093.1	Physcomitrella patens subsp. patens ATP-binding cassette transporter, subfamily I, member 10, ABC component protein PpABCI10 (ppabci10) mRNA, partial cds	K09015	sufD	Fe-S cluster assembly protein SufD	-	-	44.4	6.8e-98	sp|Q9LQK7|AB7I_ARATH	Protein ABCI7, chloroplastic OS=Arabidopsis thaliana GN=ABCI7 PE=1 SV=1	PF01458:Uncharacterized protein family (UPF0051)	GO:0016226	iron-sulfur cluster assembly	--	--	--	--	--	--
transcript_HQ_TX_pn_transcript5643/f2p0/3636	3636	59.9	0	XP_001777788.1	predicted protein [Physcomitrella patens]	83.627	0	XM_001777736.1	Physcomitrella patens subsp. patens predicted protein (PHYPADRAFT_92527) mRNA, complete cds	--	--	--	--	--	--	--	--	--	--	--	--	--	--	--	--	--	--
transcript_HQ_TX_pn_transcript15223/f2p0/2910	2910	63.4	0	BAP69206.1	pentatricopeptide repeat protein [Physcomitrella patens]	81.619	8.43e-101	JN204575.1	Pogonatum urnigerum voucher Muhle170997-15 clone 4 pentatricopeptide repeat protein (PPR) gene, partial cds	-	-	-	-	-	38.2	2.3e-184	sp|Q9SVP7|PP307_ARATH	Pentatricopeptide repeat-containing protein At4g13650 OS=Arabidopsis thaliana GN=PCMP-H42 PE=2 SV=2	PF14432:DYW family of nucleic acid deaminases	--	--	--	--	GO:0008270	zinc ion binding	At4g13650	FOG: PPR repeat
transcript_HQ_TX_pn_transcript68911/f11p0/1264	1264	54.7	3.9e-66	XP_001758809.1	predicted protein [Physcomitrella patens]	--	--	--	--	-	-	-	-	-	--	--	--	--	PF01442:Apolipoprotein A1/A4/E domain	GO:0042157//GO:0006869	lipoprotein metabolic process//lipid transport	GO:0005576	extracellular region	GO:0008289	lipid binding	--	--
transcript_HQ_TX_pn_transcript11636/f29p0/3044	3044	66.2	2.6e-233	XP_001783589.1	predicted protein [Physcomitrella patens]	--	--	--	--	-	-	-	-	-	39.6	8.9e-70	sp|O22808|LYK5_ARATH	Protein LYK5 OS=Arabidopsis thaliana GN=LYK5 PE=2 SV=1	PF00069:Protein kinase domain;PF07714:Protein tyrosine kinase	GO:0006468	protein phosphorylation	--	--	GO:0005524//GO:0004672	ATP binding//protein kinase activity	--	--
transcript_HQ_TX_pn_transcript938/f2p0/4751	4751	61.2	0	BAP69206.1	pentatricopeptide repeat protein [Physcomitrella patens]	72.998	0	AB979874.1	Physcomitrella patens PpPPR_45 mRNA for pentatricopeptide repeat protein, complete cds	-	-	-	-	-	36.7	4.4e-201	sp|Q9SVP7|PP307_ARATH	Pentatricopeptide repeat-containing protein At4g13650 OS=Arabidopsis thaliana GN=PCMP-H42 PE=2 SV=2	PF17049:ATPase expression protein 1;PF14432:DYW family of nucleic acid deaminases	GO:0006417	regulation of translation	--	--	GO:0008270//GO:0045182	zinc ion binding//translation regulator activity	At4g13650	FOG: PPR repeat
transcript_HQ_TX_pn_transcript61478/f2p0/1556	1555	50.3	2.1e-37	XP_001768152.1	predicted protein [Physcomitrella patens]	97.368	3.94e-07	XM_001783104.1	Physcomitrella patens subsp. patens predicted protein (PHYPADRAFT_152095) mRNA, complete cds	-	-	-	-	-	48.4	1.5e-09	sp|B7HPL2|DNAJ_BACC7	Chaperone protein DnaJ OS=Bacillus cereus (strain AH187) GN=dnaJ PE=3 SV=1	--	--	--	--	--	--	--	At2g22360	Molecular chaperone (DnaJ superfamily)
transcript_LQ_TX_pn_transcript5184/f2p0/3633	3631	76	5.4e-100	XP_001773055.1	predicted protein [Physcomitrella patens]	--	--	--	--	--	--	--	--	--	--	--	--	--	--	--	--	--	--	--	--	--	--
transcript_HQ_TX_pn_transcript13016/f3p0/3034	3033	76.3	2.1e-150	XP_001759268.1	predicted protein [Physcomitrella patens]	82.521	0	XM_001759216.1	Physcomitrella patens subsp. patens predicted protein (PHYPADRAFT_31719) mRNA, partial cds	K21444	-	-	-	-	34.8	5.6e-48	sp|Q8W4B1|RCF3_ARATH	RNA-binding KH domain-containing protein RCF3 OS=Arabidopsis thaliana GN=RCF3 PE=1 SV=1	PF00013:KH domain;PF13184:NusA-like KH domain;PF07650:KH domain	--	--	--	--	GO:0003723	RNA binding	At1g51580	PolyC-binding proteins alphaCP-1 and related KH domain proteins
transcript_HQ_TX_pn_transcript2475/f3p0/4162	4162	49.1	3e-195	XP_002964129.1	XLG1, extra-large G protein [Selaginella moellendorffii]	79.63	0	XM_001772122.1	Physcomitrella patens subsp. patens GPA1 heterotrimeric G protein alpha subunit protein (GPA1) mRNA, complete cds	-	-	-	-	-	45.8	4.1e-174	sp|Q9C516|XLG3_ARATH	Extra-large guanine nucleotide-binding protein 3 OS=Arabidopsis thaliana GN=XLG3 PE=1 SV=1	PF00503:G-protein alpha subunit;PF00025:ADP-ribosylation factor family	GO:0007186	G-protein coupled receptor signaling pathway	--	--	GO:0019001//GO:0003924//GO:0031683//GO:0004871//GO:0005525	guanyl nucleotide binding//GTPase activity//G-protein beta/gamma-subunit complex binding//signal transducer activity//GTP binding	At1g31930	G-protein alpha subunit (small G protein superfamily)
transcript_HQ_TX_pn_transcript16527/f2p0/2854	2854	82.7	2.4e-241	XP_001760049.1	predicted protein [Physcomitrella patens]	82.106	0	XM_001759997.1	Physcomitrella patens subsp. patens predicted protein (PHYPADRAFT_122475) mRNA, complete cds	-	-	-	-	-	37.5	1.6e-89	sp|Q9FRK5|Y1514_ARATH	Uncharacterized membrane protein At1g75140 OS=Arabidopsis thaliana GN=At1g75140 PE=1 SV=3	--	--	--	--	--	--	--	--	--
transcript_HQ_TX_pn_transcript15193/f6p0/2882	2882	43.6	3.4e-17	XP_001770140.1	predicted protein [Physcomitrella patens]	--	--	--	--	-	-	-	-	-	33.5	8e-12	sp|Q2R9D2|Y1176_ORYSJ	B3 domain-containing protein Os11g0197600 OS=Oryza sativa subsp. japonica GN=Os11g0197600 PE=2 SV=1	PF02362:B3 DNA binding domain	--	--	--	--	GO:0003677	DNA binding	--	--
transcript_HQ_TX_pn_transcript50017/f2p0/1873	1872	76.4	3e-163	XP_001772027.1	predicted protein [Physcomitrella patens]	83.259	0	XM_001761303.1	Physcomitrella patens subsp. patens predicted protein (PHYPADRAFT_208742) mRNA, complete cds	K20782	HPAT	hydroxyproline O-arabinosyltransferase	2.4.2.58	ko00514; Metabolism; Glycan biosynthesis and metabolism; Other types of O-glycan biosynthesis	61.7	5.2e-129	sp|Q9FY51|HPAT3_ARATH	Hydroxyproline O-arabinosyltransferase 3 OS=Arabidopsis thaliana GN=HPAT3 PE=1 SV=1	--	--	--	--	--	--	--	--	--
transcript_HQ_TX_pn_transcript74734/f5p0/838	838	87.1	3e-70	XP_001775244.1	predicted protein [Physcomitrella patens]	84.63	6.16e-147	XM_001783046.1	Physcomitrella patens subsp. patens predicted protein (PHYPADRAFT_152025) mRNA, partial cds	K01602	rbcS	ribulose-bisphosphate carboxylase small chain	4.1.1.39	ko01200; Metabolism; Global and overview maps; Carbon metabolism | ko00630; Metabolism; Carbohydrate metabolism; Glyoxylate and dicarboxylate metabolism | ko00710; Metabolism; Energy metabolism; Carbon fixation in photosynthetic organisms	60.9	5.1e-52	sp|P10795|RBS1A_ARATH	Ribulose bisphosphate carboxylase small chain 1A, chloroplastic OS=Arabidopsis thaliana GN=RBCS-1A PE=1 SV=2	--	--	--	--	--	--	--	--	--
transcript_HQ_TX_pn_transcript2332/f3p0/4166	4166	64.5	4e-200	XP_001754549.1	predicted protein [Physcomitrella patens]	84.963	0	XM_001780436.1	Physcomitrella patens subsp. patens predicted protein (PHYPADRAFT_148565) mRNA, partial cds	K10396	KIF5	kinesin family member 5	-	ko04144; Cellular Processes; Transport and catabolism; Endocytosis | ko04728; Organismal Systems; Nervous system; Dopaminergic synapse	53.4	3.9e-161	sp|Q5VQ09|KINUB_ORYSJ	Kinesin-like protein KIN-UB OS=Oryza sativa subsp. japonica GN=KINUB PE=2 SV=1	PF00514:Armadillo/beta-catenin-like repeat;PF00225:Kinesin motor domain;PF16796:Microtubule binding;PF02985:HEAT repeat	GO:0007018	microtubule-based movement	--	--	GO:0008017//GO:0003777//GO:0005515//GO:0005524	microtubule binding//microtubule motor activity//protein binding//ATP binding	At1g01950	Kinesin (SMY1 subfamily)
transcript_HQ_TX_pn_transcript70906/f6p0/1115	1115	68.4	2.2e-60	XP_001766240.1	predicted protein [Physcomitrella patens]	85.393	1.29e-15	XM_010036996.2	PREDICTED: Eucalyptus grandis rhodanese-like domain-containing protein 14, chloroplastic (LOC104424534), mRNA	-	-	-	-	-	47.4	6.2e-37	sp|Q94A65|STR14_ARATH	Rhodanese-like domain-containing protein 14, chloroplastic OS=Arabidopsis thaliana GN=At4g27700 PE=2 SV=1	--	--	--	--	--	--	--	--	--
transcript_HQ_TX_pn_transcript8150/f3p0/3332	3331	50.3	1.3e-28	OAE19382.1	hypothetical protein AXG93_698s1110 [Marchantia polymorpha subsp. polymorpha]	--	--	--	--	K09286	EREBP	EREBP-like factor	-	-	78.3	2.4e-20	sp|Q6J9S1|RA211_ARATH	Ethylene-responsive transcription factor RAP2-11 OS=Arabidopsis thaliana GN=RAP2-11 PE=2 SV=1	PF00847:AP2 domain	GO:0006355	regulation of transcription, DNA-templated	--	--	GO:0003700	transcription factor activity, sequence-specific DNA binding	--	--
transcript_HQ_TX_pn_transcript72870/f47p0/991	991	35	1.4e-10	XP_001775871.1	predicted protein [Physcomitrella patens]	--	--	--	--	-	-	-	-	-	34	2.4e-08	sp|Q0JHU5|ERG1_ORYSJ	Elicitor-responsive protein 1 OS=Oryza sativa subsp. japonica GN=ERG1 PE=1 SV=1	PF00168:C2 domain	--	--	--	--	GO:0005515	protein binding	At1g63220	Predicted Ca2+-dependent phospholipid-binding protein
transcript_HQ_TX_pn_transcript45719/f3p0/2013	2010	47.8	4.2e-78	XP_001758315.1	predicted protein [Physcomitrella patens]	--	--	--	--	-	-	-	-	-	--	--	--	--	PF00769:Ezrin/radixin/moesin family	--	--	GO:0019898//GO:0005737	extrinsic component of membrane//cytoplasm	GO:0008092	cytoskeletal protein binding	--	--
transcript_HQ_TX_pn_transcript33650/f2p0/2277	2277	91.1	1.7e-282	XP_001783558.1	predicted protein [Physcomitrella patens]	85.367	0	XM_001783506.1	Physcomitrella patens subsp. patens predicted protein (PHYPADRAFT_152506) mRNA, complete cds	K02293	PDS, crtP	15-cis-phytoene desaturase	1.3.5.5	ko00906; Metabolism; Metabolism of terpenoids and polyketides; Carotenoid biosynthesis	82.4	2.9e-251	sp|Q07356|PDS_ARATH	15-cis-phytoene desaturase, chloroplastic/chromoplastic OS=Arabidopsis thaliana GN=PDS PE=1 SV=1	PF06100:MCRA family;PF01593:Flavin containing amine oxidoreductase;PF12831:FAD dependent oxidoreductase;PF07992:Pyridine nucleotide-disulphide oxidoreductase;PF01266:FAD dependent oxidoreductase;PF00070:Pyridine nucleotide-disulphide oxidoreductase	GO:0006631//GO:0055114	fatty acid metabolic process//oxidation-reduction process	--	--	GO:0050151//GO:0016491//GO:0071949	oleate hydratase activity//oxidoreductase activity//FAD binding	At4g14210	Amine oxidase
transcript_HQ_TX_pn_transcript21589/f10p0/2568	2568	75.2	2.3e-254	XP_001752834.1	predicted protein [Physcomitrella patens]	71.388	5.04e-13	XM_004309683.2	PREDICTED: Fragaria vesca subsp. vesca fatty acid amide hydrolase-like (LOC101297978), transcript variant X4, mRNA	-	-	-	-	-	41.7	1.3e-125	sp|Q7XJJ7|FAAH_ARATH	Fatty acid amide hydrolase OS=Arabidopsis thaliana GN=FAAH PE=1 SV=1	--	--	--	--	--	--	--	At5g64440	Amidases
transcript_HQ_TX_pn_transcript52037/f5p0/1763	1763	90.1	1.9e-236	XP_001771641.1	predicted protein [Physcomitrella patens]	85.649	0	XM_001771589.1	Physcomitrella patens subsp. patens predicted protein (PHYPADRAFT_231834) mRNA, complete cds	K00232	E1.3.3.6, ACOX1, ACOX3	acyl-CoA oxidase	1.3.3.6	ko01212; Metabolism; Global and overview maps; Fatty acid metabolism | ko00071; Metabolism; Lipid metabolism; Fatty acid degradation | ko00592; Metabolism; Lipid metabolism; alpha-Linolenic acid metabolism | ko01040; Metabolism; Lipid metabolism; Biosynthesis of unsaturated fatty acids | ko04024; Environmental Information Processing; Signal transduction; cAMP signaling pathway | ko04146; Cellular…	72.4	1.5e-181	sp|Q96329|ACOX4_ARATH	Acyl-coenzyme A oxidase 4, peroxisomal OS=Arabidopsis thaliana GN=ACX4 PE=1 SV=1	PF00441:Acyl-CoA dehydrogenase, C-terminal domain;PF02770:Acyl-CoA dehydrogenase, middle domain;PF02771:Acyl-CoA dehydrogenase, N-terminal domain	GO:0055114//GO:0008152	oxidation-reduction process//metabolic process	--	--	GO:0003995//GO:0016627//GO:0050660	acyl-CoA dehydrogenase activity//oxidoreductase activity, acting on the CH-CH group of donors//flavin adenine dinucleotide binding	At3g51840	Glutaryl-CoA dehydrogenase
transcript_HQ_TX_pn_transcript3189/f2p0/4002	4003	62.9	1.9e-162	XP_001762208.1	predicted protein [Physcomitrella patens]	81.641	3.23e-101	XM_001762277.1	Physcomitrella patens subsp. patens predicted protein (PHYPADRAFT_11802) mRNA, partial cds	-	-	-	-	-	--	--	--	--	--	--	--	--	--	--	--	--	--
transcript_HQ_TX_pn_transcript28744/f2p0/2412	2412	54.8	4.5e-63	XP_001766551.1	predicted protein [Physcomitrella patens]	76.993	9.28e-80	XM_001752311.1	Physcomitrella patens subsp. patens predicted protein (PHYPADRAFT_26900) mRNA, partial cds	-	-	-	-	-	--	--	--	--	PF12906:RING-variant domain;PF13639:Ring finger domain	--	--	--	--	GO:0005515//GO:0008270	protein binding//zinc ion binding	At3g06330	Protein involved in mRNA turnover and stability
transcript_HQ_TX_pn_transcript34381/f3p0/2254	2254	67.5	2.9e-197	XP_001767369.1	predicted protein [Physcomitrella patens]	79.375	0	XM_001767317.1	Physcomitrella patens subsp. patens predicted protein (PHYPADRAFT_62870) mRNA, complete cds	K08288	PRKCSH	protein kinase C substrate 80K-H	-	ko04141; Genetic Information Processing; Folding, sorting and degradation; Protein processing in endoplasmic reticulum	32.2	9.5e-61	sp|P14314|GLU2B_HUMAN	Glucosidase 2 subunit beta OS=Homo sapiens GN=PRKCSH PE=1 SV=2	PF00057:Low-density lipoprotein receptor domain class A;PF11382:Copper transport outer membrane protein, MctB	GO:0006810	transport	--	--	GO:0005515	protein binding	Hs4506077	Protein kinase C substrate, 80 KD protein, heavy chain
transcript_HQ_TX_pn_transcript30604/f4p0/2311	2311	36.8	8.3e-38	XP_001765732.1	predicted protein [Physcomitrella patens]	--	--	--	--	-	-	-	-	-	28	3.8e-20	sp|P25848|PHY1_CERPU	Light-sensor Protein kinase OS=Ceratodon purpureus GN=PHY1 PE=3 SV=3	PF07714:Protein tyrosine kinase;PF06293:Lipopolysaccharide kinase (Kdo/WaaP) family;PF00069:Protein kinase domain	GO:0006468	protein phosphorylation	GO:0016020	membrane	GO:0004672//GO:0016773//GO:0005524	protein kinase activity//phosphotransferase activity, alcohol group as acceptor//ATP binding	At4g35780	Tyrosine kinase specific for activated (GTP-bound) p21cdc42Hs
transcript_HQ_TX_pn_transcript45173/f7p0/1920	1922	64.7	3.3e-165	XP_001785784.1	predicted protein [Physcomitrella patens]	--	--	--	--	-	-	-	-	-	--	--	--	--	PF02458:Transferase family	--	--	--	--	GO:0016747	transferase activity, transferring acyl groups other than amino-acyl groups	--	--
transcript_HQ_TX_pn_transcript19561/f5p0/2717	2717	73.3	3.7e-255	XP_001779433.1	predicted protein [Physcomitrella patens]	78.385	0	XM_001779381.1	Physcomitrella patens subsp. patens predicted protein (PHYPADRAFT_196204) mRNA, complete cds	-	-	-	-	-	33	4.6e-102	sp|Q9LS25|PP420_ARATH	Pentatricopeptide repeat-containing protein At5g46580, chloroplastic OS=Arabidopsis thaliana GN=At5g46580 PE=2 SV=1	PF13181:Tetratricopeptide repeat;PF13174:Tetratricopeptide repeat;PF13176:Tetratricopeptide repeat;PF00515:Tetratricopeptide repeat	--	--	--	--	GO:0005515	protein binding	At5g46580	FOG: PPR repeat
transcript_HQ_TX_pn_transcript16935/f2p0/2837	2837	34	3.1e-10	XP_001784852.1	predicted protein [Physcomitrella patens]	--	--	--	--	-	-	-	-	-	--	--	--	--	--	--	--	--	--	--	--	--	--
transcript_HQ_TX_pn_transcript34772/f5p0/2215	2215	81.5	7.9e-264	XP_001757403.1	MM-ALDH [Physcomitrella patens]	--	--	--	--	K00140	mmsA, iolA, ALDH6A1	malonate-semialdehyde dehydrogenase (acetylating) / methylmalonate-semialdehyde dehydrogenase [EC:1.2.1.18 1.2.1.27]	1.2.1.18,1.2.1.27	ko01200; Metabolism; Global and overview maps; Carbon metabolism | ko00640; Metabolism; Carbohydrate metabolism; Propanoate metabolism | ko00562; Metabolism; Carbohydrate metabolism; Inositol phosphate metabolism | ko00280; Metabolism; Amino acid metabolism; Valine, leucine and isoleucine degradation | ko00410; Metabolism; Metabolism of other amino acids; beta-Alanine metabolism	63.9	7.4e-207	sp|Q0WM29|MMSA_ARATH	Methylmalonate-semialdehyde dehydrogenase [acylating], mitochondrial OS=Arabidopsis thaliana GN=ALDH6B2 PE=2 SV=2	PF05893:Acyl-CoA reductase (LuxC);PF00171:Aldehyde dehydrogenase family	GO:0008152//GO:0055114//GO:0008218	metabolic process//oxidation-reduction process//bioluminescence	--	--	GO:0016491//GO:0003995	oxidoreductase activity//acyl-CoA dehydrogenase activity	At2g14170	Methylmalonate semialdehyde dehydrogenase
transcript_LQ_TX_pn_transcript66331/f2p0/1375	1350	91.6	4e-40	XP_001784751.1	predicted protein [Physcomitrella patens]	--	--	--	--	K02716	psbO	photosystem II oxygen-evolving enhancer protein 1	-	ko00195; Metabolism; Energy metabolism; Photosynthesis	76.8	2e-34	sp|P26320|PSBO_SOLTU	Oxygen-evolving enhancer protein 1, chloroplastic OS=Solanum tuberosum GN=PSBO PE=2 SV=1	PF01716:Manganese-stabilising protein / photosystem II polypeptide	GO:0015979//GO:0042549	photosynthesis//photosystem II stabilization	GO:0009523//GO:0019898//GO:0009654	photosystem II//extrinsic component of membrane//photosystem II oxygen evolving complex	GO:0005509	calcium ion binding	--	--
transcript_HQ_TX_pn_transcript59163/f2p0/1627	1627	49.7	1.5e-97	XP_001761019.1	predicted protein [Physcomitrella patens]	--	--	--	--	-	-	-	-	-	38.3	1.5e-60	sp|O80449|DIOX4_ARATH	Probable 2-oxoglutarate-dependent dioxygenase ANS OS=Arabidopsis thaliana GN=ANS PE=2 SV=1	PF03171:2OG-Fe(II) oxygenase superfamily	GO:0055114	oxidation-reduction process	--	--	GO:0016491	oxidoreductase activity	At2g38240	Iron/ascorbate family oxidoreductases
transcript_HQ_TX_pn_transcript72378/f7p0/1054	1054	91.7	3e-136	XP_001757271.1	predicted protein [Physcomitrella patens]	87.145	0	XM_001754182.1	Physcomitrella patens subsp. patens predicted protein (PHYPADRAFT_175471) mRNA, complete cds	K08913	LHCB2	light-harvesting complex II chlorophyll a/b binding protein 2	-	ko00196; Metabolism; Energy metabolism; Photosynthesis - antenna proteins	91.7	7.2e-136	sp|P20866|CB2_PHYPA	Chlorophyll a-b binding protein, chloroplastic OS=Physcomitrella patens subsp. patens GN=PHYPADRAFT_124625 PE=3 SV=2	--	--	--	--	--	--	--	--	--
transcript_HQ_TX_pn_transcript9809/f2p0/3215	3214	46.3	1.2e-183	XP_001759833.1	predicted protein [Physcomitrella patens]	--	--	--	--	-	-	-	-	-	46.2	7.8e-08	sp|F4JYC8|PTM_ARATH	DDT domain-containing protein PTM OS=Arabidopsis thaliana GN=PTM PE=1 SV=1	PF00628:PHD-finger	--	--	--	--	GO:0005515	protein binding	--	--
transcript_HQ_TX_pn_transcript63120/f3p0/1494	1494	71.1	9.5e-136	XP_001767521.1	predicted protein [Physcomitrella patens]	82.497	0	XM_001767469.1	Physcomitrella patens subsp. patens predicted protein (PHYPADRAFT_165720) mRNA, complete cds	-	-	-	-	-	51.2	1.8e-52	sp|B7KN27|RL1_METC4	50S ribosomal protein L1 OS=Methylobacterium extorquens (strain CM4 / NCIMB 13688) GN=rplA PE=3 SV=1	--	--	--	--	--	--	--	At3g63490	50S ribosomal protein L1
transcript_HQ_TX_pn_transcript54216/f2p0/1765	1765	93.7	4.1e-231	XP_001778805.1	predicted protein [Physcomitrella patens]	85.096	0	XM_001778753.1	Physcomitrella patens subsp. patens predicted protein (PHYPADRAFT_222920) mRNA, complete cds	K00031	IDH1, IDH2, icd	isocitrate dehydrogenase	1.1.1.42	ko01200; Metabolism; Global and overview maps; Carbon metabolism | ko01210; Metabolism; Global and overview maps; 2-Oxocarboxylic acid metabolism | ko01230; Metabolism; Global and overview maps; Biosynthesis of amino acids | ko00020; Metabolism; Carbohydrate metabolism; Citrate cycle (TCA cycle) | ko00720; Metabolism; Energy metabolism; Carbon fixation pathways in prokaryotes | ko00480; Metabolis…	85.6	1.2e-212	sp|Q40345|IDHP_MEDSA	Isocitrate dehydrogenase [NADP], chloroplastic (Fragment) OS=Medicago sativa PE=2 SV=1	PF00180:Isocitrate/isopropylmalate dehydrogenase	GO:0055114	oxidation-reduction process	--	--	GO:0016616	oxidoreductase activity, acting on the CH-OH group of donors, NAD or NADP as acceptor	At1g65930	NADP-dependent isocitrate dehydrogenase
transcript_HQ_TX_pn_transcript33393/f4p0/2250	2250	76.1	1.3e-218	XP_001763031.1	predicted protein [Physcomitrella patens]	--	--	--	--	K20929	GLX	glyoxal/methylglyoxal oxidase	1.2.3.15	-	52.9	1.1e-138	sp|Q3HRQ2|GLOX_VITPS	Aldehyde oxidase GLOX OS=Vitis pseudoreticulata GN=GLOX PE=2 SV=1	--	--	--	--	--	--	--	--	--
transcript_HQ_TX_pn_transcript46912/f10p0/1938	1938	72.3	5.1e-206	XP_001760563.1	predicted protein [Physcomitrella patens]	83.926	0	XM_001760511.1	Physcomitrella patens subsp. patens predicted protein (PHR2a) mRNA, complete cds	-	-	-	-	-	55.9	1.5e-107	sp|Q8LB72|PHR2_ARATH	Blue-light photoreceptor PHR2 OS=Arabidopsis thaliana GN=PHR2 PE=2 SV=2	--	--	--	--	--	--	--	At2g47590	Deoxyribodipyrimidine photolyase/cryptochrome
transcript_HQ_TX_pn_transcript51109/f2p0/1849	1849	93.5	4.2e-149	XP_001762521.1	predicted protein [Physcomitrella patens]	79.216	1.05e-162	XM_001753196.1	Physcomitrella patens subsp. patens predicted protein (PHYPADRAFT_202226) mRNA, complete cds	K09872	PIP	aquaporin PIP	-	-	80.3	2.4e-126	sp|P43286|PIP21_ARATH	Aquaporin PIP2-1 OS=Arabidopsis thaliana GN=PIP2-1 PE=1 SV=1	PF00230:Major intrinsic protein	GO:0006810	transport	GO:0016020	membrane	GO:0005215	transporter activity	At3g53420	Aquaporin (major intrinsic protein family)
transcript_HQ_TX_pn_transcript6527/f12p0/3492	3492	87.6	0	XP_001756645.1	predicted protein [Physcomitrella patens]	82.984	0	XM_001756593.1	Physcomitrella patens subsp. patens predicted protein (PHYPADRAFT_118241) mRNA, complete cds	K03696	clpC	ATP-dependent Clp protease ATP-binding subunit ClpC	-	-	81.8	0	sp|P31542|CLPAB_SOLLC	ATP-dependent Clp protease ATP-binding subunit ClpA homolog CD4B, chloroplastic OS=Solanum lycopersicum GN=CD4B PE=3 SV=1	PF00910:RNA helicase;PF05496:Holliday junction DNA helicase ruvB N-terminus;PF00004:ATPase family associated with various cellular activities (AAA);PF00158:Sigma-54 interaction domain;PF01695:IstB-like ATP binding protein;PF07724:AAA domain (Cdc48 subfamily);PF07726:ATPase family associated with various cellular activities (AAA);PF04851:Type III restriction enzyme, res subunit;PF02861:Clp amino t…	GO:0006281//GO:0006355//GO:0002949//GO:0019538//GO:0006310//GO:0006810	DNA repair//regulation of transcription, DNA-templated//tRNA threonylcarbamoyladenosine modification//protein metabolic process//DNA recombination//transport	--	--	GO:0003677//GO:0016301//GO:0003924//GO:0005515//GO:0008134//GO:0016887//GO:0016787//GO:0003724//GO:0003723//GO:0005524//GO:0005525//GO:0009378	DNA binding//kinase activity//GTPase activity//protein binding//transcription factor binding//ATPase activity//hydrolase activity//RNA helicase activity//RNA binding//ATP binding//GTP binding//four-way junction helicase activity	At5g50920	Chaperone HSP104 and related ATP-dependent Clp proteases
transcript_HQ_TX_pn_transcript43284/f3p0/2017	2016	68	1.6e-133	XP_001772435.1	predicted protein [Physcomitrella patens]	85.755	0	XM_001772383.1	Physcomitrella patens subsp. patens predicted protein (PHYPADRAFT_42908) mRNA, partial cds	K21444	-	-	-	-	58.9	5.2e-58	sp|Q9SR13|FLK_ARATH	Flowering locus K homology domain OS=Arabidopsis thaliana GN=FLK PE=1 SV=1	PF00013:KH domain;PF13184:NusA-like KH domain;PF07650:KH domain	--	--	--	--	GO:0003723	RNA binding	At3g04610	PolyC-binding proteins alphaCP-1 and related KH domain proteins
transcript_HQ_TX_pn_transcript32222/f3p0/2255	2255	74.9	1.2e-222	XP_001752137.1	predicted protein [Physcomitrella patens]	--	--	--	--	-	-	-	-	-	65.2	4.8e-44	sp|Q9SYK0|HEXO2_ARATH	Beta-hexosaminidase 2 OS=Arabidopsis thaliana GN=HEXO2 PE=1 SV=1	--	--	--	--	--	--	--	--	--
transcript_HQ_TX_pn_transcript52448/f2p0/1752	1731	49.8	5.5e-95	XP_001756171.1	predicted protein [Physcomitrella patens]	--	--	--	--	-	-	-	-	-	--	--	--	--	PF01543:Hepatitis C virus capsid protein;PF00643:B-box zinc finger	--	--	GO:0005622//GO:0019028	intracellular//viral capsid	GO:0008270//GO:0005198	zinc ion binding//structural molecule activity	--	--
transcript_HQ_TX_pn_transcript34732/f4p0/2238	2238	56.6	2.2e-152	XP_001756693.1	predicted protein [Physcomitrella patens]	87.5	2.6e-20	LN713265.1	Cucumis melo genomic chromosome, chr_11	-	-	-	-	-	41	1.8e-99	sp|Q9FE98|TAR3_ARATH	Tryptophan aminotransferase-related protein 3 OS=Arabidopsis thaliana GN=TAR3 PE=3 SV=1	PF00155:Aminotransferase class I and II;PF04863:Alliinase EGF-like domain;PF04864:Allinase	GO:0009058	biosynthetic process	--	--	GO:0016846//GO:0030170	carbon-sulfur lyase activity//pyridoxal phosphate binding	--	--
transcript_HQ_TX_pn_transcript52606/f7p0/1794	1794	83.7	1.9e-90	XP_001758569.1	ArfRP1-family small GTPase [Physcomitrella patens]	--	--	--	--	K07952	ARFRP1	ADP-ribosylation factor related protein 1	-	-	40.8	2.7e-34	sp|Q32LJ2|ARFRP_BOVIN	ADP-ribosylation factor-related protein 1 OS=Bos taurus GN=ARFRP1 PE=2 SV=1	PF01926:50S ribosome-binding GTPase;PF04670:Gtr1/RagA G protein conserved region;PF00071:Ras family;PF00025:ADP-ribosylation factor family;PF00503:G-protein alpha subunit;PF02421:Ferrous iron transport protein B;PF08477:Ras of Complex, Roc, domain of DAPkinase	GO:0007186//GO:0007264	G-protein coupled receptor signaling pathway//small GTPase mediated signal transduction	--	--	GO:0019001//GO:0003924//GO:0031683//GO:0005525//GO:0004871	guanyl nucleotide binding//GTPase activity//G-protein beta/gamma-subunit complex binding//GTP binding//signal transducer activity	At5g52210	GTP-binding ADP-ribosylation factor-like protein yARL3
transcript_HQ_TX_pn_transcript5424/f4p0/3652	3652	64.5	0	GAQ84781.1	2-oxoglutarate dehydrogenase E1 component [Klebsormidium flaccidum]	87.924	0	XM_001779984.1	Physcomitrella patens subsp. patens predicted protein (PHYPADRAFT_196622) mRNA, complete cds	K00164	OGDH, sucA	2-oxoglutarate dehydrogenase E1 component	1.2.4.2	ko01200; Metabolism; Global and overview maps; Carbon metabolism | ko00020; Metabolism; Carbohydrate metabolism; Citrate cycle (TCA cycle) | ko00310; Metabolism; Amino acid metabolism; Lysine degradation | ko00380; Metabolism; Amino acid metabolism; Tryptophan metabolism	47.5	3.1e-186	sp|O74378|ODO1_SCHPO	2-oxoglutarate dehydrogenase, mitochondrial OS=Schizosaccharomyces pombe (strain 972 / ATCC 24843) GN=kgd1 PE=3 SV=1	PF13499:EF-hand domain pair;PF13202:EF hand;PF00036:EF hand;PF13405:EF-hand domain;PF00676:Dehydrogenase E1 component;PF13833:EF-hand domain pair	GO:0008152	metabolic process	--	--	GO:0016624//GO:0005509	oxidoreductase activity, acting on the aldehyde or oxo group of donors, disulfide as acceptor//calcium ion binding	At5g65750	2-oxoglutarate dehydrogenase, E1 subunit
transcript_HQ_TX_pn_transcript3636/f3p0/3925	3925	71.3	1.6e-251	XP_001778358.1	predicted protein [Physcomitrella patens]	--	--	--	--	-	-	-	-	-	31.9	6e-10	sp|Q9NES8|PPP5_CAEEL	Serine/threonine-protein phosphatase 5 OS=Caenorhabditis elegans GN=pph-5 PE=1 SV=2	PF00856:SET domain;PF13176:Tetratricopeptide repeat;PF13371:Tetratricopeptide repeat;PF13181:Tetratricopeptide repeat;PF13174:Tetratricopeptide repeat;PF00515:Tetratricopeptide repeat	--	--	--	--	GO:0005515	protein binding	At1g26760	Predicted histone tail methylase containing SET domain
transcript_HQ_TX_pn_transcript71830/f7p0/1092	1092	60.2	2.5e-61	XP_001775062.1	predicted protein [Physcomitrella patens]	--	--	--	--	-	-	-	-	-	61	8.5e-39	sp|Q84W65|SUFE1_ARATH	SufE-like protein 1, chloroplastic/mitochondrial OS=Arabidopsis thaliana GN=SUFE1 PE=1 SV=2	--	--	--	--	--	--	--	--	--
transcript_HQ_TX_pn_transcript37611/f3p0/2171	2171	65	2.4e-148	XP_001778902.1	predicted protein [Physcomitrella patens]	--	--	--	--	-	-	-	-	-	--	--	--	--	--	--	--	--	--	--	--	At2g43240	Predicted UDP-galactose transporter
transcript_HQ_TX_pn_transcript71438/f24p0/1112	1112	65.6	3.6e-39	XP_001775634.1	predicted protein [Physcomitrella patens]	77.419	3.45e-41	XM_001775582.1	Physcomitrella patens subsp. patens predicted protein (PHYPADRAFT_107759) mRNA, complete cds	-	-	-	-	-	--	--	--	--	--	--	--	--	--	--	--	--	--
transcript_HQ_TX_pn_transcript24203/f3p0/2561	2561	72.6	1.3e-241	XP_001755670.1	predicted protein [Physcomitrella patens]	78.382	0	XM_001755618.1	Physcomitrella patens subsp. patens predicted protein (PHYPADRAFT_21437) mRNA, partial cds	-	-	-	-	-	--	--	--	--	--	--	--	--	--	--	--	--	--
transcript_HQ_TX_pn_transcript36135/f2p0/2205	2205	79	4.2e-257	XP_001771575.1	predicted protein [Physcomitrella patens]	83.555	0	XM_001771523.1	Physcomitrella patens subsp. patens predicted protein (PHYPADRAFT_137714) mRNA, complete cds	K01885	EARS, gltX	glutamyl-tRNA synthetase	6.1.1.17	ko00860; Metabolism; Metabolism of cofactors and vitamins; Porphyrin and chlorophyll metabolism | ko00970; Genetic Information Processing; Translation; Aminoacyl-tRNA biosynthesis	64.6	6.9e-189	sp|Q9FEA2|SYEM_ARATH	Glutamate--tRNA ligase, chloroplastic/mitochondrial OS=Arabidopsis thaliana GN=OVA3 PE=1 SV=1	PF00749:tRNA synthetases class I (E and Q), catalytic domain	GO:0043039	tRNA aminoacylation	--	--	GO:0016876//GO:0005524	ligase activity, forming aminoacyl-tRNA and related compounds//ATP binding	At5g64050	Glutamyl-tRNA synthetase (mitochondrial)
transcript_HQ_TX_pn_transcript7059/f2p0/3482	3482	76.2	0	XP_001784843.1	predicted protein [Physcomitrella patens]	84.941	0	XM_001759631.1	Physcomitrella patens subsp. patens predicted protein (PHYPADRAFT_121955) mRNA, complete cds	K01528	DNM	dynamin GTPase	3.6.5.5	ko04072; Environmental Information Processing; Signal transduction; Phospholipase D signaling pathway | ko04144; Cellular Processes; Transport and catabolism; Endocytosis | ko04961; Organismal Systems; Excretory system; Endocrine and other factor-regulated calcium reabsorption | ko04721; Organismal Systems; Nervous system; Synaptic vesicle cycle | ko05100; Human Diseases; Infectious diseases: Bac…	58.8	9.3e-249	sp|Q9SE83|DRP2A_ARATH	Dynamin-2A OS=Arabidopsis thaliana GN=DRP2A PE=1 SV=2	PF01926:50S ribosome-binding GTPase;PF01031:Dynamin central region;PF02212:Dynamin GTPase effector domain	--	--	--	--	GO:0005525//GO:0003924	GTP binding//GTPase activity	At1g10290	Vacuolar sorting protein VPS1, dynamin, and related proteins
transcript_HQ_TX_pn_transcript36338/f3p0/2211	2211	89.4	1.6e-216	XP_001755583.1	predicted protein [Physcomitrella patens]	87.54	0	XM_001755531.1	Physcomitrella patens subsp. patens predicted protein (PHYPADRAFT_176596) mRNA, complete cds	K00102	dld, LDHD	D-lactate dehydrogenase (cytochrome)	1.1.2.4	ko00620; Metabolism; Carbohydrate metabolism; Pyruvate metabolism	69.6	7.9e-177	sp|Q94AX4|DLD_ARATH	D-lactate dehydrogenase [cytochrome], mitochondrial OS=Arabidopsis thaliana GN=DLD PE=1 SV=1	PF01565:FAD binding domain ;PF02913:FAD linked oxidases, C-terminal domain;PF10099:Anti-sigma-K factor rskA	GO:0055114	oxidation-reduction process	GO:0016021//GO:0005886	integral component of membrane//plasma membrane	GO:0016491//GO:0050660//GO:0003824	oxidoreductase activity//flavin adenine dinucleotide binding//catalytic activity	At5g06580	Proteins containing the FAD binding domain
transcript_HQ_TX_pn_transcript33900/f13p0/2253	2253	49.7	2.2e-96	XP_001771896.1	predicted protein [Physcomitrella patens]	--	--	--	--	-	-	-	-	-	46.7	3.2e-16	sp|Q9C9A9|COL7_ARATH	Zinc finger protein CONSTANS-LIKE 7 OS=Arabidopsis thaliana GN=COL7 PE=2 SV=1	PF06203:CCT motif;PF00643:B-box zinc finger	--	--	GO:0005622	intracellular	GO:0008270//GO:0005515	zinc ion binding//protein binding	At1g73870	GATA-4/5/6 transcription factors
transcript_HQ_TX_pn_transcript5102/f3p0/3600	3601	43	8.6e-66	XP_001765287.1	predicted protein [Physcomitrella patens]	87.218	6.89e-33	XM_001761992.1	Physcomitrella patens subsp. patens predicted protein (PHYPADRAFT_163108) mRNA, complete cds	-	-	-	-	-	86.3	1.2e-17	sp|Q9SJW0|PHL7_ARATH	Myb family transcription factor PHL7 OS=Arabidopsis thaliana GN=PHL7 PE=2 SV=1	--	--	--	--	--	--	--	--	--
transcript_HQ_TX_pn_transcript64019/f2p0/1477	1477	82.1	4.7e-196	XP_001775354.1	predicted protein [Physcomitrella patens]	83.405	0	XM_001775302.1	Physcomitrella patens subsp. patens predicted protein (PHYPADRAFT_192944) mRNA, complete cds	K00387	SUOX	sulfite oxidase	1.8.3.1	ko00920; Metabolism; Energy metabolism; Sulfur metabolism	60.7	5.2e-132	sp|Q9S850|SUOX_ARATH	Sulfite oxidase OS=Arabidopsis thaliana GN=SOX PE=1 SV=1	PF03404:Mo-co oxidoreductase dimerisation domain;PF00174:Oxidoreductase molybdopterin binding domain	GO:0042128//GO:0055114	nitrate assimilation//oxidation-reduction process	--	--	GO:0030151//GO:0016491	molybdenum ion binding//oxidoreductase activity	At3g01910	Sulfite oxidase, molybdopterin-binding component
transcript_HQ_TX_pn_transcript42085/f2p0/2063	2063	79.9	6.9e-177	XP_001754047.1	predicted protein [Physcomitrella patens]	--	--	--	--	K01102	PDP	pyruvate dehydrogenase phosphatase	3.1.3.43	-	58.5	4.9e-120	sp|Q9SD12|P2C46_ARATH	Probable protein phosphatase 2C 46 OS=Arabidopsis thaliana GN=At3g51370 PE=2 SV=1	PF00481:Protein phosphatase 2C;PF07228:Stage II sporulation protein E (SpoIIE)	--	--	--	--	GO:0003824	catalytic activity	At3g51370	Protein phosphatase 2C/pyruvate dehydrogenase (lipoamide) phosphatase
transcript_HQ_TX_pn_transcript76017/f2p0/656	656	87.1	3.2e-19	XP_001752633.1	predicted protein [Physcomitrella patens]	--	--	--	--	-	-	-	-	-	--	--	--	--	--	--	--	--	--	--	--	--	--
transcript_HQ_TX_pn_transcript24490/f5p0/2545	2545	97.5	6.1e-34	XP_001758775.1	predicted protein [Physcomitrella patens]	82.031	2.96e-20	XM_015840174.1	PREDICTED: Oryza brachyantha transcription factor bHLH130-like (LOC102714669), mRNA	-	-	-	-	-	31.3	1.2e-22	sp|Q9C690|BH122_ARATH	Transcription factor bHLH122 OS=Arabidopsis thaliana GN=BHLH122 PE=1 SV=1	PF03233:Aphid transmission protein;PF08702:Fibrinogen alpha/beta chain family;PF00010:Helix-loop-helix DNA-binding domain	GO:0051258//GO:0019089//GO:0030168//GO:0007165	protein polymerization//transmission of virus//platelet activation//signal transduction	GO:0005577	fibrinogen complex	GO:0046983//GO:0030674//GO:0005102	protein dimerization activity//protein binding, bridging//receptor binding	--	--
transcript_HQ_TX_pn_transcript70809/f4p0/1163	1163	86.4	6.1e-106	XP_001773292.1	predicted protein [Physcomitrella patens]	89.13	0	XM_001770628.1	Physcomitrella patens subsp. patens predicted protein (PHYPADRAFT_231286) mRNA, complete cds	K01358	clpP, CLPP	ATP-dependent Clp protease, protease subunit	3.4.21.92	ko04112; Cellular Processes; Cell growth and death; Cell cycle - Caulobacter | ko04212; Organismal Systems; Aging; Longevity regulating pathway - worm	56.5	1.4e-76	sp|Q9XJ36|CLPR2_ARATH	ATP-dependent Clp protease proteolytic subunit-related protein 2, chloroplastic OS=Arabidopsis thaliana GN=CLPR2 PE=1 SV=1	--	--	--	--	--	--	--	At1g12410	ATP-dependent Clp protease, proteolytic subunit
transcript_HQ_TX_pn_transcript44212/f2p0/2012	2012	79.9	2.8e-207	XP_001784758.1	predicted protein [Physcomitrella patens]	--	--	--	--	K09580	PDIA1, P4HB	protein disulfide-isomerase A1	5.3.4.1	ko04141; Genetic Information Processing; Folding, sorting and degradation; Protein processing in endoplasmic reticulum	53.5	1.7e-141	sp|Q9FF55|PDI14_ARATH	Protein disulfide isomerase-like 1-4 OS=Arabidopsis thaliana GN=PDIL1-4 PE=1 SV=1	PF00085:Thioredoxin;PF01216:Calsequestrin;PF00578:AhpC/TSA family;PF00462:Glutaredoxin	GO:0055114//GO:0045454	oxidation-reduction process//cell redox homeostasis	--	--	GO:0015035//GO:0016209//GO:0005509//GO:0016491//GO:0009055	protein disulfide oxidoreductase activity//antioxidant activity//calcium ion binding//oxidoreductase activity//electron carrier activity	At5g60640	Protein disulfide isomerase (prolyl 4-hydroxylase beta subunit)
transcript_HQ_TX_pn_transcript12080/f24p0/3027	3027	84.4	5.6e-143	XP_001759461.1	predicted protein [Physcomitrella patens]	--	--	--	--	-	-	-	-	-	--	--	--	--	--	--	--	--	--	--	--	--	--
transcript_HQ_TX_pn_transcript24108/f2p0/2568	2568	56.6	2.5e-152	XP_001756693.1	predicted protein [Physcomitrella patens]	87.5	2.99e-20	LN713265.1	Cucumis melo genomic chromosome, chr_11	-	-	-	-	-	41	2e-99	sp|Q9FE98|TAR3_ARATH	Tryptophan aminotransferase-related protein 3 OS=Arabidopsis thaliana GN=TAR3 PE=3 SV=1	PF04864:Allinase;PF04863:Alliinase EGF-like domain;PF00155:Aminotransferase class I and II	GO:0009058	biosynthetic process	--	--	GO:0016846//GO:0030170	carbon-sulfur lyase activity//pyridoxal phosphate binding	--	--
transcript_HQ_TX_pn_transcript30289/f22p0/2353	2353	42.7	2.5e-18	XP_001785459.1	predicted protein [Physcomitrella patens]	--	--	--	--	--	--	--	--	--	--	--	--	--	PF00743:Flavin-binding monooxygenase-like	GO:0055114	oxidation-reduction process	--	--	GO:0050660//GO:0004499//GO:0050661	flavin adenine dinucleotide binding//N,N-dimethylaniline monooxygenase activity//NADP binding	--	--
transcript_HQ_TX_pn_transcript39835/f7p0/2030	2030	88.7	1.6e-234	XP_001771212.1	predicted protein [Physcomitrella patens]	--	--	--	--	K18655	DDX19, DBP5	ATP-dependent RNA helicase DDX19/DBP5	3.6.4.13	-	57.7	6e-139	sp|Q10RI7|RH38_ORYSJ	DEAD-box ATP-dependent RNA helicase 38 OS=Oryza sativa subsp. japonica GN=Os03g0158200 PE=3 SV=1	PF00270:DEAD/DEAH box helicase;PF04851:Type III restriction enzyme, res subunit	--	--	--	--	GO:0003676//GO:0003677//GO:0005524//GO:0016787	nucleic acid binding//DNA binding//ATP binding//hydrolase activity	At3g53110	ATP-dependent RNA helicase
transcript_HQ_TX_pn_transcript56585/f2p0/1709	1709	88.1	1.4e-178	XP_001763744.1	predicted protein [Physcomitrella patens]	84.257	0	XM_001765851.1	Physcomitrella patens subsp. patens predicted protein (PHYPADRAFT_109948) mRNA, complete cds	K01012	bioB	biotin synthase	2.8.1.6	ko00780; Metabolism; Metabolism of cofactors and vitamins; Biotin metabolism	79.2	2.3e-155	sp|P54967|BIOB_ARATH	Biotin synthase OS=Arabidopsis thaliana GN=BIO2 PE=2 SV=1	PF04055:Radical SAM superfamily	--	--	--	--	GO:0003824//GO:0051536	catalytic activity//iron-sulfur cluster binding	At2g43360	Biotin synthase
transcript_HQ_TX_pn_transcript1375/f13p0/4493	4493	61.8	4.6e-194	XP_001775223.1	predicted protein [Physcomitrella patens]	78.865	0	XM_001775171.1	Physcomitrella patens subsp. patens predicted protein (PHYPADRAFT_40635) mRNA, partial cds	K21596	-	-	-	-	33.9	1.7e-77	sp|Q8GSA7|CMTA3_ARATH	Calmodulin-binding transcription activator 3 OS=Arabidopsis thaliana GN=CMTA3 PE=1 SV=1	PF00612:IQ calmodulin-binding motif;PF00023:Ankyrin repeat;PF03859:CG-1 domain;PF13606:Ankyrin repeat;PF01833:IPT/TIG domain	--	--	GO:0005634	nucleus	GO:0005515//GO:0003677	protein binding//DNA binding	At2g22300	Uncharacterized conserved protein, contains IPT/TIG domain
transcript_HQ_TX_pn_transcript9377/f2p0/3264	3264	93.6	1e-17	XP_001779390.1	predicted protein [Physcomitrella patens]	--	--	--	--	-	-	-	-	-	58.5	5.7e-06	sp|Q5ZRV7|RS15_LEGPH	30S ribosomal protein S15 OS=Legionella pneumophila subsp. pneumophila (strain Philadelphia 1 / ATCC 33152 / DSM 7513) GN=rpsO PE=3 SV=1	--	--	--	--	--	--	--	At1g15810	Mitochondrial/choloroplast ribosomal protein S15
transcript_HQ_TX_pn_transcript37838/f3p0/2168	2168	91.5	1.8e-215	XP_001774815.1	predicted protein [Physcomitrella patens]	86.404	0	XM_001774763.1	Physcomitrella patens subsp. patens predicted protein (PHYPADRAFT_192584) mRNA, complete cds	K04508	TBL1	transducin (beta)-like 1	-	ko04013; Environmental Information Processing; Signal transduction; MAPK signaling pathway - fly | ko04310; Environmental Information Processing; Signal transduction; Wnt signaling pathway	65.1	2.9e-155	sp|Q9FN19|HOS15_ARATH	WD40 repeat-containing protein HOS15 OS=Arabidopsis thaliana GN=HOS15 PE=2 SV=1	PF08513:LisH;PF02862:DDHD domain;PF06459:Ryanodine Receptor TM 4-6;PF04053:Coatomer WD associated region ;PF00400:WD domain, G-beta repeat	GO:0016192//GO:0006886//GO:0006874	vesicle-mediated transport//intracellular protein transport//cellular calcium ion homeostasis	GO:0030117//GO:0016021	membrane coat//integral component of membrane	GO:0005515//GO:0046872//GO:0005219//GO:0005198	protein binding//metal ion binding//ryanodine-sensitive calcium-release channel activity//structural molecule activity	At5g67320	Beta-transducin family (WD-40 repeat) protein
transcript_HQ_TX_pn_transcript34621/f31p0/2188	2188	76.6	7.4e-222	XP_001782502.1	predicted protein [Physcomitrella patens]	--	--	--	--	-	-	-	-	-	--	--	--	--	--	--	--	--	--	--	--	--	--
transcript_HQ_TX_pn_transcript20065/f2p0/2704	2704	55	8.1e-186	XP_001757206.1	predicted protein [Physcomitrella patens]	96.429	3.17e-15	AK360500.1	Hordeum vulgare subsp. vulgare mRNA for predicted protein, complete cds, clone: NIASHv1119G08	K20027	ZDHHC1_11	palmitoyltransferase ZDHHC1/11	2.3.1.225	-	37.3	2.1e-70	sp|Q9C533|ZDHC1_ARATH	Probable protein S-acyltransferase 22 OS=Arabidopsis thaliana GN=PAT22 PE=2 SV=2	PF04206:Tetrahydromethanopterin S-methyltransferase, subunit E ;PF00771:FHIPEP family	GO:0009306//GO:0006814	protein secretion//sodium ion transport	GO:0016020//GO:0012506//GO:0005737	membrane//vesicle membrane//cytoplasm	GO:0030269	tetrahydromethanopterin S-methyltransferase activity	At3g22180	DHHC-type Zn-finger proteins
transcript_HQ_TX_pn_transcript52228/f5p0/1816	1816	38.5	2e-18	XP_001785460.1	predicted protein [Physcomitrella patens]	--	--	--	--	--	--	--	--	--	--	--	--	--	--	--	--	--	--	--	--	--	--
transcript_HQ_TX_pn_transcript16254/f2p0/2865	2865	83.7	0	XP_001784507.1	predicted protein [Physcomitrella patens]	82.821	0	XM_001784455.1	Physcomitrella patens subsp. patens predicted protein (PHYPADRAFT_227327) mRNA, complete cds	K01897	ACSL, fadD	long-chain acyl-CoA synthetase	6.2.1.3	ko01212; Metabolism; Global and overview maps; Fatty acid metabolism | ko00061; Metabolism; Lipid metabolism; Fatty acid biosynthesis | ko00071; Metabolism; Lipid metabolism; Fatty acid degradation | ko04146; Cellular Processes; Transport and catabolism; Peroxisome | ko02024; Cellular Processes; Cellular community - prokaryotes; Quorum sensing | ko04920; Organismal Systems; Endocrine system; Adip…	64	3.2e-271	sp|Q8LPS1|LACS6_ARATH	Long chain acyl-CoA synthetase 6, peroxisomal OS=Arabidopsis thaliana GN=LACS6 PE=1 SV=1	PF00501:AMP-binding enzyme	GO:0008152	metabolic process	--	--	GO:0003824	catalytic activity	At5g27600	Long-chain acyl-CoA synthetases (AMP-forming)
transcript_HQ_TX_pn_transcript9882/f2p0/3248	3247	85.5	1.6e-15	XP_001777417.1	predicted protein [Physcomitrella patens]	89.375	6.08e-48	XM_001777365.1	Physcomitrella patens subsp. patens predicted protein (PHYPADRAFT_108066) mRNA, complete cds	K13173	ARGLU1	arginine and glutamate-rich protein 1	-	-	56.4	7.9e-08	sp|P0CB26|Y1089_ARATH	Uncharacterized protein At1g10890 OS=Arabidopsis thaliana GN=At1g10890 PE=4 SV=1	PF02862:DDHD domain;PF08118:Yeast mitochondrial distribution and morphology (MDM) proteins ;PF05478:Prominin	GO:0007005//GO:0000001	mitochondrion organization//mitochondrion inheritance	GO:0016021//GO:0005743	integral component of membrane//mitochondrial inner membrane	GO:0046872	metal ion binding	--	--
transcript_HQ_TX_pn_transcript317/f9p0/5257	5257	86.8	0	XP_001766909.1	predicted protein [Physcomitrella patens]	84.136	0	XM_001773842.1	Physcomitrella patens subsp. patens predicted protein (PHYPADRAFT_107526) mRNA, complete cds	-	-	-	-	-	25.5	3.4e-45	sp|Q9ULE6|PALD_HUMAN	Paladin OS=Homo sapiens GN=PALD1 PE=1 SV=3	PF00782:Dual specificity phosphatase, catalytic domain;PF00102:Protein-tyrosine phosphatase	GO:0006470	protein dephosphorylation	--	--	GO:0008138//GO:0004725	protein tyrosine/serine/threonine phosphatase activity//protein tyrosine phosphatase activity	--	--
transcript_HQ_TX_pn_transcript55065/f50p0/1679	1679	95.6	2.9e-194	XP_001758665.1	predicted protein [Physcomitrella patens]	83.862	0	XM_001769034.1	Physcomitrella patens subsp. patens predicted protein (PHYPADRAFT_215053) mRNA, complete cds	K11517	HAO	(S)-2-hydroxy-acid oxidase	1.1.3.15	ko01200; Metabolism; Global and overview maps; Carbon metabolism | ko00630; Metabolism; Carbohydrate metabolism; Glyoxylate and dicarboxylate metabolism | ko04146; Cellular Processes; Transport and catabolism; Peroxisome	82.6	9.6e-167	sp|Q9LRR9|GLO1_ARATH	Peroxisomal (S)-2-hydroxy-acid oxidase GLO1 OS=Arabidopsis thaliana GN=GLO1 PE=1 SV=1	PF00478:IMP dehydrogenase / GMP reductase domain;PF03060:Nitronate monooxygenase;PF00977:Histidine biosynthesis protein;PF01070:FMN-dependent dehydrogenase;PF01180:Dihydroorotate dehydrogenase;PF01645:Conserved region in glutamate synthase	GO:0006537//GO:0055114//GO:0000105	glutamate biosynthetic process//oxidation-reduction process//histidine biosynthetic process	GO:0005737	cytoplasm	GO:0016638//GO:0015930//GO:0016491//GO:0003824//GO:0016627//GO:0018580	oxidoreductase activity, acting on the CH-NH2 group of donors//glutamate synthase activity//oxidoreductase activity//catalytic activity//oxidoreductase activity, acting on the CH-CH group of donors//nitronate monooxygenase activity	At3g14420	Glycolate oxidase
transcript_HQ_TX_pn_transcript3250/f2p0/3999	3999	30.5	1.6e-105	ACN40032.1	unknown [Picea sitchensis]	--	--	--	--	-	-	-	-	-	29.2	5.4e-91	sp|Q9FI14|TAO1_ARATH	Disease resistance protein TAO1 OS=Arabidopsis thaliana GN=TAO1 PE=4 SV=1	PF00004:ATPase family associated with various cellular activities (AAA);PF00560:Leucine Rich Repeat;PF01582:TIR domain;PF13855:Leucine rich repeat;PF00931:NB-ARC domain;PF13676:TIR domain	GO:0007165	signal transduction	--	--	GO:0043531//GO:0005524//GO:0005515	ADP binding//ATP binding//protein binding	--	--
transcript_HQ_TX_pn_transcript8911/f3p0/3317	3317	95.5	0	XP_001763492.1	predicted protein [Physcomitrella patens]	87.005	0	XM_001763440.1	Physcomitrella patens subsp. patens predicted protein (PHYPADRAFT_210315) mRNA, complete cds	K17302	COPB2, SEC27	coatomer subunit beta'	-	-	82.9	0	sp|Q5VQ78|COB21_ORYSJ	Coatomer subunit beta'-1 OS=Oryza sativa subsp. japonica GN=Os06g0143900 PE=2 SV=1	PF00400:WD domain, G-beta repeat;PF04053:Coatomer WD associated region	GO:0006886//GO:0016192	intracellular protein transport//vesicle-mediated transport	GO:0030117	membrane coat	GO:0005198//GO:0005515	structural molecule activity//protein binding	At1g52360	Vesicle coat complex COPI, beta' subunit
transcript_HQ_TX_pn_transcript50049/f10p0/1836	1836	71.1	5.6e-154	XP_001775682.1	predicted protein [Physcomitrella patens]	94.059	3.49e-33	HG975447.1	Solanum pennellii chromosome ch08, complete genome	-	-	-	-	-	48	2.6e-96	sp|Q9SZ83|Y4967_ARATH	Uncharacterized oxidoreductase At4g09670 OS=Arabidopsis thaliana GN=At4g09670 PE=1 SV=1	PF01408:Oxidoreductase family, NAD-binding Rossmann fold	--	--	--	--	GO:0016491	oxidoreductase activity	At4g09670	Dimeric dihydrodiol dehydrogenase
transcript_HQ_TX_pn_transcript54982/f2p0/1738	1738	85.1	4.3e-132	XP_001752313.1	predicted protein [Physcomitrella patens]	79.592	3.18e-58	XM_001703117.1	Chlamydomonas reinhardtii strain CC-503 cw92 mt+	K13789	GGPS	geranylgeranyl diphosphate synthase, type II [EC:2.5.1.1 2.5.1.10 2.5.1.29]	2.5.1.1,2.5.1.10,2.5.1.29	ko00900; Metabolism; Metabolism of terpenoids and polyketides; Terpenoid backbone biosynthesis	63	6.6e-110	sp|Q42698|GGPPS_CATRO	Geranylgeranyl pyrophosphate synthase, chloroplastic OS=Catharanthus roseus GN=GGPS1 PE=3 SV=1	PF00348:Polyprenyl synthetase	GO:0008299	isoprenoid biosynthetic process	--	--	--	--	At4g36810	Geranylgeranyl pyrophosphate synthase/Polyprenyl synthetase
transcript_HQ_TX_pn_transcript23849/f2p0/2456	2456	85.2	1.3e-76	XP_001765737.1	predicted protein [Physcomitrella patens]	85.818	5.04e-162	XM_001765685.1	Physcomitrella patens subsp. patens predicted protein (PHYPADRAFT_130020) mRNA, partial cds	K19476	IST1	vacuolar protein sorting-associated protein IST1	-	ko04144; Cellular Processes; Transport and catabolism; Endocytosis	37.4	7.3e-22	sp|Q5R6G8|IST1_PONAB	IST1 homolog OS=Pongo abelii GN=IST1 PE=2 SV=1	PF03398:Regulator of Vps4 activity in the MVB pathway	GO:0015031	protein transport	--	--	--	--	At1g34220	Spindle pole body protein
transcript_HQ_TX_pn_transcript19375/f2p0/2729	2728	63.3	4.1e-169	XP_001769604.1	predicted protein [Physcomitrella patens]	78.385	0	XM_001769553.1	Physcomitrella patens subsp. patens predicted protein (PHYPADRAFT_135076) mRNA, complete cds	-	-	-	-	-	24.8	1.4e-21	sp|P0CI65|NPHP3_DANRE	Nephrocystin-3 OS=Danio rerio GN=nphp3 PE=3 SV=1	PF13181:Tetratricopeptide repeat;PF07721:Tetratricopeptide repeat;PF06160:Septation ring formation regulator, EzrA ;PF13176:Tetratricopeptide repeat;PF00515:Tetratricopeptide repeat;PF17001:Type III secretion basal body protein I, YscI, HrpB, PscI;PF16969:RNA-binding signal recognition particle 68;PF13374:Tetratricopeptide repeat;PF02609:Exonuclease VII small subunit	GO:0000921//GO:0006308//GO:0006614//GO:0009306	septin ring assembly//DNA catabolic process//SRP-dependent cotranslational protein targeting to membrane//protein secretion	GO:0005940//GO:0005786//GO:0016021//GO:0009318	septin ring//signal recognition particle, endoplasmic reticulum targeting//integral component of membrane//exodeoxyribonuclease VII complex	GO:0042802//GO:0008312//GO:0030942//GO:0008855//GO:0005047//GO:0005515	identical protein binding//7S RNA binding//endoplasmic reticulum signal peptide binding//exodeoxyribonuclease VII activity//signal recognition particle binding//protein binding	At5g53080	Kinesin light chain
transcript_HQ_TX_pn_transcript59353/f2p0/1627	1627	82.2	3e-119	XP_001777544.1	predicted protein [Physcomitrella patens]	--	--	--	--	-	-	-	-	-	58.4	5.8e-76	sp|Q40636|EXPA2_ORYSJ	Expansin-A2 OS=Oryza sativa subsp. japonica GN=EXPA2 PE=2 SV=2	--	--	--	--	--	--	--	--	--
transcript_HQ_TX_pn_transcript42588/f2p0/2051	2051	50	5.3e-28	EYU21875.1	hypothetical protein MIMGU_mgv1a021211mg, partial [Erythranthe guttata]	--	--	--	--	K05953	E2.5.1.43	nicotianamine synthase	2.5.1.43	-	47.6	5.3e-26	sp|Q9C7X5|NAS4_ARATH	Probable nicotianamine synthase 4 OS=Arabidopsis thaliana GN=NAS4 PE=2 SV=1	PF03059:Nicotianamine synthase protein	GO:0030418	nicotianamine biosynthetic process	--	--	GO:0030410	nicotianamine synthase activity	--	--
transcript_HQ_TX_pn_transcript52394/f3p0/1814	1814	73.8	1.2e-169	XP_001771480.1	predicted protein [Physcomitrella patens]	76.105	1.16e-77	XM_001771428.1	Physcomitrella patens subsp. patens predicted protein (PHYPADRAFT_137528) mRNA, complete cds	K01495	GCH1, folE	GTP cyclohydrolase I	3.5.4.16	ko00790; Metabolism; Metabolism of cofactors and vitamins; Folate biosynthesis	41.3	4.3e-80	sp|Q8VYU3|GCH1_SOLLC	GTP cyclohydrolase 1 OS=Solanum lycopersicum GN=GCH1 PE=1 SV=1	PF09141:Talin, middle domain	GO:0007016	cytoskeletal anchoring at plasma membrane	GO:0001726//GO:0005925	ruffle//focal adhesion	GO:0005200	structural constituent of cytoskeleton	At3g07270	GTP cyclohydrolase I
transcript_HQ_TX_pn_transcript69352/f2p0/1248	1248	--	--	--	--	--	--	--	--	--	--	--	--	--	--	--	--	--	--	--	--	--	--	--	--	--	--
transcript_HQ_TX_pn_transcript55439/f3p0/1735	1735	78.5	9.2e-175	XP_001764514.1	predicted protein [Physcomitrella patens]	80.473	0	XM_001764462.1	Physcomitrella patens subsp. patens predicted protein (PHYPADRAFT_164395) mRNA, complete cds	-	-	-	-	-	56.4	2.1e-124	sp|Q9SRY4|LPA1_ARATH	Protein LOW PSII ACCUMULATION 1, chloroplastic OS=Arabidopsis thaliana GN=LPA1 PE=1 SV=1	PF13181:Tetratricopeptide repeat;PF13414:TPR repeat;PF00515:Tetratricopeptide repeat	--	--	--	--	GO:0005515	protein binding	--	--
transcript_HQ_TX_pn_transcript34102/f2p0/2217	2218	96.1	8.7e-202	XP_001782193.1	predicted protein [Physcomitrella patens]	83.425	0	XM_001769352.1	Physcomitrella patens subsp. patens predicted protein (PHYPADRAFT_215432) mRNA, complete cds	K00966	GMPP	mannose-1-phosphate guanylyltransferase	2.7.7.13	ko00051; Metabolism; Carbohydrate metabolism; Fructose and mannose metabolism | ko00520; Metabolism; Carbohydrate metabolism; Amino sugar and nucleotide sugar metabolism	83.4	8.5e-179	sp|O22287|GMPP1_ARATH	Mannose-1-phosphate guanylyltransferase 1 OS=Arabidopsis thaliana GN=CYT1 PE=1 SV=1	PF00483:Nucleotidyl transferase;PF06442:R67 dihydrofolate reductase;PF07959:L-fucokinase	GO:0055114//GO:0009058//GO:0042493	oxidation-reduction process//biosynthetic process//response to drug	--	--	GO:0004146//GO:0016779//GO:0016772	dihydrofolate reductase activity//nucleotidyltransferase activity//transferase activity, transferring phosphorus-containing groups	At2g39770	GDP-mannose pyrophosphorylase/mannose-1-phosphate guanylyltransferase
transcript_HQ_TX_pn_transcript26095/f2p0/2494	2494	84.1	2.8e-156	XP_001757199.1	predicted protein [Physcomitrella patens]	76.25	3.73e-24	XM_015840949.1	PREDICTED: Oryza brachyantha probable receptor-like protein kinase At5g47070 (LOC102712571), mRNA	K04733	IRAK4	interleukin-1 receptor-associated kinase 4	2.7.11.1	ko04064; Environmental Information Processing; Signal transduction; NF-kappa B signaling pathway | ko04620; Organismal Systems; Immune system; Toll-like receptor signaling pathway | ko04624; Organismal Systems; Immune system; Toll and Imd signaling pathway | ko04621; Organismal Systems; Immune system; NOD-like receptor signaling pathway | ko04722; Organismal Systems; Nervous system; Neurotrophin …	51.8	1.2e-93	sp|Q9LFP7|PIX7_ARATH	Probable serine/threonine-protein kinase PIX7 OS=Arabidopsis thaliana GN=PIX7 PE=1 SV=1	PF07714:Protein tyrosine kinase;PF00069:Protein kinase domain	GO:0006468	protein phosphorylation	--	--	GO:0004672//GO:0005524	protein kinase activity//ATP binding	At2g28940	Serine/threonine protein kinase
transcript_HQ_TX_pn_transcript40070/f3p0/2111	2110	57.7	6.9e-92	XP_001758270.1	predicted protein [Physcomitrella patens]	78.659	8.82e-20	XM_010524873.2	PREDICTED: Tarenaya hassleriana transcription activator GLK2 (LOC104801563), mRNA	-	-	-	-	-	37.4	7.1e-34	sp|Q9SIV3|GLK1_ARATH	Transcription activator GLK1 OS=Arabidopsis thaliana GN=GLK1 PE=1 SV=2	--	--	--	--	--	--	--	--	--
transcript_HQ_TX_pn_transcript49985/f6p0/1841	1841	75.7	1.4e-128	XP_001766633.1	predicted protein [Physcomitrella patens]	75.776	2.8e-09	XM_014647583.1	PREDICTED: Vigna radiata var. radiata purple acid phosphatase 3-like (LOC106763382), mRNA	K14379	ACP5	tartrate-resistant acid phosphatase type 5	3.1.3.2	ko00740; Metabolism; Metabolism of cofactors and vitamins; Riboflavin metabolism | ko04142; Cellular Processes; Transport and catabolism; Lysosome | ko04380; Organismal Systems; Development; Osteoclast differentiation | ko05323; Human Diseases; Immune diseases; Rheumatoid arthritis	48	6.5e-84	sp|Q8H129|PPA3_ARATH	Purple acid phosphatase 3 OS=Arabidopsis thaliana GN=PAP3 PE=2 SV=1	PF00149:Calcineurin-like phosphoesterase	--	--	--	--	GO:0016787	hydrolase activity	At1g14700	Purple (tartrate-resistant) acid phosphatase
transcript_HQ_TX_pn_transcript56596/f4p0/1645	1645	77.3	2.2e-194	XP_001765137.1	predicted protein [Physcomitrella patens]	--	--	--	--	K01487	E3.5.4.3, guaD	guanine deaminase	3.5.4.3	ko00230; Metabolism; Nucleotide metabolism; Purine metabolism	48.1	8.9e-117	sp|P76641|GUAD_ECOLI	Guanine deaminase OS=Escherichia coli (strain K12) GN=guaD PE=1 SV=1	PF01979:Amidohydrolase family	--	--	--	--	GO:0016787	hydrolase activity	Hs4758426	Atrazine chlorohydrolase/guanine deaminase
transcript_HQ_TX_pn_transcript5593/f2p0/3645	3645	66.7	9e-172	BAP69206.1	pentatricopeptide repeat protein [Physcomitrella patens]	76.56	0	AB979874.1	Physcomitrella patens PpPPR_45 mRNA for pentatricopeptide repeat protein, complete cds	-	-	-	-	-	47.9	3.6e-118	sp|Q9SY02|PP301_ARATH	Pentatricopeptide repeat-containing protein At4g02750 OS=Arabidopsis thaliana GN=PCMP-H24 PE=3 SV=1	PF14432:DYW family of nucleic acid deaminases	--	--	--	--	GO:0008270	zinc ion binding	At4g02750	FOG: PPR repeat
transcript_HQ_TX_pn_transcript32915/f4p0/2294	2294	86.8	7.7e-278	XP_001761268.1	predicted protein [Physcomitrella patens]	86.042	0	XM_001761216.1	Physcomitrella patens subsp. patens predicted protein (PHYPADRAFT_208593) mRNA, complete cds	K01969	E6.4.1.4B	3-methylcrotonyl-CoA carboxylase beta subunit	6.4.1.4	ko00280; Metabolism; Amino acid metabolism; Valine, leucine and isoleucine degradation	64	6.9e-216	sp|Q9LDD8|MCCB_ARATH	Methylcrotonoyl-CoA carboxylase beta chain, mitochondrial OS=Arabidopsis thaliana GN=MCCB PE=2 SV=1	PF03255:Acetyl co-enzyme A carboxylase carboxyltransferase alpha subunit	GO:0006633	fatty acid biosynthetic process	GO:0009317	acetyl-CoA carboxylase complex	GO:0003989	acetyl-CoA carboxylase activity	At4g34030	3-Methylcrotonyl-CoA carboxylase, non-biotin containing subunit/Acetyl-CoA carboxylase carboxyl transferase, subunit beta
transcript_HQ_TX_pn_transcript21171/f15p0/2601	2601	70	3.1e-283	BAF34917.1	putative two-pore calcium channel [Physcomitrella patens]	79.144	0	AB211222.1	Physcomitrella patens PpTPC1 mRNA for putative two-pore calcium channel, complete cds	K16900	TPC1, CCH1	two pore calcium channel protein, plant	-	-	48.7	2e-187	sp|Q5QM84|TPC1_ORYSJ	Two pore calcium channel protein 1 OS=Oryza sativa subsp. japonica GN=TPC1 PE=1 SV=2	PF13499:EF-hand domain pair;PF13405:EF-hand domain;PF00520:Ion transport protein	GO:0006811//GO:0055085	ion transport//transmembrane transport	GO:0016020	membrane	GO:0005509//GO:0005216	calcium ion binding//ion channel activity	At4g03560	Voltage-gated Ca2+ channels, alpha1 subunits
transcript_HQ_TX_pn_transcript68085/f2p0/1305	1305	45.2	9.4e-31	XP_001752684.1	predicted protein [Physcomitrella patens]	--	--	--	--	-	-	-	-	-	--	--	--	--	--	--	--	--	--	--	--	--	--
transcript_HQ_TX_pn_transcript29497/f4p0/2375	2375	61.7	1.1e-189	XP_001755925.1	predicted protein [Physcomitrella patens]	78.542	4.8e-172	XM_001755873.1	Physcomitrella patens subsp. patens predicted protein (PHYPADRAFT_117368) mRNA, complete cds	-	-	-	-	-	--	--	--	--	PF13202:EF hand;PF13405:EF-hand domain;PF00036:EF hand;PF10591:Secreted protein acidic and rich in cysteine Ca binding region;PF13833:EF-hand domain pair;PF13499:EF-hand domain pair;PF01699:Sodium/calcium exchanger protein	GO:0007165//GO:0055085	signal transduction//transmembrane transport	GO:0005578//GO:0016021	proteinaceous extracellular matrix//integral component of membrane	GO:0005509	calcium ion binding	--	--
transcript_HQ_TX_pn_transcript9558/f2p0/3264	3264	68.9	5.2e-78	XP_001755173.1	predicted protein [Physcomitrella patens]	83.142	1.48e-148	XM_001763557.1	Physcomitrella patens subsp. patens predicted protein (PHYPADRAFT_77036) mRNA, complete cds	-	-	-	-	-	--	--	--	--	PF00628:PHD-finger	--	--	--	--	GO:0005515	protein binding	--	--
transcript_HQ_TX_pn_transcript19382/f2p0/2596	2595	86	6e-263	XP_001764544.1	predicted protein [Physcomitrella patens]	82.62	0	XM_001764492.1	Physcomitrella patens subsp. patens predicted protein (PHYPADRAFT_183911) mRNA, complete cds	-	-	-	-	-	42.6	1.1e-79	sp|P46059|S15A1_HUMAN	Solute carrier family 15 member 1 OS=Homo sapiens GN=SLC15A1 PE=2 SV=1	PF02535:ZIP Zinc transporter;PF07690:Major Facilitator Superfamily;PF00854:POT family	GO:0030001//GO:0006810//GO:0055085	metal ion transport//transport//transmembrane transport	GO:0016021//GO:0016020	integral component of membrane//membrane	GO:0005215//GO:0046873	transporter activity//metal ion transmembrane transporter activity	Hs4827008	H+/oligopeptide symporter
transcript_HQ_TX_pn_transcript61592/f2p0/1556	1556	78.5	1.2e-130	XP_001751574.1	predicted protein [Physcomitrella patens]	80.027	4.19e-146	XM_001751522.1	Physcomitrella patens subsp. patens predicted protein (PHYPADRAFT_62169) mRNA, complete cds	K09872	PIP	aquaporin PIP	-	-	71.9	3.2e-116	sp|P61837|PIP11_ARATH	Aquaporin PIP1-1 OS=Arabidopsis thaliana GN=PIP1-1 PE=1 SV=1	PF00230:Major intrinsic protein	GO:0006810	transport	GO:0016020	membrane	GO:0005215	transporter activity	At3g61430	Aquaporin (major intrinsic protein family)
transcript_HQ_TX_pn_transcript75193/f3p0/806	806	75.4	2.1e-52	XP_001756219.1	predicted protein [Physcomitrella patens]	84.938	2.89e-110	XM_001756167.1	Physcomitrella patens subsp. patens predicted protein (PHYPADRAFT_117783) mRNA, complete cds	K18065	CDC25	Cdc25 family phosphatase [EC:3.1.3.48 1.20.4.-]	3.1.3.48,1.20.4.-	-	44.6	8.5e-28	sp|Q8GY31|CDC25_ARATH	Dual specificity phosphatase Cdc25 OS=Arabidopsis thaliana GN=CDC25 PE=1 SV=1	--	--	--	--	--	--	--	At5g03460	M-phase inducer phosphatase
transcript_HQ_TX_pn_transcript54759/f2p0/1760	1760	83.2	6.7e-149	XP_001766085.1	predicted protein [Physcomitrella patens]	86.177	0	XM_001766033.1	Physcomitrella patens subsp. patens predicted protein (PHYPADRAFT_130338) mRNA, complete cds	-	-	-	-	-	59.6	2.3e-118	sp|Q8RUF8|NILP3_ARATH	Omega-amidase, chloroplastic OS=Arabidopsis thaliana GN=NLP3 PE=1 SV=1	PF00795:Carbon-nitrogen hydrolase	GO:0006807	nitrogen compound metabolic process	--	--	GO:0016810	hydrolase activity, acting on carbon-nitrogen (but not peptide) bonds	At5g12040	Carbon-nitrogen hydrolase
transcript_HQ_TX_pn_transcript8583/f7p0/3348	3348	90.1	0	XP_001781664.1	predicted protein [Physcomitrella patens]	79.778	0	XM_001781612.1	Physcomitrella patens subsp. patens predicted protein (PHYPADRAFT_225075) mRNA, complete cds	K17301	COPB1, SEC26	coatomer subunit beta	-	-	74.8	0	sp|Q9SV21|COPB1_ARATH	Coatomer subunit beta-1 OS=Arabidopsis thaliana GN=At4g31480 PE=2 SV=2	PF02883:Adaptin C-terminal domain;PF02985:HEAT repeat;PF01602:Adaptin N terminal region;PF07718:Coatomer beta C-terminal region	GO:0006886//GO:0016192	intracellular protein transport//vesicle-mediated transport	GO:0030117//GO:0030126//GO:0030131	membrane coat//COPI vesicle coat//clathrin adaptor complex	GO:0005515//GO:0005198	protein binding//structural molecule activity	At4g31480	Vesicle coat complex COPI, beta subunit
transcript_HQ_TX_pn_transcript51509/f3p0/1873	1873	79.5	4.2e-173	XP_001758986.1	predicted protein [Physcomitrella patens]	77.446	4.85e-176	XM_001758934.1	Physcomitrella patens subsp. patens predicted protein (PHYPADRAFT_121274) mRNA, complete cds	-	-	-	-	-	51.8	5.4e-110	sp|Q71DJ5|LIP1_ARATH	Triacylglycerol lipase 1 OS=Arabidopsis thaliana GN=LIP1 PE=1 SV=1	PF04083:Partial alpha/beta-hydrolase lipase region	GO:0006629	lipid metabolic process	--	--	--	--	CE18732	Triglyceride lipase-cholesterol esterase
transcript_HQ_TX_pn_transcript2908/f2p0/4022	4017	74.9	0	XP_001784869.1	predicted protein [Physcomitrella patens]	84.242	0	XM_001755491.1	Physcomitrella patens subsp. patens predicted protein (PHYPADRAFT_160100) mRNA, complete cds	K18953	NSMAF, FAN	factor associated with neutral sphingomyelinase activation	-	ko04071; Environmental Information Processing; Signal transduction; Sphingolipid signaling pathway	44.4	2.6e-125	sp|Q54PP7|LVSF_DICDI	BEACH domain-containing protein lvsF OS=Dictyostelium discoideum GN=lvsF PE=4 SV=1	PF00400:WD domain, G-beta repeat	--	--	--	--	GO:0005515	protein binding	Hs4505465_2	Lysosomal trafficking regulator LYST and related BEACH and WD40 repeat proteins
transcript_HQ_TX_pn_transcript46300/f2p0/1871	1872	55.8	5.5e-56	XP_001771195.1	predicted protein [Physcomitrella patens]	--	--	--	--	-	-	-	-	-	--	--	--	--	--	--	--	--	--	--	--	--	--
transcript_HQ_TX_pn_transcript34681/f4p0/2100	2100	74.9	8.2e-194	XP_001753494.1	predicted protein [Physcomitrella patens]	80.041	0	XM_001753442.1	Physcomitrella patens subsp. patens predicted protein (PHYPADRAFT_114248) mRNA, complete cds	K14685	SLC40A1, FPN1	solute carrier family 40 (iron-regulated transporter), member 1	-	ko04978; Organismal Systems; Digestive system; Mineral absorption	48.4	1.3e-112	sp|Q5Z922|S40A1_ORYSJ	Solute carrier family 40 member 1 OS=Oryza sativa subsp. japonica GN=Os06g0560000 PE=2 SV=1	PF06963:Ferroportin1 (FPN1);PF07690:Major Facilitator Superfamily	GO:0055085//GO:0034755	transmembrane transport//iron ion transmembrane transport	GO:0016021	integral component of membrane	GO:0005381	iron ion transmembrane transporter activity	At2g38460	Iron transporter
transcript_HQ_TX_pn_transcript38563/f2p0/2124	2123	86	1.3e-93	XP_001763166.1	predicted protein [Physcomitrella patens]	81.522	2.69e-139	XM_001769919.1	Physcomitrella patens subsp. patens predicted protein (PHYPADRAFT_188529) mRNA, complete cds	-	-	-	-	-	30.6	3.4e-07	sp|P53118|ROG1_YEAST	Putative lipase ROG1 OS=Saccharomyces cerevisiae (strain ATCC 204508 / S288c) GN=ROG1 PE=1 SV=1	PF07819:PGAP1-like protein;PF02450:Lecithin:cholesterol acyltransferase	GO:0006629	lipid metabolic process	--	--	GO:0016788//GO:0008374	hydrolase activity, acting on ester bonds//O-acyltransferase activity	At1g29130	Predicted alpha/beta hydrolase
transcript_HQ_TX_pn_transcript55916/f3p0/1690	1690	85.6	2.2e-173	XP_001751246.1	predicted protein [Physcomitrella patens]	84.039	0	XM_001751194.1	Physcomitrella patens subsp. patens predicted protein (PHYPADRAFT_110974) mRNA, partial cds	-	-	-	-	-	28.1	1.4e-16	sp|Q0IIS3|EPHX3_XENTR	Epoxide hydrolase 3 OS=Xenopus tropicalis GN=ephx3 PE=2 SV=1	PF06821:Serine hydrolase	--	--	--	--	GO:0016787	hydrolase activity	At4g12830	Predicted hydrolase/acyltransferase (alpha/beta hydrolase superfamily)
transcript_HQ_TX_pn_transcript14654/f2p0/2940	2940	68.6	2.7e-235	XP_001771767.1	predicted protein [Physcomitrella patens]	90.909	4.5e-09	XM_016047167.1	PREDICTED: Ziziphus jujuba exocyst complex component EXO70A1 (LOC107435532), mRNA	K07195	EXOC7, EXO70	exocyst complex component 7	-	ko04910; Organismal Systems; Endocrine system; Insulin signaling pathway	36.3	4.1e-104	sp|Q9LZD3|E70A1_ARATH	Exocyst complex component EXO70A1 OS=Arabidopsis thaliana GN=EXO70A1 PE=1 SV=1	PF09026:Centromere protein B dimerisation domain;PF03286:Pox virus Ag35 surface protein;PF03081:Exo70 exocyst complex subunit;PF12856:Anaphase-promoting complex subunit 9;PF09748:Transcription factor subunit Med10 of Mediator complex	GO:0006357//GO:0006887	regulation of transcription from RNA polymerase II promoter//exocytosis	GO:0000775//GO:0016592//GO:0005680//GO:0000145//GO:0019031//GO:0005634	chromosome, centromeric region//mediator complex//anaphase-promoting complex//exocyst//viral envelope//nucleus	GO:0001104//GO:0003682//GO:0003677	RNA polymerase II transcription cofactor activity//chromatin binding//DNA binding	At1g72470	Exocyst component protein and related proteins
transcript_HQ_TX_pn_transcript11705/f2p0/3128	3127	72.2	5.7e-167	XP_001761544.1	predicted protein [Physcomitrella patens]	84.823	0	XM_001761492.1	Physcomitrella patens subsp. patens predicted protein (PHYPADRAFT_181478) mRNA, complete cds	K20131	RABGEF1	Rab5 GDP/GTP exchange factor	-	-	49.7	5e-100	sp|Q9LT31|VPS9A_ARATH	Vacuolar protein sorting-associated protein 9A OS=Arabidopsis thaliana GN=VPS9A PE=1 SV=1	--	--	--	--	--	--	--	At3g19770	Vacuolar assembly/sorting protein VPS9
transcript_HQ_TX_pn_transcript22261/f2p0/2625	2625	67.6	2.7e-263	KNA17790.1	hypothetical protein SOVF_076870 [Spinacia oleracea]	83.689	0	XM_001777362.1	Physcomitrella patens subsp. patens predicted protein (PHYPADRAFT_221851) mRNA, complete cds	K04079	HSP90A, htpG	molecular chaperone HtpG	-	ko04141; Genetic Information Processing; Folding, sorting and degradation; Protein processing in endoplasmic reticulum | ko04151; Environmental Information Processing; Signal transduction; PI3K-Akt signaling pathway | ko04621; Organismal Systems; Immune system; NOD-like receptor signaling pathway | ko04612; Organismal Systems; Immune system; Antigen processing and presentation | ko04659; Organism…	78	8.4e-202	sp|P51818|HS903_ARATH	Heat shock protein 90-3 OS=Arabidopsis thaliana GN=HSP90-3 PE=1 SV=2	PF00183:Hsp90 protein	GO:0006950//GO:0006457	response to stress//protein folding	--	--	GO:0005524//GO:0051082	ATP binding//unfolded protein binding	At5g56010	Molecular chaperone (HSP90 family)
transcript_HQ_TX_pn_transcript48629/f6p0/1903	1903	89.8	1.4e-240	XP_001784816.1	predicted protein [Physcomitrella patens]	82.537	0	XM_001755870.1	Physcomitrella patens subsp. patens predicted protein (PHYPADRAFT_204424) mRNA, complete cds	K10960	chlP, bchP	geranylgeranyl diphosphate/geranylgeranyl-bacteriochlorophyllide a reductase [EC:1.3.1.83 1.3.1.111]	1.3.1.83,1.3.1.111	ko00860; Metabolism; Metabolism of cofactors and vitamins; Porphyrin and chlorophyll metabolism | ko00900; Metabolism; Metabolism of terpenoids and polyketides; Terpenoid backbone biosynthesis	75.7	9.8e-192	sp|Q9CA67|CHLP_ARATH	Geranylgeranyl diphosphate reductase, chloroplastic OS=Arabidopsis thaliana GN=CHLP PE=1 SV=1	PF01494:FAD binding domain;PF01266:FAD dependent oxidoreductase;PF01134:Glucose inhibited division protein A;PF07992:Pyridine nucleotide-disulphide oxidoreductase;PF12831:FAD dependent oxidoreductase	GO:0008033//GO:0055114	tRNA processing//oxidation-reduction process	--	--	GO:0071949//GO:0050660//GO:0016491	FAD binding//flavin adenine dinucleotide binding//oxidoreductase activity	--	--
transcript_HQ_TX_pn_transcript23047/f8p0/2590	2590	90.9	7.2e-224	XP_001768253.1	tubby-like protein [Physcomitrella patens]	82.215	0	XM_001777454.1	Physcomitrella patens subsp. patens predicted protein (PHYPADRAFT_221905) mRNA, complete cds	-	-	-	-	-	60.6	1.4e-137	sp|Q10LG8|TLP6_ORYSJ	Tubby-like F-box protein 6 OS=Oryza sativa subsp. japonica GN=TULP6 PE=2 SV=1	PF12937:F-box-like;PF00646:F-box domain	--	--	--	--	GO:0005515	protein binding	At2g47900	Tub family proteins
transcript_HQ_TX_pn_transcript74417/f3p0/867	867	72.1	3.9e-73	XP_001777978.1	predicted protein [Physcomitrella patens]	--	--	--	--	-	-	-	-	-	72.1	3.8e-74	sp|A9THA7|NDHM_PHYPA	NAD(P)H-quinone oxidoreductase subunit M, chloroplastic OS=Physcomitrella patens subsp. patens GN=ndhM PE=2 SV=1	PF10664:Cyanobacterial and plastid NDH-1 subunit M	GO:0055114	oxidation-reduction process	--	--	GO:0016655	oxidoreductase activity, acting on NAD(P)H, quinone or similar compound as acceptor	--	--
transcript_HQ_TX_pn_transcript2816/f4p0/4089	4089	71.2	0	XP_001758062.1	predicted protein [Physcomitrella patens]	83.705	0	XM_001758010.1	Physcomitrella patens subsp. patens predicted protein (PHYPADRAFT_178460) mRNA, complete cds	K08736	MSH3	DNA mismatch repair protein MSH3	-	ko03430; Genetic Information Processing; Replication and repair; Mismatch repair | ko05200; Human Diseases; Cancers: Overview; Pathways in cancer | ko05210; Human Diseases; Cancers: Specific types; Colorectal cancer | ko01524; Human Diseases; Drug resistance: Antineoplastic; Platinum drug resistance	46.4	1.6e-252	sp|O65607|MSH3_ARATH	DNA mismatch repair protein MSH3 OS=Arabidopsis thaliana GN=MSH3 PE=1 SV=2	PF05192:MutS domain III;PF01624:MutS domain I;PF05188:MutS domain II;PF00488:MutS domain V;PF05190:MutS family domain IV	GO:0006298	mismatch repair	--	--	GO:0005524//GO:0030983	ATP binding//mismatched DNA binding	At4g25540	Mismatch repair MSH3
transcript_HQ_TX_pn_transcript42732/f2p0/2018	2018	67.9	1.2e-186	XP_001774729.1	predicted protein [Physcomitrella patens]	--	--	--	--	K03327	TC.MATE, SLC47A, norM, mdtK, dinF	multidrug resistance protein, MATE family	-	-	44.1	1.7e-101	sp|Q9FHB6|DTX16_ARATH	Protein DETOXIFICATION 16 OS=Arabidopsis thaliana GN=DTX16 PE=2 SV=1	PF01708:Geminivirus putative movement protein ;PF01554:MatE	GO:0006855//GO:0046740//GO:0055085	drug transmembrane transport//transport of virus in host, cell to cell//transmembrane transport	GO:0016020//GO:0016021	membrane//integral component of membrane	GO:0015238//GO:0015297	drug transmembrane transporter activity//antiporter activity	At5g52450	Uncharacterized membrane protein, predicted efflux pump
transcript_HQ_TX_pn_transcript56547/f3p0/1710	1710	58.5	1.6e-91	XP_001773383.1	predicted protein [Physcomitrella patens]	--	--	--	--	-	-	-	-	-	--	--	--	--	--	--	--	--	--	--	--	--	--
transcript_HQ_TX_pn_transcript15562/f7p0/2865	2865	69.7	1.3e-242	XP_001761301.1	predicted protein [Physcomitrella patens]	--	--	--	--	-	-	-	-	-	25.1	2.5e-37	sp|O43301|HS12A_HUMAN	Heat shock 70 kDa protein 12A OS=Homo sapiens GN=HSPA12A PE=1 SV=2	--	--	--	--	--	--	--	Hs18576822	Molecular chaperones HSP70/HSC70, HSP70 superfamily
transcript_HQ_TX_pn_transcript19162/f7p0/2711	2711	56.1	1e-257	OAE23282.1	hypothetical protein AXG93_745s1040 [Marchantia polymorpha subsp. polymorpha]	81.409	0	XM_001782767.1	Physcomitrella patens subsp. patens predicted protein (PHYPADRAFT_226015) mRNA, complete cds	-	-	-	-	-	--	--	--	--	--	--	--	--	--	--	--	--	--
transcript_HQ_TX_pn_transcript8470/f17p0/3322	3322	57.8	3.5e-223	XP_001772202.1	predicted protein [Physcomitrella patens]	--	--	--	--	-	-	-	-	-	--	--	--	--	--	--	--	--	--	--	--	--	--
transcript_HQ_TX_pn_transcript36389/f4p0/2058	2058	64.3	1.3e-204	XP_001768189.1	predicted protein [Physcomitrella patens]	84.803	4.3e-147	XM_001768137.1	Physcomitrella patens subsp. patens predicted protein (PHYPADRAFT_165977) mRNA, complete cds	-	-	-	-	-	31.7	3.9e-29	sp|P74297|SPKB_SYNY3	Serine/threonine-protein kinase B OS=Synechocystis sp. (strain PCC 6803 / Kazusa) GN=spkB PE=1 SV=1	PF00069:Protein kinase domain;PF07714:Protein tyrosine kinase	GO:0006468	protein phosphorylation	--	--	GO:0004672//GO:0005524	protein kinase activity//ATP binding	Hs18552621	Serine-threonine protein kinase FUSED
transcript_HQ_TX_pn_transcript26500/f3p0/2501	2501	42.1	2.3e-126	XP_001762161.1	predicted protein [Physcomitrella patens]	--	--	--	--	-	-	-	-	-	--	--	--	--	PF01565:FAD binding domain ;PF04030:D-arabinono-1,4-lactone oxidase	GO:0055114	oxidation-reduction process	GO:0016020	membrane	GO:0016491//GO:0050660//GO:0003885	oxidoreductase activity//flavin adenine dinucleotide binding//D-arabinono-1,4-lactone oxidase activity	--	--
transcript_HQ_TX_pn_transcript35763/f4p0/2209	2209	82	7.3e-201	XP_001778780.1	predicted protein [Physcomitrella patens]	73.684	3.23e-39	XM_010034923.2	PREDICTED: Eucalyptus grandis beta-glucuronosyltransferase GlcAT14B (LOC104422561), mRNA	K20891	GLCAT14	beta-glucuronosyltransferase	2.4.1.-	-	61.3	6.7e-152	sp|Q9FLD7|GT14A_ARATH	Beta-glucuronosyltransferase GlcAT14A OS=Arabidopsis thaliana GN=GLCAT14A PE=2 SV=1	PF02485:Core-2/I-Branching enzyme	--	--	GO:0016020	membrane	GO:0008375	acetylglucosaminyltransferase activity	At5g39990	Branching enzyme
transcript_HQ_TX_pn_transcript22431/f2p0/2619	2619	70.6	4.7e-122	XP_001782106.1	predicted protein [Physcomitrella patens]	82.264	0	XM_001782054.1	Physcomitrella patens subsp. patens predicted protein (PHYPADRAFT_198278) mRNA, complete cds	K12605	CNOT2, NOT2	CCR4-NOT transcription complex subunit 2	-	ko03018; Genetic Information Processing; Folding, sorting and degradation; RNA degradation	45.2	2.6e-62	sp|Q52JK6|VIP2_NICBE	Probable NOT transcription complex subunit VIP2 (Fragment) OS=Nicotiana benthamiana GN=VIP2 PE=1 SV=1	--	--	--	--	--	--	--	At5g59710	Predicted transcriptional regulator
[truncated: 4,984 more rows]
