# Supplementary material for: Extreme environmental adaptation mechanisms of Antarctic bryophytes are mainly the activation of antioxidants, secondary metabolites and photosynthetic pathways
Source: BMC Plant Biol. 2023 Aug 22;23:399. doi: 10.1186/s12870-023-04366-w (PMC10464054; doi:10.1186/s12870-023-04366-w)
Supplement: Supplementary file 3 — Additional file 3. [file 12870_2023_4366_MOESM3_ESM.xls]

## Sheet: file3
gene_id	Length	NR Identity	NR Evalue	NR ID	NR Description	NT Identity	NT Evalue	NT ID	NT Description	KO ID	KO Name	KO Description	KO Ec	KO Pathway	Swissprot Identity	Swissprot Evalue	Swissprot ID	Swissprot Description	PFAM ID:PFAM Description	Gene Ontology Biological Pathway	BP Description	Gene Ontology Cellular Component	CC Description	Gene Ontology Molecular Function	MF Description	KOG ID	KOG Description
transcript_HQ_TX_pn_transcript74989/f2p0/826	826	--	--	--	--	--	--	--	--	--	--	--	--	--	--	--	--	--	--	--	--	--	--	--	--	--	--
transcript_HQ_TX_pn_transcript68641/f3p0/1271	1271	--	--	--	--	--	--	--	--	--	--	--	--	--	--	--	--	--	--	--	--	--	--	--	--	--	--
transcript_HQ_TX_pn_transcript21343/f3p0/2658	2658	92.3	1.1e-91	XP_001751570.1	predicted protein [Physcomitrella patens]	88.078	3.41e-134	XM_001771021.1	Physcomitrella patens subsp. patens predicted protein (PHYPADRAFT_189465) mRNA, complete cds	-	-	-	-	-	--	--	--	--	--	--	--	--	--	--	--	--	--
transcript_HQ_TX_pn_transcript14518/f3p0/2946	2946	88.9	2.7e-219	XP_001761878.1	predicted protein [Physcomitrella patens]	84.537	0	XM_001767879.1	Physcomitrella patens subsp. patens predicted protein (PHYPADRAFT_132735) mRNA, partial cds	-	-	-	-	-	66.4	1.5e-151	sp|Q0WVV6|CB60D_ARATH	Calmodulin-binding protein 60 D OS=Arabidopsis thaliana GN=CBP60D PE=2 SV=1	PF07887:Calmodulin binding protein-like	GO:0006950	response to stress	--	--	GO:0005516	calmodulin binding	--	--
transcript_HQ_TX_pn_transcript64478/f34p0/1412	1412	92.5	7.2e-101	XP_001769660.1	Rab5/RabF-family small GTPase [Physcomitrella patens]	82.573	4.7e-175	XM_001769608.1	Physcomitrella patens subsp. patens Rab5/RabF-family small GTPase (RabF2A1) mRNA, complete cds	K07889	RAB5C	Ras-related protein Rab-5C	-	ko04014; Environmental Information Processing; Signal transduction; Ras signaling pathway | ko04144; Cellular Processes; Transport and catabolism; Endocytosis | ko04145; Cellular Processes; Transport and catabolism; Phagosome | ko04962; Organismal Systems; Excretory system; Vasopressin-regulated water reabsorption | ko05152; Human Diseases; Infectious diseases: Bacterial; Tuberculosis | ko05146; …	74.8	1.3e-79	sp|P31583|RHN1_NICPL	Ras-related protein RHN1 OS=Nicotiana plumbaginifolia GN=RHN1 PE=2 SV=1	PF08477:Ras of Complex, Roc, domain of DAPkinase;PF03193:Protein of unknown function, DUF258;PF00025:ADP-ribosylation factor family;PF02367:Threonylcarbamoyl adenosine biosynthesis protein TsaE;PF01926:50S ribosome-binding GTPase;PF00071:Ras family;PF04670:Gtr1/RagA G protein conserved region	GO:0002949//GO:0007264	tRNA threonylcarbamoyladenosine modification//small GTPase mediated signal transduction	--	--	GO:0003924//GO:0005525	GTPase activity//GTP binding	At4g19640	GTPase Rab5/YPT51 and related small G protein superfamily GTPases
transcript_HQ_TX_pn_transcript54618/f3p0/1758	1758	75.1	2.2e-155	XP_001764016.1	predicted protein [Physcomitrella patens]	--	--	--	--	K00965	galT, GALT	UDPglucose--hexose-1-phosphate uridylyltransferase	2.7.7.12	ko00052; Metabolism; Carbohydrate metabolism; Galactose metabolism | ko00520; Metabolism; Carbohydrate metabolism; Amino sugar and nucleotide sugar metabolism | ko04917; Organismal Systems; Endocrine system; Prolactin signaling pathway	40.2	5.9e-74	sp|Q9FK51|AGLUP_ARATH	ADP-glucose phosphorylase OS=Arabidopsis thaliana GN=At5g18200 PE=1 SV=1	PF02744:Galactose-1-phosphate uridyl transferase, C-terminal domain;PF01079:Hint module;PF01087:Galactose-1-phosphate uridyl transferase, N-terminal domain	GO:0006508//GO:0006012	proteolysis//galactose metabolic process	--	--	GO:0008233//GO:0008108	peptidase activity//UDP-glucose:hexose-1-phosphate uridylyltransferase activity	At5g18200	Galactose-1-phosphate uridylyltransferase
transcript_HQ_TX_pn_transcript10648/f3p0/3162	3162	67.9	3.1e-152	XP_001781902.1	predicted protein [Physcomitrella patens]	--	--	--	--	-	-	-	-	-	26.7	2.3e-20	sp|Q9FZK1|FBX6_ARATH	F-box only protein 6 OS=Arabidopsis thaliana GN=FBX6 PE=2 SV=1	PF01344:Kelch motif;PF00646:F-box domain	--	--	--	--	GO:0005515	protein binding	--	--
transcript_HQ_TX_pn_transcript9382/f2p0/3281	3282	57.1	1.1e-155	CAA71838.1	photoreceptor, partial [Ceratodon purpureus]	--	--	--	--	-	-	-	-	-	58	1e-156	sp|P25848|PHY1_CERPU	Light-sensor Protein kinase OS=Ceratodon purpureus GN=PHY1 PE=3 SV=3	PF00069:Protein kinase domain;PF07714:Protein tyrosine kinase;PF06293:Lipopolysaccharide kinase (Kdo/WaaP) family	GO:0006468	protein phosphorylation	GO:0016020	membrane	GO:0016773//GO:0004672//GO:0005524	phosphotransferase activity, alcohol group as acceptor//protein kinase activity//ATP binding	At1g64300	Tyrosine kinase specific for activated (GTP-bound) p21cdc42Hs
transcript_HQ_TX_pn_transcript45764/f2p0/1975	1975	93.3	1.8e-17	XP_001767889.1	predicted protein [Physcomitrella patens]	89.381	2.26e-30	XM_001767837.1	Physcomitrella patens subsp. patens predicted protein (PHYPADRAFT_186747) mRNA, complete cds	K08738	CYC	cytochrome c	-	ko00920; Metabolism; Energy metabolism; Sulfur metabolism | ko02020; Environmental Information Processing; Signal transduction; Two-component system | ko04210; Cellular Processes; Cell growth and death; Apoptosis | ko04214; Cellular Processes; Cell growth and death; Apoptosis - fly | ko04215; Cellular Processes; Cell growth and death; Apoptosis - multiple species | ko04115; Cellular Processes; Ce…	77.8	2e-14	sp|P00074|CYC_GINBI	Cytochrome c OS=Ginkgo biloba PE=1 SV=1	--	--	--	--	--	--	--	At1g22840	Cytochrome c
transcript_HQ_TX_pn_transcript3713/f3p0/3909	3909	66.3	3.4e-92	XP_001756666.1	predicted protein [Physcomitrella patens]	--	--	--	--	-	-	-	-	-	--	--	--	--	PF01764:Lipase (class 3);PF10503:Esterase PHB depolymerase;PF00975:Thioesterase domain;PF07859:alpha/beta hydrolase fold	GO:0006629//GO:0009058//GO:0008152	lipid metabolic process//biosynthetic process//metabolic process	GO:0005576	extracellular region	GO:0016788//GO:0016787	hydrolase activity, acting on ester bonds//hydrolase activity	--	--
transcript_HQ_TX_pn_transcript36557/f2p0/2197	2197	59.1	6.4e-149	XP_001760157.1	predicted protein [Physcomitrella patens]	85.345	1.18e-23	NM_001323340.1	Zea mays uncharacterized LOC103647908 (LOC103647908), mRNA	-	-	-	-	-	--	--	--	--	PF04577:Protein of unknown function (DUF563)	--	--	--	--	GO:0016757	transferase activity, transferring glycosyl groups	At2g41640	Uncharacterized conserved protein
transcript_HQ_TX_pn_transcript56735/f3p0/1705	1705	54.9	2.7e-86	XP_001758030.1	predicted protein [Physcomitrella patens]	--	--	--	--	K12345	SRD5A3	3-oxo-5-alpha-steroid 4-dehydrogenase 3 [EC:1.3.1.22 1.3.1.94]	1.3.1.22,1.3.1.94	ko00140; Metabolism; Lipid metabolism; Steroid hormone biosynthesis	36.9	9.8e-42	sp|Q9SI62|POED2_ARATH	Polyprenol reductase 2 OS=Arabidopsis thaliana GN=At2g16530 PE=1 SV=2	PF02544:3-oxo-5-alpha-steroid 4-dehydrogenase	GO:0006629	lipid metabolic process	GO:0016021//GO:0005737	integral component of membrane//cytoplasm	GO:0016627	oxidoreductase activity, acting on the CH-CH group of donors	At2g16530	Predicted steroid reductase
transcript_HQ_TX_pn_transcript24346/f2p0/2550	2550	76	1.7e-113	XP_001769469.1	predicted protein [Physcomitrella patens]	78.809	1.48e-152	XM_001769417.1	Physcomitrella patens subsp. patens predicted protein (PHYPADRAFT_166416) mRNA, complete cds	K14190	VTC2_5	GDP-L-galactose phosphorylase	2.7.7.69	ko00053; Metabolism; Carbohydrate metabolism; Ascorbate and aldarate metabolism	60.8	2.5e-73	sp|Q8RWE8|GGAP1_ARATH	GDP-L-galactose phosphorylase 1 OS=Arabidopsis thaliana GN=VTC2 PE=1 SV=1	--	--	--	--	--	--	--	At4g26850	Predicted hydrolase (HIT family)
transcript_HQ_TX_pn_transcript30643/f4p0/2314	2314	42.3	1.1e-21	XP_001766761.1	predicted protein [Physcomitrella patens]	--	--	--	--	-	-	-	-	-	--	--	--	--	--	--	--	--	--	--	--	--	--
transcript_HQ_TX_pn_transcript16761/f2p0/2842	2842	62.2	1.2e-57	XP_001765168.1	predicted protein [Physcomitrella patens]	--	--	--	--	K00901	dgkA, DGK	diacylglycerol kinase (ATP)	2.7.1.107	ko00561; Metabolism; Lipid metabolism; Glycerolipid metabolism | ko00564; Metabolism; Lipid metabolism; Glycerophospholipid metabolism | ko04070; Environmental Information Processing; Signal transduction; Phosphatidylinositol signaling system | ko04072; Environmental Information Processing; Signal transduction; Phospholipase D signaling pathway | ko05231; Human Diseases; Cancers: Overview; Cholin…	49.4	6e-44	sp|Q9C5E5|DGK5_ARATH	Diacylglycerol kinase 5 OS=Arabidopsis thaliana GN=DGK5 PE=2 SV=1	PF01513:ATP-NAD kinase;PF00781:Diacylglycerol kinase catalytic domain	GO:0006741//GO:0008152	NADP biosynthetic process//metabolic process	--	--	GO:0003951//GO:0016301	NAD+ kinase activity//kinase activity	At2g20900	Diacylglycerol kinase
transcript_HQ_TX_pn_transcript75772/f2p0/742	742	53.6	8.8e-34	XP_001756710.1	predicted protein [Physcomitrella patens]	--	--	--	--	-	-	-	-	-	40.3	3.5e-20	sp|Q84W65|SUFE1_ARATH	SufE-like protein 1, chloroplastic/mitochondrial OS=Arabidopsis thaliana GN=SUFE1 PE=1 SV=2	--	--	--	--	--	--	--	At1g55800_1	Stress-induced protein UVI31+
transcript_HQ_TX_pn_transcript26663/f5p0/2408	2408	71.7	1.2e-95	XP_001752601.1	predicted protein [Physcomitrella patens]	--	--	--	--	K20417	FAD4	palmitoyl-[glycerolipid] 3-(E)-desaturase	1.14.19.43	-	44.7	2.4e-54	sp|Q9SZ42|FAD4_ARATH	Fatty acid desaturase 4, chloroplastic OS=Arabidopsis thaliana GN=FAD4 PE=1 SV=1	PF04116:Fatty acid hydroxylase superfamily	GO:0055114//GO:0006633	oxidation-reduction process//fatty acid biosynthetic process	--	--	GO:0005506//GO:0016491	iron ion binding//oxidoreductase activity	At4g27030	Ubiquitin-conjugating enzyme
transcript_HQ_TX_pn_transcript52482/f2p0/1818	1818	--	--	--	--	--	--	--	--	--	--	--	--	--	--	--	--	--	PF05823:Nematode fatty acid retinoid binding protein (Gp-FAR-1);PF01442:Apolipoprotein A1/A4/E domain;PF04986:Putative transposase	GO:0006313//GO:0042157//GO:0006869	transposition, DNA-mediated//lipoprotein metabolic process//lipid transport	GO:0005576	extracellular region	GO:0004803//GO:0003677//GO:0008289	transposase activity//DNA binding//lipid binding	--	--
transcript_HQ_TX_pn_transcript38217/f4p0/2126	2126	56.5	2.5e-57	XP_001751982.1	predicted protein [Physcomitrella patens]	--	--	--	--	-	-	-	-	-	26.6	3.8e-11	sp|Q58FV0|DOGL3_ARATH	Protein DOG1-like 3 OS=Arabidopsis thaliana GN=DOGL3 PE=2 SV=1	PF14144:Seed dormancy control	GO:0006351	transcription, DNA-templated	--	--	GO:0043565	sequence-specific DNA binding	--	--
transcript_HQ_TX_pn_transcript47627/f2p0/1934	1934	88.1	1.1e-136	XP_001756695.1	predicted protein [Physcomitrella patens]	81.075	0	XM_001765571.1	Physcomitrella patens subsp. patens predicted protein (PHYPADRAFT_129637) mRNA, complete cds	K01714	dapA	4-hydroxy-tetrahydrodipicolinate synthase	4.3.3.7	ko01230; Metabolism; Global and overview maps; Biosynthesis of amino acids | ko00300; Metabolism; Amino acid metabolism; Lysine biosynthesis | ko00261; Metabolism; Biosynthesis of other secondary metabolites; Monobactam biosynthesis	71.8	3.5e-120	sp|Q9FVC8|DAPA2_ARATH	4-hydroxy-tetrahydrodipicolinate synthase 2, chloroplastic OS=Arabidopsis thaliana GN=DHDPS2 PE=1 SV=2	PF00701:Dihydrodipicolinate synthetase family	GO:0008152	metabolic process	--	--	GO:0016829	lyase activity	--	--
transcript_HQ_TX_pn_transcript71042/f2p0/1161	1161	70.8	4.1e-54	XP_001783348.1	predicted protein [Physcomitrella patens]	--	--	--	--	-	-	-	-	-	34.2	2.7e-11	sp|Q67YM6|DIR11_ARATH	Dirigent protein 11 OS=Arabidopsis thaliana GN=DIR11 PE=2 SV=1	--	--	--	--	--	--	--	--	--
transcript_HQ_TX_pn_transcript4988/f3p0/3717	3717	90.3	0	APU94829.1	leucine-rich repeat receptor-like protein kinase [Pohlia nutans]	98.026	0	KX159225.1	Pohlia nutans leucine-rich repeat receptor-like protein kinase (LRR-RLK1) mRNA, complete cds	-	-	-	-	-	44.2	8.8e-221	sp|Q9SIT1|TMK3_ARATH	Receptor-like kinase TMK3 OS=Arabidopsis thaliana GN=TMK3 PE=2 SV=1	PF05445:Poxvirus serine/threonine protein kinase;PF03229:Alphavirus glycoprotein J;PF13855:Leucine rich repeat;PF00069:Protein kinase domain;PF07714:Protein tyrosine kinase	GO:0019050//GO:0006468	suppression by virus of host apoptotic process//protein phosphorylation	--	--	GO:0005515//GO:0004672//GO:0005524	protein binding//protein kinase activity//ATP binding	--	--
transcript_HQ_TX_pn_transcript60929/f10p0/1576	1576	78.4	1.5e-43	XP_001778275.1	predicted protein [Physcomitrella patens]	--	--	--	--	-	-	-	-	-	--	--	--	--	--	--	--	--	--	--	--	--	--
transcript_HQ_TX_pn_transcript58703/f2p0/1649	1649	67.7	1.1e-76	XP_001763875.1	predicted protein [Physcomitrella patens]	--	--	--	--	-	-	-	-	-	--	--	--	--	PF00515:Tetratricopeptide repeat;PF13414:TPR repeat;PF13181:Tetratricopeptide repeat	--	--	--	--	GO:0005515	protein binding	--	--
transcript_HQ_TX_pn_transcript18000/f6p0/2779	2779	85.2	8.1e-189	XP_001777222.1	predicted protein [Physcomitrella patens]	84.255	0	XM_001754385.1	Physcomitrella patens subsp. patens predicted protein (PHYPADRAFT_115417) mRNA, partial cds	K20889	IRX7, FRA8, F8H	probable glucuronoxylan glucuronosyltransferase IRX7 [EC2.4.1.-]	-	-	58.2	1.4e-122	sp|Q6NMM8|F8H_ARATH	Probable glucuronoxylan glucuronosyltransferase F8H OS=Arabidopsis thaliana GN=F8H PE=2 SV=1	--	--	--	--	--	--	--	At5g22940	Acetylglucosaminyltransferase EXT1/exostosin 1
transcript_HQ_TX_pn_transcript5015/f2p0/3714	3713	89.6	3.3e-81	XP_001774858.1	predicted protein [Physcomitrella patens]	83.607	4.84e-124	AK332579.1	Triticum aestivum cDNA, clone: WT004_F10, cultivar: Chinese Spring	K17893	AOX1, AOX2	ubiquinol oxidase	1.10.3.11	-	85.3	8.3e-78	sp|Q40578|AOX2_TOBAC	Ubiquinol oxidase 2, mitochondrial OS=Nicotiana tabacum GN=AOX2 PE=1 SV=2	PF01786:Alternative oxidase	GO:0055114	oxidation-reduction process	--	--	GO:0009916	alternative oxidase activity	--	--
transcript_HQ_TX_pn_transcript26296/f71p0/2407	2407	47.4	1.1e-72	XP_001759720.1	predicted protein [Physcomitrella patens]	--	--	--	--	-	-	-	-	-	40.6	2.2e-10	sp|Q9LJB7|BBX32_ARATH	B-box zinc finger protein 32 OS=Arabidopsis thaliana GN=BBX32 PE=1 SV=1	PF00643:B-box zinc finger	--	--	GO:0005622	intracellular	GO:0008270	zinc ion binding	--	--
transcript_HQ_TX_pn_transcript68601/f21p0/1184	1184	83.8	1.9e-99	XP_001764089.1	predicted protein [Physcomitrella patens]	--	--	--	--	K08967	mtnD, mtnZ, ADI1	1,2-dihydroxy-3-keto-5-methylthiopentene dioxygenase [EC:1.13.11.53 1.13.11.54]	1.13.11.53,1.13.11.54	ko00270; Metabolism; Amino acid metabolism; Cysteine and methionine metabolism	83.8	1.9e-100	sp|A9SCJ6|MTND3_PHYPA	1,2-dihydroxy-3-keto-5-methylthiopentene dioxygenase 3 OS=Physcomitrella patens subsp. patens GN=PHYPADRAFT_164159 PE=3 SV=1	PF02311:AraC-like ligand binding domain;PF03079:ARD/ARD' family;PF00190:Cupin	GO:0006355//GO:0055114	regulation of transcription, DNA-templated//oxidation-reduction process	--	--	GO:0010309//GO:0045735	acireductone dioxygenase [iron(II)-requiring] activity//nutrient reservoir activity	At5g43850	Uncharacterized conserved protein, contains double-stranded beta-helix domain
transcript_HQ_TX_pn_transcript70601/f4p0/1157	1157	49.7	7.3e-35	XP_001760667.1	predicted protein [Physcomitrella patens]	--	--	--	--	-	-	-	-	-	--	--	--	--	--	--	--	--	--	--	--	--	--
transcript_HQ_TX_pn_transcript51148/f2p0/1792	1792	33.2	4.4e-39	XP_001765732.1	predicted protein [Physcomitrella patens]	--	--	--	--	-	-	-	-	-	33.9	1.9e-27	sp|P25848|PHY1_CERPU	Light-sensor Protein kinase OS=Ceratodon purpureus GN=PHY1 PE=3 SV=3	PF00069:Protein kinase domain;PF06293:Lipopolysaccharide kinase (Kdo/WaaP) family;PF07714:Protein tyrosine kinase	GO:0006468	protein phosphorylation	GO:0016020	membrane	GO:0016773//GO:0004672//GO:0005524	phosphotransferase activity, alcohol group as acceptor//protein kinase activity//ATP binding	At1g62400	Tyrosine kinase specific for activated (GTP-bound) p21cdc42Hs
transcript_HQ_TX_pn_transcript8625/f2p0/3286	3286	88.7	3e-94	XP_001781351.1	predicted protein [Physcomitrella patens]	--	--	--	--	-	-	-	-	-	49	2.1e-40	sp|Q9SHI2|Y1723_ARATH	Leucine-rich repeat receptor-like serine/threonine-protein kinase At1g17230 OS=Arabidopsis thaliana GN=At1g17230 PE=2 SV=2	PF04410:Gar1/Naf1 RNA binding region	GO:0042254//GO:0001522	ribosome biogenesis//pseudouridine synthesis	--	--	--	--	--	--
transcript_HQ_TX_pn_transcript14043/f3p0/2976	2976	44.3	1.4e-16	XP_001777113.1	predicted protein [Physcomitrella patens]	--	--	--	--	-	-	-	-	-	43.9	1.4e-06	sp|Q84QC2|ERF17_ARATH	Ethylene-responsive transcription factor ERF017 OS=Arabidopsis thaliana GN=ERF017 PE=2 SV=1	--	--	--	--	--	--	--	--	--
transcript_HQ_TX_pn_transcript50787/f17p0/1829	1829	45.3	1.6e-44	OAE35386.1	hypothetical protein AXG93_2587s1010 [Marchantia polymorpha subsp. polymorpha]	--	--	--	--	-	-	-	-	-	32.5	3.5e-13	sp|Q54HW1|PSD10_DICDI	26S proteasome non-ATPase regulatory subunit 10 OS=Dictyostelium discoideum GN=psmD10 PE=2 SV=1	PF00023:Ankyrin repeat;PF13606:Ankyrin repeat	--	--	--	--	GO:0005515	protein binding	7301359	Ankyrin
transcript_HQ_TX_pn_transcript73273/f9p0/977	977	82.2	1.6e-14	XP_001751391.1	predicted protein [Physcomitrella patens]	--	--	--	--	-	-	-	-	-	--	--	--	--	--	--	--	--	--	--	--	--	--
transcript_HQ_TX_pn_transcript69262/f2p0/1221	1221	61.9	2.6e-51	XP_001775797.1	predicted protein [Physcomitrella patens]	--	--	--	--	-	-	-	-	-	--	--	--	--	PF00403:Heavy-metal-associated domain	GO:0030001	metal ion transport	--	--	GO:0046872	metal ion binding	--	--
transcript_HQ_TX_pn_transcript53542/f37p0/1768	1768	66.7	3.5e-113	XP_001784375.1	predicted protein [Physcomitrella patens]	76.337	1.78e-120	XM_001784323.1	Physcomitrella patens subsp. patens predicted protein (PHYPADRAFT_32593) mRNA, partial cds	-	-	-	-	-	47.6	2.3e-86	sp|Q8GYX8|DNJ10_ARATH	Chaperone protein dnaJ 10 OS=Arabidopsis thaliana GN=ATJ10 PE=2 SV=2	--	--	--	--	--	--	--	At4g39150	Molecular chaperone (DnaJ superfamily)
transcript_HQ_TX_pn_transcript27472/f2p0/2449	2448	82.6	2.8e-230	XP_001774318.1	predicted protein [Physcomitrella patens]	88.501	0	XM_001774266.1	Physcomitrella patens subsp. patens predicted protein (PHYPADRAFT_88846) mRNA, complete cds	K00975	glgC	glucose-1-phosphate adenylyltransferase	2.7.7.27	ko00500; Metabolism; Carbohydrate metabolism; Starch and sucrose metabolism | ko00520; Metabolism; Carbohydrate metabolism; Amino sugar and nucleotide sugar metabolism | ko02026; Cellular Processes; Cellular community - prokaryotes; Biofilm formation - Escherichia coli	60.9	2.5e-187	sp|P55230|GLGL2_ARATH	Glucose-1-phosphate adenylyltransferase large subunit 2, chloroplastic OS=Arabidopsis thaliana GN=APL2 PE=1 SV=2	PF00483:Nucleotidyl transferase	GO:0009058	biosynthetic process	--	--	GO:0016779	nucleotidyltransferase activity	At1g27680	GDP-mannose pyrophosphorylase/mannose-1-phosphate guanylyltransferase
transcript_HQ_TX_pn_transcript74499/f2p0/863	863	77	1.4e-35	XP_001766902.1	predicted protein [Physcomitrella patens]	85.759	1.15e-89	XM_001766850.1	Physcomitrella patens subsp. patens predicted protein (PHYPADRAFT_30913) mRNA, partial cds	K12837	U2AF2	splicing factor U2AF 65 kDa subunit	-	ko03040; Genetic Information Processing; Transcription; Spliceosome	56.7	5.1e-23	sp|Q2QKB4|U2A2B_WHEAT	Splicing factor U2af large subunit B OS=Triticum aestivum GN=U2AF65B PE=2 SV=1	PF00076:RNA recognition motif. (a.k.a. RRM, RBD, or RNP domain)	--	--	--	--	GO:0003676	nucleic acid binding	At1g60900	Splicing factor U2AF, large subunit (RRM superfamily)
transcript_HQ_TX_pn_transcript10983/f3p0/3138	3138	66.9	8.4e-110	XP_001779219.1	predicted protein [Physcomitrella patens]	76.846	7.18e-87	XM_001757007.1	Physcomitrella patens subsp. patens predicted protein (PHYPADRAFT_22416) mRNA, partial cds	K19366	SPG20	spartin	-	ko04144; Cellular Processes; Transport and catabolism; Endocytosis	41.3	2.3e-52	sp|Q9SD22|SDEH3_ARATH	Senescence/dehydration-associated protein At3g51250 OS=Arabidopsis thaliana GN=At3g51250 PE=2 SV=1	--	--	--	--	--	--	--	--	--
transcript_HQ_TX_pn_transcript64682/f8p0/1446	1446	--	--	--	--	--	--	--	--	--	--	--	--	--	--	--	--	--	PF00403:Heavy-metal-associated domain;PF03938:Outer membrane protein (OmpH-like);PF07544:RNA polymerase II transcription mediator complex subunit 9;PF07464:Apolipophorin-III precursor (apoLp-III);PF13291:ACT domain	GO:0006869//GO:0030001//GO:0006357//GO:0008152	lipid transport//metal ion transport//regulation of transcription from RNA polymerase II promoter//metabolic process	GO:0016592//GO:0005576	mediator complex//extracellular region	GO:0001104//GO:0016597//GO:0051082//GO:0046872//GO:0008289	RNA polymerase II transcription cofactor activity//amino acid binding//unfolded protein binding//metal ion binding//lipid binding	--	--
transcript_HQ_TX_pn_transcript21009/f3p0/2674	2674	83.6	2.8e-130	XP_001779224.1	predicted protein [Physcomitrella patens]	80.833	1.99e-156	XM_001779172.1	Physcomitrella patens subsp. patens predicted protein (PHYPADRAFT_147053) mRNA, complete cds	-	-	-	-	-	--	--	--	--	--	--	--	--	--	--	--	--	--
transcript_HQ_TX_pn_transcript11926/f2p0/3115	3113	71.2	1.7e-216	XP_001768423.1	predicted protein [Physcomitrella patens]	--	--	--	--	K13806	DAGL	sn1-specific diacylglycerol lipase	3.1.1.-	ko04925; Organismal Systems; Endocrine system; Aldosterone synthesis and secretion | ko04723; Organismal Systems; Nervous system; Retrograde endocannabinoid signaling | ko04745; Organismal Systems; Sensory system; Phototransduction - fly	29.2	2.8e-10	sp|Q91WC9|DGLB_MOUSE	Sn1-specific diacylglycerol lipase beta OS=Mus musculus GN=Daglb PE=1 SV=2	PF07819:PGAP1-like protein;PF01764:Lipase (class 3)	GO:0006629	lipid metabolic process	--	--	GO:0016788	hydrolase activity, acting on ester bonds	At2g42450	Predicted lipase/calmodulin-binding heat-shock protein
transcript_HQ_TX_pn_transcript68991/f2p0/1259	1259	72.5	6.4e-77	XP_001785378.1	predicted protein [Physcomitrella patens]	83.333	8.78e-13	XM_006659382.2	PREDICTED: Oryza brachyantha temperature-induced lipocalin-1 (LOC102718858), mRNA	K03098	APOD	apolipoprotein D and lipocalin family protein	-	-	50.5	1e-51	sp|Q9FGT8|TIL_ARATH	Temperature-induced lipocalin-1 OS=Arabidopsis thaliana GN=TIL PE=1 SV=1	--	--	--	--	--	--	--	At5g58070	Apolipoprotein D/Lipocalin
transcript_HQ_TX_pn_transcript53002/f2p0/1712	1712	52	4.2e-55	AMT92115.1	dehydration-responsive element-binding protein 5-7 [Syntrichia caninervis]	84.674	5.17e-66	KU613415.1	Syntrichia caninervis dehydration-responsive element-binding protein 5-7 (DREB5-7) mRNA, complete cds	-	-	-	-	-	37.8	4.5e-10	sp|A2Y8S6|DRE1C_ORYSI	Dehydration-responsive element-binding protein 1C OS=Oryza sativa subsp. indica GN=DREB1C PE=3 SV=1	PF05837:Centromere protein H (CENP-H);PF00847:AP2 domain	GO:0051382//GO:0006355	kinetochore assembly//regulation of transcription, DNA-templated	GO:0000776	kinetochore	GO:0003700	transcription factor activity, sequence-specific DNA binding	--	--
transcript_HQ_TX_pn_transcript59315/f4p0/1554	1553	79.2	8.4e-103	XP_001771616.1	predicted protein [Physcomitrella patens]	--	--	--	--	K09660	MPDU1	mannose-P-dolichol utilization defect 1	-	-	56.5	4.2e-68	sp|Q8VY63|MPU12_ARATH	Mannose-P-dolichol utilization defect 1 protein homolog 2 OS=Arabidopsis thaliana GN=At4g07390 PE=2 SV=1	PF03083:Sugar efflux transporter for intercellular exchange	--	--	GO:0016021	integral component of membrane	--	--	At5g59470	Predicted endoplasmic reticulum membrane protein Lec35/MPDU1 involved in monosaccharide-P-dolichol utilization
transcript_HQ_TX_pn_transcript40926/f4p0/2057	2058	65.5	1.5e-163	XP_001776905.1	predicted protein [Physcomitrella patens]	--	--	--	--	-	-	-	-	-	40.8	1.2e-09	sp|Q0MW30|NEU1B_MOUSE	E3 ubiquitin-protein ligase NEURL1B OS=Mus musculus GN=Neurl1b PE=1 SV=1	PF14634:zinc-RING finger domain;PF13639:Ring finger domain;PF00097:Zinc finger, C3HC4 type (RING finger)	--	--	--	--	GO:0005515//GO:0046872//GO:0008270	protein binding//metal ion binding//zinc ion binding	--	--
transcript_HQ_TX_pn_transcript58686/f2p0/1649	1649	81.6	1.7e-133	XP_001782969.1	predicted protein [Physcomitrella patens]	76.108	7.65e-124	XM_001778038.1	Physcomitrella patens subsp. patens predicted protein (PHYPADRAFT_170107) mRNA, complete cds	K15104	SLC25A11, OGC	solute carrier family 25 (mitochondrial oxoglutarate transporter), member 11	-	-	58.3	4.3e-95	sp|Q9SJY5|PUMP5_ARATH	Mitochondrial uncoupling protein 5 OS=Arabidopsis thaliana GN=PUMP5 PE=2 SV=1	--	--	--	--	--	--	--	At2g22500	Mitochondrial oxoglutarate/malate carrier proteins
transcript_HQ_TX_pn_transcript50791/f2p0/1855	1855	85.2	1.2e-151	XP_001771153.1	predicted protein [Physcomitrella patens]	82.431	0	XM_001771101.1	Physcomitrella patens subsp. patens predicted protein (PHYPADRAFT_216829) mRNA, complete cds	K15102	SLC25A3, PHC, PIC	solute carrier family 25 (mitochondrial phosphate transporter), member 3	-	-	59.9	2.2e-103	sp|Q7DNC3|MPCP1_ARATH	Mitochondrial phosphate carrier protein 1, mitochondrial OS=Arabidopsis thaliana GN=MPT1 PE=2 SV=1	--	--	--	--	--	--	--	At2g17270	Mitochondrial phosphate carrier protein
transcript_HQ_TX_pn_transcript4031/f2p0/3853	3844	49.1	9e-114	XP_001783828.1	predicted protein [Physcomitrella patens]	--	--	--	--	-	-	-	-	-	24.9	7.2e-08	sp|Q9LFV5|FK111_ARATH	F-box/kelch-repeat protein At5g15710 OS=Arabidopsis thaliana GN=At5g15710 PE=2 SV=1	PF01344:Kelch motif;PF07646:Kelch motif	--	--	--	--	GO:0005515	protein binding	--	--
transcript_LQ_TX_pn_transcript68987/f2p0/1235	1231	94.2	1.3e-29	XP_001781743.1	predicted protein [Physcomitrella patens]	85.782	1.74e-54	XM_001756637.1	Physcomitrella patens subsp. patens predicted protein (PHYPADRAFT_26859) mRNA, partial cds	-	-	-	-	-	48.1	1.9e-15	sp|Q9LTV3|SAU72_ARATH	Auxin-responsive protein SAUR72 OS=Arabidopsis thaliana GN=SAUR72 PE=2 SV=1	PF02519:Auxin responsive protein	GO:0009733	response to auxin	--	--	--	--	--	--
transcript_HQ_TX_pn_transcript61652/f4p0/1546	1546	63.2	1e-71	XP_001763694.1	predicted protein [Physcomitrella patens]	79.487	7.11e-129	XM_001763642.1	Physcomitrella patens subsp. patens predicted protein (PHYPADRAFT_163941) mRNA, complete cds	--	--	--	--	--	--	--	--	--	PF15234:Linker for activation of T-cells	GO:0007165	signal transduction	GO:0016020	membrane	--	--	--	--
transcript_HQ_TX_pn_transcript10045/f2p0/3115	3112	82.7	0	XP_001760311.1	predicted protein [Physcomitrella patens]	78.571	1.32e-14	AK249293.1	Hordeum vulgare subsp. vulgare cDNA clone: FLbaf27j07, mRNA sequence	K01583	E4.1.1.19	arginine decarboxylase	4.1.1.19	ko00330; Metabolism; Amino acid metabolism; Arginine and proline metabolism	50.5	4.1e-187	sp|O82475|SPE1_BRAJU	Arginine decarboxylase OS=Brassica juncea GN=ADC1 PE=2 SV=1	PF02784:Pyridoxal-dependent decarboxylase, pyridoxal binding domain;PF00278:Pyridoxal-dependent decarboxylase, C-terminal sheet domain	--	--	--	--	GO:0003824	catalytic activity	--	--
transcript_HQ_TX_pn_transcript37399/f2p0/2173	2173	57.3	2.1e-19	XP_001759648.1	predicted protein [Physcomitrella patens]	--	--	--	--	--	--	--	--	--	--	--	--	--	--	--	--	--	--	--	--	--	--
transcript_HQ_TX_pn_transcript73571/f2p0/952	951	44.3	2.1e-11	XP_001782035.1	predicted protein [Physcomitrella patens]	--	--	--	--	--	--	--	--	--	--	--	--	--	PF05434:TMEM9	--	--	GO:0016021	integral component of membrane	--	--	--	--
transcript_HQ_TX_pn_transcript13007/f2p0/3033	3033	74.8	4.8e-118	XP_001779013.1	predicted protein [Physcomitrella patens]	82.231	3.39e-50	XM_018117315.1	PREDICTED: Theobroma cacao heat stress transcription factor A-1d (LOC18606792), transcript variant X2, mRNA	K09419	HSFF	heat shock transcription factor, other eukaryote	-	-	48.2	5.7e-69	sp|O81821|HFA1B_ARATH	Heat stress transcription factor A-1b OS=Arabidopsis thaliana GN=HSFA1B PE=2 SV=2	PF00447:HSF-type DNA-binding;PF00472:RF-1 domain;PF10473:Leucine-rich repeats of kinetochore protein Cenp-F/LEK1	GO:0006415//GO:0006355	translational termination//regulation of transcription, DNA-templated	GO:0005634	nucleus	GO:0008134//GO:0042803//GO:0003700//GO:0003747//GO:0070840//GO:0043565	transcription factor binding//protein homodimerization activity//transcription factor activity, sequence-specific DNA binding//translation release factor activity//dynein complex binding//sequence-specific DNA binding	At1g32330	Heat shock transcription factor
transcript_HQ_TX_pn_transcript16089/f4p0/2802	2802	80	1.7e-231	XP_001781204.1	predicted protein [Physcomitrella patens]	78.114	0	XM_001754764.1	Physcomitrella patens subsp. patens predicted protein (PHYPADRAFT_176105) mRNA, complete cds	K03320	amt, AMT, MEP	ammonium transporter, Amt family	-	-	66.7	3.2e-183	sp|Q851M9|AMT32_ORYSJ	Ammonium transporter 3 member 2 OS=Oryza sativa subsp. japonica GN=AMT3-2 PE=2 SV=1	PF00909:Ammonium Transporter Family	GO:0015696	ammonium transport	GO:0016020	membrane	GO:0008519	ammonium transmembrane transporter activity	At2g38290	Ammonia permease
transcript_HQ_TX_pn_transcript30895/f2p0/2351	2351	64.7	1.3e-94	XP_001772071.1	predicted protein [Physcomitrella patens]	--	--	--	--	-	-	-	-	-	39.8	4.6e-50	sp|Q8GUH2|Y1015_ARATH	Uncharacterized protein At1g01500 OS=Arabidopsis thaliana GN=At1g01500 PE=2 SV=1	--	--	--	--	--	--	--	--	--
transcript_HQ_TX_pn_transcript28053/f3p0/2392	2392	75.6	1.6e-230	XP_001767931.1	predicted protein [Physcomitrella patens]	84.404	0	XM_001767879.1	Physcomitrella patens subsp. patens predicted protein (PHYPADRAFT_132735) mRNA, partial cds	-	-	-	-	-	67.6	2.1e-151	sp|Q9FKL6|CB60B_ARATH	Calmodulin-binding protein 60 B OS=Arabidopsis thaliana GN=CBP60B PE=2 SV=1	PF07887:Calmodulin binding protein-like	GO:0006950	response to stress	--	--	GO:0005516	calmodulin binding	--	--
transcript_HQ_TX_pn_transcript53440/f3p0/1789	1789	82.1	5.3e-242	XP_001776026.1	predicted protein [Physcomitrella patens]	72.948	2.5e-69	XM_002964242.1	Selaginella moellendorffii hypothetical protein, mRNA	K01835	pgm	phosphoglucomutase	5.4.2.2	ko00010; Metabolism; Carbohydrate metabolism; Glycolysis / Gluconeogenesis | ko00030; Metabolism; Carbohydrate metabolism; Pentose phosphate pathway | ko00052; Metabolism; Carbohydrate metabolism; Galactose metabolism | ko00500; Metabolism; Carbohydrate metabolism; Starch and sucrose metabolism | ko00520; Metabolism; Carbohydrate metabolism; Amino sugar and nucleotide sugar metabolism | ko00230; …	73	2.8e-217	sp|Q9SCY0|PGMP_ARATH	Phosphoglucomutase, chloroplastic OS=Arabidopsis thaliana GN=PGMP PE=1 SV=2	PF02880:Phosphoglucomutase/phosphomannomutase, alpha/beta/alpha domain III;PF00408:Phosphoglucomutase/phosphomannomutase, C-terminal domain;PF02879:Phosphoglucomutase/phosphomannomutase, alpha/beta/alpha domain II;PF02878:Phosphoglucomutase/phosphomannomutase, alpha/beta/alpha domain I	GO:0005975//GO:0071704	carbohydrate metabolic process//organic substance metabolic process	--	--	GO:0016868	intramolecular transferase activity, phosphotransferases	At5g51820	Phosphoglucomutase
transcript_HQ_TX_pn_transcript4848/f2p0/3736	3736	73.4	8.9e-191	OAE19496.1	hypothetical protein AXG93_4794s1080 [Marchantia polymorpha subsp. polymorpha]	75.108	1.26e-174	AB697743.1	Marchantia polymorpha MpHA2 mRNA for plasma membrane H+-ATPase, complete cds	K01535	PMA1, PMA2	H+-transporting ATPase	3.6.3.6	ko00190; Metabolism; Energy metabolism; Oxidative phosphorylation	69.1	1e-184	sp|Q03194|PMA4_NICPL	Plasma membrane ATPase 4 OS=Nicotiana plumbaginifolia GN=PMA4 PE=2 SV=1	PF00122:E1-E2 ATPase	--	--	--	--	GO:0000166//GO:0046872	nucleotide binding//metal ion binding	At2g18960	Plasma membrane H+-transporting ATPase
transcript_HQ_TX_pn_transcript43594/f4p0/2030	2030	72.4	3.4e-152	XP_001786370.1	predicted protein [Physcomitrella patens]	--	--	--	--	K05894	OPR	12-oxophytodienoic acid reductase	1.3.1.42	ko00592; Metabolism; Lipid metabolism; alpha-Linolenic acid metabolism	48.7	1.5e-92	sp|Q84QK0|OPR1_ORYSJ	12-oxophytodienoate reductase 1 OS=Oryza sativa subsp. japonica GN=OPR1 PE=2 SV=1	PF00724:NADH:flavin oxidoreductase / NADH oxidase family	GO:0055114	oxidation-reduction process	--	--	GO:0010181//GO:0016491	FMN binding//oxidoreductase activity	At2g06050	NADH:flavin oxidoreductase/12-oxophytodienoate reductase
transcript_HQ_TX_pn_transcript51789/f7p0/1822	1822	55	3e-27	XP_001754764.1	predicted protein [Physcomitrella patens]	--	--	--	--	-	-	-	-	-	33.3	3.4e-08	sp|Q9SJ02|STEP2_ARATH	Stress enhanced protein 2, chloroplastic OS=Arabidopsis thaliana GN=SEP2 PE=2 SV=1	--	--	--	--	--	--	--	--	--
transcript_HQ_TX_pn_transcript54827/f13p0/1694	1694	67.1	5.8e-57	XP_001767873.1	predicted protein [Physcomitrella patens]	--	--	--	--	-	-	-	-	-	--	--	--	--	--	--	--	--	--	--	--	--	--
transcript_HQ_TX_pn_transcript11674/f9p0/3115	3115	76	0	XP_001765509.1	predicted protein [Physcomitrella patens]	83.08	0	XM_001760788.1	Physcomitrella patens subsp. patens predicted protein (PHYPADRAFT_208238) mRNA, complete cds	-	-	-	-	-	43.8	7.8e-146	sp|Q93ZQ5|SPXM3_ARATH	SPX domain-containing membrane protein At4g22990 OS=Arabidopsis thaliana GN=At4g22990 PE=2 SV=2	PF03137:Organic Anion Transporter Polypeptide (OATP) family;PF07690:Major Facilitator Superfamily;PF00083:Sugar (and other) transporter	GO:0055085//GO:0006810	transmembrane transport//transport	GO:0016020//GO:0016021	membrane//integral component of membrane	GO:0022857//GO:0005215	transmembrane transporter activity//transporter activity	At4g11810_2	Predicted transporter/transmembrane protein
transcript_HQ_TX_pn_transcript3402/f2p0/3938	3939	68	2.2e-30	XP_001757903.1	predicted protein [Physcomitrella patens]	97.826	3.61e-11	XM_001751427.1	Physcomitrella patens subsp. patens predicted protein (PHYPADRAFT_63737) mRNA, complete cds	K02213	CDC6	cell division control protein 6	-	ko04110; Cellular Processes; Cell growth and death; Cell cycle | ko04111; Cellular Processes; Cell growth and death; Cell cycle - yeast | ko04113; Cellular Processes; Cell growth and death; Meiosis - yeast	42.2	1.5e-16	sp|Q5N897|CDC6_ORYSJ	Cell division control protein 6 homolog OS=Oryza sativa subsp. japonica GN=CDC6 PE=2 SV=1	--	--	--	--	--	--	--	At2g29680	Pre-initiation complex, subunit CDC6, AAA+ superfamily ATPase
transcript_HQ_TX_pn_transcript68390/f2p0/1288	1288	--	--	--	--	--	--	--	--	--	--	--	--	--	--	--	--	--	--	--	--	--	--	--	--	--	--
transcript_HQ_TX_pn_transcript6980/f2p0/3478	3478	39.7	3.3e-14	XP_001779631.1	predicted protein [Physcomitrella patens]	90.244	1.46e-19	XM_001779579.1	Physcomitrella patens subsp. patens predicted protein (PHYPADRAFT_147519) mRNA, partial cds	K10144	RCHY1, PIRH2	RING finger and CHY zinc finger domain-containing protein 1	2.3.2.27	ko04120; Genetic Information Processing; Folding, sorting and degradation; Ubiquitin mediated proteolysis | ko04115; Cellular Processes; Cell growth and death; p53 signaling pathway | ko05162; Human Diseases; Infectious diseases: Viral; Measles	85.7	1.2e-09	sp|Q8VZK0|MIEL1_ARATH	E3 ubiquitin-protein ligase MIEL1 OS=Arabidopsis thaliana GN=MIEL1 PE=1 SV=1	PF01907:Ribosomal protein L37e;PF01155:Hydrogenase/urease nickel incorporation, metallochaperone, hypA;PF01873:Domain found in IF2B/IF5	GO:0006413//GO:0006412//GO:0006464	translational initiation//translation//cellular protein modification process	GO:0005622//GO:0005840	intracellular//ribosome	GO:0003743//GO:0016151//GO:0003735	translation initiation factor activity//nickel cation binding//structural constituent of ribosome	At5g22920	Zn-finger protein
transcript_HQ_TX_pn_transcript50817/f3p0/1852	1851	67	4.6e-172	XP_001752497.1	predicted protein [Physcomitrella patens]	--	--	--	--	-	-	-	-	-	--	--	--	--	--	--	--	--	--	--	--	--	--
transcript_HQ_TX_pn_transcript70836/f2p0/1146	1145	99.3	2.2e-76	XP_001760060.1	predicted protein [Physcomitrella patens]	87.528	1.84e-143	AK368252.1	Hordeum vulgare subsp. vulgare mRNA for predicted protein, complete cds, clone: NIASHv2070O24	K02183	CALM	calmodulin	-	ko04014; Environmental Information Processing; Signal transduction; Ras signaling pathway | ko04015; Environmental Information Processing; Signal transduction; Rap1 signaling pathway | ko04016; Environmental Information Processing; Signal transduction; MAPK signaling pathway - plant | ko04371; Environmental Information Processing; Signal transduction; Apelin signaling pathway | ko04020; Environme…	94.6	1.3e-74	sp|P04353|CALM_SPIOL	Calmodulin OS=Spinacia oleracea PE=1 SV=2	PF13499:EF-hand domain pair;PF13202:EF hand;PF03874:RNA polymerase Rpb4;PF12763:Cytoskeletal-regulatory complex EF hand;PF00036:EF hand;PF13405:EF-hand domain;PF13833:EF-hand domain pair;PF10591:Secreted protein acidic and rich in cysteine Ca binding region	GO:0007165//GO:0006351	signal transduction//transcription, DNA-templated	GO:0005578	proteinaceous extracellular matrix	GO:0005509//GO:0005515//GO:0003899	calcium ion binding//protein binding//DNA-directed 5'-3' RNA polymerase activity	At3g43810	Calmodulin and related proteins (EF-Hand superfamily)
transcript_HQ_TX_pn_transcript48799/f3p0/1901	1901	71.2	6.3e-76	XP_001754245.1	predicted protein [Physcomitrella patens]	--	--	--	--	-	-	-	-	-	45.9	1.7e-47	sp|Q9SE96|GEML1_ARATH	GEM-like protein 1 OS=Arabidopsis thaliana GN=FIP1 PE=1 SV=1	--	--	--	--	--	--	--	--	--
transcript_HQ_TX_pn_transcript2934/f30p0/3991	3991	89.7	1.2e-188	XP_001763820.1	predicted protein [Physcomitrella patens]	86	9.48e-62	XM_001773617.1	Physcomitrella patens subsp. patens predicted protein (PHYPADRAFT_218924) mRNA, complete cds	-	-	-	-	-	42	1.9e-75	sp|Q9C8Y3|RGL1_ARATH	DELLA protein RGL1 OS=Arabidopsis thaliana GN=RGL1 PE=1 SV=1	--	--	--	--	--	--	--	--	--
transcript_HQ_TX_pn_transcript29929/f3p0/2337	2337	93.6	6.8e-56	XP_001760220.1	predicted protein [Physcomitrella patens]	--	--	--	--	-	-	-	-	-	60.7	9.9e-53	sp|Q9FN11|LBD37_ARATH	LOB domain-containing protein 37 OS=Arabidopsis thaliana GN=LBD37 PE=2 SV=1	--	--	--	--	--	--	--	--	--
transcript_HQ_TX_pn_transcript13786/f3p0/3020	3020	76.1	1.8e-80	XP_001766269.1	predicted protein [Physcomitrella patens]	91.304	1.6e-33	HG975449.1	Solanum pennellii chromosome ch10, complete genome	-	-	-	-	-	--	--	--	--	PF00782:Dual specificity phosphatase, catalytic domain	GO:0006470	protein dephosphorylation	--	--	GO:0008138	protein tyrosine/serine/threonine phosphatase activity	--	--
transcript_HQ_TX_pn_transcript47977/f11p0/1837	1837	90.2	4.5e-228	XP_001785888.1	predicted protein [Physcomitrella patens]	86.113	0	XM_001785836.1	Physcomitrella patens subsp. patens predicted protein (PHYPADRAFT_102134) mRNA, complete cds	K00811	ASP5	aspartate aminotransferase, chloroplastic	2.6.1.1	ko01210; Metabolism; Global and overview maps; 2-Oxocarboxylic acid metabolism | ko01230; Metabolism; Global and overview maps; Biosynthesis of amino acids | ko00250; Metabolism; Amino acid metabolism; Alanine, aspartate and glutamate metabolism | ko00270; Metabolism; Amino acid metabolism; Cysteine and methionine metabolism | ko00220; Metabolism; Amino acid metabolism; Arginine biosynthesis | ko…	79.5	2.7e-194	sp|P46248|AAT5_ARATH	Aspartate aminotransferase, chloroplastic OS=Arabidopsis thaliana GN=ASP5 PE=1 SV=2	PF00155:Aminotransferase class I and II	GO:0009058	biosynthetic process	--	--	GO:0030170	pyridoxal phosphate binding	At4g31990	Aspartate aminotransferase/Glutamic oxaloacetic transaminase AAT1/GOT2
transcript_HQ_TX_pn_transcript34146/f2p0/2246	2246	59.7	1.6e-94	XP_001756885.1	predicted protein [Physcomitrella patens]	--	--	--	--	-	-	-	-	-	25.9	7.3e-29	sp|Q8LBB2|KING1_ARATH	SNF1-related protein kinase regulatory subunit gamma-1 OS=Arabidopsis thaliana GN=KING1 PE=1 SV=2	--	--	--	--	--	--	--	At3g48530	5'-AMP-activated protein kinase, gamma subunit
transcript_HQ_TX_pn_transcript53404/f2p0/1791	1791	82.3	2.1e-81	XP_001757697.1	predicted protein [Physcomitrella patens]	--	--	--	--	K13448	CML	calcium-binding protein CML	-	ko04626; Organismal Systems; Environmental adaptation; Plant-pathogen interaction	50.3	5.8e-45	sp|Q8W4L0|CML49_ARATH	Probable calcium-binding protein CML49 OS=Arabidopsis thaliana GN=CML49 PE=2 SV=1	PF13499:EF-hand domain pair;PF13405:EF-hand domain;PF13202:EF hand;PF00036:EF hand;PF13833:EF-hand domain pair	--	--	--	--	GO:0005509	calcium ion binding	At2g27480	Ca2+-binding protein, EF-Hand protein superfamily
transcript_HQ_TX_pn_transcript13566/f2p0/3001	3001	67.9	2.9e-152	XP_001781902.1	predicted protein [Physcomitrella patens]	--	--	--	--	-	-	-	-	-	26.7	2.2e-20	sp|Q9FZK1|FBX6_ARATH	F-box only protein 6 OS=Arabidopsis thaliana GN=FBX6 PE=2 SV=1	PF01344:Kelch motif;PF00646:F-box domain	--	--	--	--	GO:0005515	protein binding	--	--
transcript_HQ_TX_pn_transcript72298/f4p0/1064	1064	--	--	--	--	--	--	--	--	--	--	--	--	--	--	--	--	--	--	--	--	--	--	--	--	--	--
transcript_HQ_TX_pn_transcript69468/f2p0/1233	1233	59.8	4.3e-17	XP_001778082.1	predicted protein [Physcomitrella patens]	--	--	--	--	--	--	--	--	--	--	--	--	--	--	--	--	--	--	--	--	--	--
transcript_HQ_TX_pn_transcript51913/f8p0/1808	1808	98.1	9.4e-255	XP_002961670.1	hypothetical protein SELMODRAFT_227280 [Selaginella moellendorffii]	81.571	0	XM_018876114.1	PREDICTED: Eucalyptus grandis polyubiquitin (LOC104451464), transcript variant X2, mRNA	K08770	UBC	ubiquitin C	-	ko03320; Organismal Systems; Endocrine system; PPAR signaling pathway	98.7	4.4e-250	sp|P0CH04|UBI1P_PETCR	Polyubiquitin OS=Petroselinum crispum GN=PCUBI4-1 PE=2 SV=1	PF00240:Ubiquitin family;PF14560:Ubiquitin-like domain;PF04452:RNA methyltransferase	GO:0006364	rRNA processing	--	--	GO:0008168//GO:0005515	methyltransferase activity//protein binding	CE01921	Ubiquitin and ubiquitin-like proteins
transcript_HQ_TX_pn_transcript70475/f2p0/1177	1177	50	1.3e-07	XP_001783301.1	predicted protein [Physcomitrella patens]	--	--	--	--	--	--	--	--	--	--	--	--	--	--	--	--	--	--	--	--	--	--
transcript_HQ_TX_pn_transcript26037/f2p0/2496	2495	92.7	4.8e-241	XP_001784242.1	predicted protein [Physcomitrella patens]	77.694	0	XM_001759144.1	Physcomitrella patens subsp. patens predicted protein (PHYPADRAFT_179535) mRNA, complete cds	K00975	glgC	glucose-1-phosphate adenylyltransferase	2.7.7.27	ko00500; Metabolism; Carbohydrate metabolism; Starch and sucrose metabolism | ko00520; Metabolism; Carbohydrate metabolism; Amino sugar and nucleotide sugar metabolism | ko02026; Cellular Processes; Cellular community - prokaryotes; Biofilm formation - Escherichia coli	71.2	6.2e-186	sp|P55230|GLGL2_ARATH	Glucose-1-phosphate adenylyltransferase large subunit 2, chloroplastic OS=Arabidopsis thaliana GN=APL2 PE=1 SV=2	PF00483:Nucleotidyl transferase;PF07959:L-fucokinase	GO:0009058	biosynthetic process	--	--	GO:0016779//GO:0016772	nucleotidyltransferase activity//transferase activity, transferring phosphorus-containing groups	At1g27680	GDP-mannose pyrophosphorylase/mannose-1-phosphate guanylyltransferase
transcript_HQ_TX_pn_transcript51558/f9p0/1823	1823	36.5	1.7e-46	XP_001765334.1	predicted protein [Physcomitrella patens]	--	--	--	--	-	-	-	-	-	43.2	2.4e-09	sp|Q03968|LEA3_WHEAT	Late embryogenesis abundant protein, group 3 OS=Triticum aestivum PE=2 SV=1	--	--	--	--	--	--	--	--	--
transcript_HQ_TX_pn_transcript21787/f6p0/2628	2628	84.9	4e-145	XP_001777583.1	predicted protein [Physcomitrella patens]	--	--	--	--	K01176	AMY, amyA, malS	alpha-amylase	3.2.1.1	ko00500; Metabolism; Carbohydrate metabolism; Starch and sucrose metabolism | ko04973; Organismal Systems; Digestive system; Carbohydrate digestion and absorption	61.9	6.4e-101	sp|P04063|AMY2_HORVU	Alpha-amylase type B isozyme OS=Hordeum vulgare GN=AMY1.2 PE=1 SV=3	PF00128:Alpha amylase, catalytic domain;PF02324:Glycosyl hydrolase family 70	GO:0009250//GO:0005975	glucan biosynthetic process//carbohydrate metabolic process	--	--	GO:0046527//GO:0003824	glucosyltransferase activity//catalytic activity	At1g76130	Alpha-amylase
transcript_HQ_TX_pn_transcript25853/f2p0/2501	2501	43.5	9.9e-37	XP_001778474.1	predicted protein [Physcomitrella patens]	--	--	--	--	-	-	-	-	-	--	--	--	--	PF05460:Origin recognition complex subunit 6 (ORC6)	GO:0006260	DNA replication	GO:0005664	nuclear origin of replication recognition complex	GO:0003677	DNA binding	--	--
transcript_HQ_TX_pn_transcript33748/f43p0/2209	2209	70	7.9e-155	XP_001760867.1	predicted protein [Physcomitrella patens]	--	--	--	--	-	-	-	-	-	26.7	6.1e-36	sp|Q8GX29|SKI25_ARATH	F-box/kelch-repeat protein SKIP25 OS=Arabidopsis thaliana GN=SKIP25 PE=1 SV=1	PF07646:Kelch motif;PF01344:Kelch motif	--	--	--	--	GO:0005515	protein binding	At1g31350	FOG: Kelch repeat
transcript_HQ_TX_pn_transcript12142/f2p0/3091	3090	54.5	7e-117	XP_001784332.1	predicted protein [Physcomitrella patens]	--	--	--	--	K05292	PIGT	phosphatidylinositol glycan, class T	-	ko00563; Metabolism; Glycan biosynthesis and metabolism; Glycosylphosphatidylinositol (GPI)-anchor biosynthesis	31.6	1.8e-49	sp|Q8BXQ2|PIGT_MOUSE	GPI transamidase component PIG-T OS=Mus musculus GN=Pigt PE=1 SV=2	PF04113:Gpi16 subunit, GPI transamidase component	GO:0016255	attachment of GPI anchor to protein	GO:0042765	GPI-anchor transamidase complex	--	--	At3g07140	GPI transamidase complex, GPI16/PIG-T component, involved in glycosylphosphatidylinositol anchor biosynthesis
transcript_HQ_TX_pn_transcript54965/f5p0/1719	1719	83.1	1.5e-156	XP_001764642.1	predicted protein [Physcomitrella patens]	80.34	5.75e-175	XM_001764590.1	Physcomitrella patens subsp. patens predicted protein (PHYPADRAFT_42948) mRNA, partial cds	-	-	-	-	-	35.9	3.1e-72	sp|Q8LFX7|BDG1_ARATH	Probable lysophospholipase BODYGUARD 1 OS=Arabidopsis thaliana GN=BDG1 PE=2 SV=1	PF01674:Lipase (class 2);PF06821:Serine hydrolase	--	--	--	--	GO:0016787	hydrolase activity	At1g64670	Predicted hydrolase/acyltransferase (alpha/beta hydrolase superfamily)
transcript_HQ_TX_pn_transcript53079/f9p0/1783	1783	80.7	3.5e-84	XP_001769535.1	predicted protein [Physcomitrella patens]	86.909	0	XM_001769483.1	Physcomitrella patens subsp. patens predicted protein (PHYPADRAFT_215461) mRNA, complete cds	K15707	RNF170	RING finger protein 170	2.3.2.27	-	34.3	6.2e-23	sp|F1MK05|RN170_BOVIN	E3 ubiquitin-protein ligase RNF170 OS=Bos taurus GN=RNF170 PE=3 SV=2	PF14634:zinc-RING finger domain;PF13639:Ring finger domain;PF00097:Zinc finger, C3HC4 type (RING finger)	--	--	--	--	GO:0046872//GO:0005515//GO:0008270	metal ion binding//protein binding//zinc ion binding	At4g33940_1	Predicted E3 ubiquitin ligase
transcript_HQ_TX_pn_transcript19034/f2p0/2744	2744	85.2	2.8e-282	XP_001778143.1	predicted protein [Physcomitrella patens]	78.797	0	XM_001778091.1	Physcomitrella patens subsp. patens predicted protein (PHYPADRAFT_145746) mRNA, complete cds	K01810	GPI, pgi	glucose-6-phosphate isomerase	5.3.1.9	ko01200; Metabolism; Global and overview maps; Carbon metabolism | ko00010; Metabolism; Carbohydrate metabolism; Glycolysis / Gluconeogenesis | ko00030; Metabolism; Carbohydrate metabolism; Pentose phosphate pathway | ko00500; Metabolism; Carbohydrate metabolism; Starch and sucrose metabolism | ko00520; Metabolism; Carbohydrate metabolism; Amino sugar and nucleotide sugar metabolism	73.3	1.8e-234	sp|Q9FXM5|G6PI_ARAHG	Glucose-6-phosphate isomerase, cytosolic OS=Arabidopsis halleri subsp. gemmifera GN=PGIC PE=3 SV=2	PF13241:Putative NAD(P)-binding;PF00342:Phosphoglucose isomerase	GO:0055114//GO:0006094//GO:0006096//GO:0019354//GO:0006779	oxidation-reduction process//gluconeogenesis//glycolytic process//siroheme biosynthetic process//porphyrin-containing compound biosynthetic process	--	--	GO:0004347//GO:0043115	glucose-6-phosphate isomerase activity//precorrin-2 dehydrogenase activity	At5g42740	Glucose-6-phosphate isomerase
transcript_HQ_TX_pn_transcript71961/f2p0/1096	1092	73.8	1.7e-78	ABG37902.1	mitochondrial tryptophan rich sensory protein 1 [Physcomitrella patens]	--	--	--	--	-	-	-	-	-	34.6	2.2e-15	sp|P30535|TSPO_BOVIN	Translocator protein OS=Bos taurus GN=TSPO PE=2 SV=1	--	--	--	--	--	--	--	Hs4502481	Peripheral-type benzodiazepine receptor and related proteins
transcript_HQ_TX_pn_transcript39451/f10p0/2093	2093	54	2.5e-25	AMT92111.1	dehydration-responsive element-binding protein 5-3 [Syntrichia caninervis]	80.46	6.71e-26	KU613412.1	Syntrichia caninervis dehydration-responsive element-binding protein 5-4 (DREB5-4) mRNA, complete cds	-	-	-	-	-	59.8	2e-20	sp|Q9SFE4|ERF12_ARATH	Ethylene-responsive transcription factor ERF012 OS=Arabidopsis thaliana GN=ERF012 PE=2 SV=1	PF00847:AP2 domain	GO:0006355	regulation of transcription, DNA-templated	--	--	GO:0003700	transcription factor activity, sequence-specific DNA binding	--	--
transcript_HQ_TX_pn_transcript75856/f5p0/707	707	86.4	6.7e-15	XP_001765492.1	predicted protein [Physcomitrella patens]	--	--	--	--	-	-	-	-	-	77.8	4.7e-14	sp|Q9ZNQ7|RCI2A_ARATH	Hydrophobic protein RCI2A OS=Arabidopsis thaliana GN=RCI2A PE=2 SV=1	--	--	--	--	--	--	--	At3g05880	Stress responsive protein
transcript_HQ_TX_pn_transcript53589/f2p0/1788	1787	70.6	1.1e-103	XP_001777885.1	predicted protein [Physcomitrella patens]	75.122	2.7e-14	XM_006653212.2	PREDICTED: Oryza brachyantha probable aldo-keto reductase 3 (LOC102720981), mRNA	-	-	-	-	-	62.7	7e-91	sp|Q7XT99|AKR2_ORYSJ	Probable aldo-keto reductase 2 OS=Oryza sativa subsp. japonica GN=Os04g0338000 PE=2 SV=2	--	--	--	--	--	--	--	At1g60690	Voltage-gated shaker-like K+ channel, subunit beta/KCNAB
transcript_HQ_TX_pn_transcript15520/f3p0/2893	2893	53.6	1.5e-153	XP_001776692.1	predicted protein [Physcomitrella patens]	--	--	--	--	-	-	-	-	-	--	--	--	--	PF00515:Tetratricopeptide repeat;PF09815:XK-related protein	--	--	GO:0016021	integral component of membrane	GO:0005515	protein binding	--	--
transcript_HQ_TX_pn_transcript47543/f2p0/1930	1931	59.8	6.7e-17	XP_001778082.1	predicted protein [Physcomitrella patens]	--	--	--	--	--	--	--	--	--	--	--	--	--	--	--	--	--	--	--	--	--	--
transcript_HQ_TX_pn_transcript74951/f2p0/823	823	--	--	--	--	--	--	--	--	--	--	--	--	--	--	--	--	--	--	--	--	--	--	--	--	--	--
transcript_HQ_TX_pn_transcript49060/f30p0/1835	1835	42.1	1.1e-32	XP_001780814.1	predicted protein [Physcomitrella patens]	--	--	--	--	-	-	-	-	-	--	--	--	--	--	--	--	--	--	--	--	--	--
transcript_HQ_TX_pn_transcript20850/f2p0/2676	2677	76.4	3.2e-182	XP_001758982.1	predicted protein [Physcomitrella patens]	75.719	1.42e-33	XM_009408242.2	PREDICTED: Musa acuminata subsp. malaccensis galactan beta-1,4-galactosyltransferase GALS3-like (LOC103989411), mRNA	-	-	-	-	-	48.4	5e-109	sp|O22807|GALS1_ARATH	Galactan beta-1,4-galactosyltransferase GALS1 OS=Arabidopsis thaliana GN=GALS1 PE=2 SV=2	--	--	--	--	--	--	--	At4g20170	Extracellular protein with conserved cysteines
transcript_HQ_TX_pn_transcript71955/f3p0/1037	1037	--	--	--	--	--	--	--	--	--	--	--	--	--	--	--	--	--	PF00257:Dehydrin	GO:0009415//GO:0006950	response to water//response to stress	--	--	--	--	--	--
transcript_HQ_TX_pn_transcript54449/f11p0/1752	1752	73.1	9.2e-191	XP_001773171.1	predicted protein [Physcomitrella patens]	--	--	--	--	-	-	-	-	-	60.2	1e-155	sp|Q0WWW9|XYLL3_ARATH	D-xylose-proton symporter-like 3, chloroplastic OS=Arabidopsis thaliana GN=At5g59250 PE=1 SV=2	PF00083:Sugar (and other) transporter;PF07690:Major Facilitator Superfamily	GO:0055085	transmembrane transport	GO:0016021	integral component of membrane	GO:0022857	transmembrane transporter activity	At5g59250	Predicted transporter (major facilitator superfamily)
transcript_HQ_TX_pn_transcript55480/f2p0/1737	1737	72.4	5.2e-45	XP_001779261.1	predicted protein [Physcomitrella patens]	81.535	5.06e-91	XM_001779209.1	Physcomitrella patens subsp. patens predicted protein (PHYPADRAFT_223264) mRNA, complete cds	-	-	-	-	-	61.2	7.7e-10	sp|Q9SW70|SRP_VITRI	Stress-related protein OS=Vitis riparia GN=SRP PE=2 SV=1	--	--	--	--	--	--	--	--	--
transcript_HQ_TX_pn_transcript45442/f109p0/1955	1955	80.4	7.7e-178	XP_001780359.1	predicted protein [Physcomitrella patens]	81.966	0	XM_001780307.1	Physcomitrella patens subsp. patens predicted protein (PHYPADRAFT_148429) mRNA, complete cds	K00967	PCYT2	ethanolamine-phosphate cytidylyltransferase	2.7.7.14	ko00564; Metabolism; Lipid metabolism; Glycerophospholipid metabolism | ko00440; Metabolism; Metabolism of other amino acids; Phosphonate and phosphinate metabolism	70.6	1.5e-147	sp|Q9ZVI9|PECT1_ARATH	Ethanolamine-phosphate cytidylyltransferase OS=Arabidopsis thaliana GN=PECT1 PE=1 SV=1	PF06574:FAD synthetase;PF00174:Oxidoreductase molybdopterin binding domain;PF01467:Cytidylyltransferase-like	GO:0042128//GO:0009058//GO:0009231	nitrate assimilation//biosynthetic process//riboflavin biosynthetic process	--	--	GO:0003919//GO:0003824	FMN adenylyltransferase activity//catalytic activity	At2g38670	Choline phosphate cytidylyltransferase/Predicted CDP-ethanolamine synthase
transcript_HQ_TX_pn_transcript15702/f3p0/2892	2892	79.9	6.7e-287	XP_001763976.1	ATP-binding cassette transporter, subfamily G, member 4, group WBC protein PpABCG4 [Physcomitrella patens]	--	--	--	--	-	-	-	-	-	56.2	3.3e-191	sp|Q93YS4|AB22G_ARATH	ABC transporter G family member 22 OS=Arabidopsis thaliana GN=ABCG22 PE=1 SV=1	PF03193:Protein of unknown function, DUF258;PF01061:ABC-2 type transporter;PF13304:AAA domain, putative AbiEii toxin, Type IV TA system;PF03176:MMPL family;PF00437:Type II/IV secretion system protein;PF00005:ABC transporter	GO:0006810	transport	GO:0016020	membrane	GO:0016887//GO:0003924//GO:0005525//GO:0005524	ATPase activity//GTPase activity//GTP binding//ATP binding	At3g52310	Transporter, ABC superfamily (Breast cancer resistance protein)
transcript_HQ_TX_pn_transcript61979/f2p0/1568	1568	90.3	8.8e-84	XP_001762372.1	predicted protein [Physcomitrella patens]	85.152	6.91e-159	XM_001762320.1	Physcomitrella patens subsp. patens predicted protein (PHYPADRAFT_125340) mRNA, complete cds	-	-	-	-	-	69.1	4e-66	sp|Q9SHU7|TIC21_ARATH	Protein TIC 21, chloroplastic OS=Arabidopsis thaliana GN=TIC21 PE=1 SV=1	--	--	--	--	--	--	--	--	--
transcript_HQ_TX_pn_transcript23295/f9p0/2530	2530	54.9	6.9e-155	XP_001776692.1	predicted protein [Physcomitrella patens]	--	--	--	--	-	-	-	-	-	--	--	--	--	PF09815:XK-related protein;PF00515:Tetratricopeptide repeat	--	--	GO:0016021	integral component of membrane	GO:0005515	protein binding	--	--
transcript_HQ_TX_pn_transcript32246/f2p0/2311	2311	81	1.3e-197	XP_001773134.1	predicted protein [Physcomitrella patens]	83.485	0	XM_001773082.1	Physcomitrella patens subsp. patens predicted protein (PHYPADRAFT_191269) mRNA, complete cds	K08730	PTDSS2	phosphatidylserine synthase 2	2.7.8.29	ko00564; Metabolism; Lipid metabolism; Glycerophospholipid metabolism	65.9	1.9e-149	sp|Q0JR55|PSS1_ORYSJ	CDP-diacylglycerol--serine O-phosphatidyltransferase 1 OS=Oryza sativa subsp. japonica GN=PSS1 PE=2 SV=2	PF03034:Phosphatidyl serine synthase	GO:0006659	phosphatidylserine biosynthetic process	--	--	--	--	At1g15110	Phosphatidylserine synthase
transcript_HQ_TX_pn_transcript73352/f2p0/982	982	58.4	3.1e-26	XP_001758509.1	predicted protein [Physcomitrella patens]	--	--	--	--	-	-	-	-	-	--	--	--	--	--	--	--	--	--	--	--	--	--
transcript_HQ_TX_pn_transcript28970/f2p0/2407	2406	81.7	1.4e-173	XP_001780359.1	predicted protein [Physcomitrella patens]	82.454	0	XM_001780307.1	Physcomitrella patens subsp. patens predicted protein (PHYPADRAFT_148429) mRNA, complete cds	K00967	PCYT2	ethanolamine-phosphate cytidylyltransferase	2.7.7.14	ko00564; Metabolism; Lipid metabolism; Glycerophospholipid metabolism | ko00440; Metabolism; Metabolism of other amino acids; Phosphonate and phosphinate metabolism	70.5	5.8e-141	sp|Q9ZVI9|PECT1_ARATH	Ethanolamine-phosphate cytidylyltransferase OS=Arabidopsis thaliana GN=PECT1 PE=1 SV=1	PF06574:FAD synthetase;PF00174:Oxidoreductase molybdopterin binding domain;PF01467:Cytidylyltransferase-like	GO:0009058//GO:0009231//GO:0042128	biosynthetic process//riboflavin biosynthetic process//nitrate assimilation	--	--	GO:0003824//GO:0003919	catalytic activity//FMN adenylyltransferase activity	At2g38670	Choline phosphate cytidylyltransferase/Predicted CDP-ethanolamine synthase
transcript_HQ_TX_pn_transcript35662/f9p0/2183	2183	83.7	1.2e-147	XP_001773238.1	predicted protein [Physcomitrella patens]	--	--	--	--	-	-	-	-	-	58.4	1.9e-98	sp|Q8RWZ5|SD25_ARATH	G-type lectin S-receptor-like serine/threonine-protein kinase SD2-5 OS=Arabidopsis thaliana GN=SD25 PE=1 SV=1	PF07714:Protein tyrosine kinase;PF00069:Protein kinase domain;PF02723:Non-structural protein NS3/Small envelope protein E	GO:0006468	protein phosphorylation	GO:0016020	membrane	GO:0005524//GO:0004672	ATP binding//protein kinase activity	--	--
transcript_HQ_TX_pn_transcript69971/f2p0/1201	1201	--	--	--	--	--	--	--	--	--	--	--	--	--	--	--	--	--	--	--	--	--	--	--	--	--	--
transcript_HQ_TX_pn_transcript1868/f5p0/4309	4309	34.3	1.2e-98	XP_001774822.1	predicted protein [Physcomitrella patens]	--	--	--	--	-	-	-	-	-	30.7	3.1e-07	sp|A8MQN2|LNK1_ARATH	Protein LNK1 OS=Arabidopsis thaliana GN=LNK1 PE=1 SV=1	--	--	--	--	--	--	--	--	--
transcript_HQ_TX_pn_transcript49203/f13p0/1889	1889	93.9	3.3e-125	XP_001780977.1	predicted protein [Physcomitrella patens]	86.024	0	XM_001757749.1	Physcomitrella patens subsp. patens predicted protein (PHYPADRAFT_33411) mRNA, partial cds	K00968	PCYT1	choline-phosphate cytidylyltransferase	2.7.7.15	ko00564; Metabolism; Lipid metabolism; Glycerophospholipid metabolism | ko00440; Metabolism; Metabolism of other amino acids; Phosphonate and phosphinate metabolism | ko05231; Human Diseases; Cancers: Overview; Choline metabolism in cancer	74.6	1.2e-101	sp|Q9ZV56|CCT1_ARATH	Choline-phosphate cytidylyltransferase 1 OS=Arabidopsis thaliana GN=CCT1 PE=1 SV=1	PF09184:PPP4R2;PF01467:Cytidylyltransferase-like	GO:0009058	biosynthetic process	GO:0030289	protein phosphatase 4 complex	GO:0019888//GO:0003824	protein phosphatase regulator activity//catalytic activity	At2g32260	Phosphorylcholine transferase/cholinephosphate cytidylyltransferase
transcript_HQ_TX_pn_transcript71778/f2p0/1081	1081	40.5	1.7e-22	XP_001752960.1	predicted protein [Physcomitrella patens]	--	--	--	--	-	-	-	-	-	--	--	--	--	--	--	--	--	--	--	--	--	--
transcript_HQ_TX_pn_transcript11053/f2p0/3095	3095	73.8	5.3e-40	XP_001765589.1	predicted protein [Physcomitrella patens]	--	--	--	--	-	-	-	-	-	--	--	--	--	PF02487:CLN3 protein;PF03839:Translocation protein Sec62;PF03985:Paf1 ;PF04636:PA26 p53-induced protein (sestrin);PF11744:Aluminium activated malate transporter;PF00403:Heavy-metal-associated domain;PF05238:Kinetochore protein CHL4 like;PF02724:CDC45-like protein;PF00856:SET domain;PF01080:Presenilin;PF02862:DDHD domain;PF06459:Ryanodine Receptor TM 4-6;PF02535:ZIP Zinc transporter;PF03522:Solute…	GO:0055085//GO:0007059//GO:1901031//GO:0015743//GO:0015031//GO:0006368//GO:0016485//GO:0016570//GO:0034508//GO:0006811//GO:0006874//GO:0006270//GO:0030001	transmembrane transport//chromosome segregation//regulation of response to reactive oxygen species//malate transport//protein transport//transcription elongation from RNA polymerase II promoter//protein processing//histone modification//centromere complex assembly//ion transport//cellular calcium ion homeostasis//DNA replication initiation//metal ion transport	GO:0005634//GO:0016021//GO:0016593//GO:0016020	nucleus//integral component of membrane//Cdc73/Paf1 complex//membrane	GO:0046873//GO:0005515//GO:0008565//GO:0005219//GO:0046872//GO:0005215//GO:0004190	metal ion transmembrane transporter activity//protein binding//protein transporter activity//ryanodine-sensitive calcium-release channel activity//metal ion binding//transporter activity//aspartic-type endopeptidase activity	--	--
transcript_HQ_TX_pn_transcript34121/f11p0/2226	2226	80	2.9e-64	XP_001769926.1	predicted protein [Physcomitrella patens]	--	--	--	--	-	-	-	-	-	--	--	--	--	--	--	--	--	--	--	--	--	--
transcript_HQ_TX_pn_transcript38838/f2p0/2137	2137	62.7	1.5e-102	XP_001778804.1	predicted protein [Physcomitrella patens]	82.878	6.21e-96	XM_001782658.1	Physcomitrella patens subsp. patens predicted protein (PHYPADRAFT_151528) mRNA, complete cds	K09561	STUB1, CHIP	STIP1 homology and U-box containing protein 1	2.3.2.27	ko04141; Genetic Information Processing; Folding, sorting and degradation; Protein processing in endoplasmic reticulum | ko04120; Genetic Information Processing; Folding, sorting and degradation; Ubiquitin mediated proteolysis	43.4	4.9e-67	sp|Q9SRS9|CHIP_ARATH	E3 ubiquitin-protein ligase CHIP OS=Arabidopsis thaliana GN=CHIP PE=1 SV=1	PF11789:Zinc-finger of the MIZ type in Nse subunit;PF13374:Tetratricopeptide repeat;PF00515:Tetratricopeptide repeat;PF13414:TPR repeat;PF13181:Tetratricopeptide repeat;PF04564:U-box domain;PF13371:Tetratricopeptide repeat	GO:0016567	protein ubiquitination	--	--	GO:0004842//GO:0005515//GO:0008270	ubiquitin-protein transferase activity//protein binding//zinc ion binding	At3g07370	Chaperone-dependent E3 ubiquitin protein ligase (contains TPR repeats)
transcript_HQ_TX_pn_transcript43301/f14p0/1983	1983	91.1	4.1e-78	XP_001768371.1	predicted protein [Physcomitrella patens]	75.522	2.25e-35	XM_008649101.1	PREDICTED: Zea mays LOC100192051 (umc2311), transcript variant X4, mRNA	K14689	SLC30A2, ZNT2	solute carrier family 30 (zinc transporter), member 2	-	-	69.2	1.5e-54	sp|Q9ZT63|MTP1_ARATH	Metal tolerance protein 1 OS=Arabidopsis thaliana GN=MTP1 PE=1 SV=2	PF01545:Cation efflux family;PF02535:ZIP Zinc transporter	GO:0030001//GO:0055085//GO:0006812	metal ion transport//transmembrane transport//cation transport	GO:0016020//GO:0016021	membrane//integral component of membrane	GO:0008324//GO:0046873	cation transmembrane transporter activity//metal ion transmembrane transporter activity	At2g46800	Zn2+ transporter
transcript_HQ_TX_pn_transcript62908/f2p0/1518	1518	64.8	1.6e-119	XP_001778325.1	predicted protein [Physcomitrella patens]	--	--	--	--	K01051	E3.1.1.11	pectinesterase	3.1.1.11	ko00040; Metabolism; Carbohydrate metabolism; Pentose and glucuronate interconversions	46.4	2.3e-74	sp|Q9ZQA3|PME15_ARATH	Probable pectinesterase 15 OS=Arabidopsis thaliana GN=PME15 PE=2 SV=1	PF01095:Pectinesterase	GO:0042545	cell wall modification	GO:0005618	cell wall	GO:0030599	pectinesterase activity	--	--
transcript_HQ_TX_pn_transcript31255/f2p0/2342	2342	89.1	4.4e-220	XP_001761878.1	predicted protein [Physcomitrella patens]	84.282	0	XM_001767879.1	Physcomitrella patens subsp. patens predicted protein (PHYPADRAFT_132735) mRNA, partial cds	-	-	-	-	-	67.6	2.1e-151	sp|Q9FKL6|CB60B_ARATH	Calmodulin-binding protein 60 B OS=Arabidopsis thaliana GN=CBP60B PE=2 SV=1	PF07887:Calmodulin binding protein-like	GO:0006950	response to stress	--	--	GO:0005516	calmodulin binding	--	--
transcript_HQ_TX_pn_transcript57899/f36p0/1591	1591	80.6	1e-135	XP_001774858.1	predicted protein [Physcomitrella patens]	83.74	1.23e-126	AK332579.1	Triticum aestivum cDNA, clone: WT004_F10, cultivar: Chinese Spring	K17893	AOX1, AOX2	ubiquinol oxidase	1.10.3.11	-	78.1	3.3e-116	sp|Q39219|AOX1A_ARATH	Ubiquinol oxidase 1a, mitochondrial OS=Arabidopsis thaliana GN=AOX1A PE=1 SV=2	PF01786:Alternative oxidase;PF03232:Ubiquinone biosynthesis protein COQ7	GO:0055114//GO:0006744	oxidation-reduction process//ubiquinone biosynthetic process	--	--	GO:0009916	alternative oxidase activity	--	--
transcript_HQ_TX_pn_transcript2635/f2p0/4125	4125	56.7	3.7e-291	XP_001752196.1	predicted protein [Physcomitrella patens]	83.724	0	XM_001752144.1	Physcomitrella patens subsp. patens predicted protein (PHYPADRAFT_158632) mRNA, complete cds	-	-	-	-	-	30.2	6.2e-58	sp|Q6B9X6|VWKA_DICDI	Alpha-protein kinase vwkA OS=Dictyostelium discoideum GN=vwkA PE=1 SV=1	PF02816:Alpha-kinase family	GO:0006468	protein phosphorylation	--	--	GO:0004674//GO:0005524	protein serine/threonine kinase activity//ATP binding	--	--
transcript_HQ_TX_pn_transcript60601/f3p0/1591	1591	98.1	4.3e-171	XP_001772159.1	predicted protein [Physcomitrella patens]	89.244	0	XM_001772107.1	Physcomitrella patens subsp. patens predicted protein (PHYPADRAFT_138531) mRNA, complete cds	K03124	TFIIB, GTF2B, SUA7, tfb	transcription initiation factor TFIIB	-	ko03022; Genetic Information Processing; Transcription; Basal transcription factors | ko05203; Human Diseases; Cancers: Overview; Viral carcinogenesis | ko05169; Human Diseases; Infectious diseases: Viral; Epstein-Barr virus infection	76	2.5e-132	sp|Q8W0W3|TF2B_ORYSJ	Transcription initiation factor IIB OS=Oryza sativa subsp. japonica GN=TFIIB PE=1 SV=1	PF01667:Ribosomal protein S27;PF02984:Cyclin, C-terminal domain;PF00382:Transcription factor TFIIB repeat;PF01857:Retinoblastoma-associated protein B domain	GO:0051726//GO:0006412	regulation of cell cycle//translation	GO:0005840//GO:0005622//GO:0005634	ribosome//intracellular//nucleus	GO:0003735//GO:0017025	structural constituent of ribosome//TBP-class protein binding	At3g10330	Transcription initiation factor TFIIB
transcript_HQ_TX_pn_transcript64674/f2p0/1445	1445	81.6	9.1e-144	XP_001771488.1	predicted protein [Physcomitrella patens]	82.274	0	XM_001771436.1	Physcomitrella patens subsp. patens predicted protein (PHYPADRAFT_217233) mRNA, complete cds	K15100	SLC25A1, CTP	solute carrier family 25 (mitochondrial citrate transporter), member 1	-	-	67.5	6.6e-116	sp|Q9M038|SFC1_ARATH	Mitochondrial succinate-fumarate transporter 1 OS=Arabidopsis thaliana GN=SFC1 PE=2 SV=1	--	--	--	--	--	--	--	At5g01340	Mitochondrial tricarboxylate/dicarboxylate carrier proteins
transcript_HQ_TX_pn_transcript30256/f3p0/2293	2293	86.2	1e-32	XP_001778850.1	predicted protein [Physcomitrella patens]	--	--	--	--	-	-	-	-	-	45.6	3.5e-10	sp|O82352|RTNLE_ARATH	Reticulon-like protein B5 OS=Arabidopsis thaliana GN=RTNLB5 PE=1 SV=1	--	--	--	--	--	--	--	At2g46170	Reticulon
transcript_HQ_TX_pn_transcript52970/f6p0/1801	1801	72.5	6.3e-09	XP_012849707.1	PREDICTED: glutaredoxin [Erythranthe guttata]	--	--	--	--	K03676	grxC, GLRX, GLRX2	glutaredoxin 3	-	-	47.8	8.8e-09	sp|P55142|GRXC6_ORYSJ	Glutaredoxin-C6 OS=Oryza sativa subsp. japonica GN=GRXC6 PE=1 SV=2	--	--	--	--	--	--	--	At5g40370	Glutaredoxin and related proteins
transcript_HQ_TX_pn_transcript30302/f2p0/2352	2355	46.8	9e-40	XP_001762384.1	predicted protein [Physcomitrella patens]	--	--	--	--	-	-	-	-	-	--	--	--	--	PF01442:Apolipoprotein A1/A4/E domain	GO:0006869//GO:0042157	lipid transport//lipoprotein metabolic process	GO:0005576	extracellular region	GO:0008289	lipid binding	--	--
transcript_HQ_TX_pn_transcript34574/f2p0/2264	2267	77.4	7.5e-201	XP_001752854.1	predicted protein [Physcomitrella patens]	--	--	--	--	-	-	-	-	-	35.9	8.7e-70	sp|Q9LX20|ASPL1_ARATH	Aspartic proteinase-like protein 1 OS=Arabidopsis thaliana GN=At5g10080 PE=1 SV=1	--	--	--	--	--	--	--	At5g10080	Aspartyl protease
transcript_HQ_TX_pn_transcript59707/f6p0/1609	1609	71.9	1.9e-145	XP_001777291.1	predicted protein [Physcomitrella patens]	--	--	--	--	-	-	-	-	-	--	--	--	--	PF13202:EF hand;PF00036:EF hand;PF13405:EF-hand domain;PF13499:EF-hand domain pair	--	--	--	--	GO:0005509	calcium ion binding	--	--
transcript_HQ_TX_pn_transcript39432/f5p0/2116	2116	86.4	7e-201	XP_001767634.1	predicted protein [Physcomitrella patens]	84.529	0	XM_001767582.1	Physcomitrella patens subsp. patens predicted protein (PHYPADRAFT_132331) mRNA, complete cds	-	-	-	-	-	39.8	1.2e-68	sp|A4YGN0|SUCD_METS5	Succinate-semialdehyde dehydrogenase (acetylating) OS=Metallosphaera sedula (strain ATCC 51363 / DSM 5348 / JCM 9185 / NBRC 15509 / TH2) GN=Msed_1424 PE=1 SV=1	PF03721:UDP-glucose/GDP-mannose dehydrogenase family, NAD binding domain;PF08241:Methyltransferase domain;PF00107:Zinc-binding dehydrogenase;PF02826:D-isomer specific 2-hydroxyacid dehydrogenase, NAD binding domain;PF02254:TrkA-N domain;PF02737:3-hydroxyacyl-CoA dehydrogenase, NAD binding domain;PF08240:Alcohol dehydrogenase GroES-like domain;PF08123:Histone methylation protein DOT1	GO:0006813//GO:0006631//GO:0055114//GO:0008152	potassium ion transport//fatty acid metabolic process//oxidation-reduction process//metabolic process	--	--	GO:0008168//GO:0051287//GO:0003857//GO:0016491//GO:0016616//GO:0018024	methyltransferase activity//NAD binding//3-hydroxyacyl-CoA dehydrogenase activity//oxidoreductase activity//oxidoreductase activity, acting on the CH-OH group of donors, NAD or NADP as acceptor//histone-lysine N-methyltransferase activity	At5g63620	Alcohol dehydrogenase, class III
transcript_HQ_TX_pn_transcript52163/f9p0/1819	1819	69.5	7.8e-108	XP_001780499.1	predicted protein [Physcomitrella patens]	--	--	--	--	-	-	-	-	-	47.4	4.8e-63	sp|Q0JAA0|P2C44_ORYSJ	Probable protein phosphatase 2C 44 OS=Oryza sativa subsp. japonica GN=Os04g0609600 PE=2 SV=1	PF00481:Protein phosphatase 2C	--	--	--	--	GO:0003824	catalytic activity	At2g20630	Serine/threonine protein phosphatase
transcript_HQ_TX_pn_transcript28682/f2p0/2414	2414	85.7	1.1e-277	XP_001754878.1	predicted protein [Physcomitrella patens]	84.307	0	XM_001780380.1	Physcomitrella patens subsp. patens predicted protein (PHYPADRAFT_21980) mRNA, partial cds	-	-	-	-	-	74.1	3.5e-226	sp|Q6H6N5|NIN3_ORYSJ	Neutral/alkaline invertase 3, chloroplastic OS=Oryza sativa subsp. japonica GN=NIN3 PE=2 SV=1	PF12899:Alkaline and neutral invertase	--	--	--	--	GO:0033926	glycopeptide alpha-N-acetylgalactosaminidase activity	--	--
transcript_HQ_TX_pn_transcript72724/f5p0/1047	1048	46.9	1.8e-16	XP_001785040.1	predicted protein [Physcomitrella patens]	--	--	--	--	--	--	--	--	--	--	--	--	--	--	--	--	--	--	--	--	--	--
transcript_HQ_TX_pn_transcript19473/f23p0/2599	2599	61.5	5.1e-129	XP_001781399.1	predicted protein [Physcomitrella patens]	--	--	--	--	-	-	-	-	-	63.6	4.8e-48	sp|Q8S9J8|CAP1_ARATH	Probable clathrin assembly protein At4g32285 OS=Arabidopsis thaliana GN=At4g32285 PE=1 SV=2	PF07651:ANTH domain	--	--	--	--	GO:0005543	phospholipid binding	At2g25430	Clathrin assembly protein AP180 and related proteins, contain ENTH domain
transcript_HQ_TX_pn_transcript58820/f5p0/1621	1621	43.2	2.4e-23	XP_001782962.1	predicted protein [Physcomitrella patens]	--	--	--	--	-	-	-	-	-	--	--	--	--	PF05434:TMEM9;PF13000:Acetyl-coenzyme A transporter 1	--	--	GO:0016021	integral component of membrane	GO:0008521	acetyl-CoA transporter activity	--	--
transcript_HQ_TX_pn_transcript64563/f2p0/1454	1454	93.4	6.1e-39	XP_001780708.1	predicted protein [Physcomitrella patens]	--	--	--	--	-	-	-	-	-	--	--	--	--	--	--	--	--	--	--	--	--	--
transcript_HQ_TX_pn_transcript3325/f2p0/3905	3907	75.1	0	XP_001755745.1	predicted protein [Physcomitrella patens]	79.566	0	XM_001755693.1	Physcomitrella patens subsp. patens predicted protein (PHYPADRAFT_117291) mRNA, complete cds	K01115	PLD1_2	phospholipase D1/2	3.1.4.4	ko00564; Metabolism; Lipid metabolism; Glycerophospholipid metabolism | ko00565; Metabolism; Lipid metabolism; Ether lipid metabolism | ko04014; Environmental Information Processing; Signal transduction; Ras signaling pathway | ko04072; Environmental Information Processing; Signal transduction; Phospholipase D signaling pathway | ko04071; Environmental Information Processing; Signal transduction;…	50.7	2e-244	sp|Q9C5Y0|PLDD1_ARATH	Phospholipase D delta OS=Arabidopsis thaliana GN=PLDDELTA PE=1 SV=2	PF00614:Phospholipase D Active site motif;PF00168:C2 domain	--	--	--	--	GO:0003824//GO:0005515	catalytic activity//protein binding	At4g35790	Phospholipase D1
transcript_HQ_TX_pn_transcript46137/f3p0/1969	1969	55	1.3e-23	XP_001756666.1	predicted protein [Physcomitrella patens]	--	--	--	--	-	-	-	-	-	--	--	--	--	--	--	--	--	--	--	--	--	--
transcript_HQ_TX_pn_transcript52610/f7p0/1805	1805	84.1	1.6e-153	XP_001759516.1	predicted protein [Physcomitrella patens]	81.962	0	XM_001759464.1	Physcomitrella patens subsp. patens predicted protein (PHYPADRAFT_121779) mRNA, complete cds	K17095	ANXA7_11	annexin A7/11	-	-	40.9	1.2e-66	sp|P20073|ANXA7_HUMAN	Annexin A7 OS=Homo sapiens GN=ANXA7 PE=1 SV=3	PF00191:Annexin	--	--	--	--	GO:0005509//GO:0005544	calcium ion binding//calcium-dependent phospholipid binding	Hs4809279	Annexin
transcript_HQ_TX_pn_transcript17174/f3p0/2824	2823	90.1	4.5e-155	XP_001784242.1	predicted protein [Physcomitrella patens]	82.232	8.18e-101	XM_001759144.1	Physcomitrella patens subsp. patens predicted protein (PHYPADRAFT_179535) mRNA, complete cds	K00975	glgC	glucose-1-phosphate adenylyltransferase	2.7.7.27	ko00500; Metabolism; Carbohydrate metabolism; Starch and sucrose metabolism | ko00520; Metabolism; Carbohydrate metabolism; Amino sugar and nucleotide sugar metabolism | ko02026; Cellular Processes; Cellular community - prokaryotes; Biofilm formation - Escherichia coli	67.7	3.1e-117	sp|P55230|GLGL2_ARATH	Glucose-1-phosphate adenylyltransferase large subunit 2, chloroplastic OS=Arabidopsis thaliana GN=APL2 PE=1 SV=2	PF00483:Nucleotidyl transferase	GO:0009058	biosynthetic process	--	--	GO:0016779	nucleotidyltransferase activity	At1g27680	GDP-mannose pyrophosphorylase/mannose-1-phosphate guanylyltransferase
transcript_HQ_TX_pn_transcript52484/f11p0/1777	1777	52.6	3.9e-96	XP_001768669.1	predicted protein [Physcomitrella patens]	--	--	--	--	-	-	-	-	-	--	--	--	--	PF16331:TolA binding protein trimerisation;PF01496:V-type ATPase 116kDa subunit family ;PF03255:Acetyl co-enzyme A carboxylase carboxyltransferase alpha subunit;PF01544:CorA-like Mg2+ transporter protein;PF01166:TSC-22/dip/bun family;PF07926:TPR/MLP1/MLP2-like protein;PF00957:Synaptobrevin;PF01442:Apolipoprotein A1/A4/E domain	GO:0006606//GO:0042157//GO:0055085//GO:0016192//GO:0006869//GO:0006355//GO:0030001//GO:0015991//GO:0070206//GO:0006633	protein import into nucleus//lipoprotein metabolic process//transmembrane transport//vesicle-mediated transport//lipid transport//regulation of transcription, DNA-templated//metal ion transport//ATP hydrolysis coupled proton transport//protein trimerization//fatty acid biosynthetic process	GO:0005576//GO:0009317//GO:0033179//GO:0016021//GO:0016020	extracellular region//acetyl-CoA carboxylase complex//proton-transporting V-type ATPase, V0 domain//integral component of membrane//membrane	GO:0003989//GO:0008289//GO:0003700//GO:0046873//GO:0015078	acetyl-CoA carboxylase activity//lipid binding//transcription factor activity, sequence-specific DNA binding//metal ion transmembrane transporter activity//hydrogen ion transmembrane transporter activity	--	--
transcript_HQ_TX_pn_transcript55667/f2p0/1674	1674	73.3	9.6e-137	XP_001767984.1	predicted protein [Physcomitrella patens]	--	--	--	--	-	-	-	-	-	56.1	5.8e-39	sp|Q9SYM2|BBX22_ARATH	B-box zinc finger protein 22 OS=Arabidopsis thaliana GN=BBX22 PE=1 SV=2	PF00643:B-box zinc finger;PF00130:Phorbol esters/diacylglycerol binding domain (C1 domain)	GO:0035556	intracellular signal transduction	GO:0005622	intracellular	GO:0008270	zinc ion binding	--	--
transcript_HQ_TX_pn_transcript43750/f3p0/2027	2027	86.3	1.2e-197	XP_001776651.1	predicted protein [Physcomitrella patens]	79.421	0	XM_019332628.1	PREDICTED: Ipomoea nil UDP-glucuronic acid decarboxylase 2-like (LOC109182504), mRNA	K08678	UXS1, uxs	UDP-glucuronate decarboxylase	4.1.1.35	ko00520; Metabolism; Carbohydrate metabolism; Amino sugar and nucleotide sugar metabolism	77.6	1.1e-180	sp|Q8S8T4|UXS4_ARATH	UDP-glucuronic acid decarboxylase 4 OS=Arabidopsis thaliana GN=UXS4 PE=2 SV=1	PF01073:3-beta hydroxysteroid dehydrogenase/isomerase family;PF01370:NAD dependent epimerase/dehydratase family	GO:0006694//GO:0055114	steroid biosynthetic process//oxidation-reduction process	--	--	GO:0050662//GO:0003824//GO:0016616//GO:0003854	coenzyme binding//catalytic activity//oxidoreductase activity, acting on the CH-OH group of donors, NAD or NADP as acceptor//3-beta-hydroxy-delta5-steroid dehydrogenase activity	At2g47650	dTDP-glucose 4-6-dehydratase/UDP-glucuronic acid decarboxylase
transcript_HQ_TX_pn_transcript48727/f3p0/1814	1814	87.9	3e-99	XP_001767135.1	predicted protein [Physcomitrella patens]	--	--	--	--	-	-	-	-	-	42.9	2.9e-07	sp|Q01398|DEH1_MORSB	Haloacetate dehalogenase H-1 OS=Moraxella sp. (strain B) GN=dehH1 PE=1 SV=1	PF01738:Dienelactone hydrolase family;PF00326:Prolyl oligopeptidase family	GO:0006508	proteolysis	--	--	GO:0008236//GO:0016787	serine-type peptidase activity//hydrolase activity	At5g38520	Predicted hydrolase/acyltransferase (alpha/beta hydrolase superfamily)
transcript_HQ_TX_pn_transcript32562/f7p0/2301	2303	58.3	5.1e-181	XP_001756400.1	predicted protein [Physcomitrella patens]	--	--	--	--	-	-	-	-	-	33.9	2.6e-82	sp|Q9LUC8|C7A13_ARATH	Cytochrome P450 72A13 OS=Arabidopsis thaliana GN=CYP72A13 PE=2 SV=1	PF00067:Cytochrome P450	GO:0055114	oxidation-reduction process	--	--	GO:0005506//GO:0016705//GO:0020037	iron ion binding//oxidoreductase activity, acting on paired donors, with incorporation or reduction of molecular oxygen//heme binding	At3g14660	Cytochrome P450 CYP4/CYP19/CYP26 subfamilies
transcript_HQ_TX_pn_transcript27988/f2p0/2431	2431	67.2	2.8e-76	XP_001763875.1	predicted protein [Physcomitrella patens]	--	--	--	--	-	-	-	-	-	--	--	--	--	PF13414:TPR repeat;PF00515:Tetratricopeptide repeat;PF13181:Tetratricopeptide repeat	--	--	--	--	GO:0005515	protein binding	--	--
transcript_HQ_TX_pn_transcript14041/f2p0/2965	2965	83.8	1.4e-146	XP_001775019.1	predicted protein [Physcomitrella patens]	83.04	0	XM_001774967.1	Physcomitrella patens subsp. patens predicted protein (PHYPADRAFT_220012) mRNA, complete cds	K15109	SLC25A20_29, CACT, CACL, CRC1	solute carrier family 25 (mitochondrial carnitine/acylcarnitine transporter), member 20/29	-	-	50.2	1.7e-78	sp|Q9CA93|BAC2_ARATH	Mitochondrial arginine transporter BAC2 OS=Arabidopsis thaliana GN=BAC2 PE=1 SV=1	--	--	--	--	--	--	--	At1g79900	Mitochondrial carrier protein
transcript_HQ_TX_pn_transcript63493/f117p0/1468	1468	55.4	7.3e-64	AMT92111.1	dehydration-responsive element-binding protein 5-3 [Syntrichia caninervis]	--	--	--	--	-	-	-	-	-	38.5	5.1e-23	sp|Q8LBQ7|ERF34_ARATH	Ethylene-responsive transcription factor ERF034 OS=Arabidopsis thaliana GN=ERF034 PE=2 SV=2	PF00847:AP2 domain	GO:0006355	regulation of transcription, DNA-templated	--	--	GO:0003700	transcription factor activity, sequence-specific DNA binding	--	--
transcript_HQ_TX_pn_transcript51238/f2p0/1843	1843	67.7	1.2e-76	XP_001763875.1	predicted protein [Physcomitrella patens]	--	--	--	--	-	-	-	-	-	--	--	--	--	PF00515:Tetratricopeptide repeat;PF13414:TPR repeat;PF13181:Tetratricopeptide repeat	--	--	--	--	GO:0005515	protein binding	--	--
transcript_HQ_TX_pn_transcript70820/f3p0/1157	1157	56.5	2.7e-53	XP_001771612.1	early light-induced protein 10 [Physcomitrella patens]	--	--	--	--	-	-	-	-	-	42.1	1.8e-15	sp|P14896|ELI6_HORVU	Low molecular mass early light-inducible protein HV60, chloroplastic OS=Hordeum vulgare PE=2 SV=1	--	--	--	--	--	--	--	--	--
transcript_HQ_TX_pn_transcript45731/f3p0/1954	1954	89.5	1.9e-107	XP_001778773.1	predicted protein [Physcomitrella patens]	--	--	--	--	K00860	cysC	adenylylsulfate kinase	2.7.1.25	ko00920; Metabolism; Energy metabolism; Sulfur metabolism | ko00230; Metabolism; Nucleotide metabolism; Purine metabolism	62	1e-66	sp|Q43295|APK1_ARATH	Adenylyl-sulfate kinase 1, chloroplastic OS=Arabidopsis thaliana GN=APK1 PE=1 SV=1	PF06414:Zeta toxin;PF00448:SRP54-type protein, GTPase domain;PF00005:ABC transporter;PF00910:RNA helicase;PF07479:NAD-dependent glycerol-3-phosphate dehydrogenase C-terminus;PF01695:IstB-like ATP binding protein;PF00485:Phosphoribulokinase / Uridine kinase family	GO:0005975//GO:0055114//GO:0008152//GO:0006614	carbohydrate metabolic process//oxidation-reduction process//metabolic process//SRP-dependent cotranslational protein targeting to membrane	--	--	GO:0003724//GO:0003723//GO:0016301//GO:0016887//GO:0004367//GO:0005524//GO:0005525	RNA helicase activity//RNA binding//kinase activity//ATPase activity//glycerol-3-phosphate dehydrogenase [NAD+] activity//ATP binding//GTP binding	At2g14750	Adenosine 5'-phosphosulfate kinase
transcript_HQ_TX_pn_transcript48608/f14p0/1883	1883	71.3	6.1e-124	XP_001778823.1	predicted protein [Physcomitrella patens]	--	--	--	--	K12669	OST3, OST6	oligosaccharyltransferase complex subunit gamma	-	ko00510; Metabolism; Glycan biosynthesis and metabolism; N-Glycan biosynthesis | ko00513; Metabolism; Glycan biosynthesis and metabolism; Various types of N-glycan biosynthesis | ko04141; Genetic Information Processing; Folding, sorting and degradation; Protein processing in endoplasmic reticulum	49.8	2.2e-79	sp|Q94I55|OST3_ORYSJ	Probable dolichyl-diphosphooligosaccharide--protein glycosyltransferase subunit 3 OS=Oryza sativa subsp. japonica GN=OST3 PE=2 SV=1	PF00085:Thioredoxin	GO:0045454	cell redox homeostasis	--	--	--	--	At1g61790	Oligosaccharyltransferase, gamma subunit
transcript_HQ_TX_pn_transcript75552/f7p0/747	748	76.2	1.8e-34	XP_001771836.1	predicted protein [Physcomitrella patens]	78.797	2.25e-51	XM_001771784.1	Physcomitrella patens subsp. patens predicted protein (PHYPADRAFT_167307) mRNA, complete cds	--	--	--	--	--	--	--	--	--	--	--	--	--	--	--	--	--	--
transcript_HQ_TX_pn_transcript72804/f7p0/1021	1021	61.2	1.8e-16	XP_001759482.1	predicted protein [Physcomitrella patens]	81.72	1.86e-53	XM_001772266.1	Physcomitrella patens subsp. patens predicted protein (PHYPADRAFT_234673) mRNA, complete cds	-	-	-	-	-	--	--	--	--	--	--	--	--	--	--	--	At5g46020	Phosphoprotein/predicted coiled-coil protein
transcript_HQ_TX_pn_transcript49191/f4p0/1846	1846	67.6	5.6e-21	XP_001774496.1	predicted protein [Physcomitrella patens]	--	--	--	--	-	-	-	-	-	--	--	--	--	PF00403:Heavy-metal-associated domain	GO:0030001	metal ion transport	--	--	GO:0046872	metal ion binding	--	--
transcript_HQ_TX_pn_transcript73847/f5p0/929	929	40.2	7e-12	XP_001783910.1	predicted protein [Physcomitrella patens]	--	--	--	--	-	-	-	-	-	--	--	--	--	--	--	--	--	--	--	--	--	--
transcript_HQ_TX_pn_transcript35942/f2p0/2194	2195	67.4	3.4e-25	XP_001767138.1	predicted protein [Physcomitrella patens]	--	--	--	--	-	-	-	-	-	--	--	--	--	--	--	--	--	--	--	--	--	--
transcript_HQ_TX_pn_transcript23868/f2p0/2543	2543	69.6	1e-65	XP_001758183.1	predicted protein [Physcomitrella patens]	--	--	--	--	-	-	-	-	-	--	--	--	--	PF10440:Ubiquitin-binding WIYLD domain	--	--	--	--	GO:0018024	histone-lysine N-methyltransferase activity	--	--
transcript_HQ_TX_pn_transcript44559/f2p0/1915	1915	47.6	5.6e-40	XP_001783915.1	predicted protein [Physcomitrella patens]	--	--	--	--	-	-	-	-	-	--	--	--	--	PF00957:Synaptobrevin	GO:0016192	vesicle-mediated transport	GO:0016021	integral component of membrane	--	--	--	--
transcript_HQ_TX_pn_transcript31971/f6p0/2316	2316	47.1	1.9e-79	XP_001772790.1	predicted protein [Physcomitrella patens]	74.953	7.13e-56	XM_001772738.1	Physcomitrella patens subsp. patens predicted protein (PHYPADRAFT_139294) mRNA, complete cds	-	-	-	-	-	32.8	4.3e-24	sp|Q54GU0|ARSB_DICDI	Putative transporter arsB OS=Dictyostelium discoideum GN=arsB PE=2 SV=1	PF06450:Bacterial Na+/H+ antiporter B (NhaB);PF02040:Arsenical pump membrane protein;PF03600:Citrate transporter	GO:0015700//GO:0006814//GO:0055085	arsenite transport//sodium ion transport//transmembrane transport	GO:0016021	integral component of membrane	GO:0015385//GO:0015105	sodium:proton antiporter activity//arsenite transmembrane transporter activity	At1g02260	Sodium sulfate symporter and related arsenite permeases
transcript_HQ_TX_pn_transcript34395/f2p0/2254	2255	72.1	7.3e-164	XP_001767361.1	plastid sigma factor SIG5 [Physcomitrella patens]	--	--	--	--	K03093	SIGMA70	RNA polymerase sigma factor	-	-	39.7	3.9e-62	sp|Q9ZNX9|SIGE_ARATH	RNA polymerase sigma factor sigE, chloroplastic/mitochondrial OS=Arabidopsis thaliana GN=SIGE PE=1 SV=1	PF04542:Sigma-70 region 2 ;PF04539:Sigma-70 region 3;PF04545:Sigma-70, region 4	GO:0006352//GO:0006355	DNA-templated transcription, initiation//regulation of transcription, DNA-templated	--	--	GO:0003677//GO:0016987//GO:0003700	DNA binding//sigma factor activity//transcription factor activity, sequence-specific DNA binding	--	--
transcript_HQ_TX_pn_transcript61511/f5p0/1555	1555	54.4	3.1e-89	OAE25015.1	hypothetical protein AXG93_523s1200 [Marchantia polymorpha subsp. polymorpha]	85.714	3.92e-12	XM_011049911.1	PREDICTED: Populus euphratica uncharacterized LOC105142332 (LOC105142332), mRNA	-	-	-	-	-	51.7	4.3e-68	sp|Q9M2G8|IQM6_ARATH	IQ domain-containing protein IQM6 OS=Arabidopsis thaliana GN=IQM6 PE=2 SV=1	--	--	--	--	--	--	--	--	--
transcript_HQ_TX_pn_transcript10179/f18p0/3159	3159	66.1	2.6e-199	XP_001764134.1	predicted protein [Physcomitrella patens]	--	--	--	--	-	-	-	-	-	29	2e-32	sp|B0WSX1|MOCO2_CULQU	Molybdenum cofactor sulfurase 2 OS=Culex quinquefasciatus GN=mal2 PE=3 SV=1	--	--	--	--	--	--	--	At5g51920	Molybdenum cofactor sulfurase
transcript_HQ_TX_pn_transcript31117/f7p0/2308	2308	90.1	1.3e-102	XP_001752547.1	predicted protein [Physcomitrella patens]	82.121	6.17e-156	XM_001752495.1	Physcomitrella patens subsp. patens predicted protein (PHYPADRAFT_158688) mRNA, complete cds	K06268	PPP3R, CNB	serine/threonine-protein phosphatase 2B regulatory subunit	-	ko04010; Environmental Information Processing; Signal transduction; MAPK signaling pathway | ko04310; Environmental Information Processing; Signal transduction; Wnt signaling pathway | ko04370; Environmental Information Processing; Signal transduction; VEGF signaling pathway | ko04020; Environmental Information Processing; Signal transduction; Calcium signaling pathway | ko04022; Environmental In…	74.6	1.3e-76	sp|Q8LEM7|CNBL3_ARATH	Calcineurin B-like protein 3 OS=Arabidopsis thaliana GN=CBL3 PE=1 SV=2	PF13405:EF-hand domain;PF13202:EF hand;PF00036:EF hand;PF13833:EF-hand domain pair;PF10591:Secreted protein acidic and rich in cysteine Ca binding region;PF13499:EF-hand domain pair	GO:0007165	signal transduction	GO:0005578	proteinaceous extracellular matrix	GO:0005509	calcium ion binding	At4g26570	Ca2+/calmodulin-dependent protein phosphatase (calcineurin subunit B), EF-Hand superfamily protein
transcript_HQ_TX_pn_transcript66345/f7p0/1341	1341	55	1e-40	XP_001761919.1	predicted protein [Physcomitrella patens]	--	--	--	--	--	--	--	--	--	--	--	--	--	--	--	--	--	--	--	--	--	--
transcript_HQ_TX_pn_transcript8805/f2p0/3316	3318	54.9	2e-16	XP_001768987.1	predicted protein [Physcomitrella patens]	--	--	--	--	--	--	--	--	--	--	--	--	--	PF00366:Ribosomal protein S17	GO:0006412	translation	GO:0005622//GO:0005840	intracellular//ribosome	GO:0003735	structural constituent of ribosome	--	--
transcript_HQ_TX_pn_transcript37380/f3p0/2178	2178	72.6	1.3e-19	XP_001765519.1	predicted protein [Physcomitrella patens]	--	--	--	--	-	-	-	-	-	--	--	--	--	--	--	--	--	--	--	--	--	--
transcript_HQ_TX_pn_transcript26187/f2p0/2489	2489	86	4.4e-138	XP_001775132.1	predicted protein [Physcomitrella patens]	85.884	0	XM_001775080.1	Physcomitrella patens subsp. patens predicted protein (PHYPADRAFT_107706) mRNA, complete cds	K07198	PRKAA, AMPK	5'-AMP-activated protein kinase, catalytic alpha subunit	2.7.11.11	ko04371; Environmental Information Processing; Signal transduction; Apelin signaling pathway | ko04068; Environmental Information Processing; Signal transduction; FoxO signaling pathway | ko04151; Environmental Information Processing; Signal transduction; PI3K-Akt signaling pathway | ko04152; Environmental Information Processing; Signal transduction; AMPK signaling pathway | ko04150; Environmenta…	66.7	9.1e-97	sp|Q9MAM1|CIPK9_ARATH	CBL-interacting serine/threonine-protein kinase 9 OS=Arabidopsis thaliana GN=CIPK9 PE=1 SV=2	PF03822:NAF domain;PF07714:Protein tyrosine kinase;PF00069:Protein kinase domain	GO:0006468//GO:0007165	protein phosphorylation//signal transduction	--	--	GO:0005524//GO:0004672	ATP binding//protein kinase activity	At1g01140	Serine/threonine protein kinase
transcript_HQ_TX_pn_transcript34364/f2p0/2254	2254	55.6	7.2e-71	XP_001774740.1	predicted protein [Physcomitrella patens]	--	--	--	--	-	-	-	-	-	--	--	--	--	--	--	--	--	--	--	--	--	--
transcript_HQ_TX_pn_transcript43468/f4p0/2018	2018	91.5	1.7e-175	XP_001772550.1	predicted protein [Physcomitrella patens]	83.409	0	XM_001772498.1	Physcomitrella patens subsp. patens predicted protein (PHYPADRAFT_190808) mRNA, complete cds	K00948	PRPS, prsA	ribose-phosphate pyrophosphokinase	2.7.6.1	ko01200; Metabolism; Global and overview maps; Carbon metabolism | ko01230; Metabolism; Global and overview maps; Biosynthesis of amino acids | ko00030; Metabolism; Carbohydrate metabolism; Pentose phosphate pathway | ko00230; Metabolism; Nucleotide metabolism; Purine metabolism	87.7	4.6e-155	sp|Q9XG98|KPRS1_SPIOL	Ribose-phosphate pyrophosphokinase 1 OS=Spinacia oleracea GN=PRS1 PE=2 SV=1	PF14572:Phosphoribosyl synthetase-associated domain;PF00156:Phosphoribosyl transferase domain	GO:0009165//GO:0009116	nucleotide biosynthetic process//nucleoside metabolic process	--	--	GO:0004749//GO:0000287	ribose phosphate diphosphokinase activity//magnesium ion binding	At2g44530	Ribose-phosphate pyrophosphokinase
transcript_HQ_TX_pn_transcript26185/f12p0/2486	2486	84.8	2.2e-222	XP_001762262.1	predicted protein [Physcomitrella patens]	84.441	0	XM_001762210.1	Physcomitrella patens subsp. patens predicted protein (PHYPADRAFT_125243) mRNA, complete cds	K08869	ADCK, ABC1	aarF domain-containing kinase	-	-	43.3	5.1e-47	sp|Q55G83|ABKC_DICDI	Probable serine/threonine-protein kinase abkC OS=Dictyostelium discoideum GN=abkC PE=3 SV=1	PF00069:Protein kinase domain	GO:0006468	protein phosphorylation	--	--	GO:0005524//GO:0004672	ATP binding//protein kinase activity	At1g11390	Predicted unusual protein kinase
transcript_HQ_TX_pn_transcript20551/f23p0/2673	2673	77.3	4e-76	XP_001765136.1	predicted protein [Physcomitrella patens]	76.115	6.6e-32	XM_009393931.2	PREDICTED: Musa acuminata subsp. malaccensis NAC domain-containing protein 86 (LOC103978216), mRNA	-	-	-	-	-	65.7	1.7e-61	sp|Q84K00|NAC78_ARATH	NAC domain-containing protein 78 OS=Arabidopsis thaliana GN=NAC078 PE=2 SV=2	PF02365:No apical meristem (NAM) protein	GO:0006355	regulation of transcription, DNA-templated	--	--	GO:0003677	DNA binding	--	--
transcript_HQ_TX_pn_transcript5131/f9p0/3687	3686	51.2	1.5e-219	XP_001777743.1	predicted protein [Physcomitrella patens]	83.575	1.78e-103	XM_001777691.1	Physcomitrella patens subsp. patens predicted protein (PHYPADRAFT_169977) mRNA, complete cds	-	-	-	-	-	--	--	--	--	PF01764:Lipase (class 3);PF07859:alpha/beta hydrolase fold	GO:0008152//GO:0006629	metabolic process//lipid metabolic process	--	--	GO:0016787	hydrolase activity	--	--
transcript_HQ_TX_pn_transcript30889/f6p0/2328	2328	83.8	2.3e-237	XP_001766110.1	predicted protein [Physcomitrella patens]	85.264	0	XM_001766058.1	Physcomitrella patens subsp. patens predicted protein (PHYPADRAFT_185258) mRNA, complete cds	K00850	pfkA, PFK	6-phosphofructokinase 1	2.7.1.11	ko01200; Metabolism; Global and overview maps; Carbon metabolism | ko01230; Metabolism; Global and overview maps; Biosynthesis of amino acids | ko00010; Metabolism; Carbohydrate metabolism; Glycolysis / Gluconeogenesis | ko00030; Metabolism; Carbohydrate metabolism; Pentose phosphate pathway | ko00051; Metabolism; Carbohydrate metabolism; Fructose and mannose metabolism | ko00052; Metabolism; Car…	67.7	1.9e-176	sp|Q94AA4|PFKA3_ARATH	ATP-dependent 6-phosphofructokinase 3 OS=Arabidopsis thaliana GN=PFK3 PE=1 SV=1	PF00365:Phosphofructokinase;PF00781:Diacylglycerol kinase catalytic domain;PF01513:ATP-NAD kinase	GO:0006096//GO:0008152//GO:0006741	glycolytic process//metabolic process//NADP biosynthetic process	--	--	GO:0003951//GO:0003872//GO:0016301	NAD+ kinase activity//6-phosphofructokinase activity//kinase activity	At4g32840	Pyrophosphate-dependent phosphofructo-1-kinase
transcript_HQ_TX_pn_transcript5690/f2p0/3633	3633	64.6	0	XP_001772652.1	predicted protein [Physcomitrella patens]	82.18	0	XM_001772600.1	Physcomitrella patens subsp. patens predicted protein (PHYPADRAFT_139046) mRNA, complete cds	-	-	-	-	-	41.7	1.6e-222	sp|Q9M9E8|FB92_ARATH	F-box protein At1g78280 OS=Arabidopsis thaliana GN=At1g78280 PE=2 SV=3	PF00646:F-box domain;PF12937:F-box-like	--	--	--	--	GO:0005515	protein binding	At1g78280	Phosphatidylserine-specific receptor PtdSerR, contains JmjC domain
transcript_HQ_TX_pn_transcript34986/f33p0/2132	2133	91.5	7.7e-107	XP_001752547.1	predicted protein [Physcomitrella patens]	82.956	5.61e-166	XM_001752495.1	Physcomitrella patens subsp. patens predicted protein (PHYPADRAFT_158688) mRNA, complete cds	K06268	PPP3R, CNB	serine/threonine-protein phosphatase 2B regulatory subunit	-	ko04010; Environmental Information Processing; Signal transduction; MAPK signaling pathway | ko04310; Environmental Information Processing; Signal transduction; Wnt signaling pathway | ko04370; Environmental Information Processing; Signal transduction; VEGF signaling pathway | ko04020; Environmental Information Processing; Signal transduction; Calcium signaling pathway | ko04022; Environmental In…	75.1	9.6e-79	sp|Q8LEM7|CNBL3_ARATH	Calcineurin B-like protein 3 OS=Arabidopsis thaliana GN=CBL3 PE=1 SV=2	PF13405:EF-hand domain;PF13202:EF hand;PF00036:EF hand;PF10591:Secreted protein acidic and rich in cysteine Ca binding region;PF13833:EF-hand domain pair;PF13499:EF-hand domain pair	GO:0007165	signal transduction	GO:0005578	proteinaceous extracellular matrix	GO:0005509	calcium ion binding	At4g26570	Ca2+/calmodulin-dependent protein phosphatase (calcineurin subunit B), EF-Hand superfamily protein
transcript_HQ_TX_pn_transcript74644/f2p0/857	857	79.7	9.2e-43	XP_001770195.1	predicted protein [Physcomitrella patens]	--	--	--	--	-	-	-	-	-	--	--	--	--	PF03760:Late embryogenesis abundant (LEA) group 1	GO:0009790	embryo development	--	--	--	--	--	--
transcript_HQ_TX_pn_transcript61593/f3p0/1557	1557	49.7	5.8e-27	XP_001785093.1	predicted protein [Physcomitrella patens]	--	--	--	--	--	--	--	--	--	--	--	--	--	--	--	--	--	--	--	--	--	--
transcript_HQ_TX_pn_transcript41184/f11p0/2056	2056	94.4	2.7e-125	XP_001780977.1	predicted protein [Physcomitrella patens]	85.889	0	XM_001757749.1	Physcomitrella patens subsp. patens predicted protein (PHYPADRAFT_33411) mRNA, partial cds	K00968	PCYT1	choline-phosphate cytidylyltransferase	2.7.7.15	ko00564; Metabolism; Lipid metabolism; Glycerophospholipid metabolism | ko00440; Metabolism; Metabolism of other amino acids; Phosphonate and phosphinate metabolism | ko05231; Human Diseases; Cancers: Overview; Choline metabolism in cancer	75	1e-101	sp|Q9ZV56|CCT1_ARATH	Choline-phosphate cytidylyltransferase 1 OS=Arabidopsis thaliana GN=CCT1 PE=1 SV=1	PF01467:Cytidylyltransferase-like	GO:0009058	biosynthetic process	--	--	GO:0003824	catalytic activity	At2g32260	Phosphorylcholine transferase/cholinephosphate cytidylyltransferase
transcript_HQ_TX_pn_transcript16596/f50p0/2807	2807	79.7	1.4e-260	XP_001755358.1	predicted protein [Physcomitrella patens]	83.115	0	XM_001755306.1	Physcomitrella patens subsp. patens predicted protein (PHYPADRAFT_203860) mRNA, complete cds	-	-	-	-	-	58.3	2.1e-174	sp|F4JTP5|STY46_ARATH	Serine/threonine-protein kinase STY46 OS=Arabidopsis thaliana GN=STY46 PE=1 SV=1	PF07714:Protein tyrosine kinase;PF01842:ACT domain;PF00069:Protein kinase domain	GO:0008152//GO:0006468	metabolic process//protein phosphorylation	--	--	GO:0004672//GO:0016597//GO:0005524	protein kinase activity//amino acid binding//ATP binding	At4g35780	Tyrosine kinase specific for activated (GTP-bound) p21cdc42Hs
transcript_HQ_TX_pn_transcript21851/f2p0/2641	2641	71.1	7.2e-280	XP_001770673.1	predicted protein [Physcomitrella patens]	--	--	--	--	-	-	-	-	-	52.5	2.2e-101	sp|Q9SF38|PP222_ARATH	Pentatricopeptide repeat-containing protein At3g09650, chloroplastic OS=Arabidopsis thaliana GN=HCF152 PE=2 SV=1	PF07721:Tetratricopeptide repeat	--	--	--	--	GO:0042802	identical protein binding	At3g09650	FOG: PPR repeat
transcript_HQ_TX_pn_transcript65533/f3p0/1348	1348	48.6	1.7e-14	XP_001785093.1	predicted protein [Physcomitrella patens]	--	--	--	--	--	--	--	--	--	--	--	--	--	--	--	--	--	--	--	--	--	--
transcript_HQ_TX_pn_transcript75118/f5p0/805	805	58.7	5.1e-27	XP_001775137.1	predicted protein [Physcomitrella patens]	--	--	--	--	--	--	--	--	--	--	--	--	--	--	--	--	--	--	--	--	--	--
transcript_HQ_TX_pn_transcript3580/f7p0/3896	3896	67.3	0	XP_001754453.1	predicted protein [Physcomitrella patens]	79.414	0	XM_001754401.1	Physcomitrella patens subsp. patens predicted protein (PHYPADRAFT_159529) mRNA, complete cds	-	-	-	-	-	34.7	1.8e-27	sp|Q6B9X6|VWKA_DICDI	Alpha-protein kinase vwkA OS=Dictyostelium discoideum GN=vwkA PE=1 SV=1	PF02816:Alpha-kinase family	GO:0006468	protein phosphorylation	--	--	GO:0004674//GO:0005524	protein serine/threonine kinase activity//ATP binding	--	--
transcript_HQ_TX_pn_transcript12387/f2p0/3073	3073	76.2	4.6e-153	XP_001781267.1	predicted protein [Physcomitrella patens]	80.313	0	XM_001781215.1	Physcomitrella patens subsp. patens predicted protein (PHYPADRAFT_2476) mRNA, partial cds	-	-	-	-	-	--	--	--	--	--	--	--	--	--	--	--	--	--
transcript_HQ_TX_pn_transcript23352/f2p0/2584	2584	32.8	6.9e-17	XP_001781082.1	predicted protein [Physcomitrella patens]	--	--	--	--	--	--	--	--	--	--	--	--	--	--	--	--	--	--	--	--	--	--
transcript_HQ_TX_pn_transcript5452/f5p0/3659	3659	75	8.8e-244	XP_001772483.1	ATP-binding cassette transporter, subfamily A, member 2, group ATH protein PpABCA2 [Physcomitrella patens]	82.94	0	XM_001772431.1	Physcomitrella patens subsp. patens ATP-binding cassette transporter, subfamily A, member 2, group ATH protein PpABCA2 (ppabca2) mRNA, complete cds	-	-	-	-	-	49	2.4e-146	sp|Q84K47|AB2A_ARATH	ABC transporter A family member 2 OS=Arabidopsis thaliana GN=ABCA2 PE=2 SV=1	PF01061:ABC-2 type transporter;PF12679:ABC-2 family transporter protein	GO:0006810	transport	GO:0016020	membrane	--	--	At3g47730	Lipid exporter ABCA1 and related proteins, ABC superfamily
transcript_HQ_TX_pn_transcript73300/f2p0/987	987	--	--	--	--	--	--	--	--	--	--	--	--	--	--	--	--	--	--	--	--	--	--	--	--	--	--
transcript_HQ_TX_pn_transcript47193/f19p0/1902	1902	63.5	1.5e-72	XP_001781970.1	predicted protein [Physcomitrella patens]	--	--	--	--	-	-	-	-	-	--	--	--	--	PF13639:Ring finger domain;PF12906:RING-variant domain	--	--	--	--	GO:0008270//GO:0005515	zinc ion binding//protein binding	At2g45530	Protein involved in mRNA turnover and stability
transcript_HQ_TX_pn_transcript45849/f2p0/1977	1977	89.2	5.6e-277	XP_001778803.1	predicted protein [Physcomitrella patens]	81.295	0	XM_001778751.1	Physcomitrella patens subsp. patens predicted protein (PHYPADRAFT_195698) mRNA, complete cds	K15397	KCS	3-ketoacyl-CoA synthase	2.3.1.199	ko00062; Metabolism; Lipid metabolism; Fatty acid elongation	69.1	1e-207	sp|O48780|KCS11_ARATH	3-ketoacyl-CoA synthase 11 OS=Arabidopsis thaliana GN=KCS11 PE=1 SV=1	PF08392:FAE1/Type III polyketide synthase-like protein;PF08545:3-Oxoacyl-[acyl-carrier-protein (ACP)] synthase III	GO:0006633	fatty acid biosynthetic process	GO:0016020	membrane	GO:0016747//GO:0004315	transferase activity, transferring acyl groups other than amino-acyl groups//3-oxoacyl-[acyl-carrier-protein] synthase activity	--	--
transcript_HQ_TX_pn_transcript74662/f5p0/852	852	--	--	--	--	--	--	--	--	--	--	--	--	--	--	--	--	--	--	--	--	--	--	--	--	--	--
transcript_HQ_TX_pn_transcript48904/f2p0/1901	1901	52.1	3.5e-18	XP_001769448.1	predicted protein [Physcomitrella patens]	--	--	--	--	-	-	-	-	-	31.2	1.3e-07	sp|Q9LF88|Y3304_ARATH	Late embryogenesis abundant protein At3g53040 OS=Arabidopsis thaliana GN=At3g53040 PE=2 SV=1	PF07464:Apolipophorin-III precursor (apoLp-III);PF01442:Apolipoprotein A1/A4/E domain;PF01277:Oleosin	GO:0042157//GO:0006869	lipoprotein metabolic process//lipid transport	GO:0016021//GO:0012511//GO:0005576	integral component of membrane//monolayer-surrounded lipid storage body//extracellular region	GO:0008289	lipid binding	--	--
transcript_HQ_TX_pn_transcript75736/f2p0/748	748	50.5	1.5e-17	XP_001751391.1	predicted protein [Physcomitrella patens]	--	--	--	--	--	--	--	--	--	--	--	--	--	--	--	--	--	--	--	--	--	--
transcript_HQ_TX_pn_transcript54351/f2p0/1766	1772	92.2	1.6e-238	XP_001779887.1	predicted protein [Physcomitrella patens]	84.003	0	XM_001779835.1	Physcomitrella patens subsp. patens predicted protein (PHYPADRAFT_223663) mRNA, complete cds	K01858	INO1, ISYNA1	myo-inositol-1-phosphate synthase	5.5.1.4	ko00562; Metabolism; Carbohydrate metabolism; Inositol phosphate metabolism | ko00521; Metabolism; Biosynthesis of other secondary metabolites; Streptomycin biosynthesis	80.5	5.5e-213	sp|Q40271|INO1_MESCR	Inositol-3-phosphate synthase OS=Mesembryanthemum crystallinum PE=2 SV=1	PF07994:Myo-inositol-1-phosphate synthase	GO:0006021//GO:0008654	inositol biosynthetic process//phospholipid biosynthetic process	--	--	GO:0004512	inositol-3-phosphate synthase activity	At2g22240	Myo-inositol-1-phosphate synthase
transcript_HQ_TX_pn_transcript25267/f5p0/2498	2498	54.6	4.8e-140	XP_001775433.1	predicted protein [Physcomitrella patens]	--	--	--	--	-	-	-	-	-	22.8	5.5e-17	sp|Q9M0E1|FBL77_ARATH	F-box/LRR-repeat protein At4g29420 OS=Arabidopsis thaliana GN=At4g29420 PE=2 SV=1	PF12937:F-box-like	--	--	--	--	GO:0005515	protein binding	--	--
transcript_HQ_TX_pn_transcript25575/f3p0/2504	2504	71.1	8.7e-41	XP_001762178.1	predicted protein [Physcomitrella patens]	--	--	--	--	K14318	NUP88	nuclear pore complex protein Nup88	-	ko03013; Genetic Information Processing; Translation; RNA transport	40	1.7e-13	sp|Q9FFK6|NUP88_ARATH	Nuclear pore complex protein NUP88 OS=Arabidopsis thaliana GN=NUP88 PE=1 SV=1	--	--	--	--	--	--	--	At5g05680	Nuclear pore complex, Nup88/rNup84 component
transcript_HQ_TX_pn_transcript5844/f2p0/3609	3611	92.2	8.1e-266	XP_001766209.1	cpk20 calcium-dependent protein kinase [Physcomitrella patens]	81.929	0	XM_001775964.1	Physcomitrella patens subsp. patens predicted protein (PHYPADRAFT_90621) mRNA, complete cds	K13412	CPK	calcium-dependent protein kinase	2.7.11.1	ko04626; Organismal Systems; Environmental adaptation; Plant-pathogen interaction | ko05145; Human Diseases; Infectious diseases: Parasitic; Toxoplasmosis	75.2	1.7e-216	sp|Q7XJR9|CDPKG_ARATH	Calcium-dependent protein kinase 16 OS=Arabidopsis thaliana GN=CPK16 PE=1 SV=1	PF12763:Cytoskeletal-regulatory complex EF hand;PF00069:Protein kinase domain;PF13202:EF hand;PF13499:EF-hand domain pair;PF13833:EF-hand domain pair;PF10591:Secreted protein acidic and rich in cysteine Ca binding region;PF07714:Protein tyrosine kinase;PF06293:Lipopolysaccharide kinase (Kdo/WaaP) family;PF00036:EF hand;PF13405:EF-hand domain	GO:0006468//GO:0007165	protein phosphorylation//signal transduction	GO:0005578//GO:0016020	proteinaceous extracellular matrix//membrane	GO:0016773//GO:0005524//GO:0004672//GO:0005509//GO:0005515	phosphotransferase activity, alcohol group as acceptor//ATP binding//protein kinase activity//calcium ion binding//protein binding	At2g17890	Ca2+/calmodulin-dependent protein kinase, EF-Hand protein superfamily
transcript_HQ_TX_pn_transcript27510/f2p0/2448	2448	54.9	3.1e-152	XP_001785118.1	predicted protein [Physcomitrella patens]	--	--	--	--	-	-	-	-	-	--	--	--	--	PF00038:Intermediate filament protein;PF05557:Mitotic checkpoint protein;PF04111:Autophagy protein Apg6;PF06009:Laminin Domain II;PF00170:bZIP transcription factor;PF06160:Septation ring formation regulator, EzrA ;PF10186:Vacuolar sorting 38 and autophagy-related subunit 14;PF05531:Nucleopolyhedrovirus P10 protein;PF10473:Leucine-rich repeats of kinetochore protein Cenp-F/LEK1;PF01166:TSC-22/dip/…	GO:0006914//GO:0000921//GO:0010508//GO:0007094//GO:0007155//GO:0030155//GO:0048870//GO:0006355//GO:0030334//GO:0045995	autophagy//septin ring assembly//positive regulation of autophagy//mitotic spindle assembly checkpoint//cell adhesion//regulation of cell adhesion//cell motility//regulation of transcription, DNA-templated//regulation of cell migration//regulation of embryonic development	GO:0031514//GO:0005882//GO:0016021//GO:0005940//GO:0019028	motile cilium//intermediate filament//integral component of membrane//septin ring//viral capsid	GO:0005198//GO:0070840//GO:0003700//GO:0008134//GO:0043565//GO:0005102//GO:0042803	structural molecule activity//dynein complex binding//transcription factor activity, sequence-specific DNA binding//transcription factor binding//sequence-specific DNA binding//receptor binding//protein homodimerization activity	--	--
transcript_HQ_TX_pn_transcript59264/f2p0/1636	1636	93.8	1e-74	XP_001771436.1	predicted protein [Physcomitrella patens]	87.137	1.22e-151	XM_001765018.1	Physcomitrella patens subsp. patens predicted protein (PHYPADRAFT_78671) mRNA, complete cds	K06630	YWHAE	14-3-3 protein epsilon	-	ko04011; Environmental Information Processing; Signal transduction; MAPK signaling pathway - yeast | ko04390; Environmental Information Processing; Signal transduction; Hippo signaling pathway | ko04391; Environmental Information Processing; Signal transduction; Hippo signaling pathway - fly | ko04151; Environmental Information Processing; Signal transduction; PI3K-Akt signaling pathway | ko04110…	88.5	2.4e-69	sp|Q9SP07|1433_LILLO	14-3-3-like protein OS=Lilium longiflorum PE=2 SV=1	--	--	--	--	--	--	--	At3g02520	Multifunctional chaperone (14-3-3 family)
transcript_HQ_TX_pn_transcript18927/f2p0/2748	2748	61.3	7.9e-120	XP_001758634.1	predicted protein [Physcomitrella patens]	80.693	1.37e-78	XM_001779799.1	Physcomitrella patens subsp. patens predicted protein (PHYPADRAFT_2950) mRNA, partial cds	-	-	-	-	-	--	--	--	--	PF00732:GMC oxidoreductase	GO:0055114	oxidation-reduction process	--	--	GO:0016614//GO:0050660	oxidoreductase activity, acting on CH-OH group of donors//flavin adenine dinucleotide binding	--	--
transcript_HQ_TX_pn_transcript10223/f5p0/3188	3188	71.8	2.9e-206	XP_001761310.1	predicted protein [Physcomitrella patens]	--	--	--	--	K14539	LSG1	large subunit GTPase 1	3.6.1.-	ko03008; Genetic Information Processing; Translation; Ribosome biogenesis in eukaryotes	60.8	4.4e-128	sp|Q9SHS8|LSG11_ARATH	GTPase LSG1-1 OS=Arabidopsis thaliana GN=LSG1-1 PE=1 SV=1	PF02421:Ferrous iron transport protein B;PF02724:CDC45-like protein;PF03193:Protein of unknown function, DUF258;PF04147:Nop14-like family ;PF03286:Pox virus Ag35 surface protein;PF04548:AIG1 family;PF06524:NOA36 protein;PF01926:50S ribosome-binding GTPase;PF00150:Cellulase (glycosyl hydrolase family 5)	GO:0006270//GO:0005975	DNA replication initiation//carbohydrate metabolic process	GO:0032040//GO:0019031//GO:0005634	small-subunit processome//viral envelope//nucleus	GO:0003924//GO:0004553//GO:0008270//GO:0005525	GTPase activity//hydrolase activity, hydrolyzing O-glycosyl compounds//zinc ion binding//GTP binding	At2g27200	Predicted GTP-binding protein MMR1
transcript_HQ_TX_pn_transcript28166/f2p0/2422	2424	72.6	6e-180	XP_001755458.1	predicted protein [Physcomitrella patens]	75.92	0	XM_001755406.1	Physcomitrella patens subsp. patens predicted protein (PHYPADRAFT_160028) mRNA, complete cds	-	-	-	-	-	33.1	3.1e-49	sp|Q5EAF2|IP5PB_ARATH	Type IV inositol polyphosphate 5-phosphatase 11 OS=Arabidopsis thaliana GN=IP5P11 PE=1 SV=1	--	--	--	--	--	--	--	At1g47510	Inositol polyphosphate 5-phosphatase and related proteins
transcript_HQ_TX_pn_transcript38360/f2p0/2156	2156	89.7	6.2e-189	XP_001763820.1	predicted protein [Physcomitrella patens]	--	--	--	--	-	-	-	-	-	42	1e-75	sp|Q9C8Y3|RGL1_ARATH	DELLA protein RGL1 OS=Arabidopsis thaliana GN=RGL1 PE=1 SV=1	PF05192:MutS domain III	GO:0006298	mismatch repair	--	--	GO:0005524//GO:0030983	ATP binding//mismatched DNA binding	--	--
transcript_HQ_TX_pn_transcript71617/f2p0/1106	1106	58.4	1.1e-35	XP_001782827.1	predicted protein [Physcomitrella patens]	--	--	--	--	K01047	PLA2G, SPLA2	secretory phospholipase A2	3.1.1.4	ko00564; Metabolism; Lipid metabolism; Glycerophospholipid metabolism | ko00565; Metabolism; Lipid metabolism; Ether lipid metabolism | ko00590; Metabolism; Lipid metabolism; Arachidonic acid metabolism | ko00591; Metabolism; Lipid metabolism; Linoleic acid metabolism | ko00592; Metabolism; Lipid metabolism; alpha-Linolenic acid metabolism | ko04014; Environmental Information Processing; Signal t…	43.6	8.3e-18	sp|Q8S8N6|PLA2A_ARATH	Phospholipase A2-alpha OS=Arabidopsis thaliana GN=PLA2-ALPHA PE=1 SV=1	PF00068:Phospholipase A2	GO:0006644//GO:0050482	phospholipid metabolic process//arachidonic acid secretion	--	--	GO:0004623	phospholipase A2 activity	--	--
transcript_HQ_TX_pn_transcript48202/f3p0/1917	1917	44.3	4.4e-69	XP_001773922.1	predicted protein [Physcomitrella patens]	82.028	3.59e-43	XM_001773870.1	Physcomitrella patens subsp. patens predicted protein (PHYPADRAFT_88451) mRNA, complete cds	-	-	-	-	-	80.4	2.2e-21	sp|Q9SEZ3|CDF5_ARATH	Cyclic dof factor 5 OS=Arabidopsis thaliana GN=CDF5 PE=2 SV=1	PF02701:Dof domain, zinc finger	GO:0006355	regulation of transcription, DNA-templated	--	--	GO:0003677	DNA binding	--	--
transcript_HQ_TX_pn_transcript35948/f2p0/2217	2217	86	2.8e-184	XP_001776511.1	predicted protein [Physcomitrella patens]	82.23	0	XM_001770230.1	Physcomitrella patens subsp. patens predicted protein (PHYPADRAFT_107052) mRNA, complete cds	K01102	PDP	pyruvate dehydrogenase phosphatase	3.1.3.43	-	62.5	7.8e-124	sp|Q10S32|P2C28_ORYSJ	Probable protein phosphatase 2C 28 OS=Oryza sativa subsp. japonica GN=Os03g0137200 PE=2 SV=1	PF00481:Protein phosphatase 2C	--	--	--	--	GO:0003824	catalytic activity	At3g51370	Protein phosphatase 2C/pyruvate dehydrogenase (lipoamide) phosphatase
transcript_HQ_TX_pn_transcript7154/f5p0/3430	3430	74.7	0	XP_001770612.1	predicted protein [Physcomitrella patens]	--	--	--	--	-	-	-	-	-	45.2	1.2e-160	sp|A9LIW2|CSC1L_BRAJU	CSC1-like protein ERD4 OS=Brassica juncea GN=ERD4 PE=3 SV=2	PF02714:Calcium-dependent channel, 7TM region, putative phosphate	--	--	GO:0016020	membrane	--	--	At1g30360	Uncharacterized conserved protein
transcript_HQ_TX_pn_transcript43869/f4p0/1996	1996	45.8	6.6e-84	ABU87504.1	2'-oxoalkylresorcinol synthase [Physcomitrella patens]	--	--	--	--	K00660	CHS	chalcone synthase	2.3.1.74	ko00941; Metabolism; Biosynthesis of other secondary metabolites; Flavonoid biosynthesis | ko04712; Organismal Systems; Environmental adaptation; Circadian rhythm - plant	32.6	3.9e-50	sp|Q9MBB1|CHSY_EQUAR	Chalcone synthase OS=Equisetum arvense GN=CHS PE=2 SV=1	PF08392:FAE1/Type III polyketide synthase-like protein;PF08545:3-Oxoacyl-[acyl-carrier-protein (ACP)] synthase III	GO:0006633	fatty acid biosynthetic process	GO:0016020	membrane	GO:0016747//GO:0004315	transferase activity, transferring acyl groups other than amino-acyl groups//3-oxoacyl-[acyl-carrier-protein] synthase activity	--	--
transcript_HQ_TX_pn_transcript8383/f3p0/3367	3366	82.3	0	XP_001752856.1	predicted protein [Physcomitrella patens]	77.128	0	XM_001752804.1	Physcomitrella patens subsp. patens predicted protein (PHYPADRAFT_201802) mRNA, complete cds	K15925	XYL1	alpha-D-xyloside xylohydrolase	3.2.1.177	-	44.8	2.7e-237	sp|Q9S7Y7|XYL1_ARATH	Alpha-xylosidase 1 OS=Arabidopsis thaliana GN=XYL1 PE=1 SV=1	PF01055:Glycosyl hydrolases family 31	GO:0005975	carbohydrate metabolic process	--	--	GO:0004553	hydrolase activity, hydrolyzing O-glycosyl compounds	At1g68560	Maltase glucoamylase and related hydrolases, glycosyl hydrolase family 31
transcript_HQ_TX_pn_transcript50978/f2p0/1851	1851	96.8	6.6e-30	XP_001764625.1	predicted protein [Physcomitrella patens]	87.097	5.72e-51	XM_001764573.1	Physcomitrella patens subsp. patens predicted protein (PHYPADRAFT_38760) mRNA, partial cds	-	-	-	-	-	67.6	2.8e-26	sp|Q8LFV3|CDF3_ARATH	Cyclic dof factor 3 OS=Arabidopsis thaliana GN=CDF3 PE=1 SV=2	PF02701:Dof domain, zinc finger	GO:0006355	regulation of transcription, DNA-templated	--	--	GO:0003677	DNA binding	--	--
transcript_HQ_TX_pn_transcript61013/f5p0/1563	1563	34	2.6e-59	XP_001758366.1	predicted protein [Physcomitrella patens]	--	--	--	--	-	-	-	-	-	--	--	--	--	--	--	--	--	--	--	--	--	--
transcript_HQ_TX_pn_transcript24751/f2p0/2537	2537	61	5e-145	BAG12299.1	protein phosphatase 2C [Physcomitrella patens]	78.943	0	AB369256.1	Physcomitrella patens PpABI1A mRNA for protein phosphatase 2C, complete cds	K14497	PP2C	protein phosphatase 2C	3.1.3.16	ko04016; Environmental Information Processing; Signal transduction; MAPK signaling pathway - plant | ko04075; Environmental Information Processing; Signal transduction; Plant hormone signal transduction | ko04931; Human Diseases; Endocrine and metabolic diseases; Insulin resistance	45.1	3.2e-73	sp|Q0JLP9|P2C06_ORYSJ	Probable protein phosphatase 2C 6 OS=Oryza sativa subsp. japonica GN=Os01g0583100 PE=1 SV=1	PF00481:Protein phosphatase 2C	--	--	--	--	GO:0003824	catalytic activity	At1g72770	Serine/threonine protein phosphatase
transcript_HQ_TX_pn_transcript41903/f16p0/1966	1966	89.3	2.3e-161	XP_001757342.1	predicted protein [Physcomitrella patens]	86.463	0	XM_001768985.1	Physcomitrella patens subsp. patens predicted protein (PHYPADRAFT_134217) mRNA, partial cds	K14500	BSK	BR-signaling kinase	2.7.11.1	ko04075; Environmental Information Processing; Signal transduction; Plant hormone signal transduction	69.9	3.5e-120	sp|Q944A7|Y4523_ARATH	Probable serine/threonine-protein kinase At4g35230 OS=Arabidopsis thaliana GN=At4g35230 PE=1 SV=1	PF00069:Protein kinase domain;PF07714:Protein tyrosine kinase	GO:0006468	protein phosphorylation	--	--	GO:0004672//GO:0005524	protein kinase activity//ATP binding	--	--
transcript_HQ_TX_pn_transcript4560/f27p0/3717	3717	74.5	9.2e-257	XP_001761711.1	predicted protein [Physcomitrella patens]	--	--	--	--	K04733	IRAK4	interleukin-1 receptor-associated kinase 4	2.7.11.1	ko04064; Environmental Information Processing; Signal transduction; NF-kappa B signaling pathway | ko04620; Organismal Systems; Immune system; Toll-like receptor signaling pathway | ko04624; Organismal Systems; Immune system; Toll and Imd signaling pathway | ko04621; Organismal Systems; Immune system; NOD-like receptor signaling pathway | ko04722; Organismal Systems; Nervous system; Neurotrophin …	38.5	2.6e-108	sp|P93050|RKF3_ARATH	Probable LRR receptor-like serine/threonine-protein kinase RKF3 OS=Arabidopsis thaliana GN=RKF3 PE=2 SV=1	PF00069:Protein kinase domain;PF07714:Protein tyrosine kinase	GO:0006468	protein phosphorylation	--	--	GO:0004672//GO:0005524	protein kinase activity//ATP binding	At2g48010	Serine/threonine protein kinase
transcript_HQ_TX_pn_transcript63095/f2p0/1508	1508	71	6.4e-47	XP_001767996.1	predicted protein [Physcomitrella patens]	--	--	--	--	-	-	-	-	-	36.7	2.4e-15	sp|Q9M812|CUT1C_ARATH	Protein CURVATURE THYLAKOID 1C, chloroplastic OS=Arabidopsis thaliana GN=CURT1C PE=1 SV=1	--	--	--	--	--	--	--	--	--
transcript_HQ_TX_pn_transcript49010/f13p0/1838	1838	51.6	4e-51	XP_001769051.1	predicted protein [Physcomitrella patens]	--	--	--	--	-	-	-	-	-	--	--	--	--	--	--	--	--	--	--	--	At3g60450	Predicted phosphoglycerate mutase
transcript_HQ_TX_pn_transcript33532/f23p0/2228	2228	48.5	3.7e-75	XP_001759720.1	predicted protein [Physcomitrella patens]	--	--	--	--	-	-	-	-	-	41.4	1.3e-09	sp|Q9LJB7|BBX32_ARATH	B-box zinc finger protein 32 OS=Arabidopsis thaliana GN=BBX32 PE=1 SV=1	PF00643:B-box zinc finger	--	--	GO:0005622	intracellular	GO:0008270	zinc ion binding	--	--
transcript_HQ_TX_pn_transcript49372/f2p0/1899	1899	68.8	1.8e-51	XP_001781970.1	predicted protein [Physcomitrella patens]	--	--	--	--	-	-	-	-	-	--	--	--	--	PF12906:RING-variant domain;PF00487:Fatty acid desaturase;PF13639:Ring finger domain	GO:0006629	lipid metabolic process	--	--	GO:0005515//GO:0008270	protein binding//zinc ion binding	At2g45530	Protein involved in mRNA turnover and stability
transcript_HQ_TX_pn_transcript50272/f3p0/1866	1866	75	2e-90	XP_001763093.1	predicted protein [Physcomitrella patens]	--	--	--	--	-	-	-	-	-	26.6	1.1e-09	sp|Q8GYC7|PGL1B_ARATH	PGR5-like protein 1B, chloroplastic OS=Arabidopsis thaliana GN=PGRL1B PE=1 SV=1	--	--	--	--	--	--	--	--	--
transcript_HQ_TX_pn_transcript22281/f2p0/2626	2626	47.3	8.7e-60	OAE25839.1	hypothetical protein AXG93_2145s1380 [Marchantia polymorpha subsp. polymorpha]	--	--	--	--	--	--	--	--	--	26	3.1e-10	sp|Q754J7|PRM10_ASHGO	Pheromone-regulated membrane protein 10 OS=Ashbya gossypii (strain ATCC 10895 / CBS 109.51 / FGSC 9923 / NRRL Y-1056) GN=AFR075C PE=3 SV=1	--	--	--	--	--	--	--	--	--
transcript_HQ_TX_pn_transcript65558/f9p0/1461	1461	87.8	9.7e-77	XP_001762117.1	predicted protein [Physcomitrella patens]	82.809	5.3e-115	XM_001762065.1	Physcomitrella patens subsp. patens predicted protein (PHYPADRAFT_18048) mRNA, partial cds	-	-	-	-	-	59.7	4e-60	sp|Q69TY4|PR2E1_ORYSJ	Peroxiredoxin-2E-1, chloroplastic OS=Oryza sativa subsp. japonica GN=PRXIIE-1 PE=2 SV=1	PF08534:Redoxin;PF00578:AhpC/TSA family;PF03453:MoeA N-terminal region (domain I and II)	GO:0055114//GO:0032324	oxidation-reduction process//molybdopterin cofactor biosynthetic process	--	--	GO:0016491//GO:0016209	oxidoreductase activity//antioxidant activity	At3g52960	Alkyl hydroperoxide reductase/peroxiredoxin
transcript_HQ_TX_pn_transcript51409/f2p0/1836	1836	62.3	1.8e-149	XP_001763954.1	predicted protein [Physcomitrella patens]	81.222	0	XM_001763902.1	Physcomitrella patens subsp. patens predicted protein (PHYPADRAFT_164072) mRNA, complete cds	-	-	-	-	-	53.6	1.3e-12	sp|O95628|CNOT4_HUMAN	CCR4-NOT transcription complex subunit 4 OS=Homo sapiens GN=CNOT4 PE=1 SV=3	PF00097:Zinc finger, C3HC4 type (RING finger);PF13639:Ring finger domain	--	--	--	--	GO:0046872//GO:0005515//GO:0008270	metal ion binding//protein binding//zinc ion binding	At3g48070	MOT2 transcription factor
transcript_HQ_TX_pn_transcript12874/f3p0/3045	3045	82.1	1.2e-63	XP_001768967.1	predicted protein [Physcomitrella patens]	84.322	2.37e-126	XM_001768915.1	Physcomitrella patens subsp. patens predicted protein (PHYPADRAFT_133855) mRNA, complete cds	K14684	SLC25A23S	solute carrier family 25 (mitochondrial phosphate transporter), member 23/24/25/41	-	-	62.2	4.4e-45	sp|Q9SUV1|BRT1_ARATH	Adenine nucleotide transporter BT1, chloroplastic/mitochondrial OS=Arabidopsis thaliana GN=BT1 PE=1 SV=1	--	--	--	--	--	--	--	At4g32400	Mitochondrial solute carrier protein
transcript_HQ_TX_pn_transcript73746/f19p0/939	939	100	2.6e-59	XP_001756581.1	predicted protein [Physcomitrella patens]	91.337	4.12e-154	XM_001781664.1	Physcomitrella patens subsp. patens predicted protein (PHYPADRAFT_197946) mRNA, complete cds	K03113	EIF1, SUI1	translation initiation factor 1	-	ko03013; Genetic Information Processing; Translation; RNA transport	83.8	6.6e-48	sp|A6MZM2|SUI1_ORYSI	Protein translation factor SUI1 homolog OS=Oryza sativa subsp. indica GN=GOS2 PE=2 SV=1	PF01253:Translation initiation factor SUI1	GO:0006413	translational initiation	--	--	GO:0003743	translation initiation factor activity	At5g54760	Translation initiation factor 1 (eIF-1/SUI1)
transcript_HQ_TX_pn_transcript50614/f3p0/1831	1831	66.6	7.1e-109	XP_001768660.1	predicted protein [Physcomitrella patens]	--	--	--	--	-	-	-	-	-	--	--	--	--	PF02163:Peptidase family M50;PF06481:COX Aromatic Rich Motif	GO:0006508//GO:0055114//GO:0022900	proteolysis//oxidation-reduction process//electron transport chain	GO:0016021	integral component of membrane	GO:0004222//GO:0008827	metalloendopeptidase activity//cytochrome o ubiquinol oxidase activity	--	--
transcript_HQ_TX_pn_transcript67829/f2p0/1287	1288	--	--	--	--	--	--	--	--	--	--	--	--	--	--	--	--	--	--	--	--	--	--	--	--	--	--
transcript_LQ_TX_pn_transcript11043/f2p0/3126	3100	64.4	2.3e-75	XP_001753053.1	predicted protein [Physcomitrella patens]	--	--	--	--	-	-	-	-	-	40	4.3e-19	sp|Q9FFN2|GLYT3_ARATH	Probable glycosyltransferase At5g03795 OS=Arabidopsis thaliana GN=At5g03795 PE=3 SV=2	--	--	--	--	--	--	--	At4g38040	Acetylglucosaminyltransferase EXT1/exostosin 1
transcript_HQ_TX_pn_transcript75369/f2p0/782	782	44.4	5.3e-13	XP_001783910.1	predicted protein [Physcomitrella patens]	--	--	--	--	-	-	-	-	-	--	--	--	--	--	--	--	--	--	--	--	--	--
transcript_HQ_TX_pn_transcript20207/f3p0/2706	2706	37.1	8.9e-100	GAQ82912.1	hypothetical protein KFL_001290020 [Klebsormidium flaccidum]	--	--	--	--	-	-	-	-	-	30.7	3.2e-10	sp|Q5U2S3|ZUFSP_RAT	Zinc finger with UFM1-specific peptidase domain protein OS=Rattus norvegicus GN=Zufsp PE=2 SV=1	PF00569:Zinc finger, ZZ type	--	--	--	--	GO:0008270	zinc ion binding	At5g24680	Uncharacterized conserved protein
transcript_HQ_TX_pn_transcript26823/f2p0/2469	2469	89.1	6.8e-240	XP_001780991.1	predicted protein [Physcomitrella patens]	81.839	0	XM_001780939.1	Physcomitrella patens subsp. patens predicted protein (PHYPADRAFT_197372) mRNA, complete cds	-	-	-	-	-	55.6	8.9e-137	sp|Q9XZD5|CATA_TOXGO	Peroxisomal catalase OS=Toxoplasma gondii PE=2 SV=1	PF00199:Catalase	GO:0055114	oxidation-reduction process	--	--	GO:0004096//GO:0020037	catalase activity//heme binding	Hs4557014	Catalase
transcript_HQ_TX_pn_transcript76459/f2p0/629	629	34.7	8.6e-06	XP_004294561.1	PREDICTED: metallothionein-like protein 1 [Fragaria vesca subsp. vesca]	--	--	--	--	-	-	-	-	-	--	--	--	--	PF02068:Plant PEC family metallothionein;PF01439:Metallothionein	--	--	--	--	GO:0008270//GO:0046872	zinc ion binding//metal ion binding	--	--
transcript_HQ_TX_pn_transcript70009/f3p0/1202	1202	72.2	1.5e-06	XP_001751863.1	predicted protein [Physcomitrella patens]	100	3.92e-06	NM_001154036.2	Zea mays uncharacterized LOC100281117 (umc1359), mRNA	-	-	-	-	-	--	--	--	--	--	--	--	--	--	--	--	--	--
transcript_HQ_TX_pn_transcript27020/f3p0/2464	2464	83	9.5e-117	XP_001752746.1	predicted protein [Physcomitrella patens]	--	--	--	--	-	-	-	-	-	--	--	--	--	PF02254:TrkA-N domain;PF01370:NAD dependent epimerase/dehydratase family;PF01073:3-beta hydroxysteroid dehydrogenase/isomerase family	GO:0055114//GO:0006694//GO:0006813	oxidation-reduction process//steroid biosynthetic process//potassium ion transport	--	--	GO:0003854//GO:0016616//GO:0050662//GO:0003824	3-beta-hydroxy-delta5-steroid dehydrogenase activity//oxidoreductase activity, acting on the CH-OH group of donors, NAD or NADP as acceptor//coenzyme binding//catalytic activity	At4g18810	Predicted dehydrogenase
transcript_HQ_TX_pn_transcript67983/f2p0/1281	1281	--	--	--	--	--	--	--	--	--	--	--	--	--	--	--	--	--	--	--	--	--	--	--	--	--	--
transcript_HQ_TX_pn_transcript32103/f2p0/2304	2303	67.9	2.2e-152	XP_001781902.1	predicted protein [Physcomitrella patens]	--	--	--	--	-	-	-	-	-	26.7	1.7e-20	sp|Q9FZK1|FBX6_ARATH	F-box only protein 6 OS=Arabidopsis thaliana GN=FBX6 PE=2 SV=1	PF00646:F-box domain;PF01344:Kelch motif	--	--	--	--	GO:0005515	protein binding	--	--
transcript_HQ_TX_pn_transcript60247/f8p0/1584	1584	--	--	--	--	--	--	--	--	--	--	--	--	--	30.6	1.4e-13	sp|Q8KU07|AZOB_XENAZ	NAD(P)H azoreductase OS=Xenophilus azovorans GN=azoB PE=1 SV=2	PF01118:Semialdehyde dehydrogenase, NAD binding domain;PF01370:NAD dependent epimerase/dehydratase family;PF01408:Oxidoreductase family, NAD-binding Rossmann fold;PF03435:Saccharopine dehydrogenase NADP binding domain	GO:0055114	oxidation-reduction process	--	--	GO:0016620//GO:0016491//GO:0051287//GO:0003824//GO:0050662	oxidoreductase activity, acting on the aldehyde or oxo group of donors, NAD or NADP as acceptor//oxidoreductase activity//NAD binding//catalytic activity//coenzyme binding	--	--
transcript_HQ_TX_pn_transcript19886/f4p0/2712	2712	80.3	5.5e-142	XP_001761043.1	predicted protein [Physcomitrella patens]	--	--	--	--	-	-	-	-	-	42.3	3.6e-54	sp|Q9FX99|Y1497_ARATH	Probable receptor-like protein kinase At1g49730 OS=Arabidopsis thaliana GN=At1g49730 PE=2 SV=1	PF00069:Protein kinase domain;PF07714:Protein tyrosine kinase	GO:0006468	protein phosphorylation	--	--	GO:0005524//GO:0004672	ATP binding//protein kinase activity	At3g19300	Serine/threonine protein kinase
transcript_HQ_TX_pn_transcript23253/f2p0/2506	2506	50.9	8.3e-60	OAE34773.1	hypothetical protein AXG93_2528s1390 [Marchantia polymorpha subsp. polymorpha]	--	--	--	--	K03798	ftsH, hflB	cell division protease FtsH	3.4.24.-	-	63.7	1e-42	sp|Q39444|FTSH_CAPAN	ATP-dependent zinc metalloprotease FTSH, chloroplastic (Fragment) OS=Capsicum annuum GN=FTSH PE=2 SV=1	PF06480:FtsH Extracellular	--	--	GO:0016021	integral component of membrane	GO:0005524//GO:0008270//GO:0004222	ATP binding//zinc ion binding//metalloendopeptidase activity	At5g42270	AAA+-type ATPase containing the peptidase M41 domain
transcript_HQ_TX_pn_transcript34135/f41p0/2210	2210	84	1.5e-145	XP_001779251.1	predicted protein [Physcomitrella patens]	80.192	0	XM_001779199.1	Physcomitrella patens subsp. patens predicted protein (PHYPADRAFT_94070) mRNA, complete cds	K04733	IRAK4	interleukin-1 receptor-associated kinase 4	2.7.11.1	ko04064; Environmental Information Processing; Signal transduction; NF-kappa B signaling pathway | ko04620; Organismal Systems; Immune system; Toll-like receptor signaling pathway | ko04624; Organismal Systems; Immune system; Toll and Imd signaling pathway | ko04621; Organismal Systems; Immune system; NOD-like receptor signaling pathway | ko04722; Organismal Systems; Nervous system; Neurotrophin …	60.3	8.7e-99	sp|Q8VZJ9|CRCK2_ARATH	Calmodulin-binding receptor-like cytoplasmic kinase 2 OS=Arabidopsis thaliana GN=CRCK2 PE=2 SV=1	PF03144:Elongation factor Tu domain 2;PF07714:Protein tyrosine kinase;PF00069:Protein kinase domain	GO:0006468	protein phosphorylation	--	--	GO:0005524//GO:0004672//GO:0005525	ATP binding//protein kinase activity//GTP binding	At4g00330	Serine/threonine protein kinase
transcript_HQ_TX_pn_transcript14971/f2p0/2925	2925	76.5	8.5e-290	XP_001760681.1	predicted protein [Physcomitrella patens]	--	--	--	--	-	-	-	-	-	42.3	6.2e-129	sp|E4NKF8|PUB1_MEDTR	U-box domain-containing protein 1 OS=Medicago truncatula GN=PUB1 PE=1 SV=1	PF02985:HEAT repeat;PF11789:Zinc-finger of the MIZ type in Nse subunit;PF04564:U-box domain;PF00514:Armadillo/beta-catenin-like repeat	GO:0016567	protein ubiquitination	--	--	GO:0008270//GO:0005515//GO:0004842	zinc ion binding//protein binding//ubiquitin-protein transferase activity	At3g46510	FOG: Armadillo/beta-catenin-like repeats
transcript_HQ_TX_pn_transcript9535/f4p0/3251	3251	64.8	6.5e-190	XP_001769772.1	predicted protein [Physcomitrella patens]	83.964	2.36e-176	XM_001758963.1	Physcomitrella patens subsp. patens predicted protein (PHYPADRAFT_121191) mRNA, partial cds	-	-	-	-	-	42.3	1.4e-92	sp|O22558|STY8_ARATH	Serine/threonine-protein kinase STY8 OS=Arabidopsis thaliana GN=STY8 PE=1 SV=2	PF07714:Protein tyrosine kinase;PF00069:Protein kinase domain	GO:0006468	protein phosphorylation	--	--	GO:0004672//GO:0005524	protein kinase activity//ATP binding	At2g17700	Tyrosine kinase specific for activated (GTP-bound) p21cdc42Hs
transcript_HQ_TX_pn_transcript19261/f2p0/2691	2691	76.1	1.7e-34	XP_001785891.1	predicted protein [Physcomitrella patens]	--	--	--	--	-	-	-	-	-	--	--	--	--	--	--	--	--	--	--	--	--	--
transcript_HQ_TX_pn_transcript72450/f3p0/1055	1055	--	--	--	--	--	--	--	--	--	--	--	--	--	--	--	--	--	--	--	--	--	--	--	--	--	--
transcript_HQ_TX_pn_transcript29336/f4p0/2395	2395	74.9	3.2e-202	XP_001757558.1	predicted protein [Physcomitrella patens]	--	--	--	--	-	-	-	-	-	32.8	1e-65	sp|H1A981|C7263_MEDTR	11-oxo-beta-amyrin 30-oxidase OS=Medicago truncatula GN=CYP72A63 PE=1 SV=1	PF00067:Cytochrome P450	GO:0055114	oxidation-reduction process	--	--	GO:0016705//GO:0005506//GO:0020037	oxidoreductase activity, acting on paired donors, with incorporation or reduction of molecular oxygen//iron ion binding//heme binding	At3g14620	Cytochrome P450 CYP4/CYP19/CYP26 subfamilies
transcript_HQ_TX_pn_transcript75724/f11p0/730	730	83.4	2e-67	XP_001782231.1	predicted protein [Physcomitrella patens]	--	--	--	--	-	-	-	-	-	49.7	2.5e-39	sp|P46518|LEA14_GOSHI	Late embryogenesis abundant protein Lea14-A OS=Gossypium hirsutum GN=LEA14-A PE=2 SV=1	--	--	--	--	--	--	--	--	--
transcript_HQ_TX_pn_transcript18282/f2p0/2786	2786	78.4	2e-216	BAF34918.1	putative two-pore calcium channel, partial [Physcomitrella patens]	83.492	0	XM_001779387.1	Physcomitrella patens subsp. patens predicted protein (PHYPADRAFT_147342) mRNA, complete cds	K16900	TPC1, CCH1	two pore calcium channel protein, plant	-	-	52.5	4.2e-143	sp|Q6S5H8|TPC1_HORVU	Two pore calcium channel protein 1 OS=Hordeum vulgare GN=TPC1 PE=2 SV=1	PF00520:Ion transport protein;PF13833:EF-hand domain pair;PF13405:EF-hand domain;PF00036:EF hand;PF01348:Type II intron maturase;PF13499:EF-hand domain pair	GO:0055085//GO:0006811//GO:0006397	transmembrane transport//ion transport//mRNA processing	GO:0016020	membrane	GO:0005216//GO:0005509	ion channel activity//calcium ion binding	At4g03560	Voltage-gated Ca2+ channels, alpha1 subunits
transcript_HQ_TX_pn_transcript69886/f3p0/1204	1204	68.6	1.6e-69	XP_001776987.1	predicted protein [Physcomitrella patens]	--	--	--	--	-	-	-	-	-	61	2e-57	sp|Q93ZE8|SDF2_ARATH	Stromal cell-derived factor 2-like protein OS=Arabidopsis thaliana GN=SDF2 PE=1 SV=1	PF02815:MIR domain	--	--	GO:0016020	membrane	--	--	At2g25110	Uncharacterized secreted protein SDF2 (Stromal cell-derived factor 2), contains MIR domains
transcript_HQ_TX_pn_transcript48762/f2p0/1904	1904	90	7.9e-220	XP_001763642.1	predicted protein [Physcomitrella patens]	83.683	0	XM_001763590.1	Physcomitrella patens subsp. patens predicted protein (PHYPADRAFT_126976) mRNA, complete cds	K00261	GLUD1_2, gdhA	glutamate dehydrogenase (NAD(P)+)	1.4.1.3	ko01200; Metabolism; Global and overview maps; Carbon metabolism | ko00910; Metabolism; Energy metabolism; Nitrogen metabolism | ko00250; Metabolism; Amino acid metabolism; Alanine, aspartate and glutamate metabolism | ko00220; Metabolism; Amino acid metabolism; Arginine biosynthesis | ko00471; Metabolism; Metabolism of other amino acids; D-Glutamine and D-glutamate metabolism | ko04964; Organism…	77.4	5.7e-192	sp|Q9LEC8|DHEB_NICPL	Glutamate dehydrogenase B OS=Nicotiana plumbaginifolia GN=GDHB PE=2 SV=1	PF02812:Glu/Leu/Phe/Val dehydrogenase, dimerisation domain;PF00208:Glutamate/Leucine/Phenylalanine/Valine dehydrogenase	GO:0006520//GO:0055114	cellular amino acid metabolic process//oxidation-reduction process	--	--	GO:0016491	oxidoreductase activity	At5g18170	Glutamate/leucine/phenylalanine/valine dehydrogenases
transcript_HQ_TX_pn_transcript14617/f6p0/2881	2881	52.9	1.7e-117	OAE20002.1	hypothetical protein AXG93_17s1010 [Marchantia polymorpha subsp. polymorpha]	80.349	3.64e-144	XM_001764746.1	Physcomitrella patens subsp. patens predicted protein (PHYPADRAFT_44234) mRNA, partial cds	K12741	HNRNPA1_3	heterogeneous nuclear ribonucleoprotein A1/A3	-	ko03040; Genetic Information Processing; Transcription; Spliceosome	56.8	3.9e-67	sp|Q9LKA4|UBA2C_ARATH	UBP1-associated protein 2C OS=Arabidopsis thaliana GN=UBA2C PE=2 SV=1	PF00076:RNA recognition motif. (a.k.a. RRM, RBD, or RNP domain);PF16367:RNA recognition motif	--	--	--	--	GO:0003676	nucleic acid binding	At3g15010	FOG: RRM domain
transcript_HQ_TX_pn_transcript10805/f2p0/3174	3174	71.5	3.4e-252	XP_001775827.1	predicted protein [Physcomitrella patens]	--	--	--	--	-	-	-	-	-	--	--	--	--	PF00326:Prolyl oligopeptidase family;PF06821:Serine hydrolase;PF01764:Lipase (class 3);PF07819:PGAP1-like protein;PF07859:alpha/beta hydrolase fold;PF00975:Thioesterase domain	GO:0008152//GO:0009058//GO:0006508//GO:0006629	metabolic process//biosynthetic process//proteolysis//lipid metabolic process	--	--	GO:0016788//GO:0008236//GO:0016787	hydrolase activity, acting on ester bonds//serine-type peptidase activity//hydrolase activity	At1g80280	Predicted hydrolase/acyltransferase (alpha/beta hydrolase superfamily)
transcript_HQ_TX_pn_transcript64317/f38p0/1439	1439	58.4	1.1e-43	XP_001761919.1	predicted protein [Physcomitrella patens]	--	--	--	--	--	--	--	--	--	--	--	--	--	--	--	--	--	--	--	--	--	--
transcript_HQ_TX_pn_transcript2032/f4p0/4279	4279	37.2	8e-111	XP_001751318.1	predicted protein [Physcomitrella patens]	--	--	--	--	-	-	-	-	-	32.6	1e-07	sp|A8MQN2|LNK1_ARATH	Protein LNK1 OS=Arabidopsis thaliana GN=LNK1 PE=1 SV=1	--	--	--	--	--	--	--	--	--
transcript_HQ_TX_pn_transcript61428/f2p0/1505	1505	77.4	3.8e-07	XP_001751735.1	predicted protein [Physcomitrella patens]	85.629	1.69e-40	XM_001751683.1	Physcomitrella patens subsp. patens predicted protein (PHYPADRAFT_64252) mRNA, complete cds	-	-	-	-	-	--	--	--	--	PF05529:B-cell receptor-associated protein 31-like	GO:0006886	intracellular protein transport	GO:0016021//GO:0005783	integral component of membrane//endoplasmic reticulum	--	--	--	--
transcript_HQ_TX_pn_transcript55432/f2p0/1751	1751	63	3e-72	BAO52794.1	AP2 type transcription factor [Selaginella moellendorffii]	72.421	2e-30	XM_008661078.1	PREDICTED: Zea mays uncharacterized LOC103638091 (LOC103638091), mRNA	K09285	OVM, ANT	AP2-like factor, ANT lineage	-	-	64.7	2.3e-70	sp|Q6X5Y6|WRI1_ARATH	Ethylene-responsive transcription factor WRI1 OS=Arabidopsis thaliana GN=WRI1 PE=2 SV=1	PF00847:AP2 domain	GO:0006355	regulation of transcription, DNA-templated	--	--	GO:0003700	transcription factor activity, sequence-specific DNA binding	--	--
transcript_HQ_TX_pn_transcript29014/f2p0/2404	2404	63.2	7.6e-111	XP_001757896.1	predicted protein [Physcomitrella patens]	--	--	--	--	-	-	-	-	-	32.5	7.6e-32	sp|Q8RY59|RCD1_ARATH	Inactive poly [ADP-ribose] polymerase RCD1 OS=Arabidopsis thaliana GN=RCD1 PE=1 SV=1	PF00644:Poly(ADP-ribose) polymerase catalytic domain	--	--	--	--	GO:0003950	NAD+ ADP-ribosyltransferase activity	--	--
transcript_HQ_TX_pn_transcript30792/f2p0/2322	2322	64.8	1.3e-205	XP_001758634.1	predicted protein [Physcomitrella patens]	80.033	0	XM_001758582.1	Physcomitrella patens subsp. patens predicted protein (PHYPADRAFT_206327) mRNA, complete cds	-	-	-	-	-	--	--	--	--	PF02230:Phospholipase/Carboxylesterase	--	--	--	--	GO:0016787	hydrolase activity	--	--
transcript_HQ_TX_pn_transcript42499/f2p0/2052	2052	76.2	2.9e-50	XP_001752483.1	predicted protein [Physcomitrella patens]	--	--	--	--	-	-	-	-	-	44	2.7e-30	sp|Q8LFD1|LPP3_ARATH	Putative lipid phosphate phosphatase 3, chloroplastic OS=Arabidopsis thaliana GN=LPP3 PE=2 SV=1	PF02790:Cytochrome C oxidase subunit II, transmembrane domain	GO:0022900	electron transport chain	GO:0016021	integral component of membrane	--	--	At3g02600	Lipid phosphate phosphatase and related enzymes of the PAP2 family
transcript_HQ_TX_pn_transcript71620/f7p0/1104	1104	55.7	3.8e-17	XP_001770195.1	predicted protein [Physcomitrella patens]	--	--	--	--	-	-	-	-	-	--	--	--	--	--	--	--	--	--	--	--	--	--
transcript_HQ_TX_pn_transcript5666/f3p0/3619	3621	61.6	2.2e-77	XP_001775517.1	predicted protein [Physcomitrella patens]	--	--	--	--	-	-	-	-	-	43.2	9.4e-18	sp|Q3SWY8|ZUFSP_BOVIN	Zinc finger with UFM1-specific peptidase domain protein OS=Bos taurus GN=ZUFSP PE=2 SV=1	--	--	--	--	--	--	--	At5g24680	Uncharacterized conserved protein
transcript_HQ_TX_pn_transcript60618/f2p0/1589	1589	83.2	6.5e-151	XP_001759516.1	predicted protein [Physcomitrella patens]	--	--	--	--	K17095	ANXA7_11	annexin A7/11	-	-	40.1	1.7e-64	sp|P20073|ANXA7_HUMAN	Annexin A7 OS=Homo sapiens GN=ANXA7 PE=1 SV=3	PF00191:Annexin	--	--	--	--	GO:0005544//GO:0005509	calcium-dependent phospholipid binding//calcium ion binding	Hs4809279	Annexin
transcript_HQ_TX_pn_transcript18507/f9p0/2726	2726	81.8	4.8e-69	XP_001755039.1	Qa-SNARE, Sso1/Syntaxin1-type, SYP12A-group [Physcomitrella patens]	79.688	5.13e-43	XM_001763140.1	Physcomitrella patens subsp. patens Qa-SNARE, Sso1/Syntaxin1-type, SYP12A-group (SYP12A4) mRNA, complete cds	K08486	STX1B_2_3	syntaxin 1B/2/3	-	ko04130; Genetic Information Processing; Folding, sorting and degradation; SNARE interactions in vesicular transport | ko04721; Organismal Systems; Nervous system; Synaptic vesicle cycle	65.3	5e-40	sp|O64791|SY124_ARATH	Syntaxin-124 OS=Arabidopsis thaliana GN=SYP124 PE=2 SV=1	PF00804:Syntaxin	--	--	GO:0016020	membrane	--	--	At1g61290	SNARE protein Syntaxin 1 and related proteins
transcript_HQ_TX_pn_transcript4434/f2p0/3798	3798	45.4	5e-149	OAE34460.1	hypothetical protein AXG93_2886s1230 [Marchantia polymorpha subsp. polymorpha]	85.214	8.96e-67	XM_001783124.1	Physcomitrella patens subsp. patens predicted protein (PHYPADRAFT_38593) mRNA, partial cds	-	-	-	-	-	53.4	2.9e-25	sp|Q75KW7|ORR41_ORYSJ	Two-component response regulator ORR41 OS=Oryza sativa subsp. japonica GN=RR41 PE=3 SV=1	PF00072:Response regulator receiver domain;PF00512:His Kinase A (phospho-acceptor) domain	GO:0007165//GO:0000160	signal transduction//phosphorelay signal transduction system	--	--	GO:0000155	phosphorelay sensor kinase activity	At5g35750	Sensory transduction histidine kinase
transcript_HQ_TX_pn_transcript48979/f3p0/1873	1873	83.6	1.9e-170	XP_001772908.1	predicted protein [Physcomitrella patens]	--	--	--	--	K04733	IRAK4	interleukin-1 receptor-associated kinase 4	2.7.11.1	ko04064; Environmental Information Processing; Signal transduction; NF-kappa B signaling pathway | ko04620; Organismal Systems; Immune system; Toll-like receptor signaling pathway | ko04624; Organismal Systems; Immune system; Toll and Imd signaling pathway | ko04621; Organismal Systems; Immune system; NOD-like receptor signaling pathway | ko04722; Organismal Systems; Nervous system; Neurotrophin …	53.1	1.9e-102	sp|Q8VZJ9|CRCK2_ARATH	Calmodulin-binding receptor-like cytoplasmic kinase 2 OS=Arabidopsis thaliana GN=CRCK2 PE=2 SV=1	PF00069:Protein kinase domain;PF07714:Protein tyrosine kinase	GO:0006468	protein phosphorylation	--	--	GO:0005524//GO:0004672	ATP binding//protein kinase activity	At4g00330	Serine/threonine protein kinase
transcript_HQ_TX_pn_transcript13359/f3p0/3008	3008	83.8	1.4e-146	XP_001775019.1	predicted protein [Physcomitrella patens]	83.304	0	XM_001774967.1	Physcomitrella patens subsp. patens predicted protein (PHYPADRAFT_220012) mRNA, complete cds	K15109	SLC25A20_29, CACT, CACL, CRC1	solute carrier family 25 (mitochondrial carnitine/acylcarnitine transporter), member 20/29	-	-	50.2	1.8e-78	sp|Q9CA93|BAC2_ARATH	Mitochondrial arginine transporter BAC2 OS=Arabidopsis thaliana GN=BAC2 PE=1 SV=1	--	--	--	--	--	--	--	At1g79900	Mitochondrial carrier protein
transcript_HQ_TX_pn_transcript45540/f2p0/1984	1984	83.2	1e-137	XP_001782969.1	predicted protein [Physcomitrella patens]	76.104	2.81e-59	XM_009402956.2	PREDICTED: Musa acuminata subsp. malaccensis mitochondrial uncoupling protein 5-like (LOC103985302), mRNA	K15104	SLC25A11, OGC	solute carrier family 25 (mitochondrial oxoglutarate transporter), member 11	-	-	61.3	1.9e-97	sp|Q9SB52|PUMP4_ARATH	Mitochondrial uncoupling protein 4 OS=Arabidopsis thaliana GN=PUMP4 PE=2 SV=1	--	--	--	--	--	--	--	At4g24570	Mitochondrial oxoglutarate/malate carrier proteins
transcript_HQ_TX_pn_transcript14930/f2p0/2924	2924	81.4	9e-98	XP_001777915.1	predicted protein [Physcomitrella patens]	84.49	0	XM_001777863.1	Physcomitrella patens subsp. patens predicted protein (PHYPADRAFT_145553) mRNA, complete cds	-	-	-	-	-	55.4	6.1e-60	sp|Q9FYG3|PLST2_ARATH	Probable plastidic glucose transporter 2 OS=Arabidopsis thaliana GN=At1g67300 PE=2 SV=1	PF05631:Sugar-tranasporters, 12 TM;PF07690:Major Facilitator Superfamily;PF00083:Sugar (and other) transporter	GO:0015689//GO:0055085	molybdate ion transport//transmembrane transport	GO:0016021	integral component of membrane	GO:0022857//GO:0015098	transmembrane transporter activity//molybdate ion transmembrane transporter activity	At1g67300	Predicted transporter (major facilitator superfamily)
transcript_HQ_TX_pn_transcript7001/f2p0/3492	3492	92.2	3.1e-246	XP_001774318.1	predicted protein [Physcomitrella patens]	86.315	0	XM_001774266.1	Physcomitrella patens subsp. patens predicted protein (PHYPADRAFT_88846) mRNA, complete cds	K00975	glgC	glucose-1-phosphate adenylyltransferase	2.7.7.27	ko00500; Metabolism; Carbohydrate metabolism; Starch and sucrose metabolism | ko00520; Metabolism; Carbohydrate metabolism; Amino sugar and nucleotide sugar metabolism | ko02026; Cellular Processes; Cellular community - prokaryotes; Biofilm formation - Escherichia coli	73.8	6e-203	sp|P55230|GLGL2_ARATH	Glucose-1-phosphate adenylyltransferase large subunit 2, chloroplastic OS=Arabidopsis thaliana GN=APL2 PE=1 SV=2	PF07959:L-fucokinase;PF00483:Nucleotidyl transferase	GO:0009058	biosynthetic process	--	--	GO:0016779//GO:0016772	nucleotidyltransferase activity//transferase activity, transferring phosphorus-containing groups	At1g27680	GDP-mannose pyrophosphorylase/mannose-1-phosphate guanylyltransferase
transcript_HQ_TX_pn_transcript51983/f4p0/1826	1826	84.2	2.1e-97	XP_001760365.1	predicted protein [Physcomitrella patens]	78.689	2.07e-35	XM_002893670.1	Arabidopsis lyrata subsp. lyrata ATHSFA1D, mRNA	K09414	HSF1	heat shock transcription factor 1	-	ko04212; Organismal Systems; Aging; Longevity regulating pathway - worm | ko05134; Human Diseases; Infectious diseases: Bacterial; Legionellosis	51	3.5e-77	sp|P41153|HSF8_SOLPE	Heat shock factor protein HSF8 OS=Solanum peruvianum GN=HSF8 PE=2 SV=1	PF00447:HSF-type DNA-binding	GO:0006355	regulation of transcription, DNA-templated	GO:0005634	nucleus	GO:0003700//GO:0043565	transcription factor activity, sequence-specific DNA binding//sequence-specific DNA binding	At1g32330	Heat shock transcription factor
transcript_HQ_TX_pn_transcript57963/f4p0/1643	1643	56.8	2e-107	XP_001765971.1	predicted protein [Physcomitrella patens]	--	--	--	--	K18932	ZDHHC	palmitoyltransferase	2.3.1.225	-	36.1	1.9e-50	sp|Q7XA86|ZDH11_ARATH	Protein S-acyltransferase 10 OS=Arabidopsis thaliana GN=PAT10 PE=1 SV=1	PF00219:Insulin-like growth factor binding protein	GO:0001558	regulation of cell growth	GO:0005576	extracellular region	GO:0005520	insulin-like growth factor binding	--	--
transcript_HQ_TX_pn_transcript72872/f6p0/1020	1020	51.6	2.9e-35	XP_001762242.1	predicted protein [Physcomitrella patens]	--	--	--	--	--	--	--	--	--	--	--	--	--	--	--	--	--	--	--	--	--	--
transcript_HQ_TX_pn_transcript8127/f2p0/3334	3333	77.8	4.5e-162	XP_001761084.1	predicted protein [Physcomitrella patens]	86.565	0	XM_001761032.1	Physcomitrella patens subsp. patens predicted protein (PHYPADRAFT_162676) mRNA, partial cds	-	-	-	-	-	40.4	3.3e-49	sp|Q9NCL8|PITP1_DICDI	Phosphatidylinositol transfer protein 1 OS=Dictyostelium discoideum GN=pitA PE=1 SV=1	PF00643:B-box zinc finger	--	--	GO:0005622	intracellular	GO:0008270	zinc ion binding	Hs4758926	Phosphatidylinositol transfer protein
transcript_HQ_TX_pn_transcript33122/f3p0/2279	2279	72.2	4.5e-28	XP_001752573.1	predicted protein [Physcomitrella patens]	--	--	--	--	-	-	-	-	-	71	4e-06	sp|Q93YW0|EXEC1_ARATH	Protein EXECUTER 1, chloroplastic OS=Arabidopsis thaliana GN=EX1 PE=1 SV=1	--	--	--	--	--	--	--	At5g51920	Molybdenum cofactor sulfurase
transcript_HQ_TX_pn_transcript36986/f3p0/2186	2186	88.7	6.9e-143	XP_001770108.1	predicted protein [Physcomitrella patens]	84.121	0	XM_001752109.1	Physcomitrella patens subsp. patens predicted protein (PHYPADRAFT_23607) mRNA, partial cds	K10781	FATB	fatty acyl-ACP thioesterase B [EC:3.1.2.14 3.1.2.21]	3.1.2.14,3.1.2.21	ko01212; Metabolism; Global and overview maps; Fatty acid metabolism | ko00061; Metabolism; Lipid metabolism; Fatty acid biosynthesis	57.7	8e-89	sp|Q9SJE2|FATB_ARATH	Palmitoyl-acyl carrier protein thioesterase, chloroplastic OS=Arabidopsis thaliana GN=FATB PE=1 SV=1	PF01643:Acyl-ACP thioesterase	GO:0006633	fatty acid biosynthetic process	--	--	GO:0016790	thiolester hydrolase activity	--	--
transcript_HQ_TX_pn_transcript27662/f3p0/2364	2364	68.4	5.5e-37	XP_001785891.1	predicted protein [Physcomitrella patens]	--	--	--	--	-	-	-	-	-	34.2	1.1e-06	sp|Q9Y5Z4|HEBP2_HUMAN	Heme-binding protein 2 OS=Homo sapiens GN=HEBP2 PE=1 SV=1	--	--	--	--	--	--	--	--	--
transcript_HQ_TX_pn_transcript65632/f6p0/1408	1408	31	5.4e-08	XP_001783910.1	predicted protein [Physcomitrella patens]	--	--	--	--	--	--	--	--	--	--	--	--	--	--	--	--	--	--	--	--	--	--
transcript_HQ_TX_pn_transcript3575/f3p0/3929	3929	50.9	1.5e-204	XP_001756582.1	predicted protein [Physcomitrella patens]	73.275	5.12e-124	XM_001756530.1	Physcomitrella patens subsp. patens predicted protein (PHYPADRAFT_160568) mRNA, complete cds	-	-	-	-	-	26.1	2.5e-08	sp|Q9LXU9|IRKI_ARATH	IRK-interacting protein OS=Arabidopsis thaliana GN=IRKI PE=1 SV=1	--	--	--	--	--	--	--	--	--
transcript_HQ_TX_pn_transcript42904/f3p0/2044	2044	66.5	1.1e-91	XP_001785300.1	predicted protein [Physcomitrella patens]	--	--	--	--	-	-	-	-	-	30.3	1.2e-06	sp|Q8R1R3|STAR7_MOUSE	StAR-related lipid transfer protein 7, mitochondrial OS=Mus musculus GN=Stard7 PE=1 SV=2	PF01852:START domain	--	--	--	--	GO:0008289	lipid binding	At1g64720	START domain-containing proteins involved in steroidogenesis/phosphatidylcholine transfer
transcript_HQ_TX_pn_transcript43139/f9p0/2034	2034	57.4	1.9e-123	XP_001773290.1	predicted protein [Physcomitrella patens]	--	--	--	--	-	-	-	-	-	31.3	1.2e-06	sp|Q91XE8|TM205_MOUSE	Transmembrane protein 205 OS=Mus musculus GN=Tmem205 PE=1 SV=1	PF07464:Apolipophorin-III precursor (apoLp-III)	GO:0006869	lipid transport	GO:0005576	extracellular region	GO:0008289	lipid binding	At1g72100	Uncharacterized conserved protein
transcript_HQ_TX_pn_transcript35340/f3p0/2225	2225	36.4	4.1e-66	XP_001758779.1	predicted protein [Physcomitrella patens]	--	--	--	--	-	-	-	-	-	--	--	--	--	--	--	--	--	--	--	--	--	--
transcript_HQ_TX_pn_transcript75516/f5p0/764	764	--	--	--	--	--	--	--	--	--	--	--	--	--	--	--	--	--	--	--	--	--	--	--	--	--	--
transcript_HQ_TX_pn_transcript26334/f2p0/2486	2485	61.7	1.9e-64	XP_001766515.1	predicted protein [Physcomitrella patens]	--	--	--	--	--	--	--	--	--	--	--	--	--	--	--	--	--	--	--	--	--	--
transcript_HQ_TX_pn_transcript11903/f8p0/3056	3056	63	3.2e-255	XP_001762512.1	predicted protein [Physcomitrella patens]	81.446	0	XM_001764290.1	Physcomitrella patens subsp. patens predicted protein (PHYPADRAFT_164266) mRNA, complete cds	-	-	-	-	-	25.6	9.1e-06	sp|P83094|STIM_DROME	Stromal interaction molecule homolog OS=Drosophila melanogaster GN=Stim PE=1 SV=1	PF01428:AN1-like Zinc finger;PF13499:EF-hand domain pair;PF01363:FYVE zinc finger;PF00536:SAM domain (Sterile alpha motif);PF13405:EF-hand domain;PF00036:EF hand;PF07647:SAM domain (Sterile alpha motif);PF00041:Fibronectin type III domain	--	--	--	--	GO:0046872//GO:0005515//GO:0008270//GO:0005509	metal ion binding//protein binding//zinc ion binding//calcium ion binding	7293158_1	Cell surface glycoprotein STIM, contains SAM domain
transcript_HQ_TX_pn_transcript35916/f3p0/2216	2216	59	6.3e-128	XP_001773681.1	predicted protein [Physcomitrella patens]	--	--	--	--	K00924	-	E2.7.1.-	2.7.1.-	-	36.9	3.3e-74	sp|Q9S9K4|ASPL2_ARATH	Aspartic proteinase-like protein 2 OS=Arabidopsis thaliana GN=At1g65240 PE=1 SV=2	--	--	--	--	--	--	--	At5g22850	Aspartyl protease
transcript_HQ_TX_pn_transcript45867/f2p0/1978	1978	93.3	2.5e-221	XP_001761878.1	predicted protein [Physcomitrella patens]	87.457	0	XM_001782573.1	Physcomitrella patens subsp. patens predicted protein (PHYPADRAFT_198674) mRNA, complete cds	-	-	-	-	-	68.6	6.9e-148	sp|Q9FKL6|CB60B_ARATH	Calmodulin-binding protein 60 B OS=Arabidopsis thaliana GN=CBP60B PE=2 SV=1	PF07887:Calmodulin binding protein-like	GO:0006950	response to stress	--	--	GO:0005516	calmodulin binding	--	--
transcript_HQ_TX_pn_transcript42471/f2p0/2054	2054	50.4	4.9e-50	XP_001765453.1	predicted protein [Physcomitrella patens]	--	--	--	--	-	-	-	-	-	--	--	--	--	--	--	--	--	--	--	--	--	--
transcript_HQ_TX_pn_transcript46930/f5p0/1945	1945	29.1	5.6e-11	XP_001770765.1	predicted protein [Physcomitrella patens]	--	--	--	--	--	--	--	--	--	--	--	--	--	PF00400:WD domain, G-beta repeat	--	--	--	--	GO:0005515	protein binding	--	--
transcript_HQ_TX_pn_transcript37230/f3p0/2141	2141	80.8	1.7e-178	XP_001782312.1	predicted protein [Physcomitrella patens]	--	--	--	--	K05894	OPR	12-oxophytodienoic acid reductase	1.3.1.42	ko00592; Metabolism; Lipid metabolism; alpha-Linolenic acid metabolism	62.3	2.5e-127	sp|B9FSC8|OPR11_ORYSJ	Putative 12-oxophytodienoate reductase 11 OS=Oryza sativa subsp. japonica GN=OPR11 PE=2 SV=1	PF00724:NADH:flavin oxidoreductase / NADH oxidase family	GO:0055114	oxidation-reduction process	--	--	GO:0016491//GO:0010181	oxidoreductase activity//FMN binding	At1g76690	NADH:flavin oxidoreductase/12-oxophytodienoate reductase
transcript_HQ_TX_pn_transcript42640/f3p0/2054	2049	75	4.7e-226	XP_001770447.1	predicted protein [Physcomitrella patens]	84.287	0	XM_001770395.1	Physcomitrella patens subsp. patens predicted protein (PHYPADRAFT_166811) mRNA, complete cds	K14652	ribBA	3,4-dihydroxy 2-butanone 4-phosphate synthase / GTP cyclohydrolase II [EC:4.1.99.12 3.5.4.25]	4.1.99.12,3.5.4.25	ko00740; Metabolism; Metabolism of cofactors and vitamins; Riboflavin metabolism	59.7	2.2e-149	sp|Q6Z234|RIBA1_ORYSJ	Probable bifunctional riboflavin biosynthesis protein RIBA 1, chloroplastic OS=Oryza sativa subsp. japonica GN=RIBA1 PE=2 SV=1	PF00926:3,4-dihydroxy-2-butanone 4-phosphate synthase	GO:0009231	riboflavin biosynthetic process	--	--	GO:0008686	3,4-dihydroxy-2-butanone-4-phosphate synthase activity	At5g64300	Bifunctional GTP cyclohydrolase II/3,4-dihydroxy-2butanone-4-phosphate synthase
transcript_HQ_TX_pn_transcript3062/f3p0/3908	3916	84.9	0	XP_001757304.1	predicted protein [Physcomitrella patens]	83.703	0	XM_001752090.1	Physcomitrella patens subsp. patens predicted protein (PHYPADRAFT_112168) mRNA, complete cds	K03696	clpC	ATP-dependent Clp protease ATP-binding subunit ClpC	-	-	60.2	7.7e-284	sp|P42762|CLPD_ARATH	Chaperone protein ClpD, chloroplastic OS=Arabidopsis thaliana GN=CLPD PE=1 SV=1	PF04851:Type III restriction enzyme, res subunit;PF00005:ABC transporter;PF02861:Clp amino terminal domain, pathogenicity island component;PF06309:Torsin;PF03193:Protein of unknown function, DUF258;PF00437:Type II/IV secretion system protein;PF07728:AAA domain (dynein-related subfamily);PF06068:TIP49 C-terminus;PF02367:Threonylcarbamoyl adenosine biosynthesis protein TsaE;PF06414:Zeta toxin;PF009…	GO:0006355//GO:0002949//GO:0019538//GO:0006810//GO:0006310//GO:0007264//GO:0006281	regulation of transcription, DNA-templated//tRNA threonylcarbamoyladenosine modification//protein metabolic process//transport//DNA recombination//small GTPase mediated signal transduction//DNA repair	--	--	GO:0016787//GO:0003723//GO:0003724//GO:0005525//GO:0005524//GO:0003678//GO:0009378//GO:0003677//GO:0016301//GO:0003924//GO:0008134//GO:0016887	hydrolase activity//RNA binding//RNA helicase activity//GTP binding//ATP binding//DNA helicase activity//four-way junction helicase activity//DNA binding//kinase activity//GTPase activity//transcription factor binding//ATPase activity	At5g51070	Chaperone HSP104 and related ATP-dependent Clp proteases
transcript_HQ_TX_pn_transcript19228/f24p0/2656	2656	84.2	7.8e-274	XP_001782063.1	predicted protein [Physcomitrella patens]	80.795	0	XM_001782011.1	Physcomitrella patens subsp. patens predicted protein (PHYPADRAFT_198241) mRNA, complete cds	-	-	-	-	-	56.5	3.9e-162	sp|P40781|CYPR4_CYNCA	Protein CYPRO4 OS=Cynara cardunculus GN=CYPRO4 PE=2 SV=1	PF00400:WD domain, G-beta repeat	--	--	--	--	GO:0005515	protein binding	At3g19240	Protein involved in vacuole import and degradation
transcript_HQ_TX_pn_transcript61396/f20p0/1529	1530	--	--	--	--	--	--	--	--	--	--	--	--	--	--	--	--	--	--	--	--	--	--	--	--	--	--
transcript_HQ_TX_pn_transcript11724/f2p0/3116	3115	80.6	1.9e-125	XP_001772712.1	predicted protein [Physcomitrella patens]	84	1.63e-43	HG975446.1	Solanum pennellii chromosome ch07, complete genome	K10143	RFWD2, COP1	E3 ubiquitin-protein ligase RFWD2	2.3.2.27	ko04120; Genetic Information Processing; Folding, sorting and degradation; Ubiquitin mediated proteolysis | ko04115; Cellular Processes; Cell growth and death; p53 signaling pathway | ko04712; Organismal Systems; Environmental adaptation; Circadian rhythm - plant	75.7	4.8e-119	sp|P43254|COP1_ARATH	E3 ubiquitin-protein ligase COP1 OS=Arabidopsis thaliana GN=COP1 PE=1 SV=2	--	--	--	--	--	--	--	--	--
transcript_HQ_TX_pn_transcript21930/f2p0/2489	2488	65.8	6.7e-110	XP_001770447.1	predicted protein [Physcomitrella patens]	85.24	3.01e-174	XM_001770395.1	Physcomitrella patens subsp. patens predicted protein (PHYPADRAFT_166811) mRNA, complete cds	K14652	ribBA	3,4-dihydroxy 2-butanone 4-phosphate synthase / GTP cyclohydrolase II [EC:4.1.99.12 3.5.4.25]	4.1.99.12,3.5.4.25	ko00740; Metabolism; Metabolism of cofactors and vitamins; Riboflavin metabolism	57.3	9.8e-75	sp|Q6Z234|RIBA1_ORYSJ	Probable bifunctional riboflavin biosynthesis protein RIBA 1, chloroplastic OS=Oryza sativa subsp. japonica GN=RIBA1 PE=2 SV=1	PF00926:3,4-dihydroxy-2-butanone 4-phosphate synthase	GO:0009231	riboflavin biosynthetic process	--	--	GO:0008686	3,4-dihydroxy-2-butanone-4-phosphate synthase activity	At5g64300	Bifunctional GTP cyclohydrolase II/3,4-dihydroxy-2butanone-4-phosphate synthase
transcript_HQ_TX_pn_transcript35057/f52p0/2201	2201	69.1	6.6e-186	XP_001782645.1	predicted protein [Physcomitrella patens]	78.738	1.63e-156	XM_001782593.1	Physcomitrella patens subsp. patens predicted protein (PHYPADRAFT_151423) mRNA, complete cds	-	-	-	-	-	--	--	--	--	--	--	--	--	--	--	--	--	--
transcript_HQ_TX_pn_transcript684/f8p0/4928	4928	37.2	9.2e-111	XP_001751318.1	predicted protein [Physcomitrella patens]	--	--	--	--	-	-	-	-	-	32.6	1.2e-07	sp|A8MQN2|LNK1_ARATH	Protein LNK1 OS=Arabidopsis thaliana GN=LNK1 PE=1 SV=1	--	--	--	--	--	--	--	--	--
transcript_HQ_TX_pn_transcript69349/f3p0/1224	1224	44	1.2e-27	XP_001752428.1	predicted protein [Physcomitrella patens]	--	--	--	--	-	-	-	-	-	--	--	--	--	--	--	--	--	--	--	--	--	--
transcript_HQ_TX_pn_transcript4215/f2p0/3831	3831	58.2	8.5e-298	XP_001752196.1	predicted protein [Physcomitrella patens]	83.572	0	XM_001752144.1	Physcomitrella patens subsp. patens predicted protein (PHYPADRAFT_158632) mRNA, complete cds	-	-	-	-	-	30.4	6.8e-59	sp|Q6B9X6|VWKA_DICDI	Alpha-protein kinase vwkA OS=Dictyostelium discoideum GN=vwkA PE=1 SV=1	PF02816:Alpha-kinase family	GO:0006468	protein phosphorylation	--	--	GO:0004674//GO:0005524	protein serine/threonine kinase activity//ATP binding	--	--
transcript_HQ_TX_pn_transcript16554/f17p0/2815	2815	61.4	2.1e-229	XP_001751270.1	predicted protein [Physcomitrella patens]	--	--	--	--	K13754	SLC24A6, NCKX6	solute carrier family 24 (sodium/potassium/calcium exchanger), member 6	-	-	41.9	3.2e-122	sp|Q9SYG9|CCX4_ARATH	Cation/calcium exchanger 4 OS=Arabidopsis thaliana GN=CCX4 PE=2 SV=1	PF01699:Sodium/calcium exchanger protein	GO:0055085	transmembrane transport	GO:0016021	integral component of membrane	--	--	At1g54110_2	K+-dependent Na+:Ca2+ antiporter
transcript_HQ_TX_pn_transcript15860/f2p0/2887	2886	63.8	2.1e-147	XP_001756666.1	predicted protein [Physcomitrella patens]	--	--	--	--	-	-	-	-	-	--	--	--	--	PF10503:Esterase PHB depolymerase;PF01764:Lipase (class 3);PF07859:alpha/beta hydrolase fold;PF00975:Thioesterase domain	GO:0009058//GO:0008152//GO:0006629	biosynthetic process//metabolic process//lipid metabolic process	GO:0005576	extracellular region	GO:0016787//GO:0016788	hydrolase activity//hydrolase activity, acting on ester bonds	--	--
transcript_HQ_TX_pn_transcript70343/f2p0/1182	1182	--	--	--	--	--	--	--	--	--	--	--	--	--	--	--	--	--	--	--	--	--	--	--	--	--	--
transcript_HQ_TX_pn_transcript61065/f3p0/1556	1556	68.3	1.5e-104	XP_001762978.1	predicted protein [Physcomitrella patens]	79.032	1.53e-135	XM_001779375.1	Physcomitrella patens subsp. patens predicted protein (PHYPADRAFT_147248) mRNA, complete cds	K19995	SCAMP	secretory carrier-associated membrane protein	-	-	54.2	3.5e-78	sp|Q7F613|SCAM2_ORYSJ	Secretory carrier-associated membrane protein 2 OS=Oryza sativa subsp. japonica GN=SCAMP2 PE=2 SV=1	PF04144:SCAMP family;PF03938:Outer membrane protein (OmpH-like)	GO:0015031	protein transport	GO:0016021	integral component of membrane	GO:0051082	unfolded protein binding	At1g61250	Secretory carrier membrane protein
transcript_HQ_TX_pn_transcript64825/f12p0/1401	1401	89.2	2.6e-87	XP_001760458.1	predicted protein [Physcomitrella patens]	--	--	--	--	K06928	NTPCR	nucleoside-triphosphatase	3.6.1.15	ko00230; Metabolism; Nucleotide metabolism; Purine metabolism | ko00730; Metabolism; Metabolism of cofactors and vitamins; Thiamine metabolism	35.8	2.2e-23	sp|Q9CQA9|NTPCR_MOUSE	Cancer-related nucleoside-triphosphatase homolog OS=Mus musculus GN=Ntpcr PE=1 SV=1	PF00004:ATPase family associated with various cellular activities (AAA);PF03266:NTPase;PF06414:Zeta toxin;PF01637:ATPase domain predominantly from Archaea;PF01443:Viral (Superfamily 1) RNA helicase	--	--	--	--	GO:0016301//GO:0098519//GO:0005524	kinase activity//nucleotide phosphatase activity, acting on free nucleotides//ATP binding	--	--
transcript_HQ_TX_pn_transcript24485/f5p0/2518	2524	85.1	1.1e-224	XP_001762262.1	predicted protein [Physcomitrella patens]	84.748	0	XM_001762210.1	Physcomitrella patens subsp. patens predicted protein (PHYPADRAFT_125243) mRNA, complete cds	K08869	ADCK, ABC1	aarF domain-containing kinase	-	-	43.3	5.1e-47	sp|Q55G83|ABKC_DICDI	Probable serine/threonine-protein kinase abkC OS=Dictyostelium discoideum GN=abkC PE=3 SV=1	PF00069:Protein kinase domain	GO:0006468	protein phosphorylation	--	--	GO:0004672//GO:0005524	protein kinase activity//ATP binding	At1g11390	Predicted unusual protein kinase
transcript_HQ_TX_pn_transcript8303/f2p0/3373	3373	74.7	0	XP_001770612.1	predicted protein [Physcomitrella patens]	--	--	--	--	-	-	-	-	-	45.2	1.2e-160	sp|A9LIW2|CSC1L_BRAJU	CSC1-like protein ERD4 OS=Brassica juncea GN=ERD4 PE=3 SV=2	PF02714:Calcium-dependent channel, 7TM region, putative phosphate	--	--	GO:0016020	membrane	--	--	At1g30360	Uncharacterized conserved protein
transcript_HQ_TX_pn_transcript30760/f8p0/2336	2336	81.8	1.2e-23	XP_001780200.1	predicted protein [Physcomitrella patens]	--	--	--	--	-	-	-	-	-	37.9	1.3e-07	sp|Q9LF57|HIP21_ARATH	Heavy metal-associated isoprenylated plant protein 21 OS=Arabidopsis thaliana GN=HIPP21 PE=1 SV=1	--	--	--	--	--	--	--	At5g17450	Copper chaperone
transcript_HQ_TX_pn_transcript1227/f2p0/4591	4591	71.3	2.2e-29	XP_001770012.1	predicted protein [Physcomitrella patens]	79.365	7e-14	CP019097.1	Spirodela polyrhiza strain 9509 chromosome 5 sequence	-	-	-	-	-	39.4	2.8e-19	sp|Q0JQF7|DRE2A_ORYSJ	Dehydration-responsive element-binding protein 2A OS=Oryza sativa subsp. japonica GN=DREB2A PE=2 SV=1	PF00847:AP2 domain;PF02079:Nuclear transition protein 1	GO:0007283//GO:0006355	spermatogenesis//regulation of transcription, DNA-templated	GO:0000786//GO:0005634	nucleosome//nucleus	GO:0003700//GO:0003677	transcription factor activity, sequence-specific DNA binding//DNA binding	--	--
transcript_HQ_TX_pn_transcript43475/f2p0/2000	1999	58.4	1.1e-14	XP_001752960.1	predicted protein [Physcomitrella patens]	--	--	--	--	-	-	-	-	-	--	--	--	--	--	--	--	--	--	--	--	--	--
transcript_HQ_TX_pn_transcript70821/f4p0/1060	1060	25.7	3.8e-06	XP_001783915.1	predicted protein [Physcomitrella patens]	--	--	--	--	--	--	--	--	--	--	--	--	--	PF09026:Centromere protein B dimerisation domain	--	--	GO:0005634//GO:0000775	nucleus//chromosome, centromeric region	GO:0003677//GO:0003682	DNA binding//chromatin binding	--	--
transcript_HQ_TX_pn_transcript1888/f9p0/4322	4322	37.2	8e-111	XP_001751318.1	predicted protein [Physcomitrella patens]	--	--	--	--	-	-	-	-	-	32.6	1.1e-07	sp|A8MQN2|LNK1_ARATH	Protein LNK1 OS=Arabidopsis thaliana GN=LNK1 PE=1 SV=1	--	--	--	--	--	--	--	--	--
transcript_HQ_TX_pn_transcript61100/f3p0/1572	1572	43.6	1.2e-64	XP_001758316.1	predicted protein [Physcomitrella patens]	--	--	--	--	K18693	DPP1	diacylglycerol diphosphate phosphatase / phosphatidate phosphatase [EC:3.1.3.81 3.1.3.4]	3.1.3.81,3.1.3.4	ko00561; Metabolism; Lipid metabolism; Glycerolipid metabolism | ko00564; Metabolism; Lipid metabolism; Glycerophospholipid metabolism	33	2.2e-40	sp|Q9ZU49|LPP1_ARATH	Lipid phosphate phosphatase 1 OS=Arabidopsis thaliana GN=LPP1 PE=2 SV=2	PF01810:LysE type translocator;PF02790:Cytochrome C oxidase subunit II, transmembrane domain	GO:0006865//GO:0022900	amino acid transport//electron transport chain	GO:0016020//GO:0016021	membrane//integral component of membrane	--	--	At2g01180	Lipid phosphate phosphatase and related enzymes of the PAP2 family
transcript_HQ_TX_pn_transcript32622/f5p0/2266	2266	75.2	8.5e-205	XP_001771454.1	predicted protein [Physcomitrella patens]	--	--	--	--	-	-	-	-	-	38.1	3.7e-89	sp|Q8VYE5|E1312_ARATH	Glucan endo-1,3-beta-glucosidase 12 OS=Arabidopsis thaliana GN=At4g29360 PE=1 SV=1	PF08491:Squalene epoxidase;PF00332:Glycosyl hydrolases family 17	GO:0005975//GO:0055114	carbohydrate metabolic process//oxidation-reduction process	GO:0016021	integral component of membrane	GO:0004553//GO:0050660//GO:0004506	hydrolase activity, hydrolyzing O-glycosyl compounds//flavin adenine dinucleotide binding//squalene monooxygenase activity	--	--
transcript_HQ_TX_pn_transcript75961/f2p0/702	702	74.8	2.8e-58	XP_001782231.1	predicted protein [Physcomitrella patens]	--	--	--	--	-	-	-	-	-	44.4	3.4e-33	sp|P46518|LEA14_GOSHI	Late embryogenesis abundant protein Lea14-A OS=Gossypium hirsutum GN=LEA14-A PE=2 SV=1	--	--	--	--	--	--	--	--	--
transcript_HQ_TX_pn_transcript36241/f3p0/2211	2211	71.2	2.6e-137	XP_001752509.1	predicted protein [Physcomitrella patens]	75.168	2.17e-140	XM_001752457.1	Physcomitrella patens subsp. patens predicted protein (PHYPADRAFT_64974) mRNA, complete cds	-	-	-	-	-	--	--	--	--	--	--	--	--	--	--	--	--	--
transcript_HQ_TX_pn_transcript65662/f25p0/1402	1402	71.9	1.6e-145	XP_001777291.1	predicted protein [Physcomitrella patens]	--	--	--	--	-	-	-	-	-	--	--	--	--	PF13202:EF hand;PF00036:EF hand;PF13405:EF-hand domain;PF13499:EF-hand domain pair	--	--	--	--	GO:0005509	calcium ion binding	--	--
transcript_HQ_TX_pn_transcript32571/f2p0/2305	2305	79.9	6.4e-200	XP_001752628.1	predicted protein [Physcomitrella patens]	79.843	0	XM_001752576.1	Physcomitrella patens subsp. patens predicted protein (PHYPADRAFT_201778) mRNA, partial cds	K13510	LPCAT1_2	lysophosphatidylcholine acyltransferase / lyso-PAF acetyltransferase [EC:2.3.1.23 2.3.1.67]	2.3.1.23,2.3.1.67	ko00564; Metabolism; Lipid metabolism; Glycerophospholipid metabolism | ko00565; Metabolism; Lipid metabolism; Ether lipid metabolism	35.3	9.7e-77	sp|Q8S8S2|LPCT2_ARATH	Lysophospholipid acyltransferase LPEAT2 OS=Arabidopsis thaliana GN=LPEAT2 PE=1 SV=1	PF01553:Acyltransferase;PF13499:EF-hand domain pair;PF13833:EF-hand domain pair;PF10591:Secreted protein acidic and rich in cysteine Ca binding region;PF13405:EF-hand domain;PF13202:EF hand;PF00036:EF hand	GO:0007165//GO:0008152	signal transduction//metabolic process	GO:0005578	proteinaceous extracellular matrix	GO:0005509//GO:0016746	calcium ion binding//transferase activity, transferring acyl groups	Hs8923446	Predicted phosphate acyltransferase, contains PlsC domain
transcript_HQ_TX_pn_transcript27241/f2p0/2430	2430	63.4	4.8e-105	XP_001780061.1	predicted protein [Physcomitrella patens]	--	--	--	--	K19366	SPG20	spartin	-	ko04144; Cellular Processes; Transport and catabolism; Endocytosis	23.8	1.6e-08	sp|F4JNX2|SDEH4_ARATH	Senescence/dehydration-associated protein At4g35985, chloroplastic OS=Arabidopsis thaliana GN=P85 PE=2 SV=1	--	--	--	--	--	--	--	--	--
transcript_HQ_TX_pn_transcript55488/f7p0/1733	1733	68.3	2.6e-105	XP_001780499.1	predicted protein [Physcomitrella patens]	--	--	--	--	-	-	-	-	-	47.4	3.5e-63	sp|Q0JAA0|P2C44_ORYSJ	Probable protein phosphatase 2C 44 OS=Oryza sativa subsp. japonica GN=Os04g0609600 PE=2 SV=1	PF00481:Protein phosphatase 2C	--	--	--	--	GO:0003824	catalytic activity	At2g20630	Serine/threonine protein phosphatase
transcript_HQ_TX_pn_transcript64784/f2p0/1449	1449	51.2	6.6e-09	XP_001774512.1	predicted protein [Physcomitrella patens]	--	--	--	--	K07195	EXOC7, EXO70	exocyst complex component 7	-	ko04910; Organismal Systems; Endocrine system; Insulin signaling pathway	--	--	--	--	--	--	--	--	--	--	--	At5g50380	Exocyst component protein and related proteins
transcript_HQ_TX_pn_transcript62464/f2p0/1530	1530	77.4	6.5e-07	XP_001751735.1	predicted protein [Physcomitrella patens]	85.629	1.72e-40	XM_001751683.1	Physcomitrella patens subsp. patens predicted protein (PHYPADRAFT_64252) mRNA, complete cds	-	-	-	-	-	--	--	--	--	PF05529:B-cell receptor-associated protein 31-like	GO:0006886	intracellular protein transport	GO:0005783//GO:0016021	endoplasmic reticulum//integral component of membrane	--	--	--	--
transcript_HQ_TX_pn_transcript47211/f6p0/1879	1879	54.8	4.6e-103	XP_001761358.1	transcription factor WRKY1 [Physcomitrella patens]	82.968	1.17e-97	XM_001773443.1	Physcomitrella patens subsp. patens transcription factor WRKY9 (WRKY9) mRNA, complete cds	-	-	-	-	-	67	1.6e-37	sp|O04336|WRK21_ARATH	Probable WRKY transcription factor 21 OS=Arabidopsis thaliana GN=WRKY21 PE=2 SV=1	PF03106:WRKY DNA -binding domain	GO:0006355	regulation of transcription, DNA-templated	--	--	GO:0043565//GO:0003700	sequence-specific DNA binding//transcription factor activity, sequence-specific DNA binding	--	--
transcript_HQ_TX_pn_transcript22234/f2p0/2618	2618	45.3	8.1e-66	OAE19892.1	hypothetical protein AXG93_1130s1450 [Marchantia polymorpha subsp. polymorpha]	--	--	--	--	-	-	-	-	-	62.2	6.4e-08	sp|Q9H6Y7|RN167_HUMAN	E3 ubiquitin-protein ligase RNF167 OS=Homo sapiens GN=RNF167 PE=1 SV=1	PF14634:zinc-RING finger domain;PF00097:Zinc finger, C3HC4 type (RING finger);PF17123:RING-like zinc finger;PF13639:Ring finger domain;PF12861:Anaphase-promoting complex subunit 11 RING-H2 finger;PF12678:RING-H2 zinc finger domain	--	--	GO:0005680	anaphase-promoting complex	GO:0008270//GO:0004842//GO:0046872//GO:0005515	zinc ion binding//ubiquitin-protein transferase activity//metal ion binding//protein binding	At5g45290	FOG: Predicted E3 ubiquitin ligase
transcript_HQ_TX_pn_transcript63727/f2p0/1486	1485	73.2	1.6e-82	XP_001761934.1	ferritin, chloroplast precursor [Physcomitrella patens]	--	--	--	--	K00522	FTH1	ferritin heavy chain	1.16.3.2	ko04978; Organismal Systems; Digestive system; Mineral absorption	73.2	6.2e-77	sp|Q948P6|FRI3_SOYBN	Ferritin-3, chloroplastic OS=Glycine max PE=2 SV=1	PF00210:Ferritin-like domain;PF02915:Rubrerythrin	GO:0006879//GO:0055114	cellular iron ion homeostasis//oxidation-reduction process	--	--	GO:0046872//GO:0016491//GO:0008199	metal ion binding//oxidoreductase activity//ferric iron binding	At2g40300	Ferritin
transcript_HQ_TX_pn_transcript53885/f2p0/1783	1784	71.3	3.1e-69	XP_001772003.1	predicted protein [Physcomitrella patens]	--	--	--	--	K13448	CML	calcium-binding protein CML	-	ko04626; Organismal Systems; Environmental adaptation; Plant-pathogen interaction	41.2	6.7e-33	sp|Q8W4L0|CML49_ARATH	Probable calcium-binding protein CML49 OS=Arabidopsis thaliana GN=CML49 PE=2 SV=1	PF13202:EF hand;PF13405:EF-hand domain;PF00036:EF hand;PF13833:EF-hand domain pair;PF01400:Astacin (Peptidase family M12A);PF13499:EF-hand domain pair	GO:0006508	proteolysis	--	--	GO:0004222//GO:0005509	metalloendopeptidase activity//calcium ion binding	At2g27480	Ca2+-binding protein, EF-Hand protein superfamily
transcript_HQ_TX_pn_transcript58584/f29p0/1631	1631	76.5	4.2e-44	XP_001778275.1	predicted protein [Physcomitrella patens]	--	--	--	--	-	-	-	-	-	--	--	--	--	--	--	--	--	--	--	--	--	--
transcript_HQ_TX_pn_transcript1966/f2p0/4294	4294	77.2	1.2e-218	XP_001772096.1	predicted protein [Physcomitrella patens]	81.768	0	XM_001772044.1	Physcomitrella patens subsp. patens predicted protein (PHYPADRAFT_138358) mRNA, partial cds	-	-	-	-	-	44.4	2.9e-119	sp|Q9ZVT9|C2GR1_ARATH	C2 and GRAM domain-containing protein At1g03370 OS=Arabidopsis thaliana GN=At1g03370 PE=2 SV=4	PF00168:C2 domain	--	--	--	--	GO:0005515	protein binding	At1g03370_2	Uncharacterized conserved protein, contains GRAM domain
transcript_HQ_TX_pn_transcript59960/f7p0/1600	1600	75.9	3.8e-82	AMT92117.1	dehydration-responsive element-binding protein 5-9 [Syntrichia caninervis]	82.099	2.59e-143	KU613417.1	Syntrichia caninervis dehydration-responsive element-binding protein 5-9 (DREB5-9) mRNA, complete cds	-	-	-	-	-	41.7	2.1e-09	sp|Q9SJR0|ERF24_ARATH	Ethylene-responsive transcription factor ERF024 OS=Arabidopsis thaliana GN=ERF024 PE=2 SV=1	PF00847:AP2 domain	GO:0006355	regulation of transcription, DNA-templated	--	--	GO:0003700	transcription factor activity, sequence-specific DNA binding	--	--
transcript_HQ_TX_pn_transcript63079/f5p0/1508	1508	56	7.4e-104	OAE29550.1	hypothetical protein AXG93_702s1030 [Marchantia polymorpha subsp. polymorpha]	--	--	--	--	-	-	-	-	-	24.9	2.2e-13	sp|A0QZA1|Y3950_MYCS2	Universal stress protein MSMEG_3950/MSMEI_3859 OS=Mycobacterium smegmatis (strain ATCC 700084 / mc(2)155) GN=MSMEG_3950 PE=1 SV=1	PF00582:Universal stress protein family	GO:0006950	response to stress	--	--	--	--	--	--
transcript_HQ_TX_pn_transcript2803/f2p0/4101	4101	89.7	6.1e-177	XP_001751649.1	predicted protein [Physcomitrella patens]	85.743	0	XM_001751597.1	Physcomitrella patens subsp. patens predicted protein (PHYPADRAFT_110817) mRNA, complete cds	K07198	PRKAA, AMPK	5'-AMP-activated protein kinase, catalytic alpha subunit	2.7.11.11	ko04371; Environmental Information Processing; Signal transduction; Apelin signaling pathway | ko04068; Environmental Information Processing; Signal transduction; FoxO signaling pathway | ko04151; Environmental Information Processing; Signal transduction; PI3K-Akt signaling pathway | ko04152; Environmental Information Processing; Signal transduction; AMPK signaling pathway | ko04150; Environmenta…	68.7	5.5e-123	sp|Q38997|KIN10_ARATH	SNF1-related protein kinase catalytic subunit alpha KIN10 OS=Arabidopsis thaliana GN=KIN10 PE=1 SV=2	PF06293:Lipopolysaccharide kinase (Kdo/WaaP) family;PF07714:Protein tyrosine kinase;PF00069:Protein kinase domain;PF07689:KaiB domain	GO:0048511//GO:0006468	rhythmic process//protein phosphorylation	GO:0016020	membrane	GO:0004672//GO:0016773//GO:0005524	protein kinase activity//phosphotransferase activity, alcohol group as acceptor//ATP binding	At3g01090	Serine/threonine protein kinase
transcript_HQ_TX_pn_transcript46331/f19p0/1819	1819	56.7	2.1e-76	XP_001781970.1	predicted protein [Physcomitrella patens]	--	--	--	--	-	-	-	-	-	--	--	--	--	PF13639:Ring finger domain;PF12906:RING-variant domain	--	--	--	--	GO:0008270//GO:0005515	zinc ion binding//protein binding	At2g45530	Protein involved in mRNA turnover and stability
transcript_HQ_TX_pn_transcript71604/f34p0/1047	1047	47	6.5e-06	XP_001768186.1	predicted protein [Physcomitrella patens]	--	--	--	--	--	--	--	--	--	--	--	--	--	--	--	--	--	--	--	--	--	--
transcript_HQ_TX_pn_transcript24257/f8p0/2542	2548	84	2.1e-252	XP_001784596.1	predicted protein [Physcomitrella patens]	76.429	0	XM_001784544.1	Physcomitrella patens subsp. patens predicted protein (PHYPADRAFT_173118) mRNA, complete cds	K09840	NCED	9-cis-epoxycarotenoid dioxygenase	1.13.11.51	ko00906; Metabolism; Metabolism of terpenoids and polyketides; Carotenoid biosynthesis	56	3.3e-166	sp|C3VEQ3|NCED_ONCHC	9-cis-epoxycarotenoid dioxygenase, chloroplastic OS=Oncidium hybrid cultivar GN=NCED PE=2 SV=1	PF03055:Retinal pigment epithelial membrane protein	GO:0055114	oxidation-reduction process	--	--	GO:0016702	oxidoreductase activity, acting on single donors with incorporation of molecular oxygen, incorporation of two atoms of oxygen	At3g14440	Beta, beta-carotene 15,15'-dioxygenase and related enzymes
transcript_HQ_TX_pn_transcript2381/f2p0/4189	4190	81.5	2.1e-116	XP_001777259.1	predicted protein [Physcomitrella patens]	85.897	0	XM_001777207.1	Physcomitrella patens subsp. patens predicted protein (PHYPADRAFT_144690) mRNA, complete cds	K11793	CRBN	cereblon	-	-	39.3	8e-37	sp|Q68EH9|CRBN_DANRE	Protein cereblon OS=Danio rerio GN=crbn PE=1 SV=1	--	--	--	--	--	--	--	At2g25740_2	Predicted ATP-dependent protease PIL, contains LON domain
transcript_HQ_TX_pn_transcript575/f2p0/5056	5056	61.6	7.4e-132	XP_001783259.1	predicted protein [Physcomitrella patens]	75.318	6.47e-139	XM_001769498.1	Physcomitrella patens subsp. patens predicted protein (PHYPADRAFT_234078) mRNA, complete cds	K14972	PAXIP1, PTIP	PAX-interacting protein 1	-	-	33.7	1.6e-31	sp|F4I171|MD15A_ARATH	Mediator of RNA polymerase II transcription subunit 15a OS=Arabidopsis thaliana GN=MED15A PE=1 SV=1	PF09606:ARC105 or Med15 subunit of Mediator complex non-fungal;PF16987:KIX domain	GO:0006357//GO:0006355	regulation of transcription from RNA polymerase II promoter//regulation of transcription, DNA-templated	GO:0016592	mediator complex	GO:0003712//GO:0001104	transcription cofactor activity//RNA polymerase II transcription cofactor activity	--	--
transcript_HQ_TX_pn_transcript5885/f3p0/3607	3607	48.8	2.1e-141	XP_001764602.1	predicted protein [Physcomitrella patens]	82.202	1.69e-123	XM_001764354.1	Physcomitrella patens subsp. patens predicted protein (PHYPADRAFT_164347) mRNA, complete cds	K12126	PIF3	phytochrome-interacting factor 3	-	ko04075; Environmental Information Processing; Signal transduction; Plant hormone signal transduction | ko04712; Organismal Systems; Environmental adaptation; Circadian rhythm - plant	61.2	5.7e-23	sp|O80536|PIF3_ARATH	Transcription factor PIF3 OS=Arabidopsis thaliana GN=PIF3 PE=1 SV=1	PF05757:Oxygen evolving enhancer protein 3 (PsbQ);PF00010:Helix-loop-helix DNA-binding domain	GO:0015979	photosynthesis	GO:0009654//GO:0019898//GO:0009523	photosystem II oxygen evolving complex//extrinsic component of membrane//photosystem II	GO:0005509//GO:0046983	calcium ion binding//protein dimerization activity	--	--
transcript_HQ_TX_pn_transcript61304/f5p0/1567	1567	61.8	9.7e-107	AFU35740.1	elongase [Physcomitrella patens]	78.496	1.99e-134	JX436488.1	Physcomitrella patens elongase (ELO2) mRNA, complete cds	K10249	ELOVL4	elongation of very long chain fatty acids protein 4	2.3.1.199	ko00062; Metabolism; Lipid metabolism; Fatty acid elongation	39.2	1.4e-26	sp|Q5M8U1|ELOV5_XENTR	Elongation of very long chain fatty acids protein 5 OS=Xenopus tropicalis GN=elovl5 PE=2 SV=1	PF01151:GNS1/SUR4 family	--	--	GO:0016021	integral component of membrane	--	--	Hs11464975	Fatty acyl-CoA elongase/Polyunsaturated fatty acid specific elongation enzyme
transcript_HQ_TX_pn_transcript61077/f2p0/1576	1576	76.4	4.5e-35	XP_001785891.1	predicted protein [Physcomitrella patens]	--	--	--	--	-	-	-	-	-	--	--	--	--	--	--	--	--	--	--	--	--	--
transcript_HQ_TX_pn_transcript21843/f2p0/2642	2642	88.9	9.8e-152	XP_001770768.1	predicted protein [Physcomitrella patens]	80.235	0	XM_001770716.1	Physcomitrella patens subsp. patens predicted protein (PHYPADRAFT_216448) mRNA, complete cds	-	-	-	-	-	59.5	2e-110	sp|Q8VYF4|GATL7_ARATH	Probable galacturonosyltransferase-like 7 OS=Arabidopsis thaliana GN=GATL7 PE=2 SV=1	PF01501:Glycosyl transferase family 8	--	--	--	--	GO:0016757	transferase activity, transferring glycosyl groups	--	--
transcript_HQ_TX_pn_transcript5427/f3p0/3675	3675	34.3	1e-98	XP_001774822.1	predicted protein [Physcomitrella patens]	--	--	--	--	-	-	-	-	-	30.7	2.6e-07	sp|A8MQN2|LNK1_ARATH	Protein LNK1 OS=Arabidopsis thaliana GN=LNK1 PE=1 SV=1	--	--	--	--	--	--	--	--	--
transcript_HQ_TX_pn_transcript49304/f6p0/1866	1866	72.2	1.1e-104	XP_001754526.1	predicted protein [Physcomitrella patens]	81.011	1.73e-180	XM_001754474.1	Physcomitrella patens subsp. patens predicted protein (PHYPADRAFT_115892) mRNA, partial cds	-	-	-	-	-	47.4	3e-84	sp|Q7XTQ5|MEX1_ORYSJ	Maltose excess protein 1-like, chloroplastic OS=Oryza sativa subsp. japonica GN=Os04g0602400 PE=2 SV=2	--	--	--	--	--	--	--	--	--
transcript_HQ_TX_pn_transcript7523/f2p0/3439	3430	93.5	1.7e-156	XP_001760064.1	predicted protein [Physcomitrella patens]	84.686	0	XM_001784819.1	Physcomitrella patens subsp. patens predicted protein (PHYPADRAFT_200419) mRNA, complete cds	K20456	OSBP	oxysterol-binding protein 1	-	-	70.8	7.6e-118	sp|Q8L751|ORP1C_ARATH	Oxysterol-binding protein-related protein 1C OS=Arabidopsis thaliana GN=ORP1C PE=2 SV=1	--	--	--	--	--	--	--	At2g31020	Oxysterol-binding protein
transcript_HQ_TX_pn_transcript20515/f2p0/2689	2689	81.8	1.3e-23	XP_001780200.1	predicted protein [Physcomitrella patens]	--	--	--	--	-	-	-	-	-	40.8	1.1e-07	sp|F4IC29|HIP28_ARATH	Heavy metal-associated isoprenylated plant protein 28 OS=Arabidopsis thaliana GN=HIPP28 PE=3 SV=1	--	--	--	--	--	--	--	At1g06330	Copper chaperone
transcript_HQ_TX_pn_transcript14464/f2p0/2954	2953	71.9	2.1e-155	CAM90411.1	HAK3 potassium transporter [Physcomitrella patens]	78.584	3.1e-95	XM_001769714.1	Physcomitrella patens subsp. patens potassium transporter (Pphak2) mRNA, complete cds	-	-	-	-	-	47.5	8.5e-102	sp|O64769|POT11_ARATH	Potassium transporter 11 OS=Arabidopsis thaliana GN=POT11 PE=2 SV=1	PF02705:K+ potassium transporter	GO:0071805	potassium ion transmembrane transport	GO:0016020	membrane	GO:0015079	potassium ion transmembrane transporter activity	--	--
transcript_HQ_TX_pn_transcript57961/f2p0/1670	1670	58.1	3.8e-61	XP_001754764.1	predicted protein [Physcomitrella patens]	--	--	--	--	-	-	-	-	-	31.9	3.9e-11	sp|Q9SJ02|STEP2_ARATH	Stress enhanced protein 2, chloroplastic OS=Arabidopsis thaliana GN=SEP2 PE=2 SV=1	--	--	--	--	--	--	--	--	--
transcript_HQ_TX_pn_transcript53795/f71p0/1758	1758	81	2.2e-131	XP_001774069.1	predicted protein [Physcomitrella patens]	83.881	2.1e-179	XM_001765786.1	Physcomitrella patens subsp. patens predicted protein (PHYPADRAFT_15892) mRNA, partial cds	K13348	MPV17	protein Mpv17	-	ko04146; Cellular Processes; Transport and catabolism; Peroxisome	25.6	5.2e-14	sp|Q2KIY1|PXMP2_BOVIN	Peroxisomal membrane protein 2 OS=Bos taurus GN=PXMP2 PE=2 SV=3	PF04117:Mpv17 / PMP22 family	--	--	GO:0016021	integral component of membrane	--	--	At1g52870	Peroxisomal membrane protein MPV17 and related proteins
transcript_HQ_TX_pn_transcript65733/f4p0/1408	1408	55.4	7e-64	AMT92111.1	dehydration-responsive element-binding protein 5-3 [Syntrichia caninervis]	--	--	--	--	-	-	-	-	-	38.5	4.9e-23	sp|Q8LBQ7|ERF34_ARATH	Ethylene-responsive transcription factor ERF034 OS=Arabidopsis thaliana GN=ERF034 PE=2 SV=2	PF00847:AP2 domain	GO:0006355	regulation of transcription, DNA-templated	--	--	GO:0003700	transcription factor activity, sequence-specific DNA binding	--	--
transcript_HQ_TX_pn_transcript61176/f2p0/1567	1567	53.5	3.6e-53	XP_001770325.1	predicted protein [Physcomitrella patens]	--	--	--	--	-	-	-	-	-	29.2	2.8e-11	sp|Q9FKA5|Y5957_ARATH	Uncharacterized protein At5g39570 OS=Arabidopsis thaliana GN=At5g39570 PE=1 SV=1	--	--	--	--	--	--	--	--	--
transcript_HQ_TX_pn_transcript40439/f132p0/2035	2035	60.7	2.1e-45	XP_001763400.1	predicted protein [Physcomitrella patens]	--	--	--	--	-	-	-	-	-	53.5	3e-21	sp|Q39127|TINY_ARATH	Ethylene-responsive transcription factor TINY OS=Arabidopsis thaliana GN=TINY PE=2 SV=1	PF00847:AP2 domain	GO:0006355	regulation of transcription, DNA-templated	--	--	GO:0003700	transcription factor activity, sequence-specific DNA binding	--	--
transcript_HQ_TX_pn_transcript13422/f2p0/2961	2961	71.6	2.9e-213	XP_001751910.1	predicted protein [Physcomitrella patens]	--	--	--	--	K19327	ANO10, TMEM16K	anoctamin-10	-	-	41.3	1.7e-118	sp|Q0JJZ6|CACLC_ORYSJ	Anoctamin-like protein Os01g0706700 OS=Oryza sativa subsp. japonica GN=Os01g0706700 PE=2 SV=1	PF16178:Dimerisation domain of Ca+-activated chloride-channel, anoctamin	--	--	--	--	GO:0046983	protein dimerization activity	At1g73020	Protein required for meiotic chromosome segregation
transcript_HQ_TX_pn_transcript68291/f2p0/1237	1237	75.6	3.7e-109	XP_001766269.1	predicted protein [Physcomitrella patens]	--	--	--	--	-	-	-	-	-	32.2	2.2e-14	sp|P76093|YNBD_ECOLI	Uncharacterized protein YnbD OS=Escherichia coli (strain K12) GN=ynbD PE=1 SV=1	PF00102:Protein-tyrosine phosphatase;PF00782:Dual specificity phosphatase, catalytic domain	GO:0006470	protein dephosphorylation	--	--	GO:0008138//GO:0004725	protein tyrosine/serine/threonine phosphatase activity//protein tyrosine phosphatase activity	--	--
transcript_HQ_TX_pn_transcript3582/f2p0/3928	3929	84.8	6.2e-227	XP_001752711.1	predicted protein [Physcomitrella patens]	81.655	0	XM_001771606.1	Physcomitrella patens subsp. patens predicted protein (PHYPADRAFT_217364) mRNA, complete cds	-	-	-	-	-	44.9	4.3e-85	sp|Q9F234|AGL2_BACTQ	Alpha-glucosidase 2 OS=Bacillus thermoamyloliquefaciens PE=3 SV=1	PF01055:Glycosyl hydrolases family 31	GO:0005975	carbohydrate metabolic process	--	--	GO:0004553	hydrolase activity, hydrolyzing O-glycosyl compounds	At3g23640	Glucosidase II catalytic (alpha) subunit and related enzymes, glycosyl hydrolase family 31
transcript_HQ_TX_pn_transcript60778/f3p0/1584	1584	--	--	--	--	--	--	--	--	--	--	--	--	--	--	--	--	--	PF01442:Apolipoprotein A1/A4/E domain	GO:0006869//GO:0042157	lipid transport//lipoprotein metabolic process	GO:0005576	extracellular region	GO:0008289	lipid binding	--	--
transcript_HQ_TX_pn_transcript22815/f21p0/2534	2534	78	2e-117	XP_001771371.1	predicted protein [Physcomitrella patens]	80.622	3.97e-173	XM_001771319.1	Physcomitrella patens subsp. patens predicted protein (PHYPADRAFT_14500) mRNA, partial cds	-	-	-	-	-	27.1	2.5e-17	sp|Q6P2H8|TMM53_HUMAN	Transmembrane protein 53 OS=Homo sapiens GN=TMEM53 PE=2 SV=1	--	--	--	--	--	--	--	At3g19970	Uncharacterized conserved protein
transcript_HQ_TX_pn_transcript64866/f8p0/1434	1434	55	1.1e-40	XP_001761919.1	predicted protein [Physcomitrella patens]	--	--	--	--	--	--	--	--	--	--	--	--	--	--	--	--	--	--	--	--	--	--
transcript_HQ_TX_pn_transcript2018/f2p0/4288	4288	72.6	3.5e-159	XP_001761734.1	predicted protein [Physcomitrella patens]	--	--	--	--	-	-	-	-	-	32.5	3.8e-10	sp|O80462|XLG1_ARATH	Extra-large guanine nucleotide-binding protein 1 OS=Arabidopsis thaliana GN=XLG1 PE=1 SV=2	--	--	--	--	--	--	--	--	--
transcript_HQ_TX_pn_transcript73800/f14p0/918	918	46.9	1.5e-43	XP_001782126.1	predicted protein [Physcomitrella patens]	--	--	--	--	--	--	--	--	--	--	--	--	--	PF00257:Dehydrin	GO:0006950//GO:0009415	response to stress//response to water	--	--	--	--	--	--
transcript_HQ_TX_pn_transcript37732/f5p0/2162	2162	60.6	1.8e-90	XP_001771739.1	predicted protein [Physcomitrella patens]	--	--	--	--	-	-	-	-	-	--	--	--	--	--	--	--	--	--	--	--	--	--
transcript_HQ_TX_pn_transcript75133/f2p0/809	809	57.9	2.2e-38	XP_001761919.1	predicted protein [Physcomitrella patens]	--	--	--	--	--	--	--	--	--	--	--	--	--	--	--	--	--	--	--	--	--	--
transcript_HQ_TX_pn_transcript37969/f5p0/2136	2136	63.4	2.6e-134	XP_001781068.1	predicted protein [Physcomitrella patens]	76.696	5.19e-42	XM_001781016.1	Physcomitrella patens subsp. patens predicted protein (PHYPADRAFT_149314) mRNA, complete cds	-	-	-	-	-	31.3	2.2e-38	sp|F4KD68|WTR43_ARATH	WAT1-related protein At5g45370 OS=Arabidopsis thaliana GN=At5g45370 PE=2 SV=1	PF00892:EamA-like transporter family	--	--	GO:0016021//GO:0016020	integral component of membrane//membrane	--	--	--	--
transcript_HQ_TX_pn_transcript24739/f2p0/2511	2511	75.2	9.5e-205	XP_001771454.1	predicted protein [Physcomitrella patens]	--	--	--	--	-	-	-	-	-	38.1	4.1e-89	sp|Q8VYE5|E1312_ARATH	Glucan endo-1,3-beta-glucosidase 12 OS=Arabidopsis thaliana GN=At4g29360 PE=1 SV=1	PF08491:Squalene epoxidase;PF00332:Glycosyl hydrolases family 17	GO:0005975//GO:0055114	carbohydrate metabolic process//oxidation-reduction process	GO:0016021	integral component of membrane	GO:0004553//GO:0004506//GO:0050660	hydrolase activity, hydrolyzing O-glycosyl compounds//squalene monooxygenase activity//flavin adenine dinucleotide binding	--	--
transcript_HQ_TX_pn_transcript51679/f5p0/1831	1831	46.8	3.1e-40	XP_001779272.1	predicted protein [Physcomitrella patens]	--	--	--	--	--	--	--	--	--	46.8	3.1e-41	sp|A9TKY8|CSPL1_PHYPA	CASP-like protein 1U4 OS=Physcomitrella patens subsp. patens GN=PHYPADRAFT_108355 PE=2 SV=1	PF04144:SCAMP family	GO:0015031	protein transport	GO:0016021	integral component of membrane	--	--	--	--
transcript_HQ_TX_pn_transcript34762/f3p0/2244	2244	82.7	2.9e-72	XP_001767035.1	predicted protein [Physcomitrella patens]	93.182	5.73e-07	XM_002965237.1	Selaginella moellendorffii hypothetical protein, mRNA	-	-	-	-	-	--	--	--	--	--	--	--	--	--	--	--	--	--
transcript_HQ_TX_pn_transcript10182/f2p0/3221	3221	53	7.5e-21	XP_001774680.1	predicted protein [Physcomitrella patens]	--	--	--	--	-	-	-	-	-	--	--	--	--	PF03141:Putative S-adenosyl-L-methionine-dependent methyltransferase;PF00447:HSF-type DNA-binding	GO:0006355	regulation of transcription, DNA-templated	GO:0005634	nucleus	GO:0003700//GO:0043565//GO:0008168	transcription factor activity, sequence-specific DNA binding//sequence-specific DNA binding//methyltransferase activity	--	--
transcript_HQ_TX_pn_transcript42653/f2p0/2050	2050	83.9	1.4e-129	XP_001768967.1	predicted protein [Physcomitrella patens]	82.36	0	XM_001768915.1	Physcomitrella patens subsp. patens predicted protein (PHYPADRAFT_133855) mRNA, complete cds	-	-	-	-	-	61.6	1.8e-90	sp|Q9SUV1|BRT1_ARATH	Adenine nucleotide transporter BT1, chloroplastic/mitochondrial OS=Arabidopsis thaliana GN=BT1 PE=1 SV=1	--	--	--	--	--	--	--	At4g32400	Mitochondrial solute carrier protein
transcript_HQ_TX_pn_transcript72680/f6p0/1033	1033	70.7	7.2e-50	XP_001761140.1	predicted protein [Physcomitrella patens]	--	--	--	--	-	-	-	-	-	28.6	9.5e-16	sp|Q41050|OEP16_PEA	Outer envelope pore protein 16, chloroplastic OS=Pisum sativum GN=OEP16 PE=1 SV=1	--	--	--	--	--	--	--	--	--
transcript_HQ_TX_pn_transcript37619/f9p0/2126	2126	51.1	3.8e-114	BAL46028.1	Dof transcription factor [Physcomitrella patens]	80.978	6.77e-31	XM_016107267.1	PREDICTED: Arachis duranensis cyclic dof factor 2 (LOC107486705), mRNA	-	-	-	-	-	82	7.2e-26	sp|Q8LFV3|CDF3_ARATH	Cyclic dof factor 3 OS=Arabidopsis thaliana GN=CDF3 PE=1 SV=2	PF02701:Dof domain, zinc finger	GO:0006355	regulation of transcription, DNA-templated	--	--	GO:0003677	DNA binding	--	--
transcript_HQ_TX_pn_transcript66632/f2p0/1369	1363	--	--	--	--	--	--	--	--	--	--	--	--	--	--	--	--	--	--	--	--	--	--	--	--	--	--
transcript_HQ_TX_pn_transcript26511/f2p0/2451	2451	90	2.1e-201	XP_001770103.1	predicted protein [Physcomitrella patens]	72.178	6.18e-17	XM_006360516.2	PREDICTED: Solanum tuberosum beta-amylase-like (LOC102584563), mRNA	K01177	E3.2.1.2	beta-amylase	3.2.1.2	ko00500; Metabolism; Carbohydrate metabolism; Starch and sucrose metabolism	74.9	5e-164	sp|O65258|BAM2_ARATH	Beta-amylase 2, chloroplastic OS=Arabidopsis thaliana GN=BAM2 PE=1 SV=2	PF01373:Glycosyl hydrolase family 14	GO:0000272	polysaccharide catabolic process	--	--	GO:0016161	beta-amylase activity	--	--
transcript_HQ_TX_pn_transcript42435/f3p0/2053	2057	51.1	2.6e-06	XP_001772850.1	predicted protein [Physcomitrella patens]	--	--	--	--	--	--	--	--	--	--	--	--	--	PF01442:Apolipoprotein A1/A4/E domain	GO:0006869//GO:0042157	lipid transport//lipoprotein metabolic process	GO:0005576	extracellular region	GO:0008289	lipid binding	--	--
transcript_HQ_TX_pn_transcript41028/f6p0/2040	2040	52.3	4.8e-21	XP_001769116.1	predicted protein [Physcomitrella patens]	--	--	--	--	-	-	-	-	-	--	--	--	--	--	--	--	--	--	--	--	--	--
transcript_HQ_TX_pn_transcript52586/f2p0/1813	1813	88.5	2.4e-61	XP_001753757.1	predicted protein [Physcomitrella patens]	81.053	3.44e-33	XM_001758870.1	Physcomitrella patens subsp. patens predicted protein (PHYPADRAFT_105373) mRNA, complete cds	K01580	E4.1.1.15, gadB, gadA, GAD	glutamate decarboxylase	4.1.1.15	ko00650; Metabolism; Carbohydrate metabolism; Butanoate metabolism | ko00250; Metabolism; Amino acid metabolism; Alanine, aspartate and glutamate metabolism | ko00410; Metabolism; Metabolism of other amino acids; beta-Alanine metabolism | ko00430; Metabolism; Metabolism of other amino acids; Taurine and hypotaurine metabolism | ko02024; Cellular Processes; Cellular community - prokaryotes; Quorum…	78.6	2.8e-55	sp|Q9ZPS3|DCE4_ARATH	Glutamate decarboxylase 4 OS=Arabidopsis thaliana GN=GAD4 PE=1 SV=1	PF00282:Pyridoxal-dependent decarboxylase conserved domain	GO:0019752	carboxylic acid metabolic process	--	--	GO:0030170//GO:0016831	pyridoxal phosphate binding//carboxy-lyase activity	At2g02010	Glutamate decarboxylase/sphingosine phosphate lyase
transcript_HQ_TX_pn_transcript54966/f2p0/1734	1734	77.6	5.5e-87	XP_001758166.1	predicted protein [Physcomitrella patens]	80.136	4.68e-146	XM_001758114.1	Physcomitrella patens subsp. patens predicted protein (PHYPADRAFT_178680) mRNA, complete cds	-	-	-	-	-	63.4	6e-39	sp|Q9SJU5|BBX18_ARATH	B-box zinc finger protein 18 OS=Arabidopsis thaliana GN=BBX18 PE=1 SV=2	PF00643:B-box zinc finger;PF05194:UreE urease accessory protein, C-terminal domain;PF02535:ZIP Zinc transporter	GO:0006461//GO:0030001//GO:0019627//GO:0055085	protein complex assembly//metal ion transport//urea metabolic process//transmembrane transport	GO:0016020//GO:0005622	membrane//intracellular	GO:0008270//GO:0046873//GO:0016151	zinc ion binding//metal ion transmembrane transporter activity//nickel cation binding	--	--
transcript_HQ_TX_pn_transcript8700/f2p0/3337	3337	61.5	1.2e-186	XP_001771726.1	predicted protein [Physcomitrella patens]	96.296	5.08e-14	XM_003570598.3	PREDICTED: Brachypodium distachyon uncharacterized protein At3g28850-like (LOC100831647), mRNA	K17479	GRXCR1	glutaredoxin domain-containing cysteine-rich protein 1	-	-	45.8	1.2e-38	sp|Q9FLE8|Y5986_ARATH	Uncharacterized protein At5g39865 OS=Arabidopsis thaliana GN=At5g39865 PE=2 SV=1	PF00462:Glutaredoxin	GO:0045454	cell redox homeostasis	--	--	GO:0009055//GO:0015035	electron carrier activity//protein disulfide oxidoreductase activity	At4g10630	Glutaredoxin-related protein
transcript_HQ_TX_pn_transcript58696/f3p0/1652	1652	85	1.9e-73	XP_001783294.1	predicted protein [Physcomitrella patens]	--	--	--	--	-	-	-	-	-	--	--	--	--	--	--	--	--	--	--	--	--	--
transcript_HQ_TX_pn_transcript3535/f2p0/3943	3943	77.8	0	XP_001780927.1	predicted protein [Physcomitrella patens]	75.25	2.07e-43	XM_017396753.1	PREDICTED: Daucus carota subsp. sativus calcium-transporting ATPase 10, plasma membrane-type-like (LOC108222826), transcript variant X3, mRNA	K01537	E3.6.3.8	Ca2+-transporting ATPase	3.6.3.8	-	58.1	0	sp|Q9LF79|ACA8_ARATH	Calcium-transporting ATPase 8, plasma membrane-type OS=Arabidopsis thaliana GN=ACA8 PE=1 SV=1	PF00122:E1-E2 ATPase;PF12515:Ca2+-ATPase N terminal autoinhibitory domain;PF10389:Bacteriophage coat protein B	--	--	GO:0019028	viral capsid	GO:0000166//GO:0005516//GO:0046872	nucleotide binding//calmodulin binding//metal ion binding	At5g57110	Calcium transporting ATPase
transcript_HQ_TX_pn_transcript13567/f34p0/2857	2857	46.1	2.7e-38	OAE20830.1	hypothetical protein AXG93_2964s1070 [Marchantia polymorpha subsp. polymorpha]	79.861	1.55e-18	XM_008795929.2	PREDICTED: Phoenix dactylifera bZIP transcription factor TRAB1-like (LOC103710264), mRNA	K14432	ABF	ABA responsive element binding factor	-	ko04075; Environmental Information Processing; Signal transduction; Plant hormone signal transduction	40.7	3.4e-31	sp|Q9M7Q5|AI5L4_ARATH	ABSCISIC ACID-INSENSITIVE 5-like protein 4 OS=Arabidopsis thaliana GN=ABF1 PE=1 SV=1	PF01166:TSC-22/dip/bun family;PF03131:bZIP Maf transcription factor;PF02932:Neurotransmitter-gated ion-channel transmembrane region;PF03153:Transcription factor IIA, alpha/beta subunit;PF07716:Basic region leucine zipper;PF00170:bZIP transcription factor	GO:0006367//GO:0006811//GO:0006355	transcription initiation from RNA polymerase II promoter//ion transport//regulation of transcription, DNA-templated	GO:0005672//GO:0016020//GO:0005634	transcription factor TFIIA complex//membrane//nucleus	GO:0043565//GO:0003677//GO:0003700	sequence-specific DNA binding//DNA binding//transcription factor activity, sequence-specific DNA binding	--	--
transcript_HQ_TX_pn_transcript9566/f2p0/3174	3174	43.8	2.3e-38	OAE20830.1	hypothetical protein AXG93_2964s1070 [Marchantia polymorpha subsp. polymorpha]	84.615	2.93e-06	XM_012211478.1	PREDICTED: Jatropha curcas bZIP transcription factor TRAB1-like (LOC105629827), transcript variant X3, mRNA	K14432	ABF	ABA responsive element binding factor	-	ko04075; Environmental Information Processing; Signal transduction; Plant hormone signal transduction	40.7	3.8e-31	sp|Q9M7Q5|AI5L4_ARATH	ABSCISIC ACID-INSENSITIVE 5-like protein 4 OS=Arabidopsis thaliana GN=ABF1 PE=1 SV=1	PF01166:TSC-22/dip/bun family;PF03131:bZIP Maf transcription factor;PF07716:Basic region leucine zipper;PF00170:bZIP transcription factor	GO:0006355	regulation of transcription, DNA-templated	GO:0005634	nucleus	GO:0003677//GO:0003700//GO:0043565	DNA binding//transcription factor activity, sequence-specific DNA binding//sequence-specific DNA binding	--	--
transcript_HQ_TX_pn_transcript44184/f2p0/1973	1973	61.9	4.3e-51	XP_001775797.1	predicted protein [Physcomitrella patens]	--	--	--	--	-	-	-	-	-	--	--	--	--	PF00403:Heavy-metal-associated domain	GO:0030001	metal ion transport	--	--	GO:0046872	metal ion binding	--	--
transcript_HQ_TX_pn_transcript56494/f12p0/1671	1671	53.9	4.7e-67	XP_001762849.1	predicted protein [Physcomitrella patens]	--	--	--	--	-	-	-	-	-	--	--	--	--	PF04889:Cwf15/Cwc15 cell cycle control protein;PF00403:Heavy-metal-associated domain	GO:0000398//GO:0030001	mRNA splicing, via spliceosome//metal ion transport	GO:0005681	spliceosomal complex	GO:0046872	metal ion binding	--	--
transcript_HQ_TX_pn_transcript50985/f3p0/1847	1848	80.5	2e-66	XP_001778563.1	photosystem II 22kDa chloroplast protein [Physcomitrella patens]	78.738	5.55e-71	XM_004970665.2	PREDICTED: Setaria italica photosystem II 22 kDa protein, chloroplastic (LOC101764210), mRNA	K03542	psbS	photosystem II 22kDa protein	-	ko00195; Metabolism; Energy metabolism; Photosynthesis	63	1.1e-51	sp|Q9FPP4|PSBS_SOLSG	Photosystem II 22 kDa protein, chloroplastic OS=Solanum sogarandinum GN=PSBS PE=2 SV=1	--	--	--	--	--	--	--	--	--
transcript_HQ_TX_pn_transcript30595/f11p0/2351	2351	72.6	1.2e-132	XP_001783737.1	predicted protein [Physcomitrella patens]	--	--	--	--	-	-	-	-	-	31.5	6.5e-44	sp|Q39110|GAOX1_ARATH	Gibberellin 20 oxidase 1 OS=Arabidopsis thaliana GN=GA20OX1 PE=2 SV=2	PF03171:2OG-Fe(II) oxygenase superfamily	GO:0055114	oxidation-reduction process	--	--	GO:0016491	oxidoreductase activity	At3g19000	Iron/ascorbate family oxidoreductases
transcript_HQ_TX_pn_transcript8698/f2p0/3337	3337	50.8	5.3e-203	XP_001756582.1	predicted protein [Physcomitrella patens]	72.82	3.36e-125	XM_001756530.1	Physcomitrella patens subsp. patens predicted protein (PHYPADRAFT_160568) mRNA, complete cds	-	-	-	-	-	26.4	5.6e-09	sp|Q9LXU9|IRKI_ARATH	IRK-interacting protein OS=Arabidopsis thaliana GN=IRKI PE=1 SV=1	PF01576:Myosin tail;PF10473:Leucine-rich repeats of kinetochore protein Cenp-F/LEK1	--	--	GO:0016459	myosin complex	GO:0008134//GO:0042803//GO:0070840//GO:0003774	transcription factor binding//protein homodimerization activity//dynein complex binding//motor activity	--	--
transcript_HQ_TX_pn_transcript37073/f6p0/2184	2184	94.5	2.8e-221	XP_001777081.1	predicted protein [Physcomitrella patens]	86.5	0	XM_001777029.1	Physcomitrella patens subsp. patens predicted protein (PHYPADRAFT_108007) mRNA, complete cds	K07374	TUBA	tubulin alpha	-	ko04145; Cellular Processes; Transport and catabolism; Phagosome | ko04210; Cellular Processes; Cell growth and death; Apoptosis | ko04530; Cellular Processes; Cellular community - eukaryotes; Tight junction | ko04540; Cellular Processes; Cellular community - eukaryotes; Gap junction | ko05130; Human Diseases; Infectious diseases: Bacterial; Pathogenic Escherichia coli infection	92.8	5.3e-218	sp|P28752|TBA1_ORYSJ	Tubulin alpha-1 chain OS=Oryza sativa subsp. japonica GN=TUBA1 PE=1 SV=1	--	--	--	--	--	--	--	At5g19770	Alpha tubulin
transcript_HQ_TX_pn_transcript44045/f3p0/1994	1994	69.6	2.8e-127	XP_001759791.1	predicted protein [Physcomitrella patens]	--	--	--	--	-	-	-	-	-	--	--	--	--	--	--	--	--	--	--	--	--	--
transcript_HQ_TX_pn_transcript41158/f2p0/2079	2079	74.4	9.1e-36	XP_001768480.1	predicted protein [Physcomitrella patens]	89.197	3.48e-123	XM_001768428.1	Physcomitrella patens subsp. patens predicted protein (PHYPADRAFT_214617) mRNA, complete cds	-	-	-	-	-	--	--	--	--	PF02212:Dynamin GTPase effector domain	--	--	--	--	GO:0005525//GO:0003924	GTP binding//GTPase activity	--	--
transcript_HQ_TX_pn_transcript1157/f2p0/4622	4626	70.6	0	XP_001753768.1	predicted protein [Physcomitrella patens]	--	--	--	--	-	-	-	-	-	--	--	--	--	PF07819:PGAP1-like protein;PF01764:Lipase (class 3)	GO:0006629	lipid metabolic process	--	--	GO:0016788	hydrolase activity, acting on ester bonds	--	--
transcript_HQ_TX_pn_transcript32161/f3p0/2315	2316	69.2	1.7e-184	XP_001774208.1	double-stranded RNA binding protein [Physcomitrella patens]	77.465	0	XM_001774174.1	Physcomitrella patens subsp. patens double-stranded RNA binding protein (DRB1502) mRNA, complete cds	-	-	-	-	-	55.8	9.4e-72	sp|Q0DKP4|DRB2_ORYSJ	Double-stranded RNA-binding protein 2 OS=Oryza sativa subsp. japonica GN=DRB2 PE=2 SV=1	PF03368:Dicer dimerisation domain	--	--	--	--	GO:0016891	endoribonuclease activity, producing 5'-phosphomonoesters	--	--
transcript_HQ_TX_pn_transcript12335/f3p0/3072	3072	66.9	0	CAM90411.1	HAK3 potassium transporter [Physcomitrella patens]	76.568	0	XM_001767703.1	Physcomitrella patens subsp. patens potassium transporter (Pphak4) mRNA, complete cds	K03549	kup	KUP system potassium uptake protein	-	-	45	3.8e-201	sp|Q653B6|HAK18_ORYSJ	Potassium transporter 18 OS=Oryza sativa subsp. japonica GN=HAK18 PE=2 SV=1	PF02705:K+ potassium transporter	GO:0071805	potassium ion transmembrane transport	GO:0016020	membrane	GO:0015079	potassium ion transmembrane transporter activity	--	--
transcript_HQ_TX_pn_transcript41798/f2p0/2070	2069	81.1	2.6e-176	XP_001771341.1	predicted protein [Physcomitrella patens]	79.713	6.18e-76	XM_001771289.1	Physcomitrella patens subsp. patens predicted protein (PHYPADRAFT_189687) mRNA, complete cds	-	-	-	-	-	41.4	4.6e-62	sp|Q8L736|SKI11_ARATH	F-box/kelch-repeat protein SKIP11 OS=Arabidopsis thaliana GN=SKIP11 PE=1 SV=2	PF01344:Kelch motif;PF00646:F-box domain;PF07646:Kelch motif	--	--	--	--	GO:0005515	protein binding	At2g02870	FOG: Kelch repeat
transcript_HQ_TX_pn_transcript58482/f2p0/1639	1639	77.5	9.9e-86	XP_001758166.1	predicted protein [Physcomitrella patens]	81.073	3.44e-142	XM_001776475.1	Physcomitrella patens subsp. patens predicted protein (PHYPADRAFT_169410) mRNA, complete cds	-	-	-	-	-	63.4	5.7e-39	sp|Q9SJU5|BBX18_ARATH	B-box zinc finger protein 18 OS=Arabidopsis thaliana GN=BBX18 PE=1 SV=2	PF02535:ZIP Zinc transporter;PF05194:UreE urease accessory protein, C-terminal domain;PF00643:B-box zinc finger	GO:0006461//GO:0019627//GO:0055085//GO:0030001	protein complex assembly//urea metabolic process//transmembrane transport//metal ion transport	GO:0016020//GO:0005622	membrane//intracellular	GO:0046873//GO:0008270//GO:0016151	metal ion transmembrane transporter activity//zinc ion binding//nickel cation binding	--	--
transcript_HQ_TX_pn_transcript51548/f2p0/1834	1834	--	--	--	--	--	--	--	--	--	--	--	--	--	--	--	--	--	--	--	--	--	--	--	--	--	--
transcript_HQ_TX_pn_transcript38645/f6p0/2106	2106	92.3	9.1e-92	XP_001751570.1	predicted protein [Physcomitrella patens]	88.078	2.69e-134	XM_001771021.1	Physcomitrella patens subsp. patens predicted protein (PHYPADRAFT_189465) mRNA, complete cds	-	-	-	-	-	--	--	--	--	--	--	--	--	--	--	--	--	--
transcript_HQ_TX_pn_transcript69112/f4p0/1249	1249	46.2	1.4e-47	XP_001785093.1	predicted protein [Physcomitrella patens]	--	--	--	--	--	--	--	--	--	--	--	--	--	PF00257:Dehydrin	GO:0009415//GO:0006950	response to water//response to stress	--	--	--	--	--	--
transcript_HQ_TX_pn_transcript7730/f2p0/3421	3420	64.7	2.9e-249	XP_001784511.1	predicted protein [Physcomitrella patens]	--	--	--	--	-	-	-	-	-	42.2	1e-146	sp|Q8LPQ8|MSSP2_ARATH	Monosaccharide-sensing protein 2 OS=Arabidopsis thaliana GN=MSSP2 PE=1 SV=2	PF00083:Sugar (and other) transporter;PF07690:Major Facilitator Superfamily	GO:0055085	transmembrane transport	GO:0016021	integral component of membrane	GO:0022857	transmembrane transporter activity	At4g35300	Predicted transporter (major facilitator superfamily)
transcript_HQ_TX_pn_transcript53879/f3p0/1779	1779	34.7	2.6e-07	XP_001756305.1	predicted protein [Physcomitrella patens]	--	--	--	--	-	-	-	-	-	--	--	--	--	--	--	--	--	--	--	--	--	--
transcript_HQ_TX_pn_transcript45505/f5p0/1979	1979	55.7	3.4e-72	XP_001762849.1	predicted protein [Physcomitrella patens]	--	--	--	--	-	-	-	-	-	--	--	--	--	PF00403:Heavy-metal-associated domain	GO:0030001	metal ion transport	--	--	GO:0046872	metal ion binding	--	--
transcript_HQ_TX_pn_transcript63847/f3p0/1486	1486	75	1.8e-30	XP_001765334.1	predicted protein [Physcomitrella patens]	--	--	--	--	--	--	--	--	--	--	--	--	--	PF01442:Apolipoprotein A1/A4/E domain	GO:0042157//GO:0006869	lipoprotein metabolic process//lipid transport	GO:0005576	extracellular region	GO:0008289	lipid binding	--	--
transcript_HQ_TX_pn_transcript3331/f2p0/3989	3989	34.3	1.1e-98	XP_001774822.1	predicted protein [Physcomitrella patens]	--	--	--	--	-	-	-	-	-	30.7	2.8e-07	sp|A8MQN2|LNK1_ARATH	Protein LNK1 OS=Arabidopsis thaliana GN=LNK1 PE=1 SV=1	--	--	--	--	--	--	--	--	--
transcript_HQ_TX_pn_transcript22755/f3p0/2608	2608	76.2	2.4e-134	XP_001764738.1	predicted protein [Physcomitrella patens]	78.421	1.09e-24	XM_002979014.1	Selaginella moellendorffii hypothetical protein (BEH4-1), mRNA	-	-	-	-	-	57.3	1.2e-17	sp|Q9FH80|BAM8_ARATH	Beta-amylase 8 OS=Arabidopsis thaliana GN=BAM8 PE=2 SV=1	--	--	--	--	--	--	--	--	--
transcript_HQ_TX_pn_transcript45962/f3p0/2016	2016	89.7	8.8e-153	XP_001785524.1	predicted protein [Physcomitrella patens]	85.48	0	XM_001785472.1	Physcomitrella patens subsp. patens predicted protein (PHYPADRAFT_61898) mRNA, complete cds	K08829	MAK	male germ cell-associated kinase	2.7.11.22	-	61.5	3.9e-122	sp|Q6Z8C8|CDKF4_ORYSJ	Cyclin-dependent kinase F-4 OS=Oryza sativa subsp. japonica GN=CDKF-4 PE=2 SV=1	PF00974:Rhabdovirus spike glycoprotein;PF00069:Protein kinase domain;PF07714:Protein tyrosine kinase;PF06293:Lipopolysaccharide kinase (Kdo/WaaP) family	GO:0006468	protein phosphorylation	GO:0019031//GO:0016020	viral envelope//membrane	GO:0004672//GO:0016773//GO:0005524	protein kinase activity//phosphotransferase activity, alcohol group as acceptor//ATP binding	At5g45430	MAPK related serine/threonine protein kinase
transcript_LQ_TX_pn_transcript33915/f2p0/2229	2227	68.7	2.5e-55	XP_001784375.1	predicted protein [Physcomitrella patens]	83.333	6.66e-76	XM_001784323.1	Physcomitrella patens subsp. patens predicted protein (PHYPADRAFT_32593) mRNA, partial cds	-	-	-	-	-	59.9	2.1e-44	sp|Q8GYX8|DNJ10_ARATH	Chaperone protein dnaJ 10 OS=Arabidopsis thaliana GN=ATJ10 PE=2 SV=2	--	--	--	--	--	--	--	At4g39150	Molecular chaperone (DnaJ superfamily)
transcript_HQ_TX_pn_transcript50962/f3p0/1853	1853	64.9	5.3e-104	XP_001771301.1	predicted protein [Physcomitrella patens]	--	--	--	--	-	-	-	-	-	35.4	3.6e-13	sp|P53118|ROG1_YEAST	Putative lipase ROG1 OS=Saccharomyces cerevisiae (strain ATCC 204508 / S288c) GN=ROG1 PE=1 SV=1	PF01764:Lipase (class 3);PF07819:PGAP1-like protein;PF01674:Lipase (class 2)	GO:0006629	lipid metabolic process	--	--	GO:0016788//GO:0016787	hydrolase activity, acting on ester bonds//hydrolase activity	At5g51180	Predicted alpha/beta hydrolase
transcript_HQ_TX_pn_transcript42179/f3p0/2061	2062	100	3.1e-246	XP_001761027.1	predicted protein [Physcomitrella patens]	82.807	0	XM_001760975.1	Physcomitrella patens subsp. patens predicted protein (PHYPADRAFT_208425) mRNA, complete cds	K08770	UBC	ubiquitin C	-	ko03320; Organismal Systems; Endocrine system; PPAR signaling pathway	98.7	9.1e-244	sp|P0CH04|UBI1P_PETCR	Polyubiquitin OS=Petroselinum crispum GN=PCUBI4-1 PE=2 SV=1	PF04452:RNA methyltransferase;PF00240:Ubiquitin family;PF14560:Ubiquitin-like domain	GO:0006364	rRNA processing	--	--	GO:0005515//GO:0008168	protein binding//methyltransferase activity	CE01921	Ubiquitin and ubiquitin-like proteins
transcript_HQ_TX_pn_transcript8565/f3p0/3350	3350	51.7	1.4e-46	XP_001755372.1	predicted protein [Physcomitrella patens]	--	--	--	--	-	-	-	-	-	--	--	--	--	--	--	--	--	--	--	--	--	--
transcript_HQ_TX_pn_transcript10464/f2p0/2990	2988	45.9	5.5e-18	XP_001759648.1	predicted protein [Physcomitrella patens]	--	--	--	--	--	--	--	--	--	--	--	--	--	--	--	--	--	--	--	--	--	--
transcript_HQ_TX_pn_transcript67612/f2p0/1326	1327	42.7	1.4e-42	XP_001762384.1	predicted protein [Physcomitrella patens]	--	--	--	--	-	-	-	-	-	--	--	--	--	PF01442:Apolipoprotein A1/A4/E domain;PF07464:Apolipophorin-III precursor (apoLp-III);PF01601:Coronavirus S2 glycoprotein	GO:0042157//GO:0006869//GO:0061025//GO:0046813	lipoprotein metabolic process//lipid transport//membrane fusion//receptor-mediated virion attachment to host cell	GO:0016021//GO:0005576//GO:0019031	integral component of membrane//extracellular region//viral envelope	GO:0008289	lipid binding	--	--
transcript_HQ_TX_pn_transcript24810/f3p0/2534	2534	75.5	7.6e-93	XP_001764016.1	predicted protein [Physcomitrella patens]	--	--	--	--	K00965	galT, GALT	UDPglucose--hexose-1-phosphate uridylyltransferase	2.7.7.12	ko00052; Metabolism; Carbohydrate metabolism; Galactose metabolism | ko00520; Metabolism; Carbohydrate metabolism; Amino sugar and nucleotide sugar metabolism | ko04917; Organismal Systems; Endocrine system; Prolactin signaling pathway	41.3	2e-46	sp|Q9FK51|AGLUP_ARATH	ADP-glucose phosphorylase OS=Arabidopsis thaliana GN=At5g18200 PE=1 SV=1	PF01079:Hint module;PF02744:Galactose-1-phosphate uridyl transferase, C-terminal domain;PF01087:Galactose-1-phosphate uridyl transferase, N-terminal domain	GO:0006508//GO:0006012	proteolysis//galactose metabolic process	--	--	GO:0008233//GO:0008108	peptidase activity//UDP-glucose:hexose-1-phosphate uridylyltransferase activity	At5g18200	Galactose-1-phosphate uridylyltransferase
transcript_HQ_TX_pn_transcript36779/f2p0/2176	2176	70.2	3.6e-144	XP_001784062.1	predicted protein [Physcomitrella patens]	--	--	--	--	-	-	-	-	-	56.2	3.4e-116	sp|Q9SS90|RGLG1_ARATH	E3 ubiquitin-protein ligase RGLG1 OS=Arabidopsis thaliana GN=RGLG1 PE=1 SV=1	PF14634:zinc-RING finger domain;PF00097:Zinc finger, C3HC4 type (RING finger);PF13639:Ring finger domain	--	--	--	--	GO:0046872//GO:0005515//GO:0008270	metal ion binding//protein binding//zinc ion binding	At3g01650	Copine
transcript_HQ_TX_pn_transcript60679/f2p0/1584	1584	84.7	5e-34	XP_001759225.1	predicted protein [Physcomitrella patens]	83.525	4.81e-61	XM_001759173.1	Physcomitrella patens subsp. patens predicted protein (PHYPADRAFT_109682) mRNA, complete cds	K08762	DBI, ACBP	diazepam-binding inhibitor (GABA receptor modulator, acyl-CoA-binding protein)	-	ko03320; Organismal Systems; Endocrine system; PPAR signaling pathway	63.5	2.3e-24	sp|Q39315|ACBP_BRANA	Acyl-CoA-binding protein OS=Brassica napus PE=3 SV=1	--	--	--	--	--	--	--	At1g31812	Acyl-CoA-binding protein
transcript_HQ_TX_pn_transcript5867/f5p0/3562	3561	62.1	1.6e-237	XP_001784511.1	predicted protein [Physcomitrella patens]	--	--	--	--	-	-	-	-	-	40	5.4e-135	sp|Q8LPQ8|MSSP2_ARATH	Monosaccharide-sensing protein 2 OS=Arabidopsis thaliana GN=MSSP2 PE=1 SV=2	PF00083:Sugar (and other) transporter;PF07690:Major Facilitator Superfamily	GO:0055085	transmembrane transport	GO:0016021	integral component of membrane	GO:0022857	transmembrane transporter activity	At4g35300	Predicted transporter (major facilitator superfamily)
transcript_HQ_TX_pn_transcript60387/f3p0/1599	1599	53	1.5e-09	XP_001777806.1	predicted protein [Physcomitrella patens]	--	--	--	--	--	--	--	--	--	--	--	--	--	--	--	--	--	--	--	--	--	--
transcript_HQ_TX_pn_transcript29239/f6p0/2306	2306	79.9	3.8e-75	XP_001765136.1	predicted protein [Physcomitrella patens]	76.821	9.45e-35	XM_009393931.2	PREDICTED: Musa acuminata subsp. malaccensis NAC domain-containing protein 86 (LOC103978216), mRNA	-	-	-	-	-	65.5	1.5e-61	sp|Q84K00|NAC78_ARATH	NAC domain-containing protein 78 OS=Arabidopsis thaliana GN=NAC078 PE=2 SV=2	PF02365:No apical meristem (NAM) protein	GO:0006355	regulation of transcription, DNA-templated	--	--	GO:0003677	DNA binding	--	--
transcript_HQ_TX_pn_transcript54567/f3p0/1766	1767	64.9	6.6e-104	XP_001771301.1	predicted protein [Physcomitrella patens]	--	--	--	--	-	-	-	-	-	35.4	3.4e-13	sp|P53118|ROG1_YEAST	Putative lipase ROG1 OS=Saccharomyces cerevisiae (strain ATCC 204508 / S288c) GN=ROG1 PE=1 SV=1	PF01674:Lipase (class 2);PF01764:Lipase (class 3);PF07819:PGAP1-like protein	GO:0006629	lipid metabolic process	--	--	GO:0016788//GO:0016787	hydrolase activity, acting on ester bonds//hydrolase activity	At5g51180	Predicted alpha/beta hydrolase
transcript_HQ_TX_pn_transcript16193/f3p0/2855	2855	81.6	3.4e-41	XP_001769651.1	predicted protein [Physcomitrella patens]	--	--	--	--	-	-	-	-	-	40.1	7.2e-21	sp|Q700D5|BDG4_ARATH	Probable lysophospholipase BODYGUARD 4 OS=Arabidopsis thaliana GN=BDG4 PE=2 SV=1	PF00975:Thioesterase domain;PF07819:PGAP1-like protein;PF06821:Serine hydrolase;PF04083:Partial alpha/beta-hydrolase lipase region	GO:0009058//GO:0006629	biosynthetic process//lipid metabolic process	--	--	GO:0016787//GO:0016788	hydrolase activity//hydrolase activity, acting on ester bonds	At5g17780	Predicted hydrolase/acyltransferase (alpha/beta hydrolase superfamily)
transcript_HQ_TX_pn_transcript72295/f5p0/1056	1056	71.5	5.4e-61	XP_001753044.1	predicted protein [Physcomitrella patens]	80.757	1.48e-59	XM_001752992.1	Physcomitrella patens subsp. patens predicted protein (PHYPADRAFT_158892) mRNA, complete cds	-	-	-	-	-	--	--	--	--	PF01155:Hydrogenase/urease nickel incorporation, metallochaperone, hypA;PF00096:Zinc finger, C2H2 type;PF00301:Rubredoxin;PF01096:Transcription factor S-II (TFIIS)	GO:0006464//GO:0006351	cellular protein modification process//transcription, DNA-templated	--	--	GO:0046872//GO:0005506//GO:0008270//GO:0016151//GO:0003676	metal ion binding//iron ion binding//zinc ion binding//nickel cation binding//nucleic acid binding	--	--
transcript_HQ_TX_pn_transcript39329/f2p0/2137	2137	32.1	3.7e-40	XP_001776695.1	predicted protein [Physcomitrella patens]	--	--	--	--	--	--	--	--	--	--	--	--	--	PF00403:Heavy-metal-associated domain	GO:0030001	metal ion transport	--	--	GO:0046872	metal ion binding	--	--
transcript_HQ_TX_pn_transcript25678/f4p0/2482	2482	86.1	1e-09	XP_001774560.1	predicted protein [Physcomitrella patens]	--	--	--	--	--	--	--	--	--	--	--	--	--	--	--	--	--	--	--	--	--	--
transcript_HQ_TX_pn_transcript71880/f23p0/1071	1071	47.9	3.2e-16	XP_001769655.1	predicted protein [Physcomitrella patens]	--	--	--	--	--	--	--	--	--	--	--	--	--	--	--	--	--	--	--	--	--	--
transcript_LQ_TX_pn_transcript54977/f2p0/1748	1748	78.3	9.3e-50	XP_001784257.1	predicted protein [Physcomitrella patens]	77.723	3.36e-23	EF082762.1	Picea sitchensis clone WS02727_H07 unknown mRNA	-	-	-	-	-	52	1.4e-19	sp|P0AF49|YJBQ_ECO57	UPF0047 protein YjbQ OS=Escherichia coli O157:H7 GN=yjbQ PE=3 SV=1	--	--	--	--	--	--	--	At1g21060_2	Uncharacterized conserved protein
transcript_HQ_TX_pn_transcript42031/f2p0/2065	2065	69.8	9.9e-192	XP_001764489.1	predicted protein [Physcomitrella patens]	--	--	--	--	K03327	TC.MATE, SLC47A, norM, mdtK, dinF	multidrug resistance protein, MATE family	-	-	50.3	2.6e-121	sp|Q9FHB6|DTX16_ARATH	Protein DETOXIFICATION 16 OS=Arabidopsis thaliana GN=DTX16 PE=2 SV=1	PF01554:MatE	GO:0055085//GO:0006855	transmembrane transport//drug transmembrane transport	GO:0016020	membrane	GO:0015297//GO:0015238	antiporter activity//drug transmembrane transporter activity	At5g52450	Uncharacterized membrane protein, predicted efflux pump
transcript_HQ_TX_pn_transcript16383/f3p0/2860	2861	78	1.2e-216	BAF34918.1	putative two-pore calcium channel, partial [Physcomitrella patens]	83.492	0	XM_001779387.1	Physcomitrella patens subsp. patens predicted protein (PHYPADRAFT_147342) mRNA, complete cds	K16900	TPC1, CCH1	two pore calcium channel protein, plant	-	-	52.2	1.1e-143	sp|Q6S5H8|TPC1_HORVU	Two pore calcium channel protein 1 OS=Hordeum vulgare GN=TPC1 PE=2 SV=1	PF13499:EF-hand domain pair;PF01348:Type II intron maturase;PF00520:Ion transport protein;PF13833:EF-hand domain pair;PF13405:EF-hand domain;PF00036:EF hand	GO:0006811//GO:0006397//GO:0055085	ion transport//mRNA processing//transmembrane transport	GO:0016020	membrane	GO:0005509//GO:0005216	calcium ion binding//ion channel activity	At4g03560	Voltage-gated Ca2+ channels, alpha1 subunits
transcript_HQ_TX_pn_transcript46839/f4p0/1907	1907	78.1	1.5e-64	XP_001769926.1	predicted protein [Physcomitrella patens]	--	--	--	--	-	-	-	-	-	--	--	--	--	--	--	--	--	--	--	--	--	--
transcript_HQ_TX_pn_transcript58120/f2p0/1677	1677	67.1	5.8e-57	XP_001767873.1	predicted protein [Physcomitrella patens]	--	--	--	--	-	-	-	-	-	--	--	--	--	--	--	--	--	--	--	--	--	--
transcript_HQ_TX_pn_transcript3314/f5p0/3972	3972	90.3	0	APU94829.1	leucine-rich repeat receptor-like protein kinase [Pohlia nutans]	98.026	0	KX159225.1	Pohlia nutans leucine-rich repeat receptor-like protein kinase (LRR-RLK1) mRNA, complete cds	-	-	-	-	-	44.2	9.4e-221	sp|Q9SIT1|TMK3_ARATH	Receptor-like kinase TMK3 OS=Arabidopsis thaliana GN=TMK3 PE=2 SV=1	PF05445:Poxvirus serine/threonine protein kinase;PF03229:Alphavirus glycoprotein J;PF13855:Leucine rich repeat;PF00069:Protein kinase domain;PF07714:Protein tyrosine kinase	GO:0019050//GO:0006468	suppression by virus of host apoptotic process//protein phosphorylation	--	--	GO:0005515//GO:0004672//GO:0005524	protein binding//protein kinase activity//ATP binding	--	--
transcript_HQ_TX_pn_transcript74077/f2p0/914	914	73.1	2.5e-30	XP_001778431.1	predicted protein [Physcomitrella patens]	78.694	2.18e-42	XM_001778379.1	Physcomitrella patens subsp. patens predicted protein (PHYPADRAFT_195387) mRNA, complete cds	-	-	-	-	-	55.4	9.6e-20	sp|P31726|CYT1_MAIZE	Cystatin-1 OS=Zea mays GN=RAMDAZC7 PE=2 SV=1	PF00031:Cystatin domain;PF16845:Aspartic acid proteinase inhibitor	--	--	--	--	GO:0004869	cysteine-type endopeptidase inhibitor activity	--	--
transcript_HQ_TX_pn_transcript11383/f3p0/3125	3125	51.7	1.6e-169	XP_001777284.1	predicted protein [Physcomitrella patens]	78.229	3.08e-140	XM_001777232.1	Physcomitrella patens subsp. patens predicted protein (PHYPADRAFT_194520) mRNA, complete cds	-	-	-	-	-	--	--	--	--	--	--	--	--	--	--	--	--	--
transcript_HQ_TX_pn_transcript76050/f15p0/677	677	82.4	1.3e-39	XP_001770884.1	predicted protein [Physcomitrella patens]	--	--	--	--	K03676	grxC, GLRX, GLRX2	glutaredoxin 3	-	-	68.9	2.1e-35	sp|O81187|GLRX_VERFO	Glutaredoxin OS=Vernicia fordii PE=3 SV=1	PF00462:Glutaredoxin;PF01323:DSBA-like thioredoxin domain;PF13409:Glutathione S-transferase, N-terminal domain	GO:0045454	cell redox homeostasis	--	--	GO:0015035//GO:0005515//GO:0009055	protein disulfide oxidoreductase activity//protein binding//electron carrier activity	At5g40370	Glutaredoxin and related proteins
transcript_HQ_TX_pn_transcript17065/f3p0/2830	2830	71.6	7.8e-256	XP_001751910.1	predicted protein [Physcomitrella patens]	--	--	--	--	K19327	ANO10, TMEM16K	anoctamin-10	-	-	42.6	3.8e-139	sp|Q0JJZ6|CACLC_ORYSJ	Anoctamin-like protein Os01g0706700 OS=Oryza sativa subsp. japonica GN=Os01g0706700 PE=2 SV=1	PF16178:Dimerisation domain of Ca+-activated chloride-channel, anoctamin	--	--	--	--	GO:0046983	protein dimerization activity	At1g73020	Protein required for meiotic chromosome segregation
transcript_HQ_TX_pn_transcript48249/f5p0/1893	1893	81	1.2e-135	XP_001782969.1	predicted protein [Physcomitrella patens]	79.184	1.45e-131	XM_001778038.1	Physcomitrella patens subsp. patens predicted protein (PHYPADRAFT_170107) mRNA, complete cds	K15104	SLC25A11, OGC	solute carrier family 25 (mitochondrial oxoglutarate transporter), member 11	-	-	57.9	5e-95	sp|Q9SJY5|PUMP5_ARATH	Mitochondrial uncoupling protein 5 OS=Arabidopsis thaliana GN=PUMP5 PE=2 SV=1	--	--	--	--	--	--	--	At2g22500	Mitochondrial oxoglutarate/malate carrier proteins
transcript_HQ_TX_pn_transcript39727/f2p0/2117	2117	72.2	1.2e-99	XP_001772864.1	predicted protein [Physcomitrella patens]	--	--	--	--	-	-	-	-	-	28.7	4.8e-06	sp|Q0MW30|NEU1B_MOUSE	E3 ubiquitin-protein ligase NEURL1B OS=Mus musculus GN=Neurl1b PE=1 SV=1	--	--	--	--	--	--	--	--	--
transcript_HQ_TX_pn_transcript19884/f32p0/2648	2648	61.5	5.2e-129	XP_001781399.1	predicted protein [Physcomitrella patens]	--	--	--	--	-	-	-	-	-	63.6	4.9e-48	sp|Q8S9J8|CAP1_ARATH	Probable clathrin assembly protein At4g32285 OS=Arabidopsis thaliana GN=At4g32285 PE=1 SV=2	PF07651:ANTH domain	--	--	--	--	GO:0005543	phospholipid binding	At2g25430	Clathrin assembly protein AP180 and related proteins, contain ENTH domain
transcript_HQ_TX_pn_transcript50959/f3p0/1853	1853	66.7	8.2e-113	XP_001784375.1	predicted protein [Physcomitrella patens]	76.023	1.88e-115	XM_001784323.1	Physcomitrella patens subsp. patens predicted protein (PHYPADRAFT_32593) mRNA, partial cds	-	-	-	-	-	50	9.8e-88	sp|Q8GYX8|DNJ10_ARATH	Chaperone protein dnaJ 10 OS=Arabidopsis thaliana GN=ATJ10 PE=2 SV=2	--	--	--	--	--	--	--	At1g21080	Molecular chaperone (DnaJ superfamily)
transcript_HQ_TX_pn_transcript58555/f4p0/1649	1649	60.2	1.5e-57	XP_001754037.1	predicted protein [Physcomitrella patens]	--	--	--	--	K20363	YIP1, YIPF5	protein transport protein YIP1	-	-	31.6	3.4e-15	sp|Q66KA5|YIPF5_XENTR	Protein YIPF5 OS=Xenopus tropicalis GN=yipf5 PE=2 SV=1	PF04893:Yip1 domain	--	--	GO:0016020	membrane	--	--	At2g36300	Rab GTPase interacting factor, Golgi membrane protein
transcript_HQ_TX_pn_transcript46615/f3p0/1875	1875	63.6	2.8e-92	XP_001754131.1	predicted protein [Physcomitrella patens]	83.681	9.42e-69	XM_001754079.1	Physcomitrella patens subsp. patens predicted protein (PHYPADRAFT_159424) mRNA, complete cds	-	-	-	-	-	--	--	--	--	PF01442:Apolipoprotein A1/A4/E domain	GO:0006869//GO:0042157	lipid transport//lipoprotein metabolic process	GO:0005576	extracellular region	GO:0008289	lipid binding	--	--
transcript_HQ_TX_pn_transcript55802/f2p0/1730	1730	49.4	2.5e-15	XP_001782962.1	predicted protein [Physcomitrella patens]	--	--	--	--	-	-	-	-	-	--	--	--	--	PF13000:Acetyl-coenzyme A transporter 1;PF05434:TMEM9;PF06363:Picornaviridae P3A protein;PF05371:Phage major coat protein, Gp8	--	--	GO:0016021//GO:0019028//GO:0019012	integral component of membrane//viral capsid//virion	GO:0008521	acetyl-CoA transporter activity	--	--
transcript_HQ_TX_pn_transcript45052/f2p0/1823	1823	78.8	2.2e-110	XP_001783879.1	predicted protein [Physcomitrella patens]	84.86	6.32e-150	XM_001783827.1	Physcomitrella patens subsp. patens predicted protein (PHYPADRAFT_226836) mRNA, complete cds	-	-	-	-	-	61.5	1.3e-89	sp|Q9FKF4|ORANG_ARATH	Protein ORANGE, chloroplastic OS=Arabidopsis thaliana GN=OR PE=1 SV=1	--	--	--	--	--	--	--	--	--
transcript_HQ_TX_pn_transcript16707/f3p0/2834	2835	89.9	0	XP_001769572.1	predicted protein [Physcomitrella patens]	81.22	0	XM_001781580.1	Physcomitrella patens subsp. patens predicted protein (PHYPADRAFT_197840) mRNA, complete cds	-	-	-	-	-	52.5	3.9e-221	sp|Q9SIC9|PP178_ARATH	Pentatricopeptide repeat-containing protein At2g31400, chloroplastic OS=Arabidopsis thaliana GN=At2g31400 PE=2 SV=1	PF13176:Tetratricopeptide repeat;PF00515:Tetratricopeptide repeat	--	--	--	--	GO:0005515	protein binding	At2g31400	FOG: PPR repeat
transcript_HQ_TX_pn_transcript41394/f2p0/2025	2025	78.7	7.5e-160	XP_001763507.1	predicted protein [Physcomitrella patens]	76.751	1.5e-156	XM_001763455.1	Physcomitrella patens subsp. patens predicted protein (PHYPADRAFT_57325) mRNA, complete cds	K13519	LPT1, ALE1	lysophospholipid acyltransferase [EC:2.3.1.51 2.3.1.23 2.3.1.-]	2.3.1.51,2.3.1.23,2.3.1.-	ko00561; Metabolism; Lipid metabolism; Glycerolipid metabolism | ko00564; Metabolism; Lipid metabolism; Glycerophospholipid metabolism | ko00565; Metabolism; Lipid metabolism; Ether lipid metabolism	54.5	7.4e-105	sp|F4IDU4|MBOA1_ARATH	Lysophospholipid acyltransferase 1 OS=Arabidopsis thaliana GN=LPLAT1 PE=1 SV=1	--	--	--	--	--	--	--	At1g63050	Predicted membrane protein
transcript_HQ_TX_pn_transcript20898/f2p0/2684	2686	46.1	2.5e-38	OAE20830.1	hypothetical protein AXG93_2964s1070 [Marchantia polymorpha subsp. polymorpha]	88.35	1.12e-24	XM_001753370.1	Physcomitrella patens subsp. patens predicted protein (PHYPADRAFT_66122) mRNA, complete cds	K14432	ABF	ABA responsive element binding factor	-	ko04075; Environmental Information Processing; Signal transduction; Plant hormone signal transduction	40.7	3.2e-31	sp|Q9M7Q5|AI5L4_ARATH	ABSCISIC ACID-INSENSITIVE 5-like protein 4 OS=Arabidopsis thaliana GN=ABF1 PE=1 SV=1	PF03131:bZIP Maf transcription factor;PF03153:Transcription factor IIA, alpha/beta subunit;PF07716:Basic region leucine zipper;PF00170:bZIP transcription factor	GO:0006355//GO:0006367	regulation of transcription, DNA-templated//transcription initiation from RNA polymerase II promoter	GO:0005672//GO:0005634	transcription factor TFIIA complex//nucleus	GO:0003677//GO:0003700//GO:0043565	DNA binding//transcription factor activity, sequence-specific DNA binding//sequence-specific DNA binding	--	--
transcript_HQ_TX_pn_transcript28118/f2p0/2408	2408	85.9	3.2e-282	XP_001776026.1	predicted protein [Physcomitrella patens]	71.864	1.55e-77	XM_002964242.1	Selaginella moellendorffii hypothetical protein, mRNA	K01835	pgm	phosphoglucomutase	5.4.2.2	ko00010; Metabolism; Carbohydrate metabolism; Glycolysis / Gluconeogenesis | ko00030; Metabolism; Carbohydrate metabolism; Pentose phosphate pathway | ko00052; Metabolism; Carbohydrate metabolism; Galactose metabolism | ko00500; Metabolism; Carbohydrate metabolism; Starch and sucrose metabolism | ko00520; Metabolism; Carbohydrate metabolism; Amino sugar and nucleotide sugar metabolism | ko00230; …	72.3	1.2e-255	sp|Q9SCY0|PGMP_ARATH	Phosphoglucomutase, chloroplastic OS=Arabidopsis thaliana GN=PGMP PE=1 SV=2	PF02879:Phosphoglucomutase/phosphomannomutase, alpha/beta/alpha domain II;PF02878:Phosphoglucomutase/phosphomannomutase, alpha/beta/alpha domain I;PF02880:Phosphoglucomutase/phosphomannomutase, alpha/beta/alpha domain III;PF00408:Phosphoglucomutase/phosphomannomutase, C-terminal domain	GO:0071704//GO:0005975	organic substance metabolic process//carbohydrate metabolic process	--	--	GO:0016868	intramolecular transferase activity, phosphotransferases	At5g51820	Phosphoglucomutase
transcript_HQ_TX_pn_transcript54140/f2p0/1776	1776	80.6	1.1e-135	XP_001774858.1	predicted protein [Physcomitrella patens]	83.74	1.37e-126	AK332579.1	Triticum aestivum cDNA, clone: WT004_F10, cultivar: Chinese Spring	K17893	AOX1, AOX2	ubiquinol oxidase	1.10.3.11	-	78.1	3.7e-116	sp|Q39219|AOX1A_ARATH	Ubiquinol oxidase 1a, mitochondrial OS=Arabidopsis thaliana GN=AOX1A PE=1 SV=2	PF01786:Alternative oxidase;PF03232:Ubiquinone biosynthesis protein COQ7	GO:0055114//GO:0006744	oxidation-reduction process//ubiquinone biosynthetic process	--	--	GO:0009916	alternative oxidase activity	--	--
transcript_HQ_TX_pn_transcript26250/f3p0/2487	2486	90	1.3e-17	XP_001752267.1	predicted protein [Physcomitrella patens]	100	6.36e-07	XM_001752215.1	Physcomitrella patens subsp. patens predicted protein (PHYPADRAFT_39100) mRNA, partial cds	-	-	-	-	-	51.2	9.6e-14	sp|Q01593|ABI3_ARATH	B3 domain-containing transcription factor ABI3 OS=Arabidopsis thaliana GN=ABI3 PE=1 SV=1	PF02362:B3 DNA binding domain	--	--	--	--	GO:0003677	DNA binding	--	--
transcript_HQ_TX_pn_transcript75279/f4p0/764	764	73.5	6.1e-46	XP_001760726.1	predicted protein [Physcomitrella patens]	--	--	--	--	-	-	-	-	-	--	--	--	--	--	--	--	--	--	--	--	--	--
transcript_HQ_TX_pn_transcript52367/f2p0/1822	1821	54.7	4.8e-89	OAE25015.1	hypothetical protein AXG93_523s1200 [Marchantia polymorpha subsp. polymorpha]	85.714	4.6e-12	XM_011049911.1	PREDICTED: Populus euphratica uncharacterized LOC105142332 (LOC105142332), mRNA	-	-	-	-	-	49.4	1.1e-67	sp|O82645|IQM1_ARATH	IQ domain-containing protein IQM1 OS=Arabidopsis thaliana GN=IQM1 PE=1 SV=1	--	--	--	--	--	--	--	--	--
transcript_HQ_TX_pn_transcript24992/f4p0/2533	2533	69.6	1e-65	XP_001758183.1	predicted protein [Physcomitrella patens]	--	--	--	--	-	-	-	-	-	--	--	--	--	PF10440:Ubiquitin-binding WIYLD domain	--	--	--	--	GO:0018024	histone-lysine N-methyltransferase activity	--	--
transcript_HQ_TX_pn_transcript18243/f4p0/2692	2692	72.2	2.9e-236	XP_001751910.1	predicted protein [Physcomitrella patens]	--	--	--	--	K19327	ANO10, TMEM16K	anoctamin-10	-	-	43.4	1.4e-130	sp|Q0JJZ6|CACLC_ORYSJ	Anoctamin-like protein Os01g0706700 OS=Oryza sativa subsp. japonica GN=Os01g0706700 PE=2 SV=1	--	--	--	--	--	--	--	At1g73020	Protein required for meiotic chromosome segregation
transcript_HQ_TX_pn_transcript73672/f2p0/956	956	52	1.8e-10	XP_001776998.1	predicted protein [Physcomitrella patens]	--	--	--	--	--	--	--	--	--	--	--	--	--	--	--	--	--	--	--	--	--	--
transcript_HQ_TX_pn_transcript73373/f2p0/979	978	--	--	--	--	--	--	--	--	--	--	--	--	--	--	--	--	--	--	--	--	--	--	--	--	--	--
transcript_HQ_TX_pn_transcript796/f2p0/4828	4829	44.1	2e-291	OAE19833.1	hypothetical protein AXG93_291s1140 [Marchantia polymorpha subsp. polymorpha]	80.288	0	XM_001773989.1	Physcomitrella patens subsp. patens predicted protein (PHYPADRAFT_140875) mRNA, partial cds	-	-	-	-	-	45.6	7.9e-121	sp|Q84R11|CRSH_ARATH	Probable GTP diphosphokinase CRSH, chloroplastic OS=Arabidopsis thaliana GN=CRSH PE=2 SV=1	PF13202:EF hand;PF13499:EF-hand domain pair;PF04607:Region found in RelA / SpoT proteins;PF02184:HAT (Half-A-TPR) repeat;PF13181:Tetratricopeptide repeat;PF13174:Tetratricopeptide repeat;PF13405:EF-hand domain;PF00036:EF hand;PF13176:Tetratricopeptide repeat;PF10591:Secreted protein acidic and rich in cysteine Ca binding region;PF13371:Tetratricopeptide repeat;PF13833:EF-hand domain pair;PF00515:…	GO:0007165//GO:0015969//GO:0006396	signal transduction//guanosine tetraphosphate metabolic process//RNA processing	GO:0005578	proteinaceous extracellular matrix	GO:0005515//GO:0005509	protein binding//calcium ion binding	At3g17470	Predicted guanosine polyphosphate pyrophosphohydrolase/synthase
transcript_HQ_TX_pn_transcript57217/f2p0/1690	1690	75.9	4e-82	AMT92117.1	dehydration-responsive element-binding protein 5-9 [Syntrichia caninervis]	82.099	2.74e-143	KU613417.1	Syntrichia caninervis dehydration-responsive element-binding protein 5-9 (DREB5-9) mRNA, complete cds	-	-	-	-	-	41.7	2.2e-09	sp|Q9SJR0|ERF24_ARATH	Ethylene-responsive transcription factor ERF024 OS=Arabidopsis thaliana GN=ERF024 PE=2 SV=1	PF00847:AP2 domain	GO:0006355	regulation of transcription, DNA-templated	--	--	GO:0003700	transcription factor activity, sequence-specific DNA binding	--	--
transcript_HQ_TX_pn_transcript69341/f3p0/1255	1255	68.9	1.3e-69	XP_001764673.1	predicted protein [Physcomitrella patens]	--	--	--	--	-	-	-	-	-	34.2	5e-11	sp|Q9CYG7|TOM34_MOUSE	Mitochondrial import receptor subunit TOM34 OS=Mus musculus GN=Tomm34 PE=1 SV=1	PF14863:Alkyl sulfatase dimerisation;PF00515:Tetratricopeptide repeat;PF13181:Tetratricopeptide repeat;PF02252:Proteasome activator pa28 beta subunit;PF13176:Tetratricopeptide repeat;PF13371:Tetratricopeptide repeat	--	--	GO:0008537	proteasome activator complex	GO:0046983//GO:0005515	protein dimerization activity//protein binding	--	--
transcript_HQ_TX_pn_transcript49423/f3p0/1888	1888	72.6	8.5e-33	XP_001765334.1	predicted protein [Physcomitrella patens]	--	--	--	--	--	--	--	--	--	--	--	--	--	--	--	--	--	--	--	--	--	--
transcript_HQ_TX_pn_transcript74476/f4p0/850	850	--	--	--	--	--	--	--	--	--	--	--	--	--	--	--	--	--	--	--	--	--	--	--	--	--	--
transcript_HQ_TX_pn_transcript3366/f2p0/3986	3986	34.3	1.9e-98	XP_001774822.1	predicted protein [Physcomitrella patens]	--	--	--	--	-	-	-	-	-	30.7	1.7e-07	sp|A8MQN2|LNK1_ARATH	Protein LNK1 OS=Arabidopsis thaliana GN=LNK1 PE=1 SV=1	--	--	--	--	--	--	--	--	--
transcript_HQ_TX_pn_transcript47928/f9p0/1878	1878	60.9	4.3e-109	XP_001772584.1	predicted protein [Physcomitrella patens]	--	--	--	--	-	-	-	-	-	26.9	9.8e-11	sp|Q6NLW5|XRI1_ARATH	Protein XRI1 OS=Arabidopsis thaliana GN=XRI1 PE=1 SV=2	--	--	--	--	--	--	--	--	--
transcript_HQ_TX_pn_transcript5779/f2p0/3622	3620	76.7	2.8e-109	XP_001776444.1	MscS-Like mechanosensitive ion channel MSCL3 [Physcomitrella patens]	76.952	7.89e-122	XM_001781846.1	Physcomitrella patens subsp. patens MscS-Like mechanosensitive ion channel MSCL4 (MSCL4) mRNA, complete cds	-	-	-	-	-	49.6	9.6e-71	sp|Q8VZL4|MSL1_ARATH	Mechanosensitive ion channel protein 1, mitochondrial OS=Arabidopsis thaliana GN=MSL1 PE=2 SV=1	PF00924:Mechanosensitive ion channel	GO:0055085	transmembrane transport	GO:0016020	membrane	--	--	--	--
transcript_HQ_TX_pn_transcript48519/f19p0/1869	1869	39.1	1.7e-49	XP_001771742.1	predicted protein [Physcomitrella patens]	--	--	--	--	--	--	--	--	--	--	--	--	--	PF04119:Heat shock protein 9/12	GO:0006950	response to stress	--	--	--	--	--	--
transcript_HQ_TX_pn_transcript4293/f3p0/3861	3861	72.3	0	XP_001763366.1	predicted protein [Physcomitrella patens]	82.116	0	XM_001752659.1	Physcomitrella patens subsp. patens predicted protein (PHYPADRAFT_112706) mRNA, complete cds	-	-	-	-	-	42.1	1.1e-130	sp|Q9F234|AGL2_BACTQ	Alpha-glucosidase 2 OS=Bacillus thermoamyloliquefaciens PE=3 SV=1	PF01055:Glycosyl hydrolases family 31	GO:0005975	carbohydrate metabolic process	--	--	GO:0004553	hydrolase activity, hydrolyzing O-glycosyl compounds	At3g23640	Glucosidase II catalytic (alpha) subunit and related enzymes, glycosyl hydrolase family 31
transcript_HQ_TX_pn_transcript44046/f11p0/1924	1924	76.9	7.1e-144	XP_001768423.1	predicted protein [Physcomitrella patens]	79.874	0	XM_001768371.1	Physcomitrella patens subsp. patens predicted protein (PHYPADRAFT_166085) mRNA, complete cds	K13806	DAGL	sn1-specific diacylglycerol lipase	3.1.1.-	ko04925; Organismal Systems; Endocrine system; Aldosterone synthesis and secretion | ko04723; Organismal Systems; Nervous system; Retrograde endocannabinoid signaling | ko04745; Organismal Systems; Sensory system; Phototransduction - fly	28.7	1.3e-10	sp|P0C1S9|DGLB_RAT	Sn1-specific diacylglycerol lipase beta OS=Rattus norvegicus GN=Daglb PE=1 SV=1	PF01764:Lipase (class 3);PF07819:PGAP1-like protein	GO:0006629	lipid metabolic process	--	--	GO:0016788	hydrolase activity, acting on ester bonds	At2g42450	Predicted lipase/calmodulin-binding heat-shock protein
transcript_HQ_TX_pn_transcript64509/f2p0/1316	1317	43	3.4e-20	XP_001773080.1	predicted protein [Physcomitrella patens]	--	--	--	--	--	--	--	--	--	--	--	--	--	--	--	--	--	--	--	--	--	--
transcript_HQ_TX_pn_transcript21304/f3p0/2588	2588	43.4	4.3e-35	XP_001763429.1	predicted protein [Physcomitrella patens]	--	--	--	--	-	-	-	-	-	--	--	--	--	PF05460:Origin recognition complex subunit 6 (ORC6)	GO:0006260	DNA replication	GO:0005664	nuclear origin of replication recognition complex	GO:0003677	DNA binding	--	--
transcript_HQ_TX_pn_transcript5213/f4p0/3672	3672	75.2	6.6e-98	XP_001758080.1	predicted protein [Physcomitrella patens]	--	--	--	--	-	-	-	-	-	36.6	8e-41	sp|P25848|PHY1_CERPU	Light-sensor Protein kinase OS=Ceratodon purpureus GN=PHY1 PE=3 SV=3	PF00069:Protein kinase domain;PF07714:Protein tyrosine kinase;PF06293:Lipopolysaccharide kinase (Kdo/WaaP) family	GO:0006468	protein phosphorylation	GO:0016020	membrane	GO:0005524//GO:0016773//GO:0004672	ATP binding//phosphotransferase activity, alcohol group as acceptor//protein kinase activity	At1g64300	Tyrosine kinase specific for activated (GTP-bound) p21cdc42Hs
transcript_HQ_TX_pn_transcript7895/f3p0/3320	3320	85.3	9.1e-272	XP_001768891.1	predicted protein [Physcomitrella patens]	82.287	0	XM_001768839.1	Physcomitrella patens subsp. patens predicted protein (PHYPADRAFT_214893) mRNA, complete cds	K02154	ATPeV0A, ATP6N	V-type H+-transporting ATPase subunit a	-	ko00190; Metabolism; Energy metabolism; Oxidative phosphorylation | ko04145; Cellular Processes; Transport and catabolism; Phagosome | ko04142; Cellular Processes; Transport and catabolism; Lysosome | ko04966; Organismal Systems; Excretory system; Collecting duct acid secretion | ko04721; Organismal Systems; Nervous system; Synaptic vesicle cycle | ko05323; Human Diseases; Immune diseases; Rheuma…	64.9	1.4e-201	sp|Q8W4S4|VHAA3_ARATH	V-type proton ATPase subunit a3 OS=Arabidopsis thaliana GN=VHA-a3 PE=1 SV=1	PF01496:V-type ATPase 116kDa subunit family	GO:0015991	ATP hydrolysis coupled proton transport	GO:0033179	proton-transporting V-type ATPase, V0 domain	GO:0015078	hydrogen ion transmembrane transporter activity	At2g21410	Vacuolar H+-ATPase V0 sector, subunit a
transcript_HQ_TX_pn_transcript73045/f2p0/1006	1006	88.6	1.4e-74	XP_001782111.1	predicted protein [Physcomitrella patens]	--	--	--	--	-	-	-	-	-	61.1	3.8e-62	sp|P81760|TL17_ARATH	Thylakoid lumenal 17.4 kDa protein, chloroplastic OS=Arabidopsis thaliana GN=TL17 PE=1 SV=2	--	--	--	--	--	--	--	--	--
transcript_HQ_TX_pn_transcript75431/f3p0/767	767	56.7	5.2e-21	XP_001751391.1	predicted protein [Physcomitrella patens]	--	--	--	--	--	--	--	--	--	--	--	--	--	--	--	--	--	--	--	--	--	--
transcript_HQ_TX_pn_transcript69781/f2p0/1241	1242	75.9	3.6e-112	XP_001774148.1	predicted protein [Physcomitrella patens]	78.114	2.61e-137	XM_001758619.1	Physcomitrella patens subsp. patens predicted protein (PHYPADRAFT_206386) mRNA, complete cds	K03233	EEF1G	elongation factor 1-gamma	-	ko05134; Human Diseases; Infectious diseases: Bacterial; Legionellosis	55.1	4.6e-81	sp|Q6YW46|EF1G2_ORYSJ	Elongation factor 1-gamma 2 OS=Oryza sativa subsp. japonica GN=Os02g0220500 PE=2 SV=2	PF00647:Elongation factor 1 gamma, conserved domain	GO:0006414	translational elongation	--	--	GO:0003746	translation elongation factor activity	At1g09640_2	Translation elongation factor EF-1 gamma
transcript_HQ_TX_pn_transcript38895/f3p0/2139	2139	64	3.3e-105	XP_001758316.1	predicted protein [Physcomitrella patens]	--	--	--	--	K18693	DPP1	diacylglycerol diphosphate phosphatase / phosphatidate phosphatase [EC:3.1.3.81 3.1.3.4]	3.1.3.81,3.1.3.4	ko00561; Metabolism; Lipid metabolism; Glycerolipid metabolism | ko00564; Metabolism; Lipid metabolism; Glycerophospholipid metabolism	40.5	1.6e-57	sp|Q8LFD1|LPP3_ARATH	Putative lipid phosphate phosphatase 3, chloroplastic OS=Arabidopsis thaliana GN=LPP3 PE=2 SV=1	--	--	--	--	--	--	--	At3g02600	Lipid phosphate phosphatase and related enzymes of the PAP2 family
transcript_HQ_TX_pn_transcript25121/f10p0/2423	2423	62.2	2.8e-206	XP_001764172.1	predicted protein [Physcomitrella patens]	--	--	--	--	-	-	-	-	-	49.4	1e-153	sp|P80065|INVB_DAUCA	Beta-fructofuranosidase, soluble isoenzyme I OS=Daucus carota GN=INV*DC4 PE=1 SV=2	--	--	--	--	--	--	--	At1g12240	Beta-fructofuranosidase (invertase)
transcript_HQ_TX_pn_transcript36638/f2p0/2195	2195	59.1	2.6e-102	OAE22097.1	hypothetical protein AXG93_1175s1060 [Marchantia polymorpha subsp. polymorpha]	82.673	2.97e-94	XM_001782658.1	Physcomitrella patens subsp. patens predicted protein (PHYPADRAFT_151528) mRNA, complete cds	K09561	STUB1, CHIP	STIP1 homology and U-box containing protein 1	2.3.2.27	ko04141; Genetic Information Processing; Folding, sorting and degradation; Protein processing in endoplasmic reticulum | ko04120; Genetic Information Processing; Folding, sorting and degradation; Ubiquitin mediated proteolysis	35.7	1.9e-45	sp|Q9UNE7|CHIP_HUMAN	E3 ubiquitin-protein ligase CHIP OS=Homo sapiens GN=STUB1 PE=1 SV=2	PF00515:Tetratricopeptide repeat;PF13414:TPR repeat;PF11789:Zinc-finger of the MIZ type in Nse subunit;PF13374:Tetratricopeptide repeat;PF13371:Tetratricopeptide repeat;PF13181:Tetratricopeptide repeat;PF04564:U-box domain	GO:0016567	protein ubiquitination	--	--	GO:0008270//GO:0004842//GO:0005515	zinc ion binding//ubiquitin-protein transferase activity//protein binding	Hs18585371	Chaperone-dependent E3 ubiquitin protein ligase (contains TPR repeats)
transcript_HQ_TX_pn_transcript73859/f2p0/937	937	93.4	5.2e-39	XP_001780708.1	predicted protein [Physcomitrella patens]	--	--	--	--	-	-	-	-	-	--	--	--	--	--	--	--	--	--	--	--	--	--
transcript_HQ_TX_pn_transcript70822/f5p0/1151	1151	70.9	1.1e-14	XP_001751391.1	predicted protein [Physcomitrella patens]	--	--	--	--	--	--	--	--	--	--	--	--	--	--	--	--	--	--	--	--	--	--
transcript_HQ_TX_pn_transcript4908/f2p0/3727	3727	44.7	3.3e-145	OAE34460.1	hypothetical protein AXG93_2886s1230 [Marchantia polymorpha subsp. polymorpha]	85.214	8.79e-67	XM_001783124.1	Physcomitrella patens subsp. patens predicted protein (PHYPADRAFT_38593) mRNA, partial cds	-	-	-	-	-	53.4	3.7e-25	sp|Q75KW7|ORR41_ORYSJ	Two-component response regulator ORR41 OS=Oryza sativa subsp. japonica GN=RR41 PE=3 SV=1	PF00512:His Kinase A (phospho-acceptor) domain;PF00072:Response regulator receiver domain	GO:0007165//GO:0000160	signal transduction//phosphorelay signal transduction system	--	--	GO:0000155	phosphorelay sensor kinase activity	At5g35750	Sensory transduction histidine kinase
transcript_HQ_TX_pn_transcript72544/f2p0/1046	1046	83.5	2.1e-49	XP_001783793.1	predicted protein [Physcomitrella patens]	76.879	5.38e-44	XM_001783741.1	Physcomitrella patens subsp. patens predicted protein (PHYPADRAFT_152838) mRNA, complete cds	-	-	-	-	-	36	2.5e-11	sp|P20144|WUN1_SOLTU	Wound-induced protein 1 OS=Solanum tuberosum GN=WUN1 PE=2 SV=1	--	--	--	--	--	--	--	--	--
transcript_HQ_TX_pn_transcript3337/f2p0/3981	3982	52.3	1e-51	XP_001773080.1	predicted protein [Physcomitrella patens]	--	--	--	--	--	--	--	--	--	--	--	--	--	--	--	--	--	--	--	--	--	--
transcript_HQ_TX_pn_transcript41472/f3p0/2078	2078	58.9	7.4e-179	XP_001763206.1	predicted protein [Physcomitrella patens]	72.189	2.43e-15	XM_001763154.1	Physcomitrella patens subsp. patens predicted protein (PHYPADRAFT_182724) mRNA, complete cds	-	-	-	-	-	41.6	3.9e-101	sp|O81117|C94A1_VICSA	Cytochrome P450 94A1 OS=Vicia sativa GN=CYP94A1 PE=2 SV=2	PF03806:AbgT putative transporter family;PF00067:Cytochrome P450	GO:0055114//GO:1902604	oxidation-reduction process//p-aminobenzoyl-glutamate transmembrane transport	--	--	GO:0016705//GO:0005506//GO:0015558//GO:0020037	oxidoreductase activity, acting on paired donors, with incorporation or reduction of molecular oxygen//iron ion binding//p-aminobenzoyl-glutamate uptake transmembrane transporter activity//heme binding	At3g56630	Cytochrome P450 CYP4/CYP19/CYP26 subfamilies
transcript_HQ_TX_pn_transcript17874/f6p0/2795	2795	98.6	2.5e-36	XP_001764434.1	predicted protein [Physcomitrella patens]	85.586	6.67e-57	XM_001764382.1	Physcomitrella patens subsp. patens predicted protein (PHYPADRAFT_128024) mRNA, partial cds	-	-	-	-	-	64.9	2.5e-26	sp|Q66WT5|SGR2_ARATH	Protein STAY-GREEN 2, chloroplastic OS=Arabidopsis thaliana GN=SGR2 PE=2 SV=1	--	--	--	--	--	--	--	--	--
transcript_HQ_TX_pn_transcript8604/f5p0/3328	3328	79.8	0	XP_001765828.1	predicted protein [Physcomitrella patens]	78.56	0	XM_001763003.1	Physcomitrella patens subsp. patens predicted protein (PHYPADRAFT_209989) mRNA, complete cds	K10534	NR	nitrate reductase (NAD(P)H) [EC:1.7.1.1 1.7.1.2 1.7.1.3]	1.7.1.1,1.7.1.2,1.7.1.3	ko00910; Metabolism; Energy metabolism; Nitrogen metabolism	57.1	2.6e-288	sp|P11605|NIA1_TOBAC	Nitrate reductase [NADH] 1 OS=Nicotiana tabacum GN=NIA1 PE=3 SV=1	PF00174:Oxidoreductase molybdopterin binding domain;PF03404:Mo-co oxidoreductase dimerisation domain;PF00175:Oxidoreductase NAD-binding domain ;PF08030:Ferric reductase NAD binding domain	GO:0042128//GO:0055114	nitrate assimilation//oxidation-reduction process	--	--	GO:0030151//GO:0016491	molybdenum ion binding//oxidoreductase activity	At1g77760_1	Sulfite oxidase, molybdopterin-binding component
transcript_HQ_TX_pn_transcript64548/f28p0/1404	1404	39.1	4.6e-23	XP_001754453.1	predicted protein [Physcomitrella patens]	--	--	--	--	-	-	-	-	-	--	--	--	--	--	--	--	--	--	--	--	--	--
transcript_HQ_TX_pn_transcript3640/f17p0/3849	3849	44.8	1.1e-100	OAE25889.1	hypothetical protein AXG93_2145s1890 [Marchantia polymorpha subsp. polymorpha]	80.18	9.81e-12	XM_009339908.2	PREDICTED: Pyrus x bretschneideri uncharacterized LOC103930562 (LOC103930562), mRNA	-	-	-	-	-	--	--	--	--	--	--	--	--	--	--	--	--	--
transcript_HQ_TX_pn_transcript47260/f5p0/1916	1916	86.3	1.3e-129	XP_001754913.1	predicted protein [Physcomitrella patens]	84.703	0	XM_001754861.1	Physcomitrella patens subsp. patens predicted protein (PHYPADRAFT_116031) mRNA, complete cds	-	-	-	-	-	46	5.4e-65	sp|Q9CAR3|KINGL_ARATH	SNF1-related protein kinase regulatory subunit gamma-1-like OS=Arabidopsis thaliana GN=CBSCBS2 PE=1 SV=1	--	--	--	--	--	--	--	At1g69800	5'-AMP-activated protein kinase, gamma subunit
transcript_HQ_TX_pn_transcript12790/f5p0/3043	3043	73.3	2.6e-180	XP_001782690.1	predicted protein [Physcomitrella patens]	78.577	0	XM_001782638.1	Physcomitrella patens subsp. patens predicted protein (PHYPADRAFT_151482) mRNA, partial cds	K01456	E3.5.1.52, NGLY1, PNG1	peptide-N4-(N-acetyl-beta-glucosaminyl)asparagine amidase	3.5.1.52	ko04141; Genetic Information Processing; Folding, sorting and degradation; Protein processing in endoplasmic reticulum	43.8	3.4e-162	sp|Q9FGY9|PNG1_ARATH	Peptide-N(4)-(N-acetyl-beta-glucosaminyl)asparagine amidase OS=Arabidopsis thaliana GN=PNG1 PE=2 SV=1	PF04721:PNGase C-terminal domain, mannose-binding module PAW	GO:0006516	glycoprotein catabolic process	GO:0005737	cytoplasm	--	--	At5g49570	Peptide:N-glycanase
transcript_HQ_TX_pn_transcript58113/f8p0/1656	1656	51	2.8e-96	XP_001753587.1	predicted protein [Physcomitrella patens]	--	--	--	--	-	-	-	-	-	40.2	2.9e-14	sp|Q12010|YPQ1_YEAST	Probable vacuolar amino acid transporter YPQ1 OS=Saccharomyces cerevisiae (strain ATCC 204508 / S288c) GN=YPQ1 PE=1 SV=1	--	--	--	--	--	--	--	At4g36850	Predicted membrane protein
transcript_HQ_TX_pn_transcript75272/f3p0/793	793	54.1	1.7e-35	XP_001756710.1	predicted protein [Physcomitrella patens]	--	--	--	--	-	-	-	-	-	40	2e-21	sp|Q84W65|SUFE1_ARATH	SufE-like protein 1, chloroplastic/mitochondrial OS=Arabidopsis thaliana GN=SUFE1 PE=1 SV=2	--	--	--	--	--	--	--	At1g55800_1	Stress-induced protein UVI31+
transcript_HQ_TX_pn_transcript23818/f2p0/2574	2573	96.3	1.4e-97	XP_001772159.1	predicted protein [Physcomitrella patens]	90.175	0	XM_001772107.1	Physcomitrella patens subsp. patens predicted protein (PHYPADRAFT_138531) mRNA, complete cds	K03124	TFIIB, GTF2B, SUA7, tfb	transcription initiation factor TFIIB	-	ko03022; Genetic Information Processing; Transcription; Basal transcription factors | ko05203; Human Diseases; Cancers: Overview; Viral carcinogenesis | ko05169; Human Diseases; Infectious diseases: Viral; Epstein-Barr virus infection	76.2	7.8e-75	sp|Q8W0W3|TF2B_ORYSJ	Transcription initiation factor IIB OS=Oryza sativa subsp. japonica GN=TFIIB PE=1 SV=1	PF02984:Cyclin, C-terminal domain;PF00382:Transcription factor TFIIB repeat	--	--	GO:0005634	nucleus	GO:0017025	TBP-class protein binding	At3g10330	Transcription initiation factor TFIIB
transcript_HQ_TX_pn_transcript70520/f3p0/1173	1173	92	2e-133	XP_001779318.1	predicted protein [Physcomitrella patens]	85.785	0	XM_001751307.1	Physcomitrella patens subsp. patens predicted protein (PHYPADRAFT_110819) mRNA, complete cds	K08913	LHCB2	light-harvesting complex II chlorophyll a/b binding protein 2	-	ko00196; Metabolism; Energy metabolism; Photosynthesis - antenna proteins	88.6	5.9e-131	sp|P20866|CB2_PHYPA	Chlorophyll a-b binding protein, chloroplastic OS=Physcomitrella patens subsp. patens GN=PHYPADRAFT_124625 PE=3 SV=2	--	--	--	--	--	--	--	--	--
transcript_HQ_TX_pn_transcript1746/f3p0/4388	4388	78.2	1.1e-267	OAE19496.1	hypothetical protein AXG93_4794s1080 [Marchantia polymorpha subsp. polymorpha]	74.352	1.18e-155	NM_001345258.1	Arabidopsis thaliana H[+]-ATPase 3 (HA3), mRNA	K01535	PMA1, PMA2	H+-transporting ATPase	3.6.3.6	ko00190; Metabolism; Energy metabolism; Oxidative phosphorylation	76.2	1.8e-260	sp|Q7XPY2|PMA1_ORYSJ	Plasma membrane ATPase OS=Oryza sativa subsp. japonica GN=Os04g0656100 PE=2 SV=1	--	--	--	--	--	--	--	At5g62670	Plasma membrane H+-transporting ATPase
transcript_HQ_TX_pn_transcript1961/f2p0/4306	4306	79.6	9.7e-266	XP_001753347.1	predicted protein [Physcomitrella patens]	81.053	0	XM_001753295.1	Physcomitrella patens subsp. patens predicted protein (PHYPADRAFT_202276) mRNA, complete cds	K01537	E3.6.3.8	Ca2+-transporting ATPase	3.6.3.8	-	62.4	2.2e-178	sp|Q9LF79|ACA8_ARATH	Calcium-transporting ATPase 8, plasma membrane-type OS=Arabidopsis thaliana GN=ACA8 PE=1 SV=1	PF00781:Diacylglycerol kinase catalytic domain	--	--	--	--	GO:0016301	kinase activity	At5g57110	Calcium transporting ATPase
transcript_HQ_TX_pn_transcript9852/f2p0/3246	3246	52.5	1.1e-88	XP_001764135.1	predicted protein [Physcomitrella patens]	--	--	--	--	-	-	-	-	-	--	--	--	--	PF01344:Kelch motif;PF07646:Kelch motif	--	--	--	--	GO:0005515	protein binding	--	--
transcript_HQ_TX_pn_transcript52005/f2p0/1828	1828	66.1	1.1e-197	XP_001783405.1	predicted protein [Physcomitrella patens]	79.533	4.97e-141	XM_001783353.1	Physcomitrella patens subsp. patens predicted protein (PHYPADRAFT_199305) mRNA, complete cds	K03103	MINPP1	multiple inositol-polyphosphate phosphatase / 2,3-bisphosphoglycerate 3-phosphatase [EC:3.1.3.62 3.1.3.80]	3.1.3.62,3.1.3.80	ko00010; Metabolism; Carbohydrate metabolism; Glycolysis / Gluconeogenesis | ko00562; Metabolism; Carbohydrate metabolism; Inositol phosphate metabolism	24.9	4.2e-22	sp|F1NPQ2|MINP1_CHICK	Multiple inositol polyphosphate phosphatase 1 OS=Gallus gallus GN=MINPP1 PE=1 SV=3	PF00328:Histidine phosphatase superfamily (branch 2)	--	--	--	--	GO:0003993	acid phosphatase activity	At1g09870	Multiple inositol polyphosphate phosphatase
transcript_HQ_TX_pn_transcript41366/f2p0/2080	2080	47	1.1e-49	XP_001784196.1	predicted protein [Physcomitrella patens]	--	--	--	--	-	-	-	-	-	51.2	2.1e-06	sp|Q8LGS1|MARD1_ARATH	Protein MARD1 OS=Arabidopsis thaliana GN=MARD1 PE=2 SV=2	--	--	--	--	--	--	--	--	--
transcript_HQ_TX_pn_transcript25270/f2p0/2521	2521	63	2.1e-111	XP_001757896.1	predicted protein [Physcomitrella patens]	--	--	--	--	-	-	-	-	-	29.2	2.3e-31	sp|Q9ZUD9|SRO2_ARATH	Probable inactive poly [ADP-ribose] polymerase SRO2 OS=Arabidopsis thaliana GN=SRO2 PE=1 SV=1	PF00644:Poly(ADP-ribose) polymerase catalytic domain	--	--	--	--	GO:0003950	NAD+ ADP-ribosyltransferase activity	--	--
transcript_HQ_TX_pn_transcript42648/f2p0/2047	2047	81.6	2.4e-41	XP_001769651.1	predicted protein [Physcomitrella patens]	--	--	--	--	-	-	-	-	-	47.2	1.9e-20	sp|Q9FJ24|BDG2_ARATH	Probable lysophospholipase BODYGUARD 2 OS=Arabidopsis thaliana GN=BDG2 PE=2 SV=1	PF06821:Serine hydrolase;PF07819:PGAP1-like protein;PF00751:DM DNA binding domain;PF04083:Partial alpha/beta-hydrolase lipase region;PF00975:Thioesterase domain	GO:0006629//GO:0009058//GO:0006355	lipid metabolic process//biosynthetic process//regulation of transcription, DNA-templated	--	--	GO:0043565//GO:0016788//GO:0016787	sequence-specific DNA binding//hydrolase activity, acting on ester bonds//hydrolase activity	At5g41900	Predicted hydrolase/acyltransferase (alpha/beta hydrolase superfamily)
transcript_HQ_TX_pn_transcript11526/f2p0/3127	3127	51	1e-152	XP_001780762.1	predicted protein [Physcomitrella patens]	81.081	1.29e-29	XM_001779188.1	Physcomitrella patens subsp. patens predicted protein (PHYPADRAFT_6092) mRNA, partial cds	-	-	-	-	-	67.4	3.5e-13	sp|O65499|ZAT3_ARATH	Zinc finger protein ZAT3 OS=Arabidopsis thaliana GN=ZAT3 PE=1 SV=1	PF17123:RING-like zinc finger;PF13912:C2H2-type zinc finger;PF00096:Zinc finger, C2H2 type;PF07975:TFIIH C1-like domain	GO:0006281	DNA repair	--	--	GO:0008270//GO:0046872//GO:0005515	zinc ion binding//metal ion binding//protein binding	At1g02040	FOG: Zn-finger
transcript_HQ_TX_pn_transcript13486/f14p0/2986	2986	76.7	7.6e-76	XP_001765136.1	predicted protein [Physcomitrella patens]	76.568	2.05e-32	XM_009393931.2	PREDICTED: Musa acuminata subsp. malaccensis NAC domain-containing protein 86 (LOC103978216), mRNA	-	-	-	-	-	65.7	1.5e-61	sp|Q84K00|NAC78_ARATH	NAC domain-containing protein 78 OS=Arabidopsis thaliana GN=NAC078 PE=2 SV=2	PF02365:No apical meristem (NAM) protein	GO:0006355	regulation of transcription, DNA-templated	--	--	GO:0003677	DNA binding	--	--
transcript_HQ_TX_pn_transcript68219/f9p0/1196	1196	75.3	2.3e-116	XP_001769759.1	predicted protein [Physcomitrella patens]	--	--	--	--	-	-	-	-	-	--	--	--	--	--	--	--	--	--	--	--	--	--
transcript_HQ_TX_pn_transcript76350/f3p0/645	645	82.1	3.1e-19	XP_001765492.1	predicted protein [Physcomitrella patens]	98.077	2.62e-15	FP097389.1	Phyllostachys edulis cDNA clone: bbasst002i05, full insert sequence	-	-	-	-	-	77.6	1.6e-16	sp|Q9ZNQ7|RCI2A_ARATH	Hydrophobic protein RCI2A OS=Arabidopsis thaliana GN=RCI2A PE=2 SV=1	--	--	--	--	--	--	--	At3g05880	Stress responsive protein
transcript_HQ_TX_pn_transcript35696/f8p0/2113	2114	81.6	6.3e-69	XP_001771716.1	predicted protein [Physcomitrella patens]	91.667	5.39e-07	XM_017391384.1	PREDICTED: Daucus carota subsp. sativus uncharacterized LOC108218451 (LOC108218451), transcript variant X2, mRNA	-	-	-	-	-	--	--	--	--	--	--	--	--	--	--	--	--	--
transcript_HQ_TX_pn_transcript52502/f2p0/1786	1786	66.2	1.8e-16	XP_001764151.1	predicted protein [Physcomitrella patens]	80.769	3.41e-28	XM_001778379.1	Physcomitrella patens subsp. patens predicted protein (PHYPADRAFT_195387) mRNA, complete cds	-	-	-	-	-	60	1e-12	sp|P31726|CYT1_MAIZE	Cystatin-1 OS=Zea mays GN=RAMDAZC7 PE=2 SV=1	PF00031:Cystatin domain;PF16845:Aspartic acid proteinase inhibitor	--	--	--	--	GO:0004869	cysteine-type endopeptidase inhibitor activity	--	--
transcript_HQ_TX_pn_transcript32890/f3p0/2296	2296	82	3.7e-99	XP_001773134.1	predicted protein [Physcomitrella patens]	83.784	2.24e-145	XM_001773082.1	Physcomitrella patens subsp. patens predicted protein (PHYPADRAFT_191269) mRNA, complete cds	K08730	PTDSS2	phosphatidylserine synthase 2	2.7.8.29	ko00564; Metabolism; Lipid metabolism; Glycerophospholipid metabolism	65.2	3.3e-69	sp|Q0JR55|PSS1_ORYSJ	CDP-diacylglycerol--serine O-phosphatidyltransferase 1 OS=Oryza sativa subsp. japonica GN=PSS1 PE=2 SV=2	PF03034:Phosphatidyl serine synthase	GO:0006659	phosphatidylserine biosynthetic process	--	--	--	--	At1g15110	Phosphatidylserine synthase
transcript_HQ_TX_pn_transcript28778/f2p0/2396	2396	80.2	1.2e-52	XP_001780059.1	predicted protein [Physcomitrella patens]	--	--	--	--	-	-	-	-	-	--	--	--	--	PF13806:Rieske-like [2Fe-2S] domain	GO:0042128//GO:0055114	nitrate assimilation//oxidation-reduction process	--	--	GO:0008942	nitrite reductase [NAD(P)H] activity	--	--
transcript_HQ_TX_pn_transcript72599/f12p0/997	997	58.4	3.1e-26	XP_001758509.1	predicted protein [Physcomitrella patens]	--	--	--	--	-	-	-	-	-	--	--	--	--	--	--	--	--	--	--	--	--	--
transcript_HQ_TX_pn_transcript34240/f2p0/2273	2273	83.1	5.3e-37	XP_001752267.1	predicted protein [Physcomitrella patens]	85.098	6.9e-66	XM_001752215.1	Physcomitrella patens subsp. patens predicted protein (PHYPADRAFT_39100) mRNA, partial cds	-	-	-	-	-	54.3	1.4e-30	sp|P26307|VIV1_MAIZE	Regulatory protein viviparous-1 OS=Zea mays GN=VP1 PE=2 SV=1	PF02362:B3 DNA binding domain	--	--	--	--	GO:0003677	DNA binding	--	--
transcript_HQ_TX_pn_transcript48003/f2p0/1922	1922	64.9	6.1e-111	XP_001772351.1	predicted protein [Physcomitrella patens]	78.873	0	XM_001772299.1	Physcomitrella patens subsp. patens predicted protein (PHYPADRAFT_234703) mRNA, complete cds	-	-	-	-	-	--	--	--	--	--	--	--	--	--	--	--	--	--
transcript_HQ_TX_pn_transcript53353/f2p0/1764	1764	--	--	--	--	--	--	--	--	--	--	--	--	--	--	--	--	--	--	--	--	--	--	--	--	--	--
transcript_HQ_TX_pn_transcript34035/f13p0/2248	2248	53.7	2.7e-86	XP_001765530.1	predicted protein [Physcomitrella patens]	--	--	--	--	-	-	-	-	-	--	--	--	--	PF00403:Heavy-metal-associated domain	GO:0030001	metal ion transport	--	--	GO:0046872	metal ion binding	CE27494	C-type lectin
transcript_HQ_TX_pn_transcript6300/f5p0/3517	3517	46.8	1.6e-45	XP_001784742.1	predicted protein [Physcomitrella patens]	--	--	--	--	-	-	-	-	-	35.1	3.4e-12	sp|Q42376|LEA3_MAIZE	Late embryogenesis abundant protein, group 3 OS=Zea mays GN=MGL3 PE=2 SV=1	PF01442:Apolipoprotein A1/A4/E domain	GO:0006869//GO:0042157	lipid transport//lipoprotein metabolic process	GO:0005576	extracellular region	GO:0008289	lipid binding	CE18875	Uncharacterized conserved protein
transcript_HQ_TX_pn_transcript2136/f10p0/4149	4149	81.2	0	XP_001772096.1	predicted protein [Physcomitrella patens]	82.445	0	XM_001772044.1	Physcomitrella patens subsp. patens predicted protein (PHYPADRAFT_138358) mRNA, partial cds	-	-	-	-	-	42.2	3.4e-181	sp|Q9ZVT9|C2GR1_ARATH	C2 and GRAM domain-containing protein At1g03370 OS=Arabidopsis thaliana GN=At1g03370 PE=2 SV=4	PF04218:CENP-B N-terminal DNA-binding domain;PF00168:C2 domain	--	--	--	--	GO:0003677//GO:0005515	DNA binding//protein binding	At1g03370_2	Uncharacterized conserved protein, contains GRAM domain
transcript_HQ_TX_pn_transcript60376/f4p0/1584	1584	83.4	1.4e-137	XP_001782969.1	predicted protein [Physcomitrella patens]	77.268	3.34e-137	XM_001778038.1	Physcomitrella patens subsp. patens predicted protein (PHYPADRAFT_170107) mRNA, complete cds	K15104	SLC25A11, OGC	solute carrier family 25 (mitochondrial oxoglutarate transporter), member 11	-	-	61.5	4.4e-97	sp|Q9SB52|PUMP4_ARATH	Mitochondrial uncoupling protein 4 OS=Arabidopsis thaliana GN=PUMP4 PE=2 SV=1	PF00056:lactate/malate dehydrogenase, NAD binding domain	GO:0055114	oxidation-reduction process	--	--	GO:0016491	oxidoreductase activity	At4g24570	Mitochondrial oxoglutarate/malate carrier proteins
transcript_HQ_TX_pn_transcript8557/f4p0/3317	3316	32	3e-09	XP_003074136.1	putative monooxygenase (ISS) [Ostreococcus tauri]	--	--	--	--	-	-	-	-	-	30	3.6e-08	sp|D4B1Y1|A2462_ARTBC	Probable FAD-dependent monooxygenase OS=Arthroderma benhamiae (strain ATCC MYA-4681 / CBS 112371) GN=ARB_02462 PE=3 SV=1	PF07992:Pyridine nucleotide-disulphide oxidoreductase;PF01494:FAD binding domain;PF01266:FAD dependent oxidoreductase	GO:0055114	oxidation-reduction process	--	--	GO:0071949//GO:0016491	FAD binding//oxidoreductase activity	--	--
transcript_HQ_TX_pn_transcript19970/f2p0/2710	2710	64.7	1.1e-105	XP_001781399.1	predicted protein [Physcomitrella patens]	--	--	--	--	-	-	-	-	-	44.4	4.7e-62	sp|Q8LF20|CAP2_ARATH	Putative clathrin assembly protein At2g25430 OS=Arabidopsis thaliana GN=At2g25430 PE=1 SV=2	PF07651:ANTH domain;PF07651:ANTH domain	--	--	--	--	GO:0005543//GO:0005543	phospholipid binding//phospholipid binding	At2g25430	Clathrin assembly protein AP180 and related proteins, contain ENTH domain
transcript_HQ_TX_pn_transcript45079/f4p0/1929	1929	75.3	8.4e-36	XP_001754245.1	predicted protein [Physcomitrella patens]	84.026	1.24e-77	XM_001752157.1	Physcomitrella patens subsp. patens predicted protein (PHYPADRAFT_26250) mRNA, partial cds	-	-	-	-	-	54.3	8.3e-21	sp|Q9LYV6|GEML5_ARATH	GEM-like protein 5 OS=Arabidopsis thaliana GN=At5g13200 PE=1 SV=1	--	--	--	--	--	--	--	--	--
transcript_HQ_TX_pn_transcript32415/f15p0/2238	2238	89.2	0	XP_001767839.1	predicted protein [Physcomitrella patens]	87.657	0	KP087877.1	Bryum argenteum heat shock protein 70 (HSP70-1) mRNA, complete cds	K03283	HSPA1_8	heat shock 70kDa protein 1/8	-	ko03040; Genetic Information Processing; Transcription; Spliceosome | ko04141; Genetic Information Processing; Folding, sorting and degradation; Protein processing in endoplasmic reticulum | ko04010; Environmental Information Processing; Signal transduction; MAPK signaling pathway | ko04144; Cellular Processes; Transport and catabolism; Endocytosis | ko04612; Organismal Systems; Immune system; An…	85.8	5.9e-305	sp|P22953|MD37E_ARATH	Probable mediator of RNA polymerase II transcription subunit 37e OS=Arabidopsis thaliana GN=MED37E PE=1 SV=3	PF02782:FGGY family of carbohydrate kinases, C-terminal domain;PF06723:MreB/Mbl protein	GO:0000902//GO:0005975	cell morphogenesis//carbohydrate metabolic process	--	--	GO:0016773	phosphotransferase activity, alcohol group as acceptor	At5g02500	Molecular chaperones HSP70/HSC70, HSP70 superfamily
transcript_HQ_TX_pn_transcript12099/f2p0/3090	3089	90.5	2.3e-128	XP_001783005.1	predicted protein [Physcomitrella patens]	81.266	2.92e-170	XM_001772196.1	Physcomitrella patens subsp. patens predicted protein (PHYPADRAFT_217835) mRNA, complete cds	K10523	SPOP	speckle-type POZ protein	-	ko04340; Environmental Information Processing; Signal transduction; Hedgehog signaling pathway | ko04341; Environmental Information Processing; Signal transduction; Hedgehog signaling pathway - fly	69	4.9e-92	sp|Q8L765|BPM1_ARATH	BTB/POZ and MATH domain-containing protein 1 OS=Arabidopsis thaliana GN=BPM1 PE=1 SV=1	PF00651:BTB/POZ domain;PF00917:MATH domain	--	--	--	--	GO:0005515	protein binding	At5g19000	Speckle-type POZ protein SPOP and related proteins with TRAF, MATH and BTB/POZ domains
transcript_HQ_TX_pn_transcript29264/f11p0/2388	2388	56.5	7.5e-42	XP_001753902.1	predicted protein [Physcomitrella patens]	--	--	--	--	-	-	-	-	-	47	1.7e-07	sp|Q84QC2|ERF17_ARATH	Ethylene-responsive transcription factor ERF017 OS=Arabidopsis thaliana GN=ERF017 PE=2 SV=1	PF00847:AP2 domain	GO:0006355	regulation of transcription, DNA-templated	--	--	GO:0003700	transcription factor activity, sequence-specific DNA binding	--	--
transcript_HQ_TX_pn_transcript4463/f3p0/3821	3821	50.8	6.1e-203	XP_001756582.1	predicted protein [Physcomitrella patens]	72.82	3.85e-125	XM_001756530.1	Physcomitrella patens subsp. patens predicted protein (PHYPADRAFT_160568) mRNA, complete cds	-	-	-	-	-	26.4	6.4e-09	sp|Q9LXU9|IRKI_ARATH	IRK-interacting protein OS=Arabidopsis thaliana GN=IRKI PE=1 SV=1	PF01576:Myosin tail;PF10473:Leucine-rich repeats of kinetochore protein Cenp-F/LEK1	--	--	GO:0016459	myosin complex	GO:0003774//GO:0042803//GO:0070840//GO:0008134	motor activity//protein homodimerization activity//dynein complex binding//transcription factor binding	--	--
transcript_HQ_TX_pn_transcript2231/f2p0/4167	4168	72.1	0	XP_001753347.1	predicted protein [Physcomitrella patens]	80.066	0	XM_001753295.1	Physcomitrella patens subsp. patens predicted protein (PHYPADRAFT_202276) mRNA, complete cds	K01537	E3.6.3.8	Ca2+-transporting ATPase	3.6.3.8	-	53	6.9e-299	sp|Q9SZR1|ACA10_ARATH	Calcium-transporting ATPase 10, plasma membrane-type OS=Arabidopsis thaliana GN=ACA10 PE=1 SV=2	PF00781:Diacylglycerol kinase catalytic domain	--	--	--	--	GO:0016301	kinase activity	At4g29900	Calcium transporting ATPase
transcript_HQ_TX_pn_transcript5585/f4p0/3537	3537	34.3	9.8e-99	XP_001774822.1	predicted protein [Physcomitrella patens]	--	--	--	--	-	-	-	-	-	30.7	2.5e-07	sp|A8MQN2|LNK1_ARATH	Protein LNK1 OS=Arabidopsis thaliana GN=LNK1 PE=1 SV=1	--	--	--	--	--	--	--	--	--
transcript_HQ_TX_pn_transcript33007/f2p0/2293	2293	56	4e-93	XP_001762157.1	predicted protein [Physcomitrella patens]	--	--	--	--	-	-	-	-	-	--	--	--	--	PF04750:FAR-17a/AIG1-like protein	--	--	GO:0016021	integral component of membrane	--	--	--	--
transcript_HQ_TX_pn_transcript46993/f14p0/1918	1918	54.3	1.1e-56	XP_001751982.1	predicted protein [Physcomitrella patens]	--	--	--	--	-	-	-	-	-	26.4	3.5e-11	sp|Q58FV0|DOGL3_ARATH	Protein DOG1-like 3 OS=Arabidopsis thaliana GN=DOGL3 PE=2 SV=1	PF14144:Seed dormancy control	GO:0006351	transcription, DNA-templated	--	--	GO:0043565	sequence-specific DNA binding	--	--
transcript_HQ_TX_pn_transcript57410/f5p0/1649	1649	75	2e-30	XP_001765334.1	predicted protein [Physcomitrella patens]	--	--	--	--	--	--	--	--	--	--	--	--	--	PF01442:Apolipoprotein A1/A4/E domain	GO:0006869//GO:0042157	lipid transport//lipoprotein metabolic process	GO:0005576	extracellular region	GO:0008289	lipid binding	--	--
transcript_HQ_TX_pn_transcript14921/f2p0/2929	2929	44	1.8e-98	XP_010940600.1	PREDICTED: uncharacterized protein LOC105059096 [Elaeis guineensis]	--	--	--	--	-	-	-	-	-	30.5	1.3e-09	sp|P0C1S9|DGLB_RAT	Sn1-specific diacylglycerol lipase beta OS=Rattus norvegicus GN=Daglb PE=1 SV=1	PF07859:alpha/beta hydrolase fold;PF01764:Lipase (class 3)	GO:0006629//GO:0008152	lipid metabolic process//metabolic process	--	--	GO:0016787	hydrolase activity	At2g42450	Predicted lipase/calmodulin-binding heat-shock protein
transcript_HQ_TX_pn_transcript20570/f6p0/2626	2626	53.6	1.4e-153	XP_001776692.1	predicted protein [Physcomitrella patens]	--	--	--	--	-	-	-	-	-	--	--	--	--	PF09815:XK-related protein;PF00515:Tetratricopeptide repeat	--	--	GO:0016021	integral component of membrane	GO:0005515	protein binding	--	--
transcript_HQ_TX_pn_transcript47699/f5p0/1924	1924	29.1	5.5e-11	XP_001770765.1	predicted protein [Physcomitrella patens]	--	--	--	--	--	--	--	--	--	--	--	--	--	PF00400:WD domain, G-beta repeat	--	--	--	--	GO:0005515	protein binding	--	--
transcript_HQ_TX_pn_transcript58474/f4p0/1637	1637	45.1	8.3e-85	XP_001764876.1	predicted protein [Physcomitrella patens]	--	--	--	--	-	-	-	-	-	32.5	3.7e-06	sp|Q9LF57|HIP21_ARATH	Heavy metal-associated isoprenylated plant protein 21 OS=Arabidopsis thaliana GN=HIPP21 PE=1 SV=1	PF00403:Heavy-metal-associated domain	GO:0030001	metal ion transport	--	--	GO:0046872	metal ion binding	At5g17450	Copper chaperone
transcript_HQ_TX_pn_transcript72490/f25p0/992	992	47.1	5.3e-18	XP_001778223.1	predicted protein [Physcomitrella patens]	--	--	--	--	-	-	-	-	-	--	--	--	--	PF05478:Prominin;PF01080:Presenilin;PF01442:Apolipoprotein A1/A4/E domain	GO:0016485//GO:0042157//GO:0006869	protein processing//lipoprotein metabolic process//lipid transport	GO:0005576//GO:0016021	extracellular region//integral component of membrane	GO:0008289//GO:0004190	lipid binding//aspartic-type endopeptidase activity	--	--
transcript_HQ_TX_pn_transcript62384/f2p0/1532	1529	64.2	3.5e-109	XP_001751283.1	predicted protein [Physcomitrella patens]	--	--	--	--	-	-	-	-	-	38.9	1.1e-52	sp|F4HT21|IAN9_ARATH	Immune-associated nucleotide-binding protein 9 OS=Arabidopsis thaliana GN=IAN9 PE=2 SV=1	PF04548:AIG1 family;PF01496:V-type ATPase 116kDa subunit family ;PF03193:Protein of unknown function, DUF258;PF01580:FtsK/SpoIIIE family;PF06386:Gas vesicle synthesis protein GvpL/GvpF;PF02421:Ferrous iron transport protein B;PF00735:Septin;PF01926:50S ribosome-binding GTPase;PF04632:Fusaric acid resistance protein family	GO:0015991//GO:0006810//GO:0031412	ATP hydrolysis coupled proton transport//transport//gas vesicle organization	GO:0005886//GO:0033179//GO:0031411	plasma membrane//proton-transporting V-type ATPase, V0 domain//gas vesicle	GO:0003924//GO:0000166//GO:0003677//GO:0015078//GO:0005525//GO:0005524	GTPase activity//nucleotide binding//DNA binding//hydrogen ion transmembrane transporter activity//GTP binding//ATP binding	--	--
transcript_HQ_TX_pn_transcript46432/f2p0/1889	1889	85	2.2e-73	XP_001783294.1	predicted protein [Physcomitrella patens]	--	--	--	--	-	-	-	-	-	--	--	--	--	--	--	--	--	--	--	--	--	--
transcript_HQ_TX_pn_transcript5109/f2p0/3701	3701	74.8	3.3e-97	XP_001758080.1	predicted protein [Physcomitrella patens]	--	--	--	--	-	-	-	-	-	35.2	8.9e-40	sp|P25848|PHY1_CERPU	Light-sensor Protein kinase OS=Ceratodon purpureus GN=PHY1 PE=3 SV=3	PF06293:Lipopolysaccharide kinase (Kdo/WaaP) family;PF07714:Protein tyrosine kinase;PF00069:Protein kinase domain	GO:0006468	protein phosphorylation	GO:0016020	membrane	GO:0005524//GO:0004672//GO:0016773	ATP binding//protein kinase activity//phosphotransferase activity, alcohol group as acceptor	At1g64300	Tyrosine kinase specific for activated (GTP-bound) p21cdc42Hs
transcript_HQ_TX_pn_transcript16820/f6p0/2832	2833	68.6	8.6e-130	XP_001779219.1	predicted protein [Physcomitrella patens]	77.347	5.12e-73	XM_001757007.1	Physcomitrella patens subsp. patens predicted protein (PHYPADRAFT_22416) mRNA, partial cds	K19366	SPG20	spartin	-	ko04144; Cellular Processes; Transport and catabolism; Endocytosis	39.3	2.4e-61	sp|Q9SD22|SDEH3_ARATH	Senescence/dehydration-associated protein At3g51250 OS=Arabidopsis thaliana GN=At3g51250 PE=2 SV=1	--	--	--	--	--	--	--	--	--
transcript_HQ_TX_pn_transcript3119/f15p0/3922	3922	66.2	0	XP_001754453.1	predicted protein [Physcomitrella patens]	79.655	0	XM_001754401.1	Physcomitrella patens subsp. patens predicted protein (PHYPADRAFT_159529) mRNA, complete cds	-	-	-	-	-	34.7	1.9e-27	sp|Q6B9X6|VWKA_DICDI	Alpha-protein kinase vwkA OS=Dictyostelium discoideum GN=vwkA PE=1 SV=1	PF02816:Alpha-kinase family	GO:0006468	protein phosphorylation	--	--	GO:0005524//GO:0004674	ATP binding//protein serine/threonine kinase activity	--	--
transcript_HQ_TX_pn_transcript48215/f2p0/1855	1855	39.3	3.5e-15	XP_001764964.1	predicted protein [Physcomitrella patens]	--	--	--	--	-	-	-	-	-	--	--	--	--	--	--	--	--	--	--	--	--	--
transcript_HQ_TX_pn_transcript22811/f15p0/2523	2523	62.2	3e-206	XP_001764172.1	predicted protein [Physcomitrella patens]	--	--	--	--	-	-	-	-	-	49.4	1.1e-153	sp|P80065|INVB_DAUCA	Beta-fructofuranosidase, soluble isoenzyme I OS=Daucus carota GN=INV*DC4 PE=1 SV=2	--	--	--	--	--	--	--	At1g12240	Beta-fructofuranosidase (invertase)
transcript_HQ_TX_pn_transcript40631/f22p0/2015	2015	63.9	2.3e-161	XP_001776276.1	predicted protein [Physcomitrella patens]	--	--	--	--	-	-	-	-	-	29.9	4.7e-11	sp|Q8R1R3|STAR7_MOUSE	StAR-related lipid transfer protein 7, mitochondrial OS=Mus musculus GN=Stard7 PE=1 SV=2	PF01852:START domain	--	--	--	--	GO:0008289	lipid binding	At3g23080	START domain-containing proteins involved in steroidogenesis/phosphatidylcholine transfer
transcript_HQ_TX_pn_transcript21020/f2p0/2669	2668	41	1.9e-06	XP_001762849.1	predicted protein [Physcomitrella patens]	--	--	--	--	--	--	--	--	--	--	--	--	--	--	--	--	--	--	--	--	--	--
transcript_HQ_TX_pn_transcript69091/f2p0/1271	1271	85.9	1.8e-90	XP_001771262.1	predicted protein [Physcomitrella patens]	81.369	3.43e-141	XM_001753895.1	Physcomitrella patens subsp. patens predicted protein (PHYPADRAFT_35924) mRNA, partial cds	K02717	psbP	photosystem II oxygen-evolving enhancer protein 2	-	ko00195; Metabolism; Energy metabolism; Photosynthesis	70.3	4.7e-73	sp|P93566|PSBP_SOLTU	Oxygen-evolving enhancer protein 2, chloroplastic OS=Solanum tuberosum GN=PSBP PE=2 SV=1	PF01789:PsbP;PF05757:Oxygen evolving enhancer protein 3 (PsbQ)	GO:0015979	photosynthesis	GO:0009654//GO:0019898//GO:0009523	photosystem II oxygen evolving complex//extrinsic component of membrane//photosystem II	GO:0005509	calcium ion binding	--	--
transcript_HQ_TX_pn_transcript12364/f6p0/3026	3026	92.2	6.8e-266	XP_001766209.1	cpk20 calcium-dependent protein kinase [Physcomitrella patens]	81.367	0	XM_001775964.1	Physcomitrella patens subsp. patens predicted protein (PHYPADRAFT_90621) mRNA, complete cds	K13412	CPK	calcium-dependent protein kinase	2.7.11.1	ko04626; Organismal Systems; Environmental adaptation; Plant-pathogen interaction | ko05145; Human Diseases; Infectious diseases: Parasitic; Toxoplasmosis	75.2	1.4e-216	sp|Q7XJR9|CDPKG_ARATH	Calcium-dependent protein kinase 16 OS=Arabidopsis thaliana GN=CPK16 PE=1 SV=1	PF13833:EF-hand domain pair;PF10591:Secreted protein acidic and rich in cysteine Ca binding region;PF06293:Lipopolysaccharide kinase (Kdo/WaaP) family;PF07714:Protein tyrosine kinase;PF00036:EF hand;PF13405:EF-hand domain;PF13499:EF-hand domain pair;PF12763:Cytoskeletal-regulatory complex EF hand;PF00069:Protein kinase domain;PF13202:EF hand	GO:0006468//GO:0007165	protein phosphorylation//signal transduction	GO:0005578//GO:0016020	proteinaceous extracellular matrix//membrane	GO:0004672//GO:0005509//GO:0005524//GO:0005515//GO:0016773	protein kinase activity//calcium ion binding//ATP binding//protein binding//phosphotransferase activity, alcohol group as acceptor	At2g17890	Ca2+/calmodulin-dependent protein kinase, EF-Hand protein superfamily
transcript_LQ_TX_pn_transcript13264/f2p0/3029	3030	54.2	1.1e-61	XP_001773212.1	predicted protein [Physcomitrella patens]	81.283	5.79e-33	EU973923.1	Zea mays clone 424285 mRNA sequence	-	-	-	-	-	44	7.1e-43	sp|Q8H0W3|RVE6_ARATH	Protein REVEILLE 6 OS=Arabidopsis thaliana GN=RVE6 PE=2 SV=1	--	--	--	--	--	--	--	At5g52660	Zuotin and related molecular chaperones (DnaJ superfamily), contains DNA-binding domains
transcript_HQ_TX_pn_transcript56439/f2p0/1713	1713	63	2.7e-110	XP_001767869.1	predicted protein [Physcomitrella patens]	81.743	3.18e-48	KF928220.1	Boehmeria nivea COL domain class transcription factor (COL02) mRNA, complete cds	-	-	-	-	-	43.3	9.2e-64	sp|Q940T9|COL4_ARATH	Zinc finger protein CONSTANS-LIKE 4 OS=Arabidopsis thaliana GN=COL4 PE=2 SV=2	PF06203:CCT motif;PF00643:B-box zinc finger	--	--	GO:0005622	intracellular	GO:0005515//GO:0008270	protein binding//zinc ion binding	At5g24930	GATA-4/5/6 transcription factors
transcript_HQ_TX_pn_transcript42063/f33p0/1947	1947	63.3	4.3e-80	XP_001762486.1	predicted protein [Physcomitrella patens]	--	--	--	--	-	-	-	-	-	--	--	--	--	PF01925:Sulfite exporter TauE/SafE	--	--	GO:0016021	integral component of membrane	--	--	--	--
transcript_HQ_TX_pn_transcript75680/f2p0/744	744	--	--	--	--	--	--	--	--	--	--	--	--	--	--	--	--	--	--	--	--	--	--	--	--	--	--
transcript_HQ_TX_pn_transcript66029/f3p0/1395	1395	86	5.1e-83	XP_001765673.1	predicted protein [Physcomitrella patens]	--	--	--	--	-	-	-	-	-	46	1.8e-41	sp|Q9SE96|GEML1_ARATH	GEM-like protein 1 OS=Arabidopsis thaliana GN=FIP1 PE=1 SV=1	--	--	--	--	--	--	--	--	--
transcript_HQ_TX_pn_transcript51209/f2p0/1847	1847	44	6.8e-59	BAL46025.1	Dof transcription factor [Physcomitrella patens]	80.645	2.11e-30	XM_009392881.2	PREDICTED: Musa acuminata subsp. malaccensis cyclic dof factor 1-like (LOC103977387), mRNA	-	-	-	-	-	83.9	6.7e-28	sp|Q8LFV3|CDF3_ARATH	Cyclic dof factor 3 OS=Arabidopsis thaliana GN=CDF3 PE=1 SV=2	PF02701:Dof domain, zinc finger	GO:0006355	regulation of transcription, DNA-templated	--	--	GO:0003677	DNA binding	--	--
transcript_HQ_TX_pn_transcript26139/f19p0/2466	2466	84.8	5.8e-223	XP_001762262.1	predicted protein [Physcomitrella patens]	84.668	0	XM_001762210.1	Physcomitrella patens subsp. patens predicted protein (PHYPADRAFT_125243) mRNA, complete cds	K08869	ADCK, ABC1	aarF domain-containing kinase	-	-	43.3	5e-47	sp|Q55G83|ABKC_DICDI	Probable serine/threonine-protein kinase abkC OS=Dictyostelium discoideum GN=abkC PE=3 SV=1	PF00069:Protein kinase domain	GO:0006468	protein phosphorylation	--	--	GO:0004672//GO:0005524	protein kinase activity//ATP binding	At1g11390	Predicted unusual protein kinase
transcript_HQ_TX_pn_transcript54897/f3p0/1746	1746	72.5	4e-69	XP_001752483.1	predicted protein [Physcomitrella patens]	--	--	--	--	-	-	-	-	-	45.8	1e-41	sp|Q8LFD1|LPP3_ARATH	Putative lipid phosphate phosphatase 3, chloroplastic OS=Arabidopsis thaliana GN=LPP3 PE=2 SV=1	--	--	--	--	--	--	--	At3g02600	Lipid phosphate phosphatase and related enzymes of the PAP2 family
transcript_HQ_TX_pn_transcript51197/f4p0/1835	1835	75.4	1e-46	OAE20393.1	hypothetical protein AXG93_3932s1170 [Marchantia polymorpha subsp. polymorpha]	86.42	8.9e-94	XM_001753102.1	Physcomitrella patens subsp. patens Sar1-family small GTPase (Sar12) mRNA, complete cds	K07953	SAR1	GTP-binding protein SAR1	3.6.5.-	ko04141; Genetic Information Processing; Folding, sorting and degradation; Protein processing in endoplasmic reticulum | ko05134; Human Diseases; Infectious diseases: Bacterial; Legionellosis	95.5	1.1e-43	sp|P52885|SAR1_TOBAC	GTP-binding protein SAR1 OS=Nicotiana tabacum GN=SAR1 PE=2 SV=1	PF00025:ADP-ribosylation factor family	--	--	--	--	GO:0005525	GTP binding	At1g56330	Vesicle coat complex COPII, GTPase subunit SAR1
transcript_HQ_TX_pn_transcript20935/f3p0/2666	2666	71	1.4e-227	XP_001781421.1	predicted protein [Physcomitrella patens]	--	--	--	--	-	-	-	-	-	52.1	9.9e-150	sp|Q0WVX5|SSY4_ARATH	Probable starch synthase 4, chloroplastic/amyloplastic OS=Arabidopsis thaliana GN=SS4 PE=2 SV=1	--	--	--	--	--	--	--	--	--
transcript_HQ_TX_pn_transcript15658/f5p0/2807	2807	76.1	1.3e-181	XP_001758982.1	predicted protein [Physcomitrella patens]	76.677	1.48e-38	XM_009408242.2	PREDICTED: Musa acuminata subsp. malaccensis galactan beta-1,4-galactosyltransferase GALS3-like (LOC103989411), mRNA	-	-	-	-	-	48.6	1.1e-109	sp|O22807|GALS1_ARATH	Galactan beta-1,4-galactosyltransferase GALS1 OS=Arabidopsis thaliana GN=GALS1 PE=2 SV=2	--	--	--	--	--	--	--	At4g20170	Extracellular protein with conserved cysteines
transcript_HQ_TX_pn_transcript64095/f2p0/1473	1473	--	--	--	--	--	--	--	--	--	--	--	--	--	--	--	--	--	--	--	--	--	--	--	--	--	--
transcript_HQ_TX_pn_transcript33851/f4p0/2233	2233	84.7	1.9e-156	XP_001763100.1	predicted protein [Physcomitrella patens]	82.209	0	XM_001763048.1	Physcomitrella patens subsp. patens predicted protein (PHYPADRAFT_126453) mRNA, complete cds	K14803	PTC2_3	protein phosphatase PTC2/3	3.1.3.16	-	52	8.2e-89	sp|Q69VD9|P2C57_ORYSJ	Probable protein phosphatase 2C 57 OS=Oryza sativa subsp. japonica GN=Os06g0597200 PE=2 SV=1	PF00481:Protein phosphatase 2C;PF07228:Stage II sporulation protein E (SpoIIE)	--	--	--	--	GO:0003824	catalytic activity	At2g33700	Serine/threonine protein phosphatase
transcript_HQ_TX_pn_transcript70080/f2p0/1201	1201	52.6	2.7e-48	XP_001770325.1	predicted protein [Physcomitrella patens]	--	--	--	--	-	-	-	-	-	35.8	1.3e-11	sp|Q9FKA5|Y5957_ARATH	Uncharacterized protein At5g39570 OS=Arabidopsis thaliana GN=At5g39570 PE=1 SV=1	--	--	--	--	--	--	--	--	--
transcript_HQ_TX_pn_transcript54520/f5p0/1760	1760	100	2.1e-62	XP_001758487.1	predicted protein [Physcomitrella patens]	88.889	2.27e-124	XM_002985834.1	Selaginella moellendorffii hypothetical protein, mRNA	K02183	CALM	calmodulin	-	ko04014; Environmental Information Processing; Signal transduction; Ras signaling pathway | ko04015; Environmental Information Processing; Signal transduction; Rap1 signaling pathway | ko04016; Environmental Information Processing; Signal transduction; MAPK signaling pathway - plant | ko04371; Environmental Information Processing; Signal transduction; Apelin signaling pathway | ko04020; Environme…	96.8	2.6e-61	sp|P62199|CALM1_PETHY	Calmodulin-1 OS=Petunia hybrida GN=CAM81 PE=1 SV=2	--	--	--	--	--	--	--	At3g43810	Calmodulin and related proteins (EF-Hand superfamily)
transcript_HQ_TX_pn_transcript64986/f2p0/1438	1438	83.3	1.1e-59	XP_001778850.1	predicted protein [Physcomitrella patens]	--	--	--	--	-	-	-	-	-	33.5	2e-24	sp|Q9SUT9|RTNLB_ARATH	Reticulon-like protein B2 OS=Arabidopsis thaliana GN=RTNLB2 PE=1 SV=1	PF03239:Iron permease FTR1 family	GO:0006827	high-affinity iron ion transmembrane transport	GO:0016020//GO:0033573	membrane//high-affinity iron permease complex	GO:0005381	iron ion transmembrane transporter activity	At4g11220	Reticulon
transcript_HQ_TX_pn_transcript20748/f4p0/2676	2676	79.9	6.2e-287	XP_001763976.1	ATP-binding cassette transporter, subfamily G, member 4, group WBC protein PpABCG4 [Physcomitrella patens]	--	--	--	--	-	-	-	-	-	56.2	3.1e-191	sp|Q93YS4|AB22G_ARATH	ABC transporter G family member 22 OS=Arabidopsis thaliana GN=ABCG22 PE=1 SV=1	PF01061:ABC-2 type transporter;PF03193:Protein of unknown function, DUF258;PF03176:MMPL family;PF00437:Type II/IV secretion system protein;PF13304:AAA domain, putative AbiEii toxin, Type IV TA system;PF00005:ABC transporter	GO:0006810	transport	GO:0016020	membrane	GO:0016887//GO:0003924//GO:0005525//GO:0005524	ATPase activity//GTPase activity//GTP binding//ATP binding	At3g52310	Transporter, ABC superfamily (Breast cancer resistance protein)
transcript_HQ_TX_pn_transcript13780/f2p0/2994	2994	62.5	2.6e-92	XP_001766547.1	predicted protein [Physcomitrella patens]	75.725	2.07e-27	XR_001540644.1	PREDICTED: Oryza sativa Japonica Group trihelix transcription factor GTL1 (LOC4349118), misc_RNA	-	-	-	-	-	51.4	2.8e-31	sp|Q9C882|GTL1_ARATH	Trihelix transcription factor GTL1 OS=Arabidopsis thaliana GN=GTL1 PE=1 SV=2	PF01862:Pyruvoyl-dependent arginine decarboxylase (PvlArgDC);PF01080:Presenilin	GO:0006527//GO:0016485	arginine catabolic process//protein processing	GO:0016021	integral component of membrane	GO:0004190//GO:0008792	aspartic-type endopeptidase activity//arginine decarboxylase activity	At1g76880	Transcription factor GT-2 and related proteins, contains trihelix DNA-binding/SANT domain
transcript_HQ_TX_pn_transcript54655/f8p0/1728	1728	47	1.3e-40	XP_001765334.1	predicted protein [Physcomitrella patens]	--	--	--	--	--	--	--	--	--	--	--	--	--	--	--	--	--	--	--	--	--	--
transcript_HQ_TX_pn_transcript50532/f20p0/1852	1852	61.2	1.7e-150	XP_001774740.1	predicted protein [Physcomitrella patens]	--	--	--	--	-	-	-	-	-	--	--	--	--	--	--	--	--	--	--	--	--	--
transcript_HQ_TX_pn_transcript47199/f3p0/1940	1940	77.1	1.1e-78	XP_001776353.1	predicted protein [Physcomitrella patens]	79.447	6.78e-145	XM_001776301.1	Physcomitrella patens subsp. patens predicted protein (PHYPADRAFT_220982) mRNA, complete cds	K00942	E2.7.4.8, gmk	guanylate kinase	2.7.4.8	ko00230; Metabolism; Nucleotide metabolism; Purine metabolism	55.1	2.4e-52	sp|Q2QPW1|GMK1_ORYSJ	Guanylate kinase 1 OS=Oryza sativa subsp. japonica GN=GK1 PE=2 SV=2	PF01637:ATPase domain predominantly from Archaea;PF03193:Protein of unknown function, DUF258;PF00910:RNA helicase;PF00005:ABC transporter;PF03266:NTPase;PF01926:50S ribosome-binding GTPase	--	--	--	--	GO:0003723//GO:0003724//GO:0003924//GO:0016887//GO:0098519//GO:0005525//GO:0005524	RNA binding//RNA helicase activity//GTPase activity//ATPase activity//nucleotide phosphatase activity, acting on free nucleotides//GTP binding//ATP binding	At2g41880	Guanylate kinase
transcript_HQ_TX_pn_transcript14710/f6p0/2858	2858	54.7	1.2e-123	BAL46027.1	Dof transcription factor [Physcomitrella patens]	80.1	3.29e-30	XM_011088938.1	PREDICTED: Sesamum indicum cyclic dof factor 1 (LOC105168787), mRNA	-	-	-	-	-	68.8	1.8e-27	sp|Q93ZL5|CDF2_ARATH	Cyclic dof factor 2 OS=Arabidopsis thaliana GN=CDF2 PE=1 SV=2	PF02701:Dof domain, zinc finger	GO:0006355	regulation of transcription, DNA-templated	--	--	GO:0003677	DNA binding	--	--
transcript_HQ_TX_pn_transcript54076/f2p0/1773	1773	89.3	2.8e-264	AHI15953.1	flavonoid 3',5'-hydroxylase [Pohlia nutans]	97.809	0	KF835378.1	Pohlia nutans isolate MFC53800 flavonoid 3',5'-hydroxylase mRNA, complete cds	-	-	-	-	-	40	2.6e-90	sp|Q9SBQ9|F3PH_PETHY	Flavonoid 3'-monooxygenase OS=Petunia hybrida GN=CYP75B2 PE=2 SV=1	PF00067:Cytochrome P450	GO:0055114	oxidation-reduction process	--	--	GO:0016705//GO:0005506//GO:0020037	oxidoreductase activity, acting on paired donors, with incorporation or reduction of molecular oxygen//iron ion binding//heme binding	At5g07990	Cytochrome P450 CYP2 subfamily
transcript_HQ_TX_pn_transcript25156/f35p0/2476	2476	87.9	1e-299	XP_001774863.1	ATP-binding cassette transporter, subfamily F, member 3 protein PpABCF3 [Physcomitrella patens]	84.257	0	XM_001774811.1	Physcomitrella patens subsp. patens ATP-binding cassette transporter, subfamily F, member 3 protein PpABCF3 (ppabcf3) mRNA, complete cds	K06185	ABCF2	ATP-binding cassette, subfamily F, member 2	-	-	73.7	2.1e-250	sp|Q9FJH6|AB1F_ARATH	ABC transporter F family member 1 OS=Arabidopsis thaliana GN=ABCF1 PE=2 SV=1	PF00931:NB-ARC domain;PF03193:Protein of unknown function, DUF258;PF02367:Threonylcarbamoyl adenosine biosynthesis protein TsaE;PF06414:Zeta toxin;PF00910:RNA helicase;PF13304:AAA domain, putative AbiEii toxin, Type IV TA system;PF00005:ABC transporter;PF00004:ATPase family associated with various cellular activities (AAA);PF01926:50S ribosome-binding GTPase	GO:0002949	tRNA threonylcarbamoyladenosine modification	--	--	GO:0043531//GO:0016301//GO:0003924//GO:0003723//GO:0003724//GO:0005524//GO:0005525//GO:0016887	ADP binding//kinase activity//GTPase activity//RNA binding//RNA helicase activity//ATP binding//GTP binding//ATPase activity	At5g60790	Predicted transporter (ABC superfamily)
transcript_HQ_TX_pn_transcript28187/f2p0/2403	2403	65.7	6.3e-81	XP_001751283.1	predicted protein [Physcomitrella patens]	--	--	--	--	-	-	-	-	-	32.9	1.3e-31	sp|F4HT21|IAN9_ARATH	Immune-associated nucleotide-binding protein 9 OS=Arabidopsis thaliana GN=IAN9 PE=2 SV=1	PF04632:Fusaric acid resistance protein family;PF06386:Gas vesicle synthesis protein GvpL/GvpF;PF01496:V-type ATPase 116kDa subunit family ;PF04548:AIG1 family	GO:0015991//GO:0031412//GO:0006810	ATP hydrolysis coupled proton transport//gas vesicle organization//transport	GO:0033179//GO:0005886//GO:0031411	proton-transporting V-type ATPase, V0 domain//plasma membrane//gas vesicle	GO:0015078//GO:0005525	hydrogen ion transmembrane transporter activity//GTP binding	--	--
transcript_HQ_TX_pn_transcript32187/f4p0/2295	2299	63.4	4.6e-105	XP_001780061.1	predicted protein [Physcomitrella patens]	--	--	--	--	K19366	SPG20	spartin	-	ko04144; Cellular Processes; Transport and catabolism; Endocytosis	23.8	1.5e-08	sp|F4JNX2|SDEH4_ARATH	Senescence/dehydration-associated protein At4g35985, chloroplastic OS=Arabidopsis thaliana GN=P85 PE=2 SV=1	--	--	--	--	--	--	--	--	--
transcript_HQ_TX_pn_transcript42863/f2p0/2049	2049	89.3	6.3e-239	XP_001779354.1	predicted protein [Physcomitrella patens]	81.102	0	XM_001779302.1	Physcomitrella patens subsp. patens predicted protein (PHYPADRAFT_147215) mRNA, complete cds	K02492	hemA	glutamyl-tRNA reductase	1.2.1.70	ko00860; Metabolism; Metabolism of cofactors and vitamins; Porphyrin and chlorophyll metabolism	65	1.7e-173	sp|P93111|HEM11_CUCSA	Glutamyl-tRNA reductase 1, chloroplastic OS=Cucumis sativus GN=HEMA1 PE=2 SV=1	PF02254:TrkA-N domain;PF00745:Glutamyl-tRNAGlu reductase, dimerisation domain;PF13241:Putative NAD(P)-binding;PF05201:Glutamyl-tRNAGlu reductase, N-terminal domain	GO:0006813//GO:0019354//GO:0033014//GO:0006779//GO:0055114	potassium ion transport//siroheme biosynthetic process//tetrapyrrole biosynthetic process//porphyrin-containing compound biosynthetic process//oxidation-reduction process	--	--	GO:0008883//GO:0043115//GO:0050661	glutamyl-tRNA reductase activity//precorrin-2 dehydrogenase activity//NADP binding	--	--
transcript_HQ_TX_pn_transcript24592/f2p0/2566	2566	60.9	3.3e-229	XP_001751270.1	predicted protein [Physcomitrella patens]	--	--	--	--	K13754	SLC24A6, NCKX6	solute carrier family 24 (sodium/potassium/calcium exchanger), member 6	-	-	41.8	4.2e-121	sp|Q9SYG9|CCX4_ARATH	Cation/calcium exchanger 4 OS=Arabidopsis thaliana GN=CCX4 PE=2 SV=1	PF01699:Sodium/calcium exchanger protein	GO:0055085	transmembrane transport	GO:0016021	integral component of membrane	--	--	At1g54110_2	K+-dependent Na+:Ca2+ antiporter
transcript_HQ_TX_pn_transcript16770/f5p0/2810	2810	65	5.8e-110	XP_001785739.1	predicted protein [Physcomitrella patens]	83.636	1.49e-33	XM_014764463.1	PREDICTED: Glycine max probable transcription factor PosF21 (LOC780560), transcript variant X2, mRNA	-	-	-	-	-	45.4	2.1e-49	sp|Q69IL4|RF2A_ORYSJ	Transcription factor RF2a OS=Oryza sativa subsp. japonica GN=RF2a PE=1 SV=1	PF07716:Basic region leucine zipper;PF00170:bZIP transcription factor;PF06156:Protein of unknown function (DUF972);PF10186:Vacuolar sorting 38 and autophagy-related subunit 14;PF06005:Protein of unknown function (DUF904);PF03131:bZIP Maf transcription factor	GO:0006260//GO:0090529//GO:0010508//GO:0043093//GO:0006355	DNA replication//cell septum assembly//positive regulation of autophagy//FtsZ-dependent cytokinesis//regulation of transcription, DNA-templated	GO:0005634//GO:0005737	nucleus//cytoplasm	GO:0003700//GO:0003677//GO:0043565	transcription factor activity, sequence-specific DNA binding//DNA binding//sequence-specific DNA binding	--	--
transcript_HQ_TX_pn_transcript22296/f3p0/2610	2611	62.9	1.2e-183	XP_001776979.1	predicted protein [Physcomitrella patens]	--	--	--	--	-	-	-	-	-	26	7.8e-06	sp|F4I9E1|NFD4_ARATH	Protein NUCLEAR FUSION DEFECTIVE 4 OS=Arabidopsis thaliana GN=NFD4 PE=3 SV=1	PF07690:Major Facilitator Superfamily	GO:0055085	transmembrane transport	GO:0016021	integral component of membrane	--	--	--	--
transcript_HQ_TX_pn_transcript9352/f2p0/3285	3285	74.5	8.2e-257	XP_001761711.1	predicted protein [Physcomitrella patens]	--	--	--	--	K04733	IRAK4	interleukin-1 receptor-associated kinase 4	2.7.11.1	ko04064; Environmental Information Processing; Signal transduction; NF-kappa B signaling pathway | ko04620; Organismal Systems; Immune system; Toll-like receptor signaling pathway | ko04624; Organismal Systems; Immune system; Toll and Imd signaling pathway | ko04621; Organismal Systems; Immune system; NOD-like receptor signaling pathway | ko04722; Organismal Systems; Nervous system; Neurotrophin …	38.5	2.3e-108	sp|P93050|RKF3_ARATH	Probable LRR receptor-like serine/threonine-protein kinase RKF3 OS=Arabidopsis thaliana GN=RKF3 PE=2 SV=1	PF07714:Protein tyrosine kinase;PF00069:Protein kinase domain	GO:0006468	protein phosphorylation	--	--	GO:0005524//GO:0004672	ATP binding//protein kinase activity	At2g48010	Serine/threonine protein kinase
transcript_HQ_TX_pn_transcript3088/f2p0/3986	3984	59.6	1.1e-183	XP_001773545.1	predicted protein [Physcomitrella patens]	--	--	--	--	-	-	-	-	-	31.3	2.4e-14	sp|Q28265|KCMA1_CANLF	Calcium-activated potassium channel subunit alpha-1 (Fragment) OS=Canis lupus familiaris GN=KCNMA1 PE=2 SV=2	--	--	--	--	--	--	--	Hs4504853	Ca2+-activated K+ channel Slowpoke, alpha subunit
transcript_HQ_TX_pn_transcript46488/f2p0/1972	1972	93.8	1.2e-74	XP_001771436.1	predicted protein [Physcomitrella patens]	87.137	1.47e-151	XM_001765018.1	Physcomitrella patens subsp. patens predicted protein (PHYPADRAFT_78671) mRNA, complete cds	K06630	YWHAE	14-3-3 protein epsilon	-	ko04011; Environmental Information Processing; Signal transduction; MAPK signaling pathway - yeast | ko04390; Environmental Information Processing; Signal transduction; Hippo signaling pathway | ko04391; Environmental Information Processing; Signal transduction; Hippo signaling pathway - fly | ko04151; Environmental Information Processing; Signal transduction; PI3K-Akt signaling pathway | ko04110…	88.5	2.9e-69	sp|Q9SP07|1433_LILLO	14-3-3-like protein OS=Lilium longiflorum PE=2 SV=1	--	--	--	--	--	--	--	At3g02520	Multifunctional chaperone (14-3-3 family)
transcript_HQ_TX_pn_transcript28797/f2p0/2412	2412	--	--	--	--	--	--	--	--	--	--	--	--	--	--	--	--	--	--	--	--	--	--	--	--	--	--
transcript_HQ_TX_pn_transcript4494/f3p0/3785	3785	52.9	9.1e-143	XP_001772790.1	predicted protein [Physcomitrella patens]	74.953	1.17e-55	XM_001772738.1	Physcomitrella patens subsp. patens predicted protein (PHYPADRAFT_139294) mRNA, complete cds	-	-	-	-	-	32.8	7e-24	sp|Q54GU0|ARSB_DICDI	Putative transporter arsB OS=Dictyostelium discoideum GN=arsB PE=2 SV=1	PF03600:Citrate transporter;PF06450:Bacterial Na+/H+ antiporter B (NhaB);PF02040:Arsenical pump membrane protein;PF00939:Sodium:sulfate symporter transmembrane region	GO:0006814//GO:0015700//GO:0055085	sodium ion transport//arsenite transport//transmembrane transport	GO:0016021//GO:0016020	integral component of membrane//membrane	GO:0015105//GO:0015385//GO:0005215	arsenite transmembrane transporter activity//sodium:proton antiporter activity//transporter activity	At1g02260	Sodium sulfate symporter and related arsenite permeases
transcript_HQ_TX_pn_transcript16956/f2p0/2836	2835	63.1	1.9e-270	XP_001761734.1	predicted protein [Physcomitrella patens]	--	--	--	--	-	-	-	-	-	32.5	2.5e-10	sp|O80462|XLG1_ARATH	Extra-large guanine nucleotide-binding protein 1 OS=Arabidopsis thaliana GN=XLG1 PE=1 SV=2	--	--	--	--	--	--	--	--	--
transcript_HQ_TX_pn_transcript19327/f2p0/2733	2733	44.7	2.3e-87	OAE21970.1	hypothetical protein AXG93_4382s1010 [Marchantia polymorpha subsp. polymorpha]	--	--	--	--	K19327	ANO10, TMEM16K	anoctamin-10	-	-	43	2.8e-75	sp|Q0JJZ6|CACLC_ORYSJ	Anoctamin-like protein Os01g0706700 OS=Oryza sativa subsp. japonica GN=Os01g0706700 PE=2 SV=1	PF06422:CDR ABC transporter;PF01127:Succinate dehydrogenase/Fumarate reductase transmembrane subunit	GO:0006810	transport	GO:0016021	integral component of membrane	GO:0005524//GO:0042626//GO:0016627	ATP binding//ATPase activity, coupled to transmembrane movement of substances//oxidoreductase activity, acting on the CH-CH group of donors	At1g73020	Protein required for meiotic chromosome segregation
transcript_HQ_TX_pn_transcript2310/f4p0/4196	4196	46.8	2e-45	XP_001784742.1	predicted protein [Physcomitrella patens]	--	--	--	--	-	-	-	-	-	27.5	1.2e-13	sp|Q9LF88|Y3304_ARATH	Late embryogenesis abundant protein At3g53040 OS=Arabidopsis thaliana GN=At3g53040 PE=2 SV=1	PF07464:Apolipophorin-III precursor (apoLp-III);PF01442:Apolipoprotein A1/A4/E domain	GO:0006869//GO:0042157	lipid transport//lipoprotein metabolic process	GO:0005576	extracellular region	GO:0008289	lipid binding	CE18875	Uncharacterized conserved protein
transcript_HQ_TX_pn_transcript28148/f3p0/2436	2436	87	3.8e-219	XP_001753757.1	predicted protein [Physcomitrella patens]	75.926	2.31e-165	XM_001758870.1	Physcomitrella patens subsp. patens predicted protein (PHYPADRAFT_105373) mRNA, complete cds	K01580	E4.1.1.15, gadB, gadA, GAD	glutamate decarboxylase	4.1.1.15	ko00650; Metabolism; Carbohydrate metabolism; Butanoate metabolism | ko00250; Metabolism; Amino acid metabolism; Alanine, aspartate and glutamate metabolism | ko00410; Metabolism; Metabolism of other amino acids; beta-Alanine metabolism | ko00430; Metabolism; Metabolism of other amino acids; Taurine and hypotaurine metabolism | ko02024; Cellular Processes; Cellular community - prokaryotes; Quorum…	68.9	2.9e-188	sp|Q9ZPS3|DCE4_ARATH	Glutamate decarboxylase 4 OS=Arabidopsis thaliana GN=GAD4 PE=1 SV=1	PF00282:Pyridoxal-dependent decarboxylase conserved domain	GO:0019752	carboxylic acid metabolic process	--	--	GO:0016831//GO:0030170	carboxy-lyase activity//pyridoxal phosphate binding	At2g02010	Glutamate decarboxylase/sphingosine phosphate lyase
transcript_HQ_TX_pn_transcript24567/f2p0/2517	2518	79.6	5.7e-133	XP_001770695.1	predicted protein [Physcomitrella patens]	--	--	--	--	K03875	SKP2, FBXL1	F-box and leucine-rich repeat protein 1 (S-phase kinase-associated protein 2)	-	ko04120; Genetic Information Processing; Folding, sorting and degradation; Ubiquitin mediated proteolysis | ko04068; Environmental Information Processing; Signal transduction; FoxO signaling pathway | ko04150; Environmental Information Processing; Signal transduction; mTOR signaling pathway | ko04110; Cellular Processes; Cell growth and death; Cell cycle | ko05200; Human Diseases; Cancers: Overvi…	51.2	4.3e-70	sp|Q9LPL4|SKP2A_ARATH	F-box protein SKP2A OS=Arabidopsis thaliana GN=SKP2A PE=1 SV=1	PF13516:Leucine Rich repeat;PF13855:Leucine rich repeat;PF00560:Leucine Rich Repeat;PF00646:F-box domain;PF12937:F-box-like	--	--	--	--	GO:0005515	protein binding	At1g21410	Leucine rich repeat proteins, some proteins contain F-box
transcript_HQ_TX_pn_transcript16339/f2p0/2866	2865	95.3	4.9e-157	XP_001769853.1	predicted protein [Physcomitrella patens]	86.067	0	XM_001769801.1	Physcomitrella patens subsp. patens predicted protein (PHYPADRAFT_135234) mRNA, complete cds	K03798	ftsH, hflB	cell division protease FtsH	3.4.24.-	-	84.7	5.1e-136	sp|Q8W585|FTSH8_ARATH	ATP-dependent zinc metalloprotease FTSH 8, chloroplastic OS=Arabidopsis thaliana GN=FTSH8 PE=1 SV=1	PF00005:ABC transporter;PF02562:PhoH-like protein;PF05496:Holliday junction DNA helicase ruvB N-terminus;PF00004:ATPase family associated with various cellular activities (AAA);PF06480:FtsH Extracellular;PF07728:AAA domain (dynein-related subfamily);PF07724:AAA domain (Cdc48 subfamily);PF06068:TIP49 C-terminus;PF06414:Zeta toxin;PF02367:Threonylcarbamoyl adenosine biosynthesis protein TsaE;PF0015…	GO:0002949//GO:0006355//GO:0019079//GO:0006310//GO:0006281	tRNA threonylcarbamoyladenosine modification//regulation of transcription, DNA-templated//viral genome replication//DNA recombination//DNA repair	GO:0016021	integral component of membrane	GO:0016301//GO:0003678//GO:0016887//GO:0009378//GO:0008134//GO:0004222//GO:0008270//GO:0005524	kinase activity//DNA helicase activity//ATPase activity//four-way junction helicase activity//transcription factor binding//metalloendopeptidase activity//zinc ion binding//ATP binding	At1g06430	AAA+-type ATPase containing the peptidase M41 domain
transcript_HQ_TX_pn_transcript63999/f2p0/1477	1477	83.2	3e-57	XP_001781701.1	predicted protein [Physcomitrella patens]	86.364	3.14e-132	XM_001781649.1	Physcomitrella patens subsp. patens predicted protein (PHYPADRAFT_110528) mRNA, complete cds	K07466	RFA1, RPA1, rpa	replication factor A1	-	ko03030; Genetic Information Processing; Replication and repair; DNA replication | ko03420; Genetic Information Processing; Replication and repair; Nucleotide excision repair | ko03430; Genetic Information Processing; Replication and repair; Mismatch repair | ko03440; Genetic Information Processing; Replication and repair; Homologous recombination | ko03460; Genetic Information Processing; Replic…	61.4	1.3e-37	sp|O49453|Y4844_ARATH	Uncharacterized protein At4g28440 OS=Arabidopsis thaliana GN=At4g28440 PE=1 SV=1	--	--	--	--	--	--	--	--	--
transcript_HQ_TX_pn_transcript27596/f2p0/2448	2450	57.7	3.2e-181	XP_001754228.1	predicted protein [Physcomitrella patens]	--	--	--	--	K13806	DAGL	sn1-specific diacylglycerol lipase	3.1.1.-	ko04925; Organismal Systems; Endocrine system; Aldosterone synthesis and secretion | ko04723; Organismal Systems; Nervous system; Retrograde endocannabinoid signaling | ko04745; Organismal Systems; Sensory system; Phototransduction - fly	25.4	5.1e-07	sp|Q8NCG7|DGLB_HUMAN	Sn1-specific diacylglycerol lipase beta OS=Homo sapiens GN=DAGLB PE=1 SV=2	PF01764:Lipase (class 3)	GO:0006629	lipid metabolic process	--	--	--	--	At2g42450	Predicted lipase/calmodulin-binding heat-shock protein
transcript_HQ_TX_pn_transcript12834/f2p0/3008	3011	87.9	0	XP_001769572.1	predicted protein [Physcomitrella patens]	81.22	0	XM_001781580.1	Physcomitrella patens subsp. patens predicted protein (PHYPADRAFT_197840) mRNA, complete cds	-	-	-	-	-	52.6	3.9e-227	sp|Q9SIC9|PP178_ARATH	Pentatricopeptide repeat-containing protein At2g31400, chloroplastic OS=Arabidopsis thaliana GN=At2g31400 PE=2 SV=1	PF13176:Tetratricopeptide repeat;PF00515:Tetratricopeptide repeat	--	--	--	--	GO:0005515	protein binding	At2g31400	FOG: PPR repeat
transcript_HQ_TX_pn_transcript73062/f2p0/999	999	61	1.3e-19	XP_001763203.1	predicted protein [Physcomitrella patens]	--	--	--	--	-	-	-	-	-	--	--	--	--	--	--	--	--	--	--	--	--	--
transcript_HQ_TX_pn_transcript62367/f17p0/1500	1500	70.8	9.2e-115	XP_001767767.1	predicted protein [Physcomitrella patens]	78.132	1.61e-70	XM_001768930.1	Physcomitrella patens subsp. patens predicted protein (PHYPADRAFT_48243) mRNA, partial cds	-	-	-	-	-	--	--	--	--	PF00130:Phorbol esters/diacylglycerol binding domain (C1 domain);PF00628:PHD-finger	GO:0035556	intracellular signal transduction	--	--	GO:0005515	protein binding	--	--
transcript_HQ_TX_pn_transcript24693/f2p0/2503	2503	91.2	3e-283	XP_001773139.1	predicted protein [Physcomitrella patens]	85.267	0	XM_001771003.1	Physcomitrella patens subsp. patens predicted protein (PHYPADRAFT_136941) mRNA, complete cds	K01610	E4.1.1.49, pckA	phosphoenolpyruvate carboxykinase (ATP)	4.1.1.49	ko01200; Metabolism; Global and overview maps; Carbon metabolism | ko00010; Metabolism; Carbohydrate metabolism; Glycolysis / Gluconeogenesis | ko00020; Metabolism; Carbohydrate metabolism; Citrate cycle (TCA cycle) | ko00620; Metabolism; Carbohydrate metabolism; Pyruvate metabolism | ko00710; Metabolism; Energy metabolism; Carbon fixation in photosynthetic organisms	65.7	6.3e-263	sp|Q9T074|PCKA_ARATH	Phosphoenolpyruvate carboxykinase (ATP) OS=Arabidopsis thaliana GN=PCKA PE=1 SV=1	PF01293:Phosphoenolpyruvate carboxykinase	GO:0006094	gluconeogenesis	--	--	GO:0004612//GO:0005524	phosphoenolpyruvate carboxykinase (ATP) activity//ATP binding	--	--
transcript_HQ_TX_pn_transcript69215/f7p0/1197	1198	69.1	2.8e-106	XP_001775588.1	predicted protein [Physcomitrella patens]	81.25	2.74e-77	XM_001784157.1	Physcomitrella patens subsp. patens predicted protein (PHYPADRAFT_172945) mRNA, complete cds	-	-	-	-	-	25.5	3.1e-10	sp|Q9ZUA5|VIT1_ARATH	Vacuolar iron transporter 1 OS=Arabidopsis thaliana GN=VIT1 PE=2 SV=1	--	--	--	--	--	--	--	At2g01770	Uncharacterized membrane protein
transcript_HQ_TX_pn_transcript10307/f2p0/3211	3211	75.5	2.4e-253	XP_001772712.1	predicted protein [Physcomitrella patens]	76.859	0	XM_001772660.1	Physcomitrella patens subsp. patens predicted protein (PHYPADRAFT_190910) mRNA, complete cds	K10143	RFWD2, COP1	E3 ubiquitin-protein ligase RFWD2	2.3.2.27	ko04120; Genetic Information Processing; Folding, sorting and degradation; Ubiquitin mediated proteolysis | ko04115; Cellular Processes; Cell growth and death; p53 signaling pathway | ko04712; Organismal Systems; Environmental adaptation; Circadian rhythm - plant	57.3	1.2e-186	sp|P43254|COP1_ARATH	E3 ubiquitin-protein ligase COP1 OS=Arabidopsis thaliana GN=COP1 PE=1 SV=2	PF03854:P-11 zinc finger;PF00097:Zinc finger, C3HC4 type (RING finger);PF16685:zinc RING finger of MSL2;PF14634:zinc-RING finger domain;PF11789:Zinc-finger of the MIZ type in Nse subunit;PF00400:WD domain, G-beta repeat;PF13639:Ring finger domain;PF04564:U-box domain;PF12678:RING-H2 zinc finger domain	GO:0016567	protein ubiquitination	--	--	GO:0003723//GO:0061630//GO:0008270//GO:0004842//GO:0005515//GO:0046872	RNA binding//ubiquitin protein ligase activity//zinc ion binding//ubiquitin-protein transferase activity//protein binding//metal ion binding	--	--
transcript_HQ_TX_pn_transcript46826/f2p0/1949	1949	84.4	1.5e-96	XP_001774069.1	predicted protein [Physcomitrella patens]	83.613	8.88e-139	XM_001765786.1	Physcomitrella patens subsp. patens predicted protein (PHYPADRAFT_15892) mRNA, partial cds	K13348	MPV17	protein Mpv17	-	ko04146; Cellular Processes; Transport and catabolism; Peroxisome	24.8	1.5e-06	sp|Q2KIY1|PXMP2_BOVIN	Peroxisomal membrane protein 2 OS=Bos taurus GN=PXMP2 PE=2 SV=3	--	--	--	--	--	--	--	At1g52870	Peroxisomal membrane protein MPV17 and related proteins
transcript_HQ_TX_pn_transcript57024/f7p0/1696	1696	89.2	1.2e-200	XP_001763271.1	predicted protein [Physcomitrella patens]	82.327	0	XM_001763219.1	Physcomitrella patens subsp. patens predicted protein (PHYPADRAFT_109847) mRNA, complete cds	K05907	APR	adenylyl-sulfate reductase (glutathione)	1.8.4.9	ko00920; Metabolism; Energy metabolism; Sulfur metabolism	72.2	5.5e-162	sp|P92979|APR1_ARATH	5'-adenylylsulfate reductase 1, chloroplastic OS=Arabidopsis thaliana GN=APR1 PE=1 SV=2	PF12062:heparan sulfate-N-deacetylase;PF01507:Phosphoadenosine phosphosulfate reductase family;PF00085:Thioredoxin	GO:0045454//GO:0008152	cell redox homeostasis//metabolic process	--	--	GO:0015016//GO:0003824//GO:0016787	[heparan sulfate]-glucosamine N-sulfotransferase activity//catalytic activity//hydrolase activity	At4g21990_1	Phosphoadenosine phosphosulfate reductase
transcript_HQ_TX_pn_transcript75892/f2p0/710	710	59.8	2e-19	XP_001763203.1	predicted protein [Physcomitrella patens]	--	--	--	--	-	-	-	-	-	--	--	--	--	--	--	--	--	--	--	--	--	--
transcript_HQ_TX_pn_transcript14768/f3p0/2956	2956	81	3.7e-123	XP_001761729.1	predicted protein [Physcomitrella patens]	--	--	--	--	K00109	L2HGDH	2-hydroxyglutarate dehydrogenase	1.1.99.2	ko00650; Metabolism; Carbohydrate metabolism; Butanoate metabolism	44.9	4.2e-56	sp|A7SMW7|L2HDH_NEMVE	L-2-hydroxyglutarate dehydrogenase, mitochondrial OS=Nematostella vectensis GN=v1g172254 PE=3 SV=1	PF07992:Pyridine nucleotide-disulphide oxidoreductase;PF13241:Putative NAD(P)-binding;PF03721:UDP-glucose/GDP-mannose dehydrogenase family, NAD binding domain;PF03435:Saccharopine dehydrogenase NADP binding domain;PF01494:FAD binding domain;PF01266:FAD dependent oxidoreductase;PF02254:TrkA-N domain	GO:0006813//GO:0019354//GO:0006779//GO:0055114	potassium ion transport//siroheme biosynthetic process//porphyrin-containing compound biosynthetic process//oxidation-reduction process	--	--	GO:0043115//GO:0051287//GO:0016491//GO:0016616//GO:0071949	precorrin-2 dehydrogenase activity//NAD binding//oxidoreductase activity//oxidoreductase activity, acting on the CH-OH group of donors, NAD or NADP as acceptor//FAD binding	Hs13376331	Predicted FAD-dependent oxidoreductase
transcript_HQ_TX_pn_transcript69672/f15p0/1184	1184	73.1	5.2e-113	XP_001775588.1	predicted protein [Physcomitrella patens]	80.759	5.85e-74	XM_001784157.1	Physcomitrella patens subsp. patens predicted protein (PHYPADRAFT_172945) mRNA, complete cds	-	-	-	-	-	27.5	1.7e-13	sp|Q9ZUA5|VIT1_ARATH	Vacuolar iron transporter 1 OS=Arabidopsis thaliana GN=VIT1 PE=2 SV=1	--	--	--	--	--	--	--	At2g01770	Uncharacterized membrane protein
transcript_HQ_TX_pn_transcript64959/f4p0/1435	1435	81.6	9.4e-32	XP_001782231.1	predicted protein [Physcomitrella patens]	--	--	--	--	-	-	-	-	-	56	4.7e-21	sp|P46518|LEA14_GOSHI	Late embryogenesis abundant protein Lea14-A OS=Gossypium hirsutum GN=LEA14-A PE=2 SV=1	--	--	--	--	--	--	--	--	--
transcript_HQ_TX_pn_transcript36875/f2p0/2167	2167	72.2	3.6e-128	XP_001783843.1	predicted protein [Physcomitrella patens]	75.624	1.3e-127	XM_001783791.1	Physcomitrella patens subsp. patens predicted protein (PHYPADRAFT_152890) mRNA, partial cds	-	-	-	-	-	--	--	--	--	PF01852:START domain	--	--	--	--	GO:0008289	lipid binding	At1g55960	START domain-containing proteins involved in steroidogenesis/phosphatidylcholine transfer
transcript_HQ_TX_pn_transcript10225/f2p0/3163	3161	73.4	1e-155	XP_001768387.1	predicted protein [Physcomitrella patens]	85.87	4.06e-134	XM_001768335.1	Physcomitrella patens subsp. patens predicted protein (PHYPADRAFT_14712) mRNA, partial cds	-	-	-	-	-	56.5	7.5e-112	sp|Q9SWF9|ZFNL_PEA	Zinc finger CCCH domain-containing protein ZFN-like OS=Pisum sativum PE=2 SV=1	PF00642:Zinc finger C-x8-C-x5-C-x3-H type (and similar)	--	--	--	--	GO:0046872	metal ion binding	At3g02830	CCCH-type Zn-finger protein
transcript_HQ_TX_pn_transcript24595/f2p0/2543	2543	84.4	4e-187	XP_001777222.1	predicted protein [Physcomitrella patens]	84.067	0	XM_001754385.1	Physcomitrella patens subsp. patens predicted protein (PHYPADRAFT_115417) mRNA, partial cds	K20889	IRX7, FRA8, F8H	probable glucuronoxylan glucuronosyltransferase IRX7 [EC2.4.1.-]	-	-	58.2	1.4e-121	sp|Q6NMM8|F8H_ARATH	Probable glucuronoxylan glucuronosyltransferase F8H OS=Arabidopsis thaliana GN=F8H PE=2 SV=1	--	--	--	--	--	--	--	At5g22940	Acetylglucosaminyltransferase EXT1/exostosin 1
transcript_HQ_TX_pn_transcript28746/f52p0/2373	2373	92.7	0	XP_001767839.1	predicted protein [Physcomitrella patens]	87.777	0	KP087877.1	Bryum argenteum heat shock protein 70 (HSP70-1) mRNA, complete cds	K03283	HSPA1_8	heat shock 70kDa protein 1/8	-	ko03040; Genetic Information Processing; Transcription; Spliceosome | ko04141; Genetic Information Processing; Folding, sorting and degradation; Protein processing in endoplasmic reticulum | ko04010; Environmental Information Processing; Signal transduction; MAPK signaling pathway | ko04144; Cellular Processes; Transport and catabolism; Endocytosis | ko04612; Organismal Systems; Immune system; An…	85.8	3.7e-305	sp|P22953|MD37E_ARATH	Probable mediator of RNA polymerase II transcription subunit 37e OS=Arabidopsis thaliana GN=MED37E PE=1 SV=3	PF06723:MreB/Mbl protein;PF02782:FGGY family of carbohydrate kinases, C-terminal domain	GO:0005975//GO:0000902	carbohydrate metabolic process//cell morphogenesis	--	--	GO:0016773	phosphotransferase activity, alcohol group as acceptor	At5g02500	Molecular chaperones HSP70/HSC70, HSP70 superfamily
transcript_HQ_TX_pn_transcript3446/f4p0/3928	3928	81.6	0	XP_001752167.1	predicted protein [Physcomitrella patens]	--	--	--	--	K15535	PWD	phosphoglucan, water dikinase	2.7.9.5	-	54	0	sp|Q6ZY51|PWD_ARATH	Phosphoglucan, water dikinase, chloroplastic OS=Arabidopsis thaliana GN=GWD3 PE=1 SV=1	PF00686:Starch binding domain;PF01326:Pyruvate phosphate dikinase, PEP/pyruvate binding domain;PF01835:MG2 domain	GO:0016310	phosphorylation	--	--	GO:2001070//GO:0005524//GO:0004866//GO:0016301	starch binding//ATP binding//endopeptidase inhibitor activity//kinase activity	--	--
transcript_HQ_TX_pn_transcript51110/f2p0/1850	1850	93.8	1.5e-255	XP_002964737.1	hypothetical protein SELMODRAFT_270468 [Selaginella moellendorffii]	82.934	0	XM_012986278.1	PREDICTED: Erythranthe guttatus polyubiquitin-like (LOC105962012), transcript variant X2, mRNA	K08770	UBC	ubiquitin C	-	ko03320; Organismal Systems; Endocrine system; PPAR signaling pathway	98.7	2.6e-250	sp|P0CH04|UBI1P_PETCR	Polyubiquitin OS=Petroselinum crispum GN=PCUBI4-1 PE=2 SV=1	PF04452:RNA methyltransferase;PF14560:Ubiquitin-like domain;PF00240:Ubiquitin family	GO:0006364	rRNA processing	--	--	GO:0008168//GO:0005515	methyltransferase activity//protein binding	Hs16163829	Ubiquitin and ubiquitin-like proteins
transcript_HQ_TX_pn_transcript67512/f3p0/1329	1329	80.8	2.4e-66	XP_001755880.1	predicted protein [Physcomitrella patens]	--	--	--	--	-	-	-	-	-	--	--	--	--	--	--	--	--	--	--	--	--	--
transcript_HQ_TX_pn_transcript53569/f8p0/1782	1782	--	--	--	--	--	--	--	--	--	--	--	--	--	--	--	--	--	--	--	--	--	--	--	--	--	--
transcript_HQ_TX_pn_transcript76126/f6p0/666	666	92	3.9e-57	XP_001767889.1	predicted protein [Physcomitrella patens]	83.178	3.09e-104	XM_001767837.1	Physcomitrella patens subsp. patens predicted protein (PHYPADRAFT_186747) mRNA, complete cds	K08738	CYC	cytochrome c	-	ko00920; Metabolism; Energy metabolism; Sulfur metabolism | ko02020; Environmental Information Processing; Signal transduction; Two-component system | ko04210; Cellular Processes; Cell growth and death; Apoptosis | ko04214; Cellular Processes; Cell growth and death; Apoptosis - fly | ko04215; Cellular Processes; Cell growth and death; Apoptosis - multiple species | ko04115; Cellular Processes; Ce…	79.3	1.1e-49	sp|P00074|CYC_GINBI	Cytochrome c OS=Ginkgo biloba PE=1 SV=1	PF00034:Cytochrome c;PF13442:Cytochrome C oxidase, cbb3-type, subunit III	--	--	--	--	GO:0009055//GO:0020037	electron carrier activity//heme binding	At1g22840	Cytochrome c
transcript_HQ_TX_pn_transcript77170/f2p0/463	463	80	1.2e-09	XP_001754190.1	predicted protein [Physcomitrella patens]	89.773	4.86e-56	XM_001769031.1	Physcomitrella patens subsp. patens predicted protein (PHYPADRAFT_233907) mRNA, complete cds	-	-	-	-	-	--	--	--	--	--	--	--	--	--	--	--	--	--
transcript_HQ_TX_pn_transcript25012/f4p0/2449	2449	68.7	2.7e-180	XP_001782645.1	predicted protein [Physcomitrella patens]	81.686	4.92e-177	XM_001782593.1	Physcomitrella patens subsp. patens predicted protein (PHYPADRAFT_151423) mRNA, complete cds	-	-	-	-	-	--	--	--	--	--	--	--	--	--	--	--	--	--
transcript_HQ_TX_pn_transcript63022/f35p0/1499	1499	41.8	5.2e-49	XP_017610727.1	PREDICTED: short-chain dehydrogenase TIC 32, chloroplastic-like [Gossypium arboreum]	--	--	--	--	K19329	WWOX	WW domain-containing oxidoreductase	-	-	48.5	6.5e-66	sp|Q03326|OXIR_STRAT	Probable oxidoreductase OS=Streptomyces antibioticus PE=3 SV=1	PF02882:Tetrahydrofolate dehydrogenase/cyclohydrolase, NAD(P)-binding domain	GO:0055114//GO:0009396	oxidation-reduction process//folic acid-containing compound biosynthetic process	--	--	GO:0004488//GO:0003824	methylenetetrahydrofolate dehydrogenase (NADP+) activity//catalytic activity	At4g11410	Dehydrogenases with different specificities (related to short-chain alcohol dehydrogenases)
transcript_HQ_TX_pn_transcript39423/f5p0/2083	2083	74.3	6.3e-146	XP_001764394.1	GA 3-oxidase [Physcomitrella patens]	--	--	--	--	-	-	-	-	-	35.8	8.3e-43	sp|Q39103|G3OX1_ARATH	Gibberellin 3-beta-dioxygenase 1 OS=Arabidopsis thaliana GN=GA3OX1 PE=1 SV=2	PF03171:2OG-Fe(II) oxygenase superfamily	GO:0055114	oxidation-reduction process	--	--	GO:0016491	oxidoreductase activity	At1g15550	Iron/ascorbate family oxidoreductases
transcript_HQ_TX_pn_transcript42456/f4p0/2042	2042	62	2e-120	XP_001768423.1	predicted protein [Physcomitrella patens]	81.296	5.48e-151	XM_001768371.1	Physcomitrella patens subsp. patens predicted protein (PHYPADRAFT_166085) mRNA, complete cds	K13806	DAGL	sn1-specific diacylglycerol lipase	3.1.1.-	ko04925; Organismal Systems; Endocrine system; Aldosterone synthesis and secretion | ko04723; Organismal Systems; Nervous system; Retrograde endocannabinoid signaling | ko04745; Organismal Systems; Sensory system; Phototransduction - fly	28.7	1.4e-10	sp|P0C1S9|DGLB_RAT	Sn1-specific diacylglycerol lipase beta OS=Rattus norvegicus GN=Daglb PE=1 SV=1	PF02230:Phospholipase/Carboxylesterase;PF01764:Lipase (class 3);PF07819:PGAP1-like protein	GO:0006629	lipid metabolic process	--	--	GO:0016787//GO:0016788	hydrolase activity//hydrolase activity, acting on ester bonds	At2g42450	Predicted lipase/calmodulin-binding heat-shock protein
transcript_HQ_TX_pn_transcript69922/f10p0/1194	1194	83.8	9.6e-123	XP_001768710.1	predicted protein [Physcomitrella patens]	--	--	--	--	-	-	-	-	-	49.2	3.6e-59	sp|Q9S9Z7|P2C10_ARATH	Probable protein phosphatase 2C 10 OS=Arabidopsis thaliana GN=At1g34750 PE=2 SV=1	PF00481:Protein phosphatase 2C;PF07228:Stage II sporulation protein E (SpoIIE)	--	--	--	--	GO:0003824	catalytic activity	At1g34750	Serine/threonine protein phosphatase
transcript_HQ_TX_pn_transcript67624/f9p0/1306	1306	94.8	2.8e-131	XP_001784121.1	predicted protein [Physcomitrella patens]	74.449	3.89e-71	XM_004304642.2	PREDICTED: Fragaria vesca subsp. vesca succinate dehydrogenase [ubiquinone] iron-sulfur subunit 2, mitochondrial-like (LOC101292144), mRNA	K00235	SDHB, SDH2	succinate dehydrogenase (ubiquinone) iron-sulfur subunit	1.3.5.1	ko01200; Metabolism; Global and overview maps; Carbon metabolism | ko00020; Metabolism; Carbohydrate metabolism; Citrate cycle (TCA cycle) | ko00190; Metabolism; Energy metabolism; Oxidative phosphorylation | ko05010; Human Diseases; Neurodegenerative diseases; Alzheimer's disease | ko05012; Human Diseases; Neurodegenerative diseases; Parkinson's disease | ko05016; Human Diseases; Neurodegenerati…	76.1	1.8e-104	sp|Q8LB02|SDHB2_ARATH	Succinate dehydrogenase [ubiquinone] iron-sulfur subunit 2, mitochondrial OS=Arabidopsis thaliana GN=SDH2-2 PE=1 SV=2	PF13085:2Fe-2S iron-sulfur cluster binding domain;PF00111:2Fe-2S iron-sulfur cluster binding domain	--	--	--	--	GO:0009055//GO:0051536	electron carrier activity//iron-sulfur cluster binding	At5g40650	Succinate dehydrogenase, Fe-S protein subunit
transcript_HQ_TX_pn_transcript68149/f2p0/1216	1210	32.9	4.1e-12	XP_001783915.1	predicted protein [Physcomitrella patens]	--	--	--	--	-	-	-	-	-	--	--	--	--	PF00001:7 transmembrane receptor (rhodopsin family)	GO:0007186	G-protein coupled receptor signaling pathway	GO:0016021	integral component of membrane	GO:0004930	G-protein coupled receptor activity	--	--
transcript_HQ_TX_pn_transcript15190/f5p0/2902	2902	85.1	2e-73	AAG22831.1	hemoglobin [Ceratodon purpureus]	85.983	7.94e-141	AF309562.1	Ceratodon purpureus hemoglobin mRNA, complete cds	-	-	-	-	-	81.2	2.2e-70	sp|Q9M630|HBL0_PHYPA	Non-symbiotic hemoglobin 0 OS=Physcomitrella patens subsp. patens GN=GLB0 PE=2 SV=1	PF00042:Globin	--	--	--	--	GO:0020037//GO:0019825	heme binding//oxygen binding	At2g16060	Globins and related hemoproteins
transcript_HQ_TX_pn_transcript19085/f2p0/2671	2671	78.2	2.7e-173	XP_001759112.1	gibberellin 20-oxidase [Physcomitrella patens]	--	--	--	--	-	-	-	-	-	35.8	1.5e-49	sp|O04706|GAO1B_WHEAT	Gibberellin 20 oxidase 1-B OS=Triticum aestivum GN=GA20ox1B PE=2 SV=1	PF03171:2OG-Fe(II) oxygenase superfamily	GO:0055114	oxidation-reduction process	--	--	GO:0016491	oxidoreductase activity	At4g25420	Iron/ascorbate family oxidoreductases
transcript_HQ_TX_pn_transcript49430/f2p0/1884	1884	83.7	4.6e-111	XP_001775591.1	predicted protein [Physcomitrella patens]	--	--	--	--	K14156	CHK	choline/ethanolamine kinase [EC:2.7.1.32 2.7.1.82]	2.7.1.32,2.7.1.82	ko00564; Metabolism; Lipid metabolism; Glycerophospholipid metabolism | ko05231; Human Diseases; Cancers: Overview; Choline metabolism in cancer	46.9	1e-63	sp|Q8L518|CK2_ARATH	Probable choline kinase 2 OS=Arabidopsis thaliana GN=At1g74320 PE=2 SV=1	PF00069:Protein kinase domain;PF10591:Secreted protein acidic and rich in cysteine Ca binding region;PF04655:Aminoglycoside/hydroxyurea antibiotic resistance kinase	GO:0007165//GO:0006468//GO:0019748	signal transduction//protein phosphorylation//secondary metabolic process	GO:0005578	proteinaceous extracellular matrix	GO:0016773//GO:0005524//GO:0005509//GO:0004672	phosphotransferase activity, alcohol group as acceptor//ATP binding//calcium ion binding//protein kinase activity	At1g74320	Choline kinase
transcript_HQ_TX_pn_transcript60999/f52p0/1539	1539	72.5	2.8e-74	XP_001774292.1	predicted protein [Physcomitrella patens]	--	--	--	--	--	--	--	--	--	--	--	--	--	PF00335:Tetraspanin family;PF07086:Jagunal, ER re-organisation during oogenesis;PF04103:CD20-like family	GO:0007029	endoplasmic reticulum organization	GO:0005789//GO:0016021	endoplasmic reticulum membrane//integral component of membrane	--	--	--	--
transcript_HQ_TX_pn_transcript73949/f2p0/925	924	81	8.7e-39	XP_001761140.1	predicted protein [Physcomitrella patens]	--	--	--	--	-	-	-	-	-	33	1e-13	sp|Q41050|OEP16_PEA	Outer envelope pore protein 16, chloroplastic OS=Pisum sativum GN=OEP16 PE=1 SV=1	--	--	--	--	--	--	--	--	--
transcript_HQ_TX_pn_transcript17178/f2p0/2797	2797	73.1	4.4e-126	XP_001777060.1	predicted protein [Physcomitrella patens]	75.519	2.95e-90	XM_001775764.1	Physcomitrella patens subsp. patens predicted protein (PHYPADRAFT_15768) mRNA, partial cds	-	-	-	-	-	38	9.1e-53	sp|C0LGR6|Y4291_ARATH	Probable LRR receptor-like serine/threonine-protein kinase At4g29180 OS=Arabidopsis thaliana GN=At4g29180 PE=2 SV=2	PF07714:Protein tyrosine kinase;PF00069:Protein kinase domain;PF02316:Mu DNA-binding domain	GO:0006468	protein phosphorylation	--	--	GO:0003677//GO:0004672//GO:0005524	DNA binding//protein kinase activity//ATP binding	At3g19300	Serine/threonine protein kinase
transcript_HQ_TX_pn_transcript72263/f2p0/1039	1039	--	--	--	--	--	--	--	--	--	--	--	--	--	--	--	--	--	PF07174:Fibronectin-attachment protein (FAP)	--	--	GO:0005576	extracellular region	GO:0050840	extracellular matrix binding	--	--
transcript_HQ_TX_pn_transcript71161/f5p0/1127	1127	51.6	1e-49	XP_001751393.1	predicted protein [Physcomitrella patens]	--	--	--	--	-	-	-	-	-	--	--	--	--	PF11770:GRB2-binding adapter (GAPT);PF01442:Apolipoprotein A1/A4/E domain;PF08074:CHDCT2 (NUC038) domain	GO:0006355//GO:0006869//GO:0042157	regulation of transcription, DNA-templated//lipid transport//lipoprotein metabolic process	GO:0005634//GO:0005576//GO:0016021	nucleus//extracellular region//integral component of membrane	GO:0008289//GO:0016818//GO:0008270//GO:0005524//GO:0003677	lipid binding//hydrolase activity, acting on acid anhydrides, in phosphorus-containing anhydrides//zinc ion binding//ATP binding//DNA binding	CE18875	Uncharacterized conserved protein
transcript_HQ_TX_pn_transcript27110/f3p0/2462	2462	90.1	0	XP_001767839.1	predicted protein [Physcomitrella patens]	87.569	0	KP087877.1	Bryum argenteum heat shock protein 70 (HSP70-1) mRNA, complete cds	K03283	HSPA1_8	heat shock 70kDa protein 1/8	-	ko03040; Genetic Information Processing; Transcription; Spliceosome | ko04141; Genetic Information Processing; Folding, sorting and degradation; Protein processing in endoplasmic reticulum | ko04010; Environmental Information Processing; Signal transduction; MAPK signaling pathway | ko04144; Cellular Processes; Transport and catabolism; Endocytosis | ko04612; Organismal Systems; Immune system; An…	84.1	7.7e-298	sp|P27322|HSP72_SOLLC	Heat shock cognate 70 kDa protein 2 OS=Solanum lycopersicum GN=HSC-2 PE=2 SV=1	PF06723:MreB/Mbl protein;PF02782:FGGY family of carbohydrate kinases, C-terminal domain	GO:0005975//GO:0000902	carbohydrate metabolic process//cell morphogenesis	--	--	GO:0016773	phosphotransferase activity, alcohol group as acceptor	At5g02500	Molecular chaperones HSP70/HSC70, HSP70 superfamily
transcript_HQ_TX_pn_transcript10632/f4p0/3165	3165	78.8	6.3e-198	XP_001752543.1	predicted protein [Physcomitrella patens]	79.923	0	XM_001770730.1	Physcomitrella patens subsp. patens predicted protein (PHYPADRAFT_43801) mRNA, partial cds	-	-	-	-	-	32.9	3.9e-44	sp|Q6VN19|RBP10_MOUSE	Ran-binding protein 10 OS=Mus musculus GN=Ranbp10 PE=1 SV=2	PF00622:SPRY domain	--	--	--	--	GO:0005515	protein binding	At1g35470	SPRY domain-containing proteins
transcript_HQ_TX_pn_transcript43480/f69p0/1979	1979	88.9	2.8e-276	XP_001778803.1	predicted protein [Physcomitrella patens]	81.295	0	XM_001778751.1	Physcomitrella patens subsp. patens predicted protein (PHYPADRAFT_195698) mRNA, complete cds	K15397	KCS	3-ketoacyl-CoA synthase	2.3.1.199	ko00062; Metabolism; Lipid metabolism; Fatty acid elongation	69.1	1e-207	sp|O48780|KCS11_ARATH	3-ketoacyl-CoA synthase 11 OS=Arabidopsis thaliana GN=KCS11 PE=1 SV=1	PF08392:FAE1/Type III polyketide synthase-like protein;PF08545:3-Oxoacyl-[acyl-carrier-protein (ACP)] synthase III	GO:0006633	fatty acid biosynthetic process	GO:0016020	membrane	GO:0016747//GO:0004315	transferase activity, transferring acyl groups other than amino-acyl groups//3-oxoacyl-[acyl-carrier-protein] synthase activity	--	--
transcript_HQ_TX_pn_transcript28615/f2p0/2419	2419	89.4	8.2e-121	XP_001769870.1	predicted protein [Physcomitrella patens]	79.241	0	JN049609.1	Physcomitrella patens isolate Pp1s4_386V6.1 putative ribosomal S6 kinase mRNA, complete cds	K04688	RPS6KB	ribosomal protein S6 kinase beta	2.7.11.1	ko04012; Environmental Information Processing; Signal transduction; ErbB signaling pathway | ko04350; Environmental Information Processing; Signal transduction; TGF-beta signaling pathway | ko04371; Environmental Information Processing; Signal transduction; Apelin signaling pathway | ko04066; Environmental Information Processing; Signal transduction; HIF-1 signaling pathway | ko04151; Environment…	66.5	4.1e-86	sp|Q39030|KPK2_ARATH	Serine/threonine-protein kinase AtPK2/AtPK19 OS=Arabidopsis thaliana GN=ATPK2 PE=1 SV=2	PF00069:Protein kinase domain;PF07714:Protein tyrosine kinase	GO:0006468	protein phosphorylation	--	--	GO:0004672//GO:0005524	protein kinase activity//ATP binding	At3g08720	Ribosomal protein S6 kinase and related proteins
transcript_HQ_TX_pn_transcript64570/f10p0/1411	1411	41.8	4.9e-49	XP_017610727.1	PREDICTED: short-chain dehydrogenase TIC 32, chloroplastic-like [Gossypium arboreum]	--	--	--	--	K19329	WWOX	WW domain-containing oxidoreductase	-	-	48.5	6.2e-66	sp|Q03326|OXIR_STRAT	Probable oxidoreductase OS=Streptomyces antibioticus PE=3 SV=1	PF02882:Tetrahydrofolate dehydrogenase/cyclohydrolase, NAD(P)-binding domain	GO:0009396//GO:0055114	folic acid-containing compound biosynthetic process//oxidation-reduction process	--	--	GO:0003824//GO:0004488	catalytic activity//methylenetetrahydrofolate dehydrogenase (NADP+) activity	At4g11410	Dehydrogenases with different specificities (related to short-chain alcohol dehydrogenases)
transcript_HQ_TX_pn_transcript48286/f13p0/1908	1908	61.2	1.7e-150	XP_001774740.1	predicted protein [Physcomitrella patens]	--	--	--	--	-	-	-	-	-	--	--	--	--	--	--	--	--	--	--	--	--	--
transcript_HQ_TX_pn_transcript43645/f4p0/2019	2019	61.9	2.7e-149	XP_001774740.1	predicted protein [Physcomitrella patens]	--	--	--	--	-	-	-	-	-	--	--	--	--	--	--	--	--	--	--	--	--	--
transcript_HQ_TX_pn_transcript59006/f5p0/1639	1639	86.6	2.7e-75	XP_001752070.1	predicted protein [Physcomitrella patens]	--	--	--	--	K13448	CML	calcium-binding protein CML	-	ko04626; Organismal Systems; Environmental adaptation; Plant-pathogen interaction	66.2	3.9e-48	sp|Q9M8U1|CML18_ARATH	Probable calcium-binding protein CML18 OS=Arabidopsis thaliana GN=CML18 PE=1 SV=1	PF13499:EF-hand domain pair;PF13202:EF hand;PF13405:EF-hand domain;PF00036:EF hand;PF13833:EF-hand domain pair;PF10591:Secreted protein acidic and rich in cysteine Ca binding region;PF12763:Cytoskeletal-regulatory complex EF hand	GO:0007165	signal transduction	GO:0005578	proteinaceous extracellular matrix	GO:0005509//GO:0005515	calcium ion binding//protein binding	At3g03000	Calmodulin and related proteins (EF-Hand superfamily)
transcript_HQ_TX_pn_transcript20700/f2p0/2685	2685	70.1	7e-113	XP_001763849.1	predicted protein [Physcomitrella patens]	80.348	1.34e-78	XM_001754704.1	Physcomitrella patens subsp. patens predicted protein (PHYPADRAFT_23278) mRNA, partial cds	K10950	ERO1L	ERO1-like protein alpha	1.8.4.-	ko04141; Genetic Information Processing; Folding, sorting and degradation; Protein processing in endoplasmic reticulum | ko05110; Human Diseases; Infectious diseases: Bacterial; Vibrio cholerae infection	58.4	8.4e-80	sp|Q9C7S7|ERO1_ARATH	Endoplasmic reticulum oxidoreductin-1 OS=Arabidopsis thaliana GN=AERO1 PE=1 SV=1	PF04137:Endoplasmic Reticulum Oxidoreductin 1 (ERO1)	GO:0055114	oxidation-reduction process	GO:0005783	endoplasmic reticulum	GO:0016671//GO:0003756	oxidoreductase activity, acting on a sulfur group of donors, disulfide as acceptor//protein disulfide isomerase activity	At1g72280	Endoplasmic reticulum membrane-associated oxidoreductin involved in disulfide bond formation
transcript_HQ_TX_pn_transcript35246/f13p0/2162	2163	90.6	3.9e-239	XP_001754386.1	predicted protein [Physcomitrella patens]	82.713	0	XM_001754334.1	Physcomitrella patens subsp. patens predicted protein (PHYPADRAFT_115492) mRNA, complete cds	K02492	hemA	glutamyl-tRNA reductase	1.2.1.70	ko00860; Metabolism; Metabolism of cofactors and vitamins; Porphyrin and chlorophyll metabolism	65	2.3e-173	sp|P93111|HEM11_CUCSA	Glutamyl-tRNA reductase 1, chloroplastic OS=Cucumis sativus GN=HEMA1 PE=2 SV=1	PF02254:TrkA-N domain;PF00745:Glutamyl-tRNAGlu reductase, dimerisation domain;PF05201:Glutamyl-tRNAGlu reductase, N-terminal domain	GO:0033014//GO:0006813//GO:0055114	tetrapyrrole biosynthetic process//potassium ion transport//oxidation-reduction process	--	--	GO:0050661//GO:0008883	NADP binding//glutamyl-tRNA reductase activity	--	--
transcript_HQ_TX_pn_transcript44285/f3p0/2020	2020	96.9	9.6e-200	XP_001778501.1	predicted protein [Physcomitrella patens]	76.019	1.58e-116	XM_017554834.1	PREDICTED: Vigna angularis serine/threonine-protein kinase SAPK10 (LOC108322673), transcript variant X1, mRNA	K14498	SNRK2	serine/threonine-protein kinase SRK2	2.7.11.1	ko04016; Environmental Information Processing; Signal transduction; MAPK signaling pathway - plant | ko04075; Environmental Information Processing; Signal transduction; Plant hormone signal transduction	80.5	3e-162	sp|Q940H6|SRK2E_ARATH	Serine/threonine-protein kinase SRK2E OS=Arabidopsis thaliana GN=SRK2E PE=1 SV=1	PF06293:Lipopolysaccharide kinase (Kdo/WaaP) family;PF07714:Protein tyrosine kinase;PF00069:Protein kinase domain	GO:0006468	protein phosphorylation	GO:0016020	membrane	GO:0005524//GO:0016773//GO:0004672	ATP binding//phosphotransferase activity, alcohol group as acceptor//protein kinase activity	At4g33950	Serine/threonine protein kinase
transcript_HQ_TX_pn_transcript7509/f2p0/3437	3437	82.7	2e-120	XP_001761729.1	predicted protein [Physcomitrella patens]	--	--	--	--	K00109	L2HGDH	2-hydroxyglutarate dehydrogenase	1.1.99.2	ko00650; Metabolism; Carbohydrate metabolism; Butanoate metabolism	44.9	4.4e-57	sp|A7SMW7|L2HDH_NEMVE	L-2-hydroxyglutarate dehydrogenase, mitochondrial OS=Nematostella vectensis GN=v1g172254 PE=3 SV=1	PF13241:Putative NAD(P)-binding;PF03721:UDP-glucose/GDP-mannose dehydrogenase family, NAD binding domain;PF07992:Pyridine nucleotide-disulphide oxidoreductase;PF03435:Saccharopine dehydrogenase NADP binding domain;PF01494:FAD binding domain;PF01266:FAD dependent oxidoreductase;PF02254:TrkA-N domain	GO:0019354//GO:0006813//GO:0006779//GO:0055114	siroheme biosynthetic process//potassium ion transport//porphyrin-containing compound biosynthetic process//oxidation-reduction process	--	--	GO:0051287//GO:0043115//GO:0016491//GO:0071949//GO:0016616	NAD binding//precorrin-2 dehydrogenase activity//oxidoreductase activity//FAD binding//oxidoreductase activity, acting on the CH-OH group of donors, NAD or NADP as acceptor	Hs13376331	Predicted FAD-dependent oxidoreductase
transcript_HQ_TX_pn_transcript65838/f2p0/1432	1433	81.2	1.1e-128	XP_001764254.1	predicted protein [Physcomitrella patens]	82.567	0	XM_001764202.1	Physcomitrella patens subsp. patens predicted protein (PHYPADRAFT_109889) mRNA, complete cds	K15040	VDAC2	voltage-dependent anion channel protein 2	-	ko04020; Environmental Information Processing; Signal transduction; Calcium signaling pathway | ko04022; Environmental Information Processing; Signal transduction; cGMP-PKG signaling pathway | ko04621; Organismal Systems; Immune system; NOD-like receptor signaling pathway | ko05012; Human Diseases; Neurodegenerative diseases; Parkinson's disease | ko05016; Human Diseases; Neurodegenerative diseas…	26.8	4.7e-21	sp|Q9FKM2|VDAC4_ARATH	Mitochondrial outer membrane protein porin 4 OS=Arabidopsis thaliana GN=VDAC4 PE=1 SV=1	PF01459:Eukaryotic porin	GO:0055085	transmembrane transport	GO:0005741	mitochondrial outer membrane	--	--	At5g57490	Porin/voltage-dependent anion-selective channel protein
transcript_HQ_TX_pn_transcript8043/f2p0/3392	3393	67.1	6e-146	XP_001778783.1	predicted protein [Physcomitrella patens]	--	--	--	--	-	-	-	-	-	59.1	5.4e-124	sp|Q9FN03|UVR8_ARATH	Ultraviolet-B receptor UVR8 OS=Arabidopsis thaliana GN=UVR8 PE=1 SV=1	--	--	--	--	--	--	--	At5g63860	FOG: RCC1 domain
transcript_HQ_TX_pn_transcript37146/f15p0/2123	2124	70.2	2.2e-29	XP_001770012.1	predicted protein [Physcomitrella patens]	83.582	1.39e-62	XM_001769960.1	Physcomitrella patens subsp. patens predicted protein (PHYPADRAFT_18841) mRNA, partial cds	-	-	-	-	-	39.7	1e-19	sp|Q0JQF7|DRE2A_ORYSJ	Dehydration-responsive element-binding protein 2A OS=Oryza sativa subsp. japonica GN=DREB2A PE=2 SV=1	PF00847:AP2 domain	GO:0006355	regulation of transcription, DNA-templated	--	--	GO:0003700	transcription factor activity, sequence-specific DNA binding	--	--
transcript_HQ_TX_pn_transcript61462/f2p0/1552	1552	71.8	4.6e-77	XP_001767012.1	predicted protein [Physcomitrella patens]	78.646	4.95e-26	XM_001766960.1	Physcomitrella patens subsp. patens predicted protein (PHYPADRAFT_213389) mRNA, complete cds	K14496	PYL	abscisic acid receptor PYR/PYL family	-	ko04016; Environmental Information Processing; Signal transduction; MAPK signaling pathway - plant | ko04075; Environmental Information Processing; Signal transduction; Plant hormone signal transduction	57.2	4.4e-49	sp|O80920|PYL4_ARATH	Abscisic acid receptor PYL4 OS=Arabidopsis thaliana GN=PYL4 PE=1 SV=1	PF00407:Pathogenesis-related protein Bet v I family	GO:0009607//GO:0006952	response to biotic stimulus//defense response	--	--	--	--	--	--
transcript_HQ_TX_pn_transcript51994/f2p0/1828	1828	60.7	1.9e-45	XP_001763400.1	predicted protein [Physcomitrella patens]	--	--	--	--	-	-	-	-	-	53.5	2.7e-21	sp|Q39127|TINY_ARATH	Ethylene-responsive transcription factor TINY OS=Arabidopsis thaliana GN=TINY PE=2 SV=1	PF00847:AP2 domain	GO:0006355	regulation of transcription, DNA-templated	--	--	GO:0003700	transcription factor activity, sequence-specific DNA binding	--	--
transcript_HQ_TX_pn_transcript23900/f11p0/2540	2540	36.8	8.9e-102	GAQ82912.1	hypothetical protein KFL_001290020 [Klebsormidium flaccidum]	--	--	--	--	-	-	-	-	-	30.7	1.3e-10	sp|Q5U2S3|ZUFSP_RAT	Zinc finger with UFM1-specific peptidase domain protein OS=Rattus norvegicus GN=Zufsp PE=2 SV=1	PF00569:Zinc finger, ZZ type	--	--	--	--	GO:0008270	zinc ion binding	At5g24680	Uncharacterized conserved protein
transcript_HQ_TX_pn_transcript42781/f2p0/2006	2006	82.3	1.9e-179	XP_001782312.1	predicted protein [Physcomitrella patens]	--	--	--	--	K05894	OPR	12-oxophytodienoic acid reductase	1.3.1.42	ko00592; Metabolism; Lipid metabolism; alpha-Linolenic acid metabolism	60.1	1.2e-128	sp|Q9XG54|OPR1_SOLLC	12-oxophytodienoate reductase 1 OS=Solanum lycopersicum GN=OPR1 PE=1 SV=1	PF00724:NADH:flavin oxidoreductase / NADH oxidase family	GO:0055114	oxidation-reduction process	--	--	GO:0010181//GO:0016491	FMN binding//oxidoreductase activity	At1g76690	NADH:flavin oxidoreductase/12-oxophytodienoate reductase
transcript_HQ_TX_pn_transcript17757/f3p0/2794	2794	51.2	1.5e-73	XP_001782519.1	predicted protein [Physcomitrella patens]	--	--	--	--	-	-	-	-	-	--	--	--	--	--	--	--	--	--	--	--	At1g78420	Putative Zn-finger protein
transcript_HQ_TX_pn_transcript61831/f3p0/1551	1551	--	--	--	--	--	--	--	--	--	--	--	--	--	--	--	--	--	PF00468:Ribosomal protein L34	GO:0006412	translation	GO:0005622//GO:0005840	intracellular//ribosome	GO:0003735	structural constituent of ribosome	--	--
transcript_HQ_TX_pn_transcript68935/f2p0/1227	1225	91.2	4.5e-35	XP_006384908.1	hypothetical protein POPTR_0004s22120g [Populus trichocarpa]	85.135	3.73e-56	XM_016324170.1	PREDICTED: Arachis ipaensis ubiquitin-like protein 5 (LOC107622313), mRNA	K13113	UBL5, HUB1	ubiquitin-like protein 5	-	ko04212; Organismal Systems; Aging; Longevity regulating pathway - worm	94.5	1.6e-33	sp|Q9FGZ9|UBL5_ARATH	Ubiquitin-like protein 5 OS=Arabidopsis thaliana GN=UBL5 PE=3 SV=1	PF00240:Ubiquitin family;PF14560:Ubiquitin-like domain	--	--	--	--	GO:0005515	protein binding	At5g42300	Ubiquitin-like protein
transcript_HQ_TX_pn_transcript64694/f5p0/1447	1447	42	5.7e-45	XP_001765334.1	predicted protein [Physcomitrella patens]	--	--	--	--	--	--	--	--	--	--	--	--	--	--	--	--	--	--	--	--	--	--
transcript_HQ_TX_pn_transcript56860/f6p0/1618	1618	37.9	2.2e-13	XP_001770547.1	predicted protein [Physcomitrella patens]	--	--	--	--	--	--	--	--	--	--	--	--	--	--	--	--	--	--	--	--	--	--
transcript_HQ_TX_pn_transcript71862/f3p0/1094	1094	91.9	1.6e-119	XP_001757701.1	ran-family small GTPase [Physcomitrella patens]	87.713	0	XM_001760711.1	Physcomitrella patens subsp. patens predicted protein (PHYPADRAFT_162510) mRNA, complete cds	K07936	RAN	GTP-binding nuclear protein Ran	-	ko03013; Genetic Information Processing; Translation; RNA transport | ko03008; Genetic Information Processing; Translation; Ribosome biogenesis in eukaryotes | ko05166; Human Diseases; Infectious diseases: Viral; HTLV-I infection | ko05169; Human Diseases; Infectious diseases: Viral; Epstein-Barr virus infection	89.6	3.3e-115	sp|Q8H156|RAN3_ARATH	GTP-binding nuclear protein Ran-3 OS=Arabidopsis thaliana GN=RAN3 PE=1 SV=2	PF00025:ADP-ribosylation factor family;PF00735:Septin;PF00071:Ras family;PF01926:50S ribosome-binding GTPase;PF00910:RNA helicase;PF08477:Ras of Complex, Roc, domain of DAPkinase;PF03193:Protein of unknown function, DUF258	GO:0007264	small GTPase mediated signal transduction	--	--	GO:0005525//GO:0003724//GO:0003723//GO:0003924	GTP binding//RNA helicase activity//RNA binding//GTPase activity	At5g55190	GTPase Ran/TC4/GSP1 (nuclear protein transport pathway), small G protein superfamily
transcript_HQ_TX_pn_transcript46214/f3p0/1966	1966	71.2	2.2e-15	XP_001754331.1	predicted protein [Physcomitrella patens]	--	--	--	--	-	-	-	-	-	--	--	--	--	--	--	--	--	--	--	--	--	--
transcript_HQ_TX_pn_transcript24835/f3p0/2453	2453	50.9	3.3e-85	XP_001760848.1	predicted protein [Physcomitrella patens]	81.25	2.9e-10	XM_019323225.1	PREDICTED: Ipomoea nil uncharacterized LOC109173884 (LOC109173884), mRNA	-	-	-	-	-	--	--	--	--	PF00515:Tetratricopeptide repeat;PF13414:TPR repeat	--	--	--	--	GO:0005515	protein binding	--	--
transcript_HQ_TX_pn_transcript67300/f3p0/1304	1304	72.3	3e-77	XP_001767012.1	predicted protein [Physcomitrella patens]	--	--	--	--	K14496	PYL	abscisic acid receptor PYR/PYL family	-	ko04016; Environmental Information Processing; Signal transduction; MAPK signaling pathway - plant | ko04075; Environmental Information Processing; Signal transduction; Plant hormone signal transduction	57.2	2.8e-49	sp|O80920|PYL4_ARATH	Abscisic acid receptor PYL4 OS=Arabidopsis thaliana GN=PYL4 PE=1 SV=1	PF00407:Pathogenesis-related protein Bet v I family	GO:0009607//GO:0006952	response to biotic stimulus//defense response	--	--	--	--	--	--
transcript_HQ_TX_pn_transcript61253/f25p0/1476	1476	46.9	1.6e-50	XP_001785093.1	predicted protein [Physcomitrella patens]	--	--	--	--	--	--	--	--	--	--	--	--	--	PF00257:Dehydrin	GO:0006950//GO:0009415	response to stress//response to water	--	--	--	--	--	--
transcript_HQ_TX_pn_transcript58786/f2p0/1645	1645	85	2.1e-128	XP_001762562.1	predicted protein [Physcomitrella patens]	84.646	0	XM_001762510.1	Physcomitrella patens subsp. patens predicted protein (PHYPADRAFT_182194) mRNA, complete cds	K04711	ACER3, YDC1	dihydroceramidase	3.5.1.-	ko00600; Metabolism; Lipid metabolism; Sphingolipid metabolism	30.7	2.2e-30	sp|Q9D099|ACER3_MOUSE	Alkaline ceramidase 3 OS=Mus musculus GN=Acer3 PE=2 SV=1	PF05875:Ceramidase	GO:0006672	ceramide metabolic process	GO:0016021	integral component of membrane	GO:0016811	hydrolase activity, acting on carbon-nitrogen (but not peptide) bonds, in linear amides	At4g22330_2	Alkaline ceramidase
transcript_HQ_TX_pn_transcript17194/f2p0/2756	2759	79.9	1e-58	XP_001759532.1	predicted protein [Physcomitrella patens]	80	6.09e-112	XM_001759480.1	Physcomitrella patens subsp. patens predicted protein (PHYPADRAFT_121857) mRNA, complete cds	-	-	-	-	-	--	--	--	--	PF07992:Pyridine nucleotide-disulphide oxidoreductase;PF02737:3-hydroxyacyl-CoA dehydrogenase, NAD binding domain;PF03435:Saccharopine dehydrogenase NADP binding domain;PF04868:Retinal cGMP phosphodiesterase, gamma subunit;PF02254:TrkA-N domain;PF01266:FAD dependent oxidoreductase	GO:0055114//GO:0007601//GO:0006631//GO:0006813	oxidation-reduction process//visual perception//fatty acid metabolic process//potassium ion transport	--	--	GO:0016491//GO:0003857//GO:0004114//GO:0030553	oxidoreductase activity//3-hydroxyacyl-CoA dehydrogenase activity//3',5'-cyclic-nucleotide phosphodiesterase activity//cGMP binding	--	--
transcript_HQ_TX_pn_transcript3527/f95p0/3858	3858	54.4	6.4e-152	BAI39992.1	circadian clock-associated protein 1b, partial [Physcomitrella patens]	83.516	9.49e-37	XM_002507779.1	Micromonas sp. RCC299 chromosome 8 predicted protein (MICPUN_105915) mRNA, complete cds	-	-	-	-	-	70.1	3.4e-26	sp|Q6R0H1|LHY_ARATH	Protein LHY OS=Arabidopsis thaliana GN=LHY PE=1 SV=2	--	--	--	--	--	--	--	At1g01060	Zuotin and related molecular chaperones (DnaJ superfamily), contains DNA-binding domains
transcript_HQ_TX_pn_transcript32872/f3p0/2294	2294	44.1	4.8e-22	XP_001762242.1	predicted protein [Physcomitrella patens]	--	--	--	--	--	--	--	--	--	--	--	--	--	--	--	--	--	--	--	--	--	--
transcript_HQ_TX_pn_transcript63937/f23p0/1437	1437	70.3	2.5e-133	XP_001777885.1	predicted protein [Physcomitrella patens]	70.266	1.29e-16	XM_006653212.2	PREDICTED: Oryza brachyantha probable aldo-keto reductase 3 (LOC102720981), mRNA	-	-	-	-	-	63.2	1.4e-118	sp|O22707|ALKR3_ARATH	Probable aldo-keto reductase 3 OS=Arabidopsis thaliana GN=At1g60690 PE=3 SV=1	--	--	--	--	--	--	--	At1g60690	Voltage-gated shaker-like K+ channel, subunit beta/KCNAB
transcript_HQ_TX_pn_transcript42502/f2p0/2056	2056	98.9	3.1e-44	XP_001760653.1	Sar1-family small GTPase [Physcomitrella patens]	88.764	2.18e-85	XM_001753653.1	Physcomitrella patens subsp. patens Sar1-family small GTPase (Sar11) mRNA, complete cds	K07953	SAR1	GTP-binding protein SAR1	3.6.5.-	ko04141; Genetic Information Processing; Folding, sorting and degradation; Protein processing in endoplasmic reticulum | ko05134; Human Diseases; Infectious diseases: Bacterial; Legionellosis	87.4	2.2e-40	sp|P52885|SAR1_TOBAC	GTP-binding protein SAR1 OS=Nicotiana tabacum GN=SAR1 PE=2 SV=1	PF00025:ADP-ribosylation factor family	--	--	--	--	GO:0005525	GTP binding	At3g62560	Vesicle coat complex COPII, GTPase subunit SAR1
transcript_HQ_TX_pn_transcript38908/f2p0/2138	2138	78.2	8.6e-223	XP_001770447.1	predicted protein [Physcomitrella patens]	84.287	0	XM_001770395.1	Physcomitrella patens subsp. patens predicted protein (PHYPADRAFT_166811) mRNA, complete cds	K14652	ribBA	3,4-dihydroxy 2-butanone 4-phosphate synthase / GTP cyclohydrolase II [EC:4.1.99.12 3.5.4.25]	4.1.99.12,3.5.4.25	ko00740; Metabolism; Metabolism of cofactors and vitamins; Riboflavin metabolism	59.7	2.3e-149	sp|Q6Z234|RIBA1_ORYSJ	Probable bifunctional riboflavin biosynthesis protein RIBA 1, chloroplastic OS=Oryza sativa subsp. japonica GN=RIBA1 PE=2 SV=1	PF00926:3,4-dihydroxy-2-butanone 4-phosphate synthase	GO:0009231	riboflavin biosynthetic process	--	--	GO:0008686	3,4-dihydroxy-2-butanone-4-phosphate synthase activity	At5g64300	Bifunctional GTP cyclohydrolase II/3,4-dihydroxy-2butanone-4-phosphate synthase
transcript_HQ_TX_pn_transcript75921/f3p0/708	708	56.7	4.8e-21	XP_001751391.1	predicted protein [Physcomitrella patens]	--	--	--	--	--	--	--	--	--	--	--	--	--	--	--	--	--	--	--	--	--	--
transcript_HQ_TX_pn_transcript3167/f2p0/4015	4015	65.4	2.1e-270	XP_001771969.1	sensory histidine protein kinase [Physcomitrella patens]	74.962	0	XM_001771917.1	Physcomitrella patens subsp. patens sensory histidine protein kinase (PHYPADRAFT_167371) mRNA, complete cds	K19691	NIK1, TCSC	osomolarity two-component system, sensor histidine kinase NIK1	2.7.13.3	ko02020; Environmental Information Processing; Signal transduction; Two-component system	36.9	4.8e-47	sp|P59342|BARA_SHIFL	Signal transduction histidine-protein kinase BarA OS=Shigella flexneri GN=barA PE=3 SV=1	PF00072:Response regulator receiver domain;PF00512:His Kinase A (phospho-acceptor) domain	GO:0007165//GO:0000160	signal transduction//phosphorelay signal transduction system	--	--	GO:0000155	phosphorelay sensor kinase activity	At2g01830	Sensory transduction histidine kinase
transcript_HQ_TX_pn_transcript12649/f2p0/3056	3056	70.6	1.7e-110	XP_001781141.1	predicted protein [Physcomitrella patens]	--	--	--	--	-	-	-	-	-	33.7	1.6e-31	sp|P25848|PHY1_CERPU	Light-sensor Protein kinase OS=Ceratodon purpureus GN=PHY1 PE=3 SV=3	PF06293:Lipopolysaccharide kinase (Kdo/WaaP) family;PF07714:Protein tyrosine kinase;PF00069:Protein kinase domain	GO:0006468	protein phosphorylation	GO:0016020	membrane	GO:0004672//GO:0016773//GO:0005524	protein kinase activity//phosphotransferase activity, alcohol group as acceptor//ATP binding	At1g64300	Tyrosine kinase specific for activated (GTP-bound) p21cdc42Hs
transcript_HQ_TX_pn_transcript21093/f5p0/2631	2631	64	1.3e-108	XP_001785739.1	predicted protein [Physcomitrella patens]	78.94	1.59e-122	XM_001785687.1	Physcomitrella patens subsp. patens predicted protein (PHYPADRAFT_201072) mRNA, complete cds	-	-	-	-	-	45.1	8.8e-50	sp|Q69IL4|RF2A_ORYSJ	Transcription factor RF2a OS=Oryza sativa subsp. japonica GN=RF2a PE=1 SV=1	PF06156:Protein of unknown function (DUF972);PF07716:Basic region leucine zipper;PF00170:bZIP transcription factor;PF06005:Protein of unknown function (DUF904);PF10186:Vacuolar sorting 38 and autophagy-related subunit 14;PF03131:bZIP Maf transcription factor	GO:0006260//GO:0090529//GO:0043093//GO:0010508//GO:0006355	DNA replication//cell septum assembly//FtsZ-dependent cytokinesis//positive regulation of autophagy//regulation of transcription, DNA-templated	GO:0005634//GO:0005737	nucleus//cytoplasm	GO:0003700//GO:0003677//GO:0043565	transcription factor activity, sequence-specific DNA binding//DNA binding//sequence-specific DNA binding	--	--
transcript_HQ_TX_pn_transcript11849/f3p0/3110	3110	66.1	2.5e-199	XP_001764134.1	predicted protein [Physcomitrella patens]	--	--	--	--	-	-	-	-	-	29	2e-32	sp|B0WSX1|MOCO2_CULQU	Molybdenum cofactor sulfurase 2 OS=Culex quinquefasciatus GN=mal2 PE=3 SV=1	--	--	--	--	--	--	--	At5g51920	Molybdenum cofactor sulfurase
transcript_HQ_TX_pn_transcript58625/f2p0/1650	1650	86.6	2.7e-75	XP_001752070.1	predicted protein [Physcomitrella patens]	--	--	--	--	K13448	CML	calcium-binding protein CML	-	ko04626; Organismal Systems; Environmental adaptation; Plant-pathogen interaction	55.5	1.8e-48	sp|Q9AWK2|CML11_ORYSJ	Probable calcium-binding protein CML11 OS=Oryza sativa subsp. japonica GN=CML11 PE=2 SV=1	PF13499:EF-hand domain pair;PF12763:Cytoskeletal-regulatory complex EF hand;PF10591:Secreted protein acidic and rich in cysteine Ca binding region;PF13833:EF-hand domain pair;PF13405:EF-hand domain;PF13202:EF hand;PF00036:EF hand	GO:0007165	signal transduction	GO:0005578	proteinaceous extracellular matrix	GO:0005515//GO:0005509	protein binding//calcium ion binding	At3g03000	Calmodulin and related proteins (EF-Hand superfamily)
transcript_HQ_TX_pn_transcript7360/f3p0/3468	3468	--	--	--	--	--	--	--	--	--	--	--	--	--	--	--	--	--	PF07776:Zinc-finger associated domain (zf-AD)	--	--	GO:0005634	nucleus	GO:0008270	zinc ion binding	--	--
transcript_HQ_TX_pn_transcript8253/f3p0/3375	3375	80.6	2.4e-142	XP_001761043.1	predicted protein [Physcomitrella patens]	--	--	--	--	-	-	-	-	-	42.3	2.6e-54	sp|Q9FX99|Y1497_ARATH	Probable receptor-like protein kinase At1g49730 OS=Arabidopsis thaliana GN=At1g49730 PE=2 SV=1	PF00069:Protein kinase domain;PF07714:Protein tyrosine kinase	GO:0006468	protein phosphorylation	--	--	GO:0005524//GO:0004672	ATP binding//protein kinase activity	At3g19300	Serine/threonine protein kinase
transcript_HQ_TX_pn_transcript15160/f3p0/2914	2914	87.1	0	XP_001784507.1	predicted protein [Physcomitrella patens]	83.94	0	XM_001784455.1	Physcomitrella patens subsp. patens predicted protein (PHYPADRAFT_227327) mRNA, complete cds	K01897	ACSL, fadD	long-chain acyl-CoA synthetase	6.2.1.3	ko01212; Metabolism; Global and overview maps; Fatty acid metabolism | ko00061; Metabolism; Lipid metabolism; Fatty acid biosynthesis | ko00071; Metabolism; Lipid metabolism; Fatty acid degradation | ko04146; Cellular Processes; Transport and catabolism; Peroxisome | ko02024; Cellular Processes; Cellular community - prokaryotes; Quorum sensing | ko04920; Organismal Systems; Endocrine system; Adip…	67.3	1.8e-282	sp|Q8LPS1|LACS6_ARATH	Long chain acyl-CoA synthetase 6, peroxisomal OS=Arabidopsis thaliana GN=LACS6 PE=1 SV=1	PF00501:AMP-binding enzyme	GO:0008152	metabolic process	--	--	GO:0003824	catalytic activity	At5g27600	Long-chain acyl-CoA synthetases (AMP-forming)
transcript_HQ_TX_pn_transcript5808/f9p0/3579	3581	78	3.3e-243	XP_001759244.1	predicted protein [Physcomitrella patens]	79.372	0	XM_001759192.1	Physcomitrella patens subsp. patens predicted protein (PHYPADRAFT_105451) mRNA, complete cds	K01115	PLD1_2	phospholipase D1/2	3.1.4.4	ko00564; Metabolism; Lipid metabolism; Glycerophospholipid metabolism | ko00565; Metabolism; Lipid metabolism; Ether lipid metabolism | ko04014; Environmental Information Processing; Signal transduction; Ras signaling pathway | ko04072; Environmental Information Processing; Signal transduction; Phospholipase D signaling pathway | ko04071; Environmental Information Processing; Signal transduction;…	58.6	1.1e-180	sp|Q9C5Y0|PLDD1_ARATH	Phospholipase D delta OS=Arabidopsis thaliana GN=PLDDELTA PE=1 SV=2	PF00168:C2 domain	--	--	--	--	GO:0005515	protein binding	At4g35790	Phospholipase D1
transcript_HQ_TX_pn_transcript43352/f2p0/2054	2054	84.7	1e-156	XP_001763100.1	predicted protein [Physcomitrella patens]	81.8	0	XM_001763048.1	Physcomitrella patens subsp. patens predicted protein (PHYPADRAFT_126453) mRNA, complete cds	K14803	PTC2_3	protein phosphatase PTC2/3	3.1.3.16	-	53.3	1.3e-88	sp|Q69VD9|P2C57_ORYSJ	Probable protein phosphatase 2C 57 OS=Oryza sativa subsp. japonica GN=Os06g0597200 PE=2 SV=1	PF00481:Protein phosphatase 2C	--	--	--	--	GO:0003824	catalytic activity	At2g33700	Serine/threonine protein phosphatase
transcript_HQ_TX_pn_transcript64029/f2p0/1438	1438	73.4	1.7e-121	XP_001771547.1	predicted protein [Physcomitrella patens]	80.167	1.72e-174	XM_001751409.1	Physcomitrella patens subsp. patens predicted protein (PHYPADRAFT_173789) mRNA, complete cds	K00021	HMGCR	hydroxymethylglutaryl-CoA reductase (NADPH)	1.1.1.34	ko00900; Metabolism; Metabolism of terpenoids and polyketides; Terpenoid backbone biosynthesis | ko04152; Environmental Information Processing; Signal transduction; AMPK signaling pathway | ko04976; Organismal Systems; Digestive system; Bile secretion	51.4	1.1e-75	sp|P29057|HMDH1_HEVBR	3-hydroxy-3-methylglutaryl-coenzyme A reductase 1 OS=Hevea brasiliensis GN=HMGR1 PE=2 SV=1	PF00368:Hydroxymethylglutaryl-coenzyme A reductase;PF07074:Translocon-associated protein, gamma subunit (TRAP-gamma)	GO:0006614//GO:0055114//GO:0015936	SRP-dependent cotranslational protein targeting to membrane//oxidation-reduction process//coenzyme A metabolic process	GO:0016021	integral component of membrane	GO:0050662//GO:0004420	coenzyme binding//hydroxymethylglutaryl-CoA reductase (NADPH) activity	At1g76490	3-hydroxy-3-methylglutaryl-CoA (HMG-CoA) reductase
transcript_HQ_TX_pn_transcript69034/f5p0/1246	1246	46.6	1.6e-27	XP_001784742.1	predicted protein [Physcomitrella patens]	--	--	--	--	-	-	-	-	-	39.2	4e-08	sp|Q42376|LEA3_MAIZE	Late embryogenesis abundant protein, group 3 OS=Zea mays GN=MGL3 PE=2 SV=1	PF07464:Apolipophorin-III precursor (apoLp-III);PF01442:Apolipoprotein A1/A4/E domain	GO:0006869//GO:0042157	lipid transport//lipoprotein metabolic process	GO:0005576	extracellular region	GO:0008289	lipid binding	CE18875	Uncharacterized conserved protein
transcript_HQ_TX_pn_transcript43556/f3p0/2049	2049	91.8	2.5e-280	XP_001767839.1	predicted protein [Physcomitrella patens]	87.945	0	KP087877.1	Bryum argenteum heat shock protein 70 (HSP70-1) mRNA, complete cds	K03283	HSPA1_8	heat shock 70kDa protein 1/8	-	ko03040; Genetic Information Processing; Transcription; Spliceosome | ko04141; Genetic Information Processing; Folding, sorting and degradation; Protein processing in endoplasmic reticulum | ko04010; Environmental Information Processing; Signal transduction; MAPK signaling pathway | ko04144; Cellular Processes; Transport and catabolism; Endocytosis | ko04612; Organismal Systems; Immune system; An…	84.5	2.5e-262	sp|P22953|MD37E_ARATH	Probable mediator of RNA polymerase II transcription subunit 37e OS=Arabidopsis thaliana GN=MED37E PE=1 SV=3	PF06723:MreB/Mbl protein;PF02782:FGGY family of carbohydrate kinases, C-terminal domain;PF01968:Hydantoinase/oxoprolinase	GO:0005975//GO:0000902	carbohydrate metabolic process//cell morphogenesis	--	--	GO:0016773//GO:0016787	phosphotransferase activity, alcohol group as acceptor//hydrolase activity	At5g02500	Molecular chaperones HSP70/HSC70, HSP70 superfamily
transcript_HQ_TX_pn_transcript69799/f5p0/1203	1203	--	--	--	--	--	--	--	--	--	--	--	--	--	--	--	--	--	--	--	--	--	--	--	--	--	--
transcript_HQ_TX_pn_transcript5422/f2p0/3659	3659	71.4	2.5e-291	XP_001760102.1	predicted protein [Physcomitrella patens]	79.239	0	XM_001760050.1	Physcomitrella patens subsp. patens predicted protein (PHYPADRAFT_162221) mRNA, complete cds	--	--	--	--	--	--	--	--	--	--	--	--	--	--	--	--	--	--
transcript_HQ_TX_pn_transcript10894/f2p0/3172	3172	80.9	1.2e-106	XP_001785067.1	predicted protein [Physcomitrella patens]	84.054	0	XM_001785015.1	Physcomitrella patens subsp. patens predicted protein (PHYPADRAFT_61744) mRNA, complete cds	K16302	CNNM	metal transporter CNNM	-	-	63.3	1.1e-83	sp|Q8VZI2|Y4370_ARATH	DUF21 domain-containing protein At4g33700 OS=Arabidopsis thaliana GN=CBSDUF6 PE=1 SV=1	--	--	--	--	--	--	--	At5g52790	Predicted membrane protein, contains two CBS domains
transcript_HQ_TX_pn_transcript48063/f3p0/1923	1923	40.8	8.6e-73	XP_001764876.1	predicted protein [Physcomitrella patens]	--	--	--	--	-	-	-	-	-	35.4	1.2e-06	sp|Q9LF57|HIP21_ARATH	Heavy metal-associated isoprenylated plant protein 21 OS=Arabidopsis thaliana GN=HIPP21 PE=1 SV=1	PF00403:Heavy-metal-associated domain	GO:0030001	metal ion transport	--	--	GO:0046872	metal ion binding	At5g17450	Copper chaperone
transcript_HQ_TX_pn_transcript59436/f3p0/1629	1629	79.2	1.3e-114	XP_001778198.1	predicted protein [Physcomitrella patens]	95.082	1.47e-16	XM_003542444.3	PREDICTED: Glycine max probable adenylate kinase 1, chloroplastic (LOC100777619), transcript variant X2, mRNA	K00939	adk, AK	adenylate kinase	2.7.4.3	ko00230; Metabolism; Nucleotide metabolism; Purine metabolism | ko00730; Metabolism; Metabolism of cofactors and vitamins; Thiamine metabolism	64.5	2.9e-83	sp|Q10S93|KAD1_ORYSJ	Probable adenylate kinase 1, chloroplastic OS=Oryza sativa subsp. japonica GN=Os03g0130400 PE=2 SV=1	PF00448:SRP54-type protein, GTPase domain;PF05191:Adenylate kinase, active site lid	GO:0006614	SRP-dependent cotranslational protein targeting to membrane	--	--	GO:0005525//GO:0004017	GTP binding//adenylate kinase activity	At2g37250	Adenylate kinase
transcript_HQ_TX_pn_transcript56384/f7p0/1674	1674	49.8	8.1e-35	XP_001781354.1	predicted protein [Physcomitrella patens]	--	--	--	--	-	-	-	-	-	--	--	--	--	PF00010:Helix-loop-helix DNA-binding domain	--	--	--	--	GO:0046983	protein dimerization activity	--	--
transcript_HQ_TX_pn_transcript76389/f6p0/626	626	76.7	2.1e-36	XP_001775743.1	predicted protein [Physcomitrella patens]	--	--	--	--	-	-	-	-	-	--	--	--	--	--	--	--	--	--	--	--	--	--
transcript_HQ_TX_pn_transcript23009/f6p0/2595	2595	81.6	7.7e-234	XP_001769441.1	predicted protein [Physcomitrella patens]	79.794	0	XM_001769389.1	Physcomitrella patens subsp. patens predicted protein (PHYPADRAFT_188047) mRNA, complete cds	K10140	DDB2	DNA damage-binding protein 2	-	ko04120; Genetic Information Processing; Folding, sorting and degradation; Ubiquitin mediated proteolysis | ko03420; Genetic Information Processing; Replication and repair; Nucleotide excision repair | ko04115; Cellular Processes; Cell growth and death; p53 signaling pathway | ko05161; Human Diseases; Infectious diseases: Viral; Hepatitis B	58.2	6e-160	sp|Q6NQ88|DDB2_ARATH	Protein DAMAGED DNA-BINDING 2 OS=Arabidopsis thaliana GN=DDB2 PE=1 SV=1	PF02862:DDHD domain;PF02724:CDC45-like protein;PF00098:Zinc knuckle;PF00400:WD domain, G-beta repeat	GO:0006270	DNA replication initiation	--	--	GO:0003676//GO:0046872//GO:0005515//GO:0008270	nucleic acid binding//metal ion binding//protein binding//zinc ion binding	At5g58760	WD40 protein
transcript_HQ_TX_pn_transcript49111/f3p0/1889	1889	59.1	2.3e-102	OAE22097.1	hypothetical protein AXG93_1175s1060 [Marchantia polymorpha subsp. polymorpha]	82.673	2.55e-94	XM_001782658.1	Physcomitrella patens subsp. patens predicted protein (PHYPADRAFT_151528) mRNA, complete cds	K09561	STUB1, CHIP	STIP1 homology and U-box containing protein 1	2.3.2.27	ko04141; Genetic Information Processing; Folding, sorting and degradation; Protein processing in endoplasmic reticulum | ko04120; Genetic Information Processing; Folding, sorting and degradation; Ubiquitin mediated proteolysis	35.7	1.6e-45	sp|Q9UNE7|CHIP_HUMAN	E3 ubiquitin-protein ligase CHIP OS=Homo sapiens GN=STUB1 PE=1 SV=2	PF00515:Tetratricopeptide repeat;PF13414:TPR repeat;PF11789:Zinc-finger of the MIZ type in Nse subunit;PF13374:Tetratricopeptide repeat;PF13371:Tetratricopeptide repeat;PF13181:Tetratricopeptide repeat;PF04564:U-box domain	GO:0016567	protein ubiquitination	--	--	GO:0005515//GO:0004842//GO:0008270	protein binding//ubiquitin-protein transferase activity//zinc ion binding	Hs18585371	Chaperone-dependent E3 ubiquitin protein ligase (contains TPR repeats)
transcript_HQ_TX_pn_transcript16802/f29p0/2777	2777	76.5	3.6e-181	XP_001758982.1	predicted protein [Physcomitrella patens]	--	--	--	--	-	-	-	-	-	47.1	3.1e-114	sp|O22807|GALS1_ARATH	Galactan beta-1,4-galactosyltransferase GALS1 OS=Arabidopsis thaliana GN=GALS1 PE=2 SV=2	--	--	--	--	--	--	--	At4g20170	Extracellular protein with conserved cysteines
transcript_HQ_TX_pn_transcript8783/f2p0/3284	3284	45.2	1.1e-115	XP_015888570.1	PREDICTED: putative transporter arsB isoform X1 [Ziziphus jujuba]	75.61	5.98e-68	XM_001772738.1	Physcomitrella patens subsp. patens predicted protein (PHYPADRAFT_139294) mRNA, complete cds	-	-	-	-	-	33.3	1.2e-24	sp|Q54GU0|ARSB_DICDI	Putative transporter arsB OS=Dictyostelium discoideum GN=arsB PE=2 SV=1	PF03600:Citrate transporter;PF00939:Sodium:sulfate symporter transmembrane region;PF02040:Arsenical pump membrane protein;PF06450:Bacterial Na+/H+ antiporter B (NhaB)	GO:0055085//GO:0015700//GO:0006814	transmembrane transport//arsenite transport//sodium ion transport	GO:0016020//GO:0016021	membrane//integral component of membrane	GO:0005215//GO:0015385//GO:0015105	transporter activity//sodium:proton antiporter activity//arsenite transmembrane transporter activity	At1g02260	Sodium sulfate symporter and related arsenite permeases
transcript_HQ_TX_pn_transcript65285/f4p0/1418	1418	83.8	8.3e-73	XP_001765673.1	predicted protein [Physcomitrella patens]	--	--	--	--	-	-	-	-	-	46.9	2.3e-36	sp|Q9LYV6|GEML5_ARATH	GEM-like protein 5 OS=Arabidopsis thaliana GN=At5g13200 PE=1 SV=1	--	--	--	--	--	--	--	--	--
transcript_HQ_TX_pn_transcript50823/f4p0/1828	1828	36.5	1.7e-46	XP_001765334.1	predicted protein [Physcomitrella patens]	--	--	--	--	-	-	-	-	-	43.2	2.4e-09	sp|Q03968|LEA3_WHEAT	Late embryogenesis abundant protein, group 3 OS=Triticum aestivum PE=2 SV=1	--	--	--	--	--	--	--	--	--
transcript_HQ_TX_pn_transcript44526/f3p0/1940	1940	81.4	1.3e-71	XP_001767035.1	predicted protein [Physcomitrella patens]	93.182	4.94e-07	XM_002965237.1	Selaginella moellendorffii hypothetical protein, mRNA	-	-	-	-	-	--	--	--	--	--	--	--	--	--	--	--	--	--
transcript_HQ_TX_pn_transcript46909/f3p0/1926	1925	67.1	2e-117	XP_001767869.1	predicted protein [Physcomitrella patens]	84.141	9.89e-54	KF928220.1	Boehmeria nivea COL domain class transcription factor (COL02) mRNA, complete cds	-	-	-	-	-	43.9	1.1e-65	sp|Q940T9|COL4_ARATH	Zinc finger protein CONSTANS-LIKE 4 OS=Arabidopsis thaliana GN=COL4 PE=2 SV=2	PF00643:B-box zinc finger;PF06203:CCT motif	--	--	GO:0005622	intracellular	GO:0005515//GO:0008270	protein binding//zinc ion binding	At5g24930	GATA-4/5/6 transcription factors
transcript_HQ_TX_pn_transcript50783/f2p0/1855	1855	59.8	7e-56	XP_001769051.1	predicted protein [Physcomitrella patens]	--	--	--	--	-	-	-	-	-	--	--	--	--	--	--	--	--	--	--	--	At3g60450	Predicted phosphoglycerate mutase
transcript_HQ_TX_pn_transcript3645/f3p0/3914	3914	81.8	0	XP_001752167.1	predicted protein [Physcomitrella patens]	--	--	--	--	K15535	PWD	phosphoglucan, water dikinase	2.7.9.5	-	54.1	0	sp|Q6ZY51|PWD_ARATH	Phosphoglucan, water dikinase, chloroplastic OS=Arabidopsis thaliana GN=GWD3 PE=1 SV=1	PF01835:MG2 domain;PF01326:Pyruvate phosphate dikinase, PEP/pyruvate binding domain;PF00686:Starch binding domain	GO:0016310	phosphorylation	--	--	GO:0016301//GO:0004866//GO:2001070//GO:0005524	kinase activity//endopeptidase inhibitor activity//starch binding//ATP binding	--	--
transcript_HQ_TX_pn_transcript56897/f3p0/1706	1706	48.8	5.5e-47	XP_001759343.1	predicted protein [Physcomitrella patens]	73.21	3.3e-18	XM_001759291.1	Physcomitrella patens subsp. patens predicted protein (PHYPADRAFT_72403) mRNA, complete cds	-	-	-	-	-	--	--	--	--	PF15313:Hexamethylene bis-acetamide-inducible protein;PF13851:Growth-arrest specific micro-tubule binding	GO:0000122//GO:0048870	negative regulation of transcription from RNA polymerase II promoter//cell motility	GO:0005737//GO:0005634//GO:0031514	cytoplasm//nucleus//motile cilium	GO:0004861//GO:0017069	cyclin-dependent protein serine/threonine kinase inhibitor activity//snRNA binding	--	--
transcript_HQ_TX_pn_transcript24797/f2p0/2539	2539	62.5	1.3e-164	XP_001764172.1	predicted protein [Physcomitrella patens]	--	--	--	--	K01193	INV, sacA	beta-fructofuranosidase	3.2.1.26	ko00052; Metabolism; Carbohydrate metabolism; Galactose metabolism | ko00500; Metabolism; Carbohydrate metabolism; Starch and sucrose metabolism	48.1	8.9e-116	sp|P80065|INVB_DAUCA	Beta-fructofuranosidase, soluble isoenzyme I OS=Daucus carota GN=INV*DC4 PE=1 SV=2	--	--	--	--	--	--	--	At1g12240	Beta-fructofuranosidase (invertase)
transcript_HQ_TX_pn_transcript43338/f32p0/1985	1985	55.6	3.6e-122	XP_001773290.1	predicted protein [Physcomitrella patens]	--	--	--	--	-	-	-	-	-	30.7	1.6e-06	sp|Q91XE8|TM205_MOUSE	Transmembrane protein 205 OS=Mus musculus GN=Tmem205 PE=1 SV=1	PF01442:Apolipoprotein A1/A4/E domain	GO:0006869//GO:0042157	lipid transport//lipoprotein metabolic process	GO:0005576	extracellular region	GO:0008289	lipid binding	At1g72100	Uncharacterized conserved protein
transcript_HQ_TX_pn_transcript16068/f2p0/2833	2835	54.3	7.4e-105	XP_001754228.1	predicted protein [Physcomitrella patens]	--	--	--	--	K13806	DAGL	sn1-specific diacylglycerol lipase	3.1.1.-	ko04925; Organismal Systems; Endocrine system; Aldosterone synthesis and secretion | ko04723; Organismal Systems; Nervous system; Retrograde endocannabinoid signaling | ko04745; Organismal Systems; Sensory system; Phototransduction - fly	--	--	--	--	PF01764:Lipase (class 3)	GO:0006629	lipid metabolic process	--	--	--	--	At2g42450	Predicted lipase/calmodulin-binding heat-shock protein
transcript_HQ_TX_pn_transcript48644/f3p0/1836	1836	53.5	8.2e-65	XP_001762132.1	predicted protein [Physcomitrella patens]	--	--	--	--	-	-	-	-	-	--	--	--	--	PF07989:Centrosomin N-terminal motif 1	--	--	GO:0005815	microtubule organizing center	--	--	--	--
transcript_HQ_TX_pn_transcript49724/f3p0/1877	1877	69.6	3.8e-166	XP_001778485.1	predicted protein [Physcomitrella patens]	78.535	2.04e-65	XM_001778433.1	Physcomitrella patens subsp. patens predicted protein (PHYPADRAFT_93286) mRNA, complete cds	-	-	-	-	-	37	1.2e-21	sp|Q3ZBK2|F213A_BOVIN	Redox-regulatory protein FAM213A OS=Bos taurus GN=FAM213A PE=2 SV=1	PF08534:Redoxin;PF00536:SAM domain (Sterile alpha motif);PF00578:AhpC/TSA family	GO:0055114	oxidation-reduction process	--	--	GO:0016491//GO:0005515//GO:0016209	oxidoreductase activity//protein binding//antioxidant activity	Hs14150116_2	Uncharacterized conserved protein
transcript_HQ_TX_pn_transcript71594/f11p0/1073	1073	86.3	4.5e-71	XP_001775244.1	predicted protein [Physcomitrella patens]	84.249	1.03e-145	XM_001783046.1	Physcomitrella patens subsp. patens predicted protein (PHYPADRAFT_152025) mRNA, partial cds	K01602	rbcS	ribulose-bisphosphate carboxylase small chain	4.1.1.39	ko01200; Metabolism; Global and overview maps; Carbon metabolism | ko00630; Metabolism; Carbohydrate metabolism; Glyoxylate and dicarboxylate metabolism | ko00710; Metabolism; Energy metabolism; Carbon fixation in photosynthetic organisms	59.7	3.3e-51	sp|Q39746|RBS4_FLAPR	Ribulose bisphosphate carboxylase small chain 4, chloroplastic OS=Flaveria pringlei GN=RBCS4 PE=2 SV=1	--	--	--	--	--	--	--	--	--
transcript_HQ_TX_pn_transcript37260/f2p0/2179	2178	83.6	2.2e-157	XP_001780359.1	predicted protein [Physcomitrella patens]	83.315	0	XM_001780307.1	Physcomitrella patens subsp. patens predicted protein (PHYPADRAFT_148429) mRNA, complete cds	K00967	PCYT2	ethanolamine-phosphate cytidylyltransferase	2.7.7.14	ko00564; Metabolism; Lipid metabolism; Glycerophospholipid metabolism | ko00440; Metabolism; Metabolism of other amino acids; Phosphonate and phosphinate metabolism	75.5	2.7e-129	sp|Q9ZVI9|PECT1_ARATH	Ethanolamine-phosphate cytidylyltransferase OS=Arabidopsis thaliana GN=PECT1 PE=1 SV=1	PF00174:Oxidoreductase molybdopterin binding domain;PF01467:Cytidylyltransferase-like;PF06574:FAD synthetase	GO:0009058//GO:0009231//GO:0042128	biosynthetic process//riboflavin biosynthetic process//nitrate assimilation	--	--	GO:0003824//GO:0003919	catalytic activity//FMN adenylyltransferase activity	At2g38670	Choline phosphate cytidylyltransferase/Predicted CDP-ethanolamine synthase
transcript_HQ_TX_pn_transcript32180/f3p0/2274	2274	--	--	--	--	--	--	--	--	--	--	--	--	--	--	--	--	--	--	--	--	--	--	--	--	--	--
transcript_HQ_TX_pn_transcript11130/f2p0/3135	3136	91.3	2.3e-43	XP_001779274.1	predicted protein [Physcomitrella patens]	87.5	5.91e-43	XM_001773595.1	Physcomitrella patens subsp. patens predicted protein (PHYPADRAFT_140330) mRNA, complete cds	-	-	-	-	-	45.9	4.3e-19	sp|B9EXZ6|BAT1_ORYSJ	Amino-acid permease BAT1 homolog OS=Oryza sativa subsp. japonica GN=BAT1 PE=2 SV=1	PF13520:Amino acid permease	GO:0003333	amino acid transmembrane transport	GO:0016020	membrane	GO:0015171	amino acid transmembrane transporter activity	At2g01170	Amino acid transporters
transcript_HQ_TX_pn_transcript46893/f7p0/1931	1931	39.8	8.4e-44	XP_001752727.1	predicted protein [Physcomitrella patens]	--	--	--	--	-	-	-	-	-	--	--	--	--	--	--	--	--	--	--	--	--	--
transcript_HQ_TX_pn_transcript63569/f3p0/1492	1492	66.7	1e-25	XP_001784376.1	predicted protein [Physcomitrella patens]	--	--	--	--	--	--	--	--	--	--	--	--	--	--	--	--	--	--	--	--	--	--
transcript_HQ_TX_pn_transcript45218/f33p0/1947	1947	42.3	1.2e-21	XP_001766761.1	predicted protein [Physcomitrella patens]	--	--	--	--	-	-	-	-	-	--	--	--	--	--	--	--	--	--	--	--	--	--
transcript_HQ_TX_pn_transcript16937/f2p0/2838	2837	82.7	0	XP_001760311.1	predicted protein [Physcomitrella patens]	78.571	1.2e-14	AK249293.1	Hordeum vulgare subsp. vulgare cDNA clone: FLbaf27j07, mRNA sequence	K01583	E4.1.1.19	arginine decarboxylase	4.1.1.19	ko00330; Metabolism; Amino acid metabolism; Arginine and proline metabolism	50.5	6.3e-187	sp|O82475|SPE1_BRAJU	Arginine decarboxylase OS=Brassica juncea GN=ADC1 PE=2 SV=1	PF00278:Pyridoxal-dependent decarboxylase, C-terminal sheet domain;PF02784:Pyridoxal-dependent decarboxylase, pyridoxal binding domain	--	--	--	--	GO:0003824	catalytic activity	--	--
transcript_HQ_TX_pn_transcript54418/f4p0/1749	1749	58.7	2.1e-110	XP_001774902.1	predicted protein [Physcomitrella patens]	--	--	--	--	-	-	-	-	-	45.2	2e-66	sp|Q9C6E4|EXOL1_ARATH	Protein EXORDIUM-like 1 OS=Arabidopsis thaliana GN=EXL1 PE=2 SV=1	--	--	--	--	--	--	--	--	--
transcript_HQ_TX_pn_transcript67570/f4p0/1323	1323	--	--	--	--	--	--	--	--	--	--	--	--	--	--	--	--	--	--	--	--	--	--	--	--	--	--
transcript_HQ_TX_pn_transcript75122/f2p0/809	809	54.9	5.7e-26	XP_001775137.1	predicted protein [Physcomitrella patens]	--	--	--	--	--	--	--	--	--	--	--	--	--	--	--	--	--	--	--	--	--	--
transcript_HQ_TX_pn_transcript61772/f38p0/1492	1493	92.5	5.8e-101	XP_001769660.1	Rab5/RabF-family small GTPase [Physcomitrella patens]	85.124	2.32e-173	XM_001769608.1	Physcomitrella patens subsp. patens Rab5/RabF-family small GTPase (RabF2A1) mRNA, complete cds	K07889	RAB5C	Ras-related protein Rab-5C	-	ko04014; Environmental Information Processing; Signal transduction; Ras signaling pathway | ko04144; Cellular Processes; Transport and catabolism; Endocytosis | ko04145; Cellular Processes; Transport and catabolism; Phagosome | ko04962; Organismal Systems; Excretory system; Vasopressin-regulated water reabsorption | ko05152; Human Diseases; Infectious diseases: Bacterial; Tuberculosis | ko05146; …	74.8	1.8e-79	sp|P31583|RHN1_NICPL	Ras-related protein RHN1 OS=Nicotiana plumbaginifolia GN=RHN1 PE=2 SV=1	PF00071:Ras family;PF01926:50S ribosome-binding GTPase;PF04670:Gtr1/RagA G protein conserved region;PF02367:Threonylcarbamoyl adenosine biosynthesis protein TsaE;PF00025:ADP-ribosylation factor family;PF03193:Protein of unknown function, DUF258;PF08477:Ras of Complex, Roc, domain of DAPkinase	GO:0007264//GO:0002949	small GTPase mediated signal transduction//tRNA threonylcarbamoyladenosine modification	--	--	GO:0005525//GO:0003924	GTP binding//GTPase activity	At4g19640	GTPase Rab5/YPT51 and related small G protein superfamily GTPases
transcript_HQ_TX_pn_transcript70746/f3p0/1169	1169	83.8	7.2e-99	XP_001764089.1	predicted protein [Physcomitrella patens]	81.9	1.49e-129	XM_001764493.1	Physcomitrella patens subsp. patens predicted protein (PHYPADRAFT_128349) mRNA, complete cds	K08967	mtnD, mtnZ, ADI1	1,2-dihydroxy-3-keto-5-methylthiopentene dioxygenase [EC:1.13.11.53 1.13.11.54]	1.13.11.53,1.13.11.54	ko00270; Metabolism; Amino acid metabolism; Cysteine and methionine metabolism	83.8	7.1e-100	sp|A9SCJ6|MTND3_PHYPA	1,2-dihydroxy-3-keto-5-methylthiopentene dioxygenase 3 OS=Physcomitrella patens subsp. patens GN=PHYPADRAFT_164159 PE=3 SV=1	PF00190:Cupin;PF03079:ARD/ARD' family;PF02311:AraC-like ligand binding domain	GO:0006355//GO:0055114	regulation of transcription, DNA-templated//oxidation-reduction process	--	--	GO:0010309//GO:0045735	acireductone dioxygenase [iron(II)-requiring] activity//nutrient reservoir activity	At5g43850	Uncharacterized conserved protein, contains double-stranded beta-helix domain
transcript_HQ_TX_pn_transcript57643/f2p0/1691	1691	33.9	9.1e-18	XP_001751691.1	predicted protein [Physcomitrella patens]	--	--	--	--	-	-	-	-	-	--	--	--	--	--	--	--	--	--	--	--	--	--
transcript_HQ_TX_pn_transcript46896/f5p0/1954	1951	84.8	7.3e-213	XP_001766264.1	predicted protein [Physcomitrella patens]	--	--	--	--	-	-	-	-	-	84.8	7.1e-214	sp|A9SIZ6|D5FAD_PHYPA	Acyl-lipid (8-3)-desaturase OS=Physcomitrella patens subsp. patens GN=DES5 PE=1 SV=1	PF00487:Fatty acid desaturase	GO:0006629	lipid metabolic process	--	--	--	--	Hs4758334	Delta 6-fatty acid desaturase/delta-8 sphingolipid desaturase
transcript_HQ_TX_pn_transcript56372/f3p0/1723	1722	74.8	5.4e-151	XP_001767580.1	predicted protein [Physcomitrella patens]	85.332	0	XM_001767528.1	Physcomitrella patens subsp. patens predicted protein (PHYPADRAFT_213901) mRNA, complete cds	K01640	E4.1.3.4, HMGCL, hmgL	hydroxymethylglutaryl-CoA lyase	4.1.3.4	ko00650; Metabolism; Carbohydrate metabolism; Butanoate metabolism | ko00072; Metabolism; Lipid metabolism; Synthesis and degradation of ketone bodies | ko00280; Metabolism; Amino acid metabolism; Valine, leucine and isoleucine degradation | ko00281; Metabolism; Metabolism of terpenoids and polyketides; Geraniol degradation | ko04146; Cellular Processes; Transport and catabolism; Peroxisome	69.6	2.4e-120	sp|O81027|HMGCL_ARATH	Hydroxymethylglutaryl-CoA lyase, mitochondrial OS=Arabidopsis thaliana GN=HMGCL PE=1 SV=2	PF00682:HMGL-like	--	--	--	--	GO:0003824	catalytic activity	At2g26800	Hydroxymethylglutaryl-CoA lyase
transcript_HQ_TX_pn_transcript8377/f2p0/3363	3363	62.3	1e-84	OAE20951.1	hypothetical protein AXG93_3846s1090 [Marchantia polymorpha subsp. polymorpha]	84.758	2.2e-67	XM_001759005.1	Physcomitrella patens subsp. patens transcription factor WRKY16 (WRKY16) mRNA, partial cds	K13424	WRKY33	WRKY transcription factor 33	-	ko04016; Environmental Information Processing; Signal transduction; MAPK signaling pathway - plant | ko04626; Organismal Systems; Environmental adaptation; Plant-pathogen interaction	43.9	6.2e-72	sp|Q6VWJ6|WRK46_HORVU	WRKY transcription factor SUSIBA2 OS=Hordeum vulgare GN=WRKY46 PE=1 SV=1	PF03106:WRKY DNA -binding domain	GO:0006355	regulation of transcription, DNA-templated	--	--	GO:0043565//GO:0003700	sequence-specific DNA binding//transcription factor activity, sequence-specific DNA binding	--	--
transcript_HQ_TX_pn_transcript35469/f3p0/2226	2226	91.7	1.2e-163	XP_001773139.1	predicted protein [Physcomitrella patens]	80.899	0	XM_001771003.1	Physcomitrella patens subsp. patens predicted protein (PHYPADRAFT_136941) mRNA, complete cds	K01610	E4.1.1.49, pckA	phosphoenolpyruvate carboxykinase (ATP)	4.1.1.49	ko01200; Metabolism; Global and overview maps; Carbon metabolism | ko00010; Metabolism; Carbohydrate metabolism; Glycolysis / Gluconeogenesis | ko00020; Metabolism; Carbohydrate metabolism; Citrate cycle (TCA cycle) | ko00620; Metabolism; Carbohydrate metabolism; Pyruvate metabolism | ko00710; Metabolism; Energy metabolism; Carbon fixation in photosynthetic organisms	77.4	1.7e-139	sp|Q9T074|PCKA_ARATH	Phosphoenolpyruvate carboxykinase (ATP) OS=Arabidopsis thaliana GN=PCKA PE=1 SV=1	PF01293:Phosphoenolpyruvate carboxykinase	GO:0006094	gluconeogenesis	--	--	GO:0005524//GO:0004612	ATP binding//phosphoenolpyruvate carboxykinase (ATP) activity	--	--
transcript_HQ_TX_pn_transcript56416/f14p0/1665	1665	67.1	2.9e-157	XP_001753925.1	predicted protein [Physcomitrella patens]	--	--	--	--	-	-	-	-	-	40.2	4.9e-78	sp|Q9M2G7|LPPD_ARATH	Lipid phosphate phosphatase delta OS=Arabidopsis thaliana GN=LPPD PE=2 SV=1	--	--	--	--	--	--	--	At3g58490	Sphingoid base-phosphate phosphatase
transcript_HQ_TX_pn_transcript31762/f2p0/2327	2327	51.1	4.2e-114	BAL46028.1	Dof transcription factor [Physcomitrella patens]	80.978	7.42e-31	XM_016107267.1	PREDICTED: Arachis duranensis cyclic dof factor 2 (LOC107486705), mRNA	-	-	-	-	-	82	7.9e-26	sp|Q8LFV3|CDF3_ARATH	Cyclic dof factor 3 OS=Arabidopsis thaliana GN=CDF3 PE=1 SV=2	PF02701:Dof domain, zinc finger	GO:0006355	regulation of transcription, DNA-templated	--	--	GO:0003677	DNA binding	--	--
transcript_HQ_TX_pn_transcript75702/f15p0/733	733	--	--	--	--	--	--	--	--	--	--	--	--	--	--	--	--	--	--	--	--	--	--	--	--	--	--
transcript_HQ_TX_pn_transcript43761/f6p0/2023	2023	55.2	1.5e-88	XP_001779672.1	predicted protein [Physcomitrella patens]	--	--	--	--	-	-	-	-	-	--	--	--	--	--	--	--	--	--	--	--	--	--
transcript_HQ_TX_pn_transcript55012/f2p0/1755	1755	41.8	8.5e-27	XP_001773922.1	predicted protein [Physcomitrella patens]	--	--	--	--	--	--	--	--	--	--	--	--	--	--	--	--	--	--	--	--	--	--
transcript_HQ_TX_pn_transcript63438/f12p0/1412	1412	44.7	3.2e-40	XP_001752727.1	predicted protein [Physcomitrella patens]	--	--	--	--	-	-	-	-	-	--	--	--	--	--	--	--	--	--	--	--	--	--
transcript_HQ_TX_pn_transcript63171/f4p0/1444	1444	68.2	1.2e-58	XP_001771103.1	predicted protein [Physcomitrella patens]	--	--	--	--	-	-	-	-	-	29.3	2.4e-09	sp|Q8VYN9|PHO32_ARATH	Universal stress protein PHOS32 OS=Arabidopsis thaliana GN=PHOS32 PE=1 SV=1	PF00582:Universal stress protein family	GO:0006950	response to stress	--	--	--	--	--	--
transcript_HQ_TX_pn_transcript73029/f2p0/1011	1011	63.4	1.7e-80	XP_001768621.1	predicted protein [Physcomitrella patens]	--	--	--	--	-	-	-	-	-	46.7	2.9e-41	sp|Q8G9F9|INHA_PSEPU	Isonitrile hydratase OS=Pseudomonas putida GN=inhA PE=1 SV=1	PF07685:CobB/CobQ-like glutamine amidotransferase domain	GO:0009236	cobalamin biosynthetic process	--	--	GO:0003824	catalytic activity	At3g14990	Putative transcriptional regulator DJ-1
transcript_HQ_TX_pn_transcript76484/f2p0/613	613	--	--	--	--	--	--	--	--	--	--	--	--	--	--	--	--	--	--	--	--	--	--	--	--	--	--
transcript_HQ_TX_pn_transcript24767/f3p0/2482	2482	89.9	9.1e-51	XP_001774029.1	predicted protein [Physcomitrella patens]	81.377	6e-47	JQ951639.1	Loudetia sp. MCE-2012 Ramosa2 (ra2) gene, partial cds	-	-	-	-	-	71.8	2.9e-42	sp|O04479|LBD6_ARATH	LOB domain-containing protein 6 OS=Arabidopsis thaliana GN=LBD6 PE=1 SV=1	--	--	--	--	--	--	--	--	--
transcript_HQ_TX_pn_transcript70064/f2p0/1200	1200	--	--	--	--	--	--	--	--	--	--	--	--	--	--	--	--	--	--	--	--	--	--	--	--	--	--
transcript_HQ_TX_pn_transcript2925/f6p0/3825	3826	66.2	0	XP_001754453.1	predicted protein [Physcomitrella patens]	79.655	0	XM_001754401.1	Physcomitrella patens subsp. patens predicted protein (PHYPADRAFT_159529) mRNA, complete cds	-	-	-	-	-	34.7	1.8e-27	sp|Q6B9X6|VWKA_DICDI	Alpha-protein kinase vwkA OS=Dictyostelium discoideum GN=vwkA PE=1 SV=1	PF02816:Alpha-kinase family	GO:0006468	protein phosphorylation	--	--	GO:0004674//GO:0005524	protein serine/threonine kinase activity//ATP binding	--	--
transcript_HQ_TX_pn_transcript15290/f3p0/2913	2913	77.5	1.3e-133	XP_001761076.1	ric1 rop-interactive CRIB motif-containing protein RIC1 [Physcomitrella patens]	--	--	--	--	-	-	-	-	-	34.2	1.3e-09	sp|Q0WL69|RIC11_ARATH	CRIB domain-containing protein RIC11 OS=Arabidopsis thaliana GN=RIC11 PE=2 SV=1	--	--	--	--	--	--	--	--	--
transcript_HQ_TX_pn_transcript49016/f3p0/1858	1858	47.8	5.6e-29	XP_001751392.1	predicted protein [Physcomitrella patens]	--	--	--	--	-	-	-	-	-	--	--	--	--	--	--	--	--	--	--	--	--	--
transcript_HQ_TX_pn_transcript62202/f2p0/1539	1539	72.3	1.6e-77	XP_001767012.1	predicted protein [Physcomitrella patens]	--	--	--	--	K14496	PYL	abscisic acid receptor PYR/PYL family	-	ko04016; Environmental Information Processing; Signal transduction; MAPK signaling pathway - plant | ko04075; Environmental Information Processing; Signal transduction; Plant hormone signal transduction	57.2	3.3e-49	sp|O80920|PYL4_ARATH	Abscisic acid receptor PYL4 OS=Arabidopsis thaliana GN=PYL4 PE=1 SV=1	PF00407:Pathogenesis-related protein Bet v I family	GO:0006952//GO:0009607	defense response//response to biotic stimulus	--	--	--	--	--	--
transcript_HQ_TX_pn_transcript7280/f5p0/3462	3462	59.9	2.2e-143	XP_001765979.1	predicted protein [Physcomitrella patens]	85.019	1.75e-68	XM_001765927.1	Physcomitrella patens subsp. patens predicted protein (PHYPADRAFT_212537) mRNA, complete cds	K17987	NBR1	next to BRCA1 gene 1 protein	-	-	33.6	1.3e-53	sp|Q9SB64|NBR1_ARATH	Protein NBR1 homolog OS=Arabidopsis thaliana GN=NBR1 PE=1 SV=1	PF00569:Zinc finger, ZZ type	--	--	--	--	GO:0008270	zinc ion binding	At4g24690_2	Uncharacterized conserved protein
transcript_HQ_TX_pn_transcript50386/f14p0/1789	1789	53.8	2e-108	XP_001768669.1	predicted protein [Physcomitrella patens]	--	--	--	--	-	-	-	-	-	--	--	--	--	PF16331:TolA binding protein trimerisation;PF01166:TSC-22/dip/bun family;PF07926:TPR/MLP1/MLP2-like protein;PF01442:Apolipoprotein A1/A4/E domain;PF01496:V-type ATPase 116kDa subunit family ;PF03255:Acetyl co-enzyme A carboxylase carboxyltransferase alpha subunit;PF01544:CorA-like Mg2+ transporter protein	GO:0015991//GO:0006355//GO:0006869//GO:0030001//GO:0070206//GO:0006633//GO:0055085//GO:0006606//GO:0042157	ATP hydrolysis coupled proton transport//regulation of transcription, DNA-templated//lipid transport//metal ion transport//protein trimerization//fatty acid biosynthetic process//transmembrane transport//protein import into nucleus//lipoprotein metabolic process	GO:0033179//GO:0016020//GO:0009317//GO:0005576	proton-transporting V-type ATPase, V0 domain//membrane//acetyl-CoA carboxylase complex//extracellular region	GO:0015078//GO:0003989//GO:0003700//GO:0046873//GO:0008289	hydrogen ion transmembrane transporter activity//acetyl-CoA carboxylase activity//transcription factor activity, sequence-specific DNA binding//metal ion transmembrane transporter activity//lipid binding	--	--
transcript_HQ_TX_pn_transcript36790/f4p0/2161	2161	83.1	5e-37	XP_001752267.1	predicted protein [Physcomitrella patens]	85.098	6.55e-66	XM_001752215.1	Physcomitrella patens subsp. patens predicted protein (PHYPADRAFT_39100) mRNA, partial cds	-	-	-	-	-	55.6	1.7e-30	sp|P26307|VIV1_MAIZE	Regulatory protein viviparous-1 OS=Zea mays GN=VP1 PE=2 SV=1	--	--	--	--	--	--	--	--	--
transcript_HQ_TX_pn_transcript37194/f5p0/2127	2127	83.7	5.9e-115	XP_001766981.1	predicted protein [Physcomitrella patens]	80.839	2.04e-155	XM_001766929.1	Physcomitrella patens subsp. patens predicted protein (PHYPADRAFT_131577) mRNA, complete cds	K15378	SLC45A1_2_4	solute carrier family 45, member 1/2/4	-	-	62.5	7.3e-79	sp|Q9FE59|SUC4_ARATH	Sucrose transport protein SUC4 OS=Arabidopsis thaliana GN=SUC4 PE=1 SV=2	--	--	--	--	--	--	--	At1g09960	Sucrose transporter and related proteins
transcript_HQ_TX_pn_transcript7820/f3p0/3413	3414	75	1.1e-09	XP_001770730.1	predicted protein [Physcomitrella patens]	--	--	--	--	-	-	-	-	-	--	--	--	--	--	--	--	--	--	--	--	--	--
transcript_HQ_TX_pn_transcript18007/f17p0/2707	2707	65.2	1.5e-25	XP_001781895.1	predicted protein [Physcomitrella patens]	--	--	--	--	-	-	-	-	-	51.5	1.1e-23	sp|Q7XKC5|IDEFH_ORYSJ	B3 domain-containing protein Os04g0676600 OS=Oryza sativa subsp. japonica GN=Os04g0676600 PE=2 SV=2	PF02362:B3 DNA binding domain	--	--	--	--	GO:0003677	DNA binding	--	--
transcript_HQ_TX_pn_transcript53583/f4p0/1709	1709	32.4	3.3e-07	XP_001764964.1	predicted protein [Physcomitrella patens]	--	--	--	--	--	--	--	--	--	--	--	--	--	--	--	--	--	--	--	--	--	--
transcript_HQ_TX_pn_transcript5064/f2p0/3707	3707	73	4.8e-189	OAE19496.1	hypothetical protein AXG93_4794s1080 [Marchantia polymorpha subsp. polymorpha]	75.397	3.53e-165	AB697743.1	Marchantia polymorpha MpHA2 mRNA for plasma membrane H+-ATPase, complete cds	K01535	PMA1, PMA2	H+-transporting ATPase	3.6.3.6	ko00190; Metabolism; Energy metabolism; Oxidative phosphorylation	75.9	1.3e-184	sp|Q7XPY2|PMA1_ORYSJ	Plasma membrane ATPase OS=Oryza sativa subsp. japonica GN=Os04g0656100 PE=2 SV=1	PF00122:E1-E2 ATPase	--	--	--	--	GO:0046872//GO:0000166	metal ion binding//nucleotide binding	At2g18960	Plasma membrane H+-transporting ATPase
transcript_HQ_TX_pn_transcript25569/f4p0/2513	2513	61.5	5.6e-157	XP_001768083.1	predicted protein [Physcomitrella patens]	91.837	4.97e-08	XM_006296341.1	Capsella rubella hypothetical protein (CARUB_v10025579mg) mRNA, complete cds	K08472	MLO	mlo protein	-	-	41.4	1.7e-90	sp|O49621|MLO1_ARATH	MLO-like protein 1 OS=Arabidopsis thaliana GN=MLO1 PE=1 SV=1	PF03094:Mlo family	GO:0006952	defense response	GO:0016021	integral component of membrane	--	--	--	--
transcript_HQ_TX_pn_transcript33633/f2p0/2274	2273	62	8.4e-144	XP_001753053.1	predicted protein [Physcomitrella patens]	--	--	--	--	-	-	-	-	-	32.5	1.1e-40	sp|Q9FFN2|GLYT3_ARATH	Probable glycosyltransferase At5g03795 OS=Arabidopsis thaliana GN=At5g03795 PE=3 SV=2	--	--	--	--	--	--	--	At4g38040	Acetylglucosaminyltransferase EXT1/exostosin 1
transcript_HQ_TX_pn_transcript76820/f5p0/551	554	--	--	--	--	--	--	--	--	--	--	--	--	--	--	--	--	--	--	--	--	--	--	--	--	--	--
transcript_HQ_TX_pn_transcript9399/f2p0/3281	3280	90.6	6.5e-105	XP_001758583.1	predicted protein [Physcomitrella patens]	86.278	8.55e-176	XM_001778220.1	Physcomitrella patens subsp. patens predicted protein (PHYPADRAFT_145902) mRNA, complete cds	-	-	-	-	-	26.9	2.9e-10	sp|F4I8W1|DUF2_ARATH	DUF724 domain-containing protein 2 OS=Arabidopsis thaliana GN=DUF2 PE=2 SV=1	PF14604:Variant SH3 domain;PF00018:SH3 domain;PF01426:BAH domain	--	--	--	--	GO:0005515//GO:0003682	protein binding//chromatin binding	--	--
transcript_HQ_TX_pn_transcript39610/f2p0/2122	2122	66.9	9.2e-76	XP_001774204.1	predicted protein [Physcomitrella patens]	--	--	--	--	-	-	-	-	-	76.1	7.7e-12	sp|Q9C9H1|GIS3_ARATH	Zinc finger protein GIS3 OS=Arabidopsis thaliana GN=GIS3 PE=2 SV=1	PF13912:C2H2-type zinc finger	--	--	--	--	GO:0046872	metal ion binding	--	--
transcript_HQ_TX_pn_transcript24552/f3p0/2545	2545	90.7	0	XP_001769572.1	predicted protein [Physcomitrella patens]	81.369	0	XM_001781580.1	Physcomitrella patens subsp. patens predicted protein (PHYPADRAFT_197840) mRNA, complete cds	-	-	-	-	-	54.7	5.9e-200	sp|Q9SIC9|PP178_ARATH	Pentatricopeptide repeat-containing protein At2g31400, chloroplastic OS=Arabidopsis thaliana GN=At2g31400 PE=2 SV=1	PF00515:Tetratricopeptide repeat;PF13176:Tetratricopeptide repeat	--	--	--	--	GO:0005515	protein binding	At2g31400	FOG: PPR repeat
transcript_HQ_TX_pn_transcript40940/f6p0/2036	2036	82	3.4e-184	XP_001783005.1	predicted protein [Physcomitrella patens]	81.707	0	XM_001782953.1	Physcomitrella patens subsp. patens predicted protein (PHYPADRAFT_226178) mRNA, complete cds	K10523	SPOP	speckle-type POZ protein	-	ko04340; Environmental Information Processing; Signal transduction; Hedgehog signaling pathway | ko04341; Environmental Information Processing; Signal transduction; Hedgehog signaling pathway - fly	58.5	3.6e-123	sp|Q8L765|BPM1_ARATH	BTB/POZ and MATH domain-containing protein 1 OS=Arabidopsis thaliana GN=BPM1 PE=1 SV=1	PF00917:MATH domain;PF00651:BTB/POZ domain	--	--	--	--	GO:0005515	protein binding	At3g03740	Speckle-type POZ protein SPOP and related proteins with TRAF, MATH and BTB/POZ domains
transcript_HQ_TX_pn_transcript45163/f2p0/1998	1998	77.6	3.7e-87	XP_001751655.1	predicted protein [Physcomitrella patens]	81.188	4.27e-132	XM_001762593.1	Physcomitrella patens subsp. patens predicted protein (PHYPADRAFT_182353) mRNA, complete cds	K16075	MRS2, MFM1	magnesium transporter	-	-	53.6	1.1e-49	sp|Q93ZD7|MRS24_ARATH	Magnesium transporter MRS2-4 OS=Arabidopsis thaliana GN=MRS2-4 PE=2 SV=1	PF01442:Apolipoprotein A1/A4/E domain	GO:0006869//GO:0042157	lipid transport//lipoprotein metabolic process	GO:0005576	extracellular region	GO:0008289	lipid binding	At3g58970	Magnesium transporters: CorA family
transcript_HQ_TX_pn_transcript4533/f4p0/3762	3762	79.9	0	XP_001757304.1	predicted protein [Physcomitrella patens]	83.303	0	XM_001752090.1	Physcomitrella patens subsp. patens predicted protein (PHYPADRAFT_112168) mRNA, complete cds	K03696	clpC	ATP-dependent Clp protease ATP-binding subunit ClpC	-	-	54.3	1.8e-253	sp|Q6H795|CLPD1_ORYSJ	Chaperone protein ClpD1, chloroplastic OS=Oryza sativa subsp. japonica GN=CLPD1 PE=2 SV=1	PF06414:Zeta toxin;PF07724:AAA domain (Cdc48 subfamily);PF07726:ATPase family associated with various cellular activities (AAA);PF07728:AAA domain (dynein-related subfamily);PF08477:Ras of Complex, Roc, domain of DAPkinase;PF00437:Type II/IV secretion system protein;PF03193:Protein of unknown function, DUF258;PF00158:Sigma-54 interaction domain;PF06309:Torsin;PF01695:IstB-like ATP binding protein…	GO:0007264//GO:0006355//GO:0006810//GO:0006310//GO:0006281	small GTPase mediated signal transduction//regulation of transcription, DNA-templated//transport//DNA recombination//DNA repair	--	--	GO:0003724//GO:0003723//GO:0003924//GO:0016301//GO:0009378//GO:0016887//GO:0005525//GO:0008134//GO:0005524	RNA helicase activity//RNA binding//GTPase activity//kinase activity//four-way junction helicase activity//ATPase activity//GTP binding//transcription factor binding//ATP binding	At5g50920	Chaperone HSP104 and related ATP-dependent Clp proteases
transcript_HQ_TX_pn_transcript58261/f2p0/1596	1597	82.9	1.7e-135	XP_001781695.1	predicted protein [Physcomitrella patens]	82.173	0	XM_001781643.1	Physcomitrella patens subsp. patens predicted protein (PHYPADRAFT_197877) mRNA, complete cds	-	-	-	-	-	67	9.3e-103	sp|C6TBN2|AKR1_SOYBN	Probable aldo-keto reductase 1 OS=Glycine max GN=AKR1 PE=2 SV=1	PF03874:RNA polymerase Rpb4	GO:0006351	transcription, DNA-templated	--	--	GO:0003899	DNA-directed 5'-3' RNA polymerase activity	At1g60690	Voltage-gated shaker-like K+ channel, subunit beta/KCNAB
transcript_HQ_TX_pn_transcript61771/f4p0/1551	1547	37.9	2.4e-17	XP_001751392.1	predicted protein [Physcomitrella patens]	--	--	--	--	-	-	-	-	-	--	--	--	--	--	--	--	--	--	--	--	--	--
transcript_HQ_TX_pn_transcript39478/f3p0/2129	2128	25.5	1.4e-10	XP_001770765.1	predicted protein [Physcomitrella patens]	--	--	--	--	--	--	--	--	--	--	--	--	--	PF00400:WD domain, G-beta repeat	--	--	--	--	GO:0005515	protein binding	--	--
transcript_HQ_TX_pn_transcript3915/f2p0/3845	3845	64	3.8e-306	XP_001761734.1	predicted protein [Physcomitrella patens]	--	--	--	--	-	-	-	-	-	32.5	3.4e-10	sp|O80462|XLG1_ARATH	Extra-large guanine nucleotide-binding protein 1 OS=Arabidopsis thaliana GN=XLG1 PE=1 SV=2	--	--	--	--	--	--	--	--	--
transcript_HQ_TX_pn_transcript61294/f6p0/1561	1561	60.3	8.8e-60	XP_001780595.1	predicted protein [Physcomitrella patens]	--	--	--	--	-	-	-	-	-	--	--	--	--	--	--	--	--	--	--	--	--	--
transcript_HQ_TX_pn_transcript31980/f3p0/2319	2318	89.2	0	XP_001767839.1	predicted protein [Physcomitrella patens]	87.941	0	KP087877.1	Bryum argenteum heat shock protein 70 (HSP70-1) mRNA, complete cds	K03283	HSPA1_8	heat shock 70kDa protein 1/8	-	ko03040; Genetic Information Processing; Transcription; Spliceosome | ko04141; Genetic Information Processing; Folding, sorting and degradation; Protein processing in endoplasmic reticulum | ko04010; Environmental Information Processing; Signal transduction; MAPK signaling pathway | ko04144; Cellular Processes; Transport and catabolism; Endocytosis | ko04612; Organismal Systems; Immune system; An…	85.8	4.7e-305	sp|P22953|MD37E_ARATH	Probable mediator of RNA polymerase II transcription subunit 37e OS=Arabidopsis thaliana GN=MED37E PE=1 SV=3	PF06723:MreB/Mbl protein;PF02782:FGGY family of carbohydrate kinases, C-terminal domain	GO:0005975//GO:0000902	carbohydrate metabolic process//cell morphogenesis	--	--	GO:0016773	phosphotransferase activity, alcohol group as acceptor	At5g02500	Molecular chaperones HSP70/HSC70, HSP70 superfamily
transcript_HQ_TX_pn_transcript15740/f2p0/2850	2849	44.8	8.5e-101	OAE25889.1	hypothetical protein AXG93_2145s1890 [Marchantia polymorpha subsp. polymorpha]	80.18	7.25e-12	XM_009339908.2	PREDICTED: Pyrus x bretschneideri uncharacterized LOC103930562 (LOC103930562), mRNA	-	-	-	-	-	--	--	--	--	--	--	--	--	--	--	--	--	--
transcript_HQ_TX_pn_transcript72512/f18p0/1005	1005	58.2	5.5e-39	XP_001762850.1	predicted protein [Physcomitrella patens]	--	--	--	--	--	--	--	--	--	--	--	--	--	PF00403:Heavy-metal-associated domain	GO:0030001	metal ion transport	--	--	GO:0046872	metal ion binding	--	--
transcript_HQ_TX_pn_transcript24975/f3p0/2463	2463	43.5	9.7e-37	XP_001778474.1	predicted protein [Physcomitrella patens]	--	--	--	--	-	-	-	-	-	--	--	--	--	PF05460:Origin recognition complex subunit 6 (ORC6)	GO:0006260	DNA replication	GO:0005664	nuclear origin of replication recognition complex	GO:0003677	DNA binding	--	--
transcript_HQ_TX_pn_transcript70909/f5p0/1106	1106	44.1	2.3e-22	XP_001762242.1	predicted protein [Physcomitrella patens]	--	--	--	--	--	--	--	--	--	--	--	--	--	--	--	--	--	--	--	--	--	--
transcript_HQ_TX_pn_transcript32076/f13p0/2241	2241	52.6	3e-85	XP_001765530.1	predicted protein [Physcomitrella patens]	78.641	5.56e-27	XM_001765478.1	Physcomitrella patens subsp. patens predicted protein (PHYPADRAFT_164797) mRNA, complete cds	-	-	-	-	-	--	--	--	--	PF00403:Heavy-metal-associated domain	GO:0030001	metal ion transport	--	--	GO:0046872	metal ion binding	CE27494	C-type lectin
transcript_HQ_TX_pn_transcript52395/f2p0/1820	1820	51.6	5.1e-43	XP_001783915.1	predicted protein [Physcomitrella patens]	--	--	--	--	-	-	-	-	-	--	--	--	--	--	--	--	--	--	--	--	--	--
transcript_HQ_TX_pn_transcript48175/f3p0/1916	1916	83.8	4.2e-152	XP_001759516.1	predicted protein [Physcomitrella patens]	81.809	0	XM_001759464.1	Physcomitrella patens subsp. patens predicted protein (PHYPADRAFT_121779) mRNA, complete cds	K17095	ANXA7_11	annexin A7/11	-	-	40.8	2.4e-65	sp|P20073|ANXA7_HUMAN	Annexin A7 OS=Homo sapiens GN=ANXA7 PE=1 SV=3	PF00191:Annexin	--	--	--	--	GO:0005544//GO:0005509	calcium-dependent phospholipid binding//calcium ion binding	Hs4809279	Annexin
transcript_HQ_TX_pn_transcript24860/f2p0/2534	2531	78.2	3.3e-173	XP_001759112.1	gibberellin 20-oxidase [Physcomitrella patens]	--	--	--	--	-	-	-	-	-	35.8	1.5e-49	sp|O04706|GAO1B_WHEAT	Gibberellin 20 oxidase 1-B OS=Triticum aestivum GN=GA20ox1B PE=2 SV=1	PF03171:2OG-Fe(II) oxygenase superfamily	GO:0055114	oxidation-reduction process	--	--	GO:0016491	oxidoreductase activity	At4g25420	Iron/ascorbate family oxidoreductases
transcript_HQ_TX_pn_transcript7598/f2p0/3281	3280	75.4	7.4e-141	XP_001766981.1	predicted protein [Physcomitrella patens]	80.839	3.16e-155	XM_001766929.1	Physcomitrella patens subsp. patens predicted protein (PHYPADRAFT_131577) mRNA, complete cds	K15378	SLC45A1_2_4	solute carrier family 45, member 1/2/4	-	-	54.4	3.9e-95	sp|Q9FE59|SUC4_ARATH	Sucrose transport protein SUC4 OS=Arabidopsis thaliana GN=SUC4 PE=1 SV=2	PF04889:Cwf15/Cwc15 cell cycle control protein	GO:0000398	mRNA splicing, via spliceosome	GO:0005681	spliceosomal complex	--	--	At1g09960	Sucrose transporter and related proteins
transcript_HQ_TX_pn_transcript29199/f2p0/2398	2398	48.5	4.3e-146	XP_001764652.1	predicted protein [Physcomitrella patens]	70.789	2.75e-30	XM_001764600.1	Physcomitrella patens subsp. patens predicted protein (PHYPADRAFT_78157) mRNA, complete cds	K20826	RPAP1	RNA polymerase II-associated protein 1	-	-	24.7	8.1e-42	sp|Q8GYU3|IYO_ARATH	Transcriptional elongation regulator MINIYO OS=Arabidopsis thaliana GN=IYO PE=1 SV=1	--	--	--	--	--	--	--	At4g38440	Uncharacterized conserved protein
transcript_HQ_TX_pn_transcript60020/f2p0/1607	1607	96.4	2.1e-157	XP_001758083.1	predicted protein [Physcomitrella patens]	84.359	0	XM_001758031.1	Physcomitrella patens subsp. patens predicted protein (PHYPADRAFT_205949) mRNA, complete cds	K14424	SMO2	4-alpha-methyl-delta7-sterol-4alpha-methyl oxidase	1.14.13.72	ko00100; Metabolism; Lipid metabolism; Steroid biosynthesis	77.9	3.8e-120	sp|Q8VWZ8|SMO22_ARATH	Methylsterol monooxygenase 2-2 OS=Arabidopsis thaliana GN=SMO2-2 PE=2 SV=1	PF04116:Fatty acid hydroxylase superfamily	GO:0055114//GO:0006633	oxidation-reduction process//fatty acid biosynthetic process	--	--	GO:0005506//GO:0016491	iron ion binding//oxidoreductase activity	At1g07420	C-4 sterol methyl oxidase
transcript_HQ_TX_pn_transcript71616/f3p0/1106	1106	47	6.8e-06	XP_001768186.1	predicted protein [Physcomitrella patens]	--	--	--	--	--	--	--	--	--	--	--	--	--	--	--	--	--	--	--	--	--	--
transcript_HQ_TX_pn_transcript40627/f2p0/2100	2100	89.5	2e-147	XP_001782076.1	predicted protein [Physcomitrella patens]	85.516	0	XM_001776886.1	Physcomitrella patens subsp. patens predicted protein (PHYPADRAFT_221436) mRNA, complete cds	K00898	PDK2_3_4	pyruvate dehydrogenase kinase 2/3/4	2.7.11.2	-	67.1	6.5e-112	sp|Q9SBJ1|PDK_ARATH	[Pyruvate dehydrogenase (acetyl-transferring)] kinase, mitochondrial OS=Arabidopsis thaliana GN=PDK PE=1 SV=1	--	--	--	--	--	--	--	At3g06483	Dehydrogenase kinase
transcript_HQ_TX_pn_transcript74531/f2p0/871	871	85.6	3e-41	XP_001775743.1	predicted protein [Physcomitrella patens]	--	--	--	--	-	-	-	-	-	--	--	--	--	PF03348:Serine incorporator (Serinc);PF13718:GNAT acetyltransferase 2;PF12326:N-glycosylation protein;PF02862:DDHD domain;PF01080:Presenilin;PF16965:Ceramide synthase regulator;PF02535:ZIP Zinc transporter;PF02932:Neurotransmitter-gated ion-channel transmembrane region;PF05090:Vitamin K-dependent gamma-carboxylase;PF02487:CLN3 protein;PF08704:tRNA methyltransferase complex GCD14 subunit;PF13000:A…	GO:0006364//GO:0055085//GO:0016485//GO:0017187//GO:0030001//GO:0006874//GO:0006811//GO:0030488//GO:0034599//GO:0006383//GO:0006810	rRNA processing//transmembrane transport//protein processing//peptidyl-glutamic acid carboxylation//metal ion transport//cellular calcium ion homeostasis//ion transport//tRNA methylation//cellular response to oxidative stress//transcription from RNA polymerase III promoter//transport	GO:0005666//GO:0005789//GO:0005634//GO:0030176//GO:0034457//GO:0005732//GO:0031515//GO:0016021//GO:0016020	DNA-directed RNA polymerase III complex//endoplasmic reticulum membrane//nucleus//integral component of endoplasmic reticulum membrane//Mpp10 complex//small nucleolar ribonucleoprotein complex//tRNA (m1A) methyltransferase complex//integral component of membrane//membrane	GO:0008488//GO:0003677//GO:0003899//GO:0008521//GO:0046873//GO:0030234//GO:0008080//GO:0004190//GO:0046872//GO:0016429	gamma-glutamyl carboxylase activity//DNA binding//DNA-directed 5'-3' RNA polymerase activity//acetyl-CoA transporter activity//metal ion transmembrane transporter activity//enzyme regulator activity//N-acetyltransferase activity//aspartic-type endopeptidase activity//metal ion binding//tRNA (adenine-N1-)-methyltransferase activity	--	--
transcript_HQ_TX_pn_transcript23785/f2p0/2574	2574	81.1	5e-44	XP_001752589.1	predicted protein [Physcomitrella patens]	--	--	--	--	-	-	-	-	-	59.8	2.3e-26	sp|Q01593|ABI3_ARATH	B3 domain-containing transcription factor ABI3 OS=Arabidopsis thaliana GN=ABI3 PE=1 SV=1	PF02362:B3 DNA binding domain	--	--	--	--	GO:0003677	DNA binding	--	--
transcript_HQ_TX_pn_transcript17010/f3p0/2831	2831	51.1	5.1e-114	BAL46028.1	Dof transcription factor [Physcomitrella patens]	80.978	9.05e-31	XM_016107267.1	PREDICTED: Arachis duranensis cyclic dof factor 2 (LOC107486705), mRNA	-	-	-	-	-	82	9.6e-26	sp|Q8LFV3|CDF3_ARATH	Cyclic dof factor 3 OS=Arabidopsis thaliana GN=CDF3 PE=1 SV=2	PF02701:Dof domain, zinc finger	GO:0006355	regulation of transcription, DNA-templated	--	--	GO:0003677	DNA binding	--	--
transcript_HQ_TX_pn_transcript14173/f2p0/2967	2967	72.2	3.2e-236	XP_001751910.1	predicted protein [Physcomitrella patens]	--	--	--	--	K19327	ANO10, TMEM16K	anoctamin-10	-	-	43.4	1.5e-130	sp|Q0JJZ6|CACLC_ORYSJ	Anoctamin-like protein Os01g0706700 OS=Oryza sativa subsp. japonica GN=Os01g0706700 PE=2 SV=1	--	--	--	--	--	--	--	At1g73020	Protein required for meiotic chromosome segregation
transcript_HQ_TX_pn_transcript9939/f6p0/3220	3220	68	1.3e-206	XP_001764134.1	predicted protein [Physcomitrella patens]	--	--	--	--	-	-	-	-	-	28.8	1.6e-32	sp|B0WSX1|MOCO2_CULQU	Molybdenum cofactor sulfurase 2 OS=Culex quinquefasciatus GN=mal2 PE=3 SV=1	--	--	--	--	--	--	--	At5g51920	Molybdenum cofactor sulfurase
transcript_HQ_TX_pn_transcript53776/f3p0/1767	1767	75.6	2.6e-47	XP_001784257.1	predicted protein [Physcomitrella patens]	80.387	8.87e-69	XM_001784205.1	Physcomitrella patens subsp. patens predicted protein (PHYPADRAFT_227113) mRNA, complete cds	-	-	-	-	-	46.8	1.6e-23	sp|O14155|YE72_SCHPO	UPF0047 protein C4A8.02c OS=Schizosaccharomyces pombe (strain 972 / ATCC 24843) GN=SPAC4A8.02c PE=3 SV=1	--	--	--	--	--	--	--	At1g21060_2	Uncharacterized conserved protein
transcript_HQ_TX_pn_transcript51721/f15p0/1806	1806	85.6	2.3e-152	XP_001771153.1	predicted protein [Physcomitrella patens]	82.029	0	XM_001771101.1	Physcomitrella patens subsp. patens predicted protein (PHYPADRAFT_216829) mRNA, complete cds	K15102	SLC25A3, PHC, PIC	solute carrier family 25 (mitochondrial phosphate transporter), member 3	-	-	59.9	2.1e-103	sp|Q7DNC3|MPCP1_ARATH	Mitochondrial phosphate carrier protein 1, mitochondrial OS=Arabidopsis thaliana GN=MPT1 PE=2 SV=1	--	--	--	--	--	--	--	At2g17270	Mitochondrial phosphate carrier protein
transcript_HQ_TX_pn_transcript34477/f2p0/2252	2252	85.1	2e-68	XP_001772956.1	predicted protein [Physcomitrella patens]	--	--	--	--	-	-	-	-	-	--	--	--	--	--	--	--	--	--	--	--	At1g78420	Putative Zn-finger protein
transcript_HQ_TX_pn_transcript29678/f3p0/2402	2402	73.9	7.2e-210	XP_001756371.1	predicted protein [Physcomitrella patens]	75.351	6.29e-171	XM_001756319.1	Physcomitrella patens subsp. patens predicted protein (PHYPADRAFT_117986) mRNA, complete cds	-	-	-	-	-	41	3.4e-88	sp|O04203|HSPR2_ARATH	Nematode resistance protein-like HSPRO2 OS=Arabidopsis thaliana GN=HSPRO2 PE=1 SV=1	PF03301:Tryptophan 2,3-dioxygenase;PF07231:Hs1pro-1 N-terminus	GO:0019441//GO:0006952	tryptophan catabolic process to kynurenine//defense response	--	--	GO:0020037//GO:0004833	heme binding//tryptophan 2,3-dioxygenase activity	--	--
transcript_HQ_TX_pn_transcript42853/f8p0/2043	2043	82.2	1.7e-244	XP_001768225.1	predicted protein [Physcomitrella patens]	77.325	0	XM_001768173.1	Physcomitrella patens subsp. patens predicted protein (PHYPADRAFT_110047) mRNA, complete cds	-	-	-	-	-	59.3	2.5e-161	sp|Q94AZ2|STP13_ARATH	Sugar transport protein 13 OS=Arabidopsis thaliana GN=STP13 PE=1 SV=2	PF07690:Major Facilitator Superfamily;PF00083:Sugar (and other) transporter	GO:0055085	transmembrane transport	GO:0016021	integral component of membrane	GO:0022857	transmembrane transporter activity	At5g26340	Predicted transporter (major facilitator superfamily)
transcript_HQ_TX_pn_transcript39894/f2p0/2115	2115	91.6	1.2e-274	XP_001779887.1	predicted protein [Physcomitrella patens]	83.798	0	XM_001779835.1	Physcomitrella patens subsp. patens predicted protein (PHYPADRAFT_223663) mRNA, complete cds	K01858	INO1, ISYNA1	myo-inositol-1-phosphate synthase	5.5.1.4	ko00562; Metabolism; Carbohydrate metabolism; Inositol phosphate metabolism | ko00521; Metabolism; Biosynthesis of other secondary metabolites; Streptomycin biosynthesis	77	5.5e-236	sp|Q40271|INO1_MESCR	Inositol-3-phosphate synthase OS=Mesembryanthemum crystallinum PE=2 SV=1	PF07994:Myo-inositol-1-phosphate synthase	GO:0006021//GO:0008654	inositol biosynthetic process//phospholipid biosynthetic process	--	--	GO:0004512	inositol-3-phosphate synthase activity	At2g22240	Myo-inositol-1-phosphate synthase
transcript_HQ_TX_pn_transcript72271/f2p0/1068	1068	--	--	--	--	89.61	2.65e-17	XM_001754016.1	Physcomitrella patens subsp. patens predicted protein (PHYPADRAFT_159363) mRNA, complete cds	--	--	--	--	--	--	--	--	--	--	--	--	--	--	--	--	--	--
transcript_HQ_TX_pn_transcript22719/f7p0/2595	2595	53.7	3.2e-86	XP_001765530.1	predicted protein [Physcomitrella patens]	--	--	--	--	-	-	-	-	-	--	--	--	--	PF00403:Heavy-metal-associated domain	GO:0030001	metal ion transport	--	--	GO:0046872	metal ion binding	CE27494	C-type lectin
transcript_HQ_TX_pn_transcript38176/f4p0/2140	2140	64.5	3e-167	XP_001771059.1	predicted protein [Physcomitrella patens]	--	--	--	--	-	-	-	-	-	38.6	3.8e-91	sp|Q7XI08|XB34_ORYSJ	Probable E3 ubiquitin-protein ligase XBOS34 OS=Oryza sativa subsp. japonica GN=XBOS34 PE=2 SV=1	PF14634:zinc-RING finger domain;PF13606:Ankyrin repeat;PF13639:Ring finger domain;PF00023:Ankyrin repeat	--	--	--	--	GO:0008270//GO:0005515	zinc ion binding//protein binding	--	--
transcript_HQ_TX_pn_transcript37615/f2p0/2088	2088	71.2	2.4e-137	XP_001752509.1	predicted protein [Physcomitrella patens]	75.168	2.05e-140	XM_001752457.1	Physcomitrella patens subsp. patens predicted protein (PHYPADRAFT_64974) mRNA, complete cds	-	-	-	-	-	--	--	--	--	--	--	--	--	--	--	--	--	--
transcript_HQ_TX_pn_transcript26306/f2p0/2482	2482	55	1.5e-146	XP_001778211.1	predicted protein [Physcomitrella patens]	--	--	--	--	K14508	NPR1	regulatory protein NPR1	-	ko04075; Environmental Information Processing; Signal transduction; Plant hormone signal transduction	31.2	1e-63	sp|Q0JJ01|NPR2_ORYSJ	BTB/POZ domain and ankyrin repeat-containing protein NPR2 OS=Oryza sativa subsp. japonica GN=NPR2 PE=1 SV=1	PF00023:Ankyrin repeat;PF13606:Ankyrin repeat	--	--	--	--	GO:0005515	protein binding	At1g64280	FOG: Ankyrin repeat
transcript_HQ_TX_pn_transcript43077/f4p0/2034	2034	77.4	5.3e-81	XP_001781487.1	predicted protein [Physcomitrella patens]	83.661	7.27e-130	XM_001781435.1	Physcomitrella patens subsp. patens predicted protein (PHYPADRAFT_149776) mRNA, complete cds	-	-	-	-	-	53.8	1.2e-49	sp|Q8LGG8|USPAL_ARATH	Universal stress protein A-like protein OS=Arabidopsis thaliana GN=At3g01520 PE=1 SV=2	PF08163:NUC194 domain;PF00582:Universal stress protein family	GO:0006950//GO:0006303	response to stress//double-strand break repair via nonhomologous end joining	GO:0005634	nucleus	GO:0005524//GO:0003677//GO:0004677	ATP binding//DNA binding//DNA-dependent protein kinase activity	--	--
transcript_HQ_TX_pn_transcript36250/f3p0/2210	2210	59.3	6.7e-154	XP_001771299.1	predicted protein [Physcomitrella patens]	--	--	--	--	K00630	ATS1	glycerol-3-phosphate O-acyltransferase	2.3.1.15	ko00561; Metabolism; Lipid metabolism; Glycerolipid metabolism | ko00564; Metabolism; Lipid metabolism; Glycerophospholipid metabolism	44	1e-99	sp|P10349|PLSB_CUCMO	Glycerol-3-phosphate acyltransferase, chloroplastic OS=Cucurbita moschata PE=1 SV=1	PF14829:Glycerol-3-phosphate acyltransferase N-terminal	--	--	--	--	GO:0004366	glycerol-3-phosphate O-acyltransferase activity	--	--
transcript_HQ_TX_pn_transcript26573/f4p0/2479	2479	86.9	2.2e-214	XP_001751276.1	predicted protein [Physcomitrella patens]	92.424	8.08e-16	XM_001751224.1	Physcomitrella patens subsp. patens predicted protein (PHYPADRAFT_111019) mRNA, complete cds	K02083	allC	allantoate deiminase	3.5.3.9	ko00230; Metabolism; Nucleotide metabolism; Purine metabolism	52.8	4.5e-120	sp|O49434|AAH_ARATH	Allantoate deiminase OS=Arabidopsis thaliana GN=AAH PE=1 SV=2	PF01546:Peptidase family M20/M25/M40;PF03328:HpcH/HpaI aldolase/citrate lyase family	GO:0008152	metabolic process	--	--	GO:0003824//GO:0016787	catalytic activity//hydrolase activity	--	--
transcript_HQ_TX_pn_transcript60103/f8p0/1585	1586	--	--	--	--	--	--	--	--	--	--	--	--	--	--	--	--	--	--	--	--	--	--	--	--	--	--
transcript_HQ_TX_pn_transcript65703/f2p0/1408	1408	--	--	--	--	--	--	--	--	--	--	--	--	--	--	--	--	--	--	--	--	--	--	--	--	--	--
transcript_HQ_TX_pn_transcript34450/f3p0/2204	2205	--	--	--	--	--	--	--	--	--	--	--	--	--	--	--	--	--	--	--	--	--	--	--	--	--	--
transcript_HQ_TX_pn_transcript60839/f2p0/1578	1578	--	--	--	--	--	--	--	--	--	--	--	--	--	--	--	--	--	--	--	--	--	--	--	--	--	--
[truncated: 1,801 more rows]
