# Supplementary material for: Extreme environmental adaptation mechanisms of Antarctic bryophytes are mainly the activation of antioxidants, secondary metabolites and photosynthetic pathways
Source: BMC Plant Biol. 2023 Aug 22;23:399. doi: 10.1186/s12870-023-04366-w (PMC10464054; doi:10.1186/s12870-023-04366-w)
Supplement: Supplementary file 4 — Additional file 4. [file 12870_2023_4366_MOESM4_ESM.xls]

## Sheet: file4
gene_id	Length	NR Identity	NR Evalue	NR ID	NR Description	NT Identity	NT Evalue	NT ID	NT Description	KO ID	KO Name	KO Description	KO Ec	KO Pathway	Swissprot Identity	Swissprot Evalue	Swissprot ID	Swissprot Description	PFAM ID:PFAM Description	Gene Ontology Biological Pathway	BP Description	Gene Ontology Cellular Component	CC Description	Gene Ontology Molecular Function	MF Description	KOG ID	KOG Description
transcript_HQ_TX_pn_transcript7308/f3p0/3460	3460	88	3.2e-259	XP_001784406.1	predicted protein [Physcomitrella patens]	82.94	0	XM_001772846.1	Physcomitrella patens subsp. patens predicted protein (PHYPADRAFT_167720) mRNA, complete cds	-	-	-	-	-	--	--	--	--	--	--	--	--	--	--	--	--	--
transcript_HQ_TX_pn_transcript72781/f2p0/1026	1026	64	1.2e-65	XP_001759954.1	predicted protein [Physcomitrella patens]	--	--	--	--	-	-	-	-	-	42	1.2e-23	sp|Q9SVL6|CRPM2_ARATH	Cold-regulated 413 plasma membrane protein 2 OS=Arabidopsis thaliana GN=COR413PM2 PE=2 SV=1	PF05562:Cold acclimation protein WCOR413	--	--	GO:0016021	integral component of membrane	--	--	--	--
transcript_HQ_TX_pn_transcript58831/f6p0/1638	1638	87.7	1.4e-31	XP_001769805.1	predicted protein [Physcomitrella patens]	80	3.17e-18	XM_008781903.2	PREDICTED: Phoenix dactylifera dof zinc finger protein DOF3.4-like (LOC103699907), mRNA	-	-	-	-	-	76.2	3e-24	sp|Q93ZL5|CDF2_ARATH	Cyclic dof factor 2 OS=Arabidopsis thaliana GN=CDF2 PE=1 SV=2	PF02701:Dof domain, zinc finger	GO:0006355	regulation of transcription, DNA-templated	--	--	GO:0003677	DNA binding	--	--
transcript_HQ_TX_pn_transcript26961/f4p0/2466	2466	64.8	1.4e-205	XP_001758634.1	predicted protein [Physcomitrella patens]	80.033	0	XM_001758582.1	Physcomitrella patens subsp. patens predicted protein (PHYPADRAFT_206327) mRNA, complete cds	-	-	-	-	-	--	--	--	--	PF02230:Phospholipase/Carboxylesterase	--	--	--	--	GO:0016787	hydrolase activity	--	--
transcript_HQ_TX_pn_transcript41937/f15p0/2053	2054	81.6	8e-109	XP_001751806.1	predicted protein [Physcomitrella patens]	83.37	0	XM_001751754.1	Physcomitrella patens subsp. patens predicted protein (PHYPADRAFT_158575) mRNA, complete cds	-	-	-	-	-	--	--	--	--	PF07716:Basic region leucine zipper;PF15556:ZW10 interactor;PF15313:Hexamethylene bis-acetamide-inducible protein	GO:0000122//GO:0007093//GO:0006355	negative regulation of transcription from RNA polymerase II promoter//mitotic cell cycle checkpoint//regulation of transcription, DNA-templated	GO:0005737//GO:0005634//GO:0000776	cytoplasm//nucleus//kinetochore	GO:0003700//GO:0017069//GO:0004861//GO:0043565	transcription factor activity, sequence-specific DNA binding//snRNA binding//cyclin-dependent protein serine/threonine kinase inhibitor activity//sequence-specific DNA binding	--	--
transcript_HQ_TX_pn_transcript17576/f2p0/2807	2807	60.5	1.6e-64	OAE28718.1	hypothetical protein AXG93_1617s1020 [Marchantia polymorpha subsp. polymorpha]	83.182	5.77e-162	XM_001773587.1	Physcomitrella patens subsp. patens predicted protein (CK1a1) mRNA, complete cds	K03097	CSNK2A	casein kinase II subunit alpha	2.7.11.1	ko03008; Genetic Information Processing; Translation; Ribosome biogenesis in eukaryotes | ko04310; Environmental Information Processing; Signal transduction; Wnt signaling pathway | ko04064; Environmental Information Processing; Signal transduction; NF-kappa B signaling pathway | ko04139; Cellular Processes; Transport and catabolism; Mitophagy - yeast | ko04520; Cellular Processes; Cellular commu…	75	6.3e-54	sp|O64816|CSK2P_ARATH	Casein kinase II subunit alpha-4, chloroplastic OS=Arabidopsis thaliana GN=CKA4 PE=2 SV=1	PF07714:Protein tyrosine kinase;PF00069:Protein kinase domain;PF07714:Protein tyrosine kinase;PF00069:Protein kinase domain	GO:0006468//GO:0006468	protein phosphorylation//protein phosphorylation	--	--	GO:0005524//GO:0004672//GO:0004672//GO:0005524	ATP binding//protein kinase activity//protein kinase activity//ATP binding	At2g23070	Casein kinase II, alpha subunit
transcript_HQ_TX_pn_transcript69347/f3p0/1243	1243	86.8	7.5e-70	XP_001755115.1	predicted protein [Physcomitrella patens]	--	--	--	--	K02113	ATPF1D, atpH	F-type H+-transporting ATPase subunit delta	-	ko00190; Metabolism; Energy metabolism; Oxidative phosphorylation | ko00195; Metabolism; Energy metabolism; Photosynthesis	45.2	3.8e-35	sp|P32980|ATPD_TOBAC	ATP synthase delta chain, chloroplastic OS=Nicotiana tabacum GN=ATPD PE=2 SV=1	PF13851:Growth-arrest specific micro-tubule binding;PF00213:ATP synthase delta (OSCP) subunit	GO:0048870//GO:0015986	cell motility//ATP synthesis coupled proton transport	GO:0031514	motile cilium	GO:0046933	proton-transporting ATP synthase activity, rotational mechanism	At4g09650	Mitochondrial F1F0-ATP synthase, subunit OSCP/ATP5
transcript_HQ_TX_pn_transcript48004/f166p0/1849	1849	94.5	4.9e-291	XP_001779509.1	predicted protein [Physcomitrella patens]	85.145	0	XM_001779457.1	Physcomitrella patens subsp. patens predicted protein (PHYPADRAFT_223469) mRNA, complete cds	K03781	katE, CAT, catB, srpA	catalase	1.11.1.6	ko01200; Metabolism; Global and overview maps; Carbon metabolism | ko00630; Metabolism; Carbohydrate metabolism; Glyoxylate and dicarboxylate metabolism | ko00380; Metabolism; Amino acid metabolism; Tryptophan metabolism | ko04016; Environmental Information Processing; Signal transduction; MAPK signaling pathway - plant | ko04011; Environmental Information Processing; Signal transduction; MAPK si…	71.3	1.6e-226	sp|O48561|CATA4_SOYBN	Catalase-4 OS=Glycine max GN=CAT4 PE=2 SV=1	PF00199:Catalase	GO:0055114	oxidation-reduction process	--	--	GO:0020037//GO:0004096	heme binding//catalase activity	At4g35090	Catalase
transcript_HQ_TX_pn_transcript52533/f16p0/1691	1692	79.6	1.8e-207	XP_001763271.1	predicted protein [Physcomitrella patens]	82.415	0	XM_001763219.1	Physcomitrella patens subsp. patens predicted protein (PHYPADRAFT_109847) mRNA, complete cds	K05907	APR	adenylyl-sulfate reductase (glutathione)	1.8.4.9	ko00920; Metabolism; Energy metabolism; Sulfur metabolism	65.2	2.1e-161	sp|P92979|APR1_ARATH	5'-adenylylsulfate reductase 1, chloroplastic OS=Arabidopsis thaliana GN=APR1 PE=1 SV=2	PF00085:Thioredoxin;PF01507:Phosphoadenosine phosphosulfate reductase family	GO:0008152//GO:0045454	metabolic process//cell redox homeostasis	--	--	GO:0003824	catalytic activity	At1g62180_1	Phosphoadenosine phosphosulfate reductase
transcript_HQ_TX_pn_transcript2220/f5p0/4103	4103	76.3	0	XP_001753347.1	predicted protein [Physcomitrella patens]	79.278	0	XM_001753295.1	Physcomitrella patens subsp. patens predicted protein (PHYPADRAFT_202276) mRNA, complete cds	K01537	E3.6.3.8	Ca2+-transporting ATPase	3.6.3.8	-	56.1	0	sp|Q9LF79|ACA8_ARATH	Calcium-transporting ATPase 8, plasma membrane-type OS=Arabidopsis thaliana GN=ACA8 PE=1 SV=1	PF12515:Ca2+-ATPase N terminal autoinhibitory domain;PF00122:E1-E2 ATPase	--	--	--	--	GO:0046872//GO:0005516//GO:0000166	metal ion binding//calmodulin binding//nucleotide binding	At5g57110	Calcium transporting ATPase
transcript_HQ_TX_pn_transcript61950/f2p0/1545	1545	64.2	1.1e-142	XP_001762347.1	predicted protein [Physcomitrella patens]	--	--	--	--	-	-	-	-	-	24.2	5.8e-09	sp|P39992|YEC3_YEAST	Uncharacterized protein YEL023C OS=Saccharomyces cerevisiae (strain ATCC 204508 / S288c) GN=YEL023C PE=4 SV=1	--	--	--	--	--	--	--	--	--
transcript_HQ_TX_pn_transcript5135/f4p0/3694	3698	82.9	0	XP_001766701.1	predicted protein [Physcomitrella patens]	82.5	0	XM_001766649.1	Physcomitrella patens subsp. patens predicted protein (PHYPADRAFT_233494) mRNA, complete cds	K10143	RFWD2, COP1	E3 ubiquitin-protein ligase RFWD2	2.3.2.27	ko04120; Genetic Information Processing; Folding, sorting and degradation; Ubiquitin mediated proteolysis | ko04115; Cellular Processes; Cell growth and death; p53 signaling pathway | ko04712; Organismal Systems; Environmental adaptation; Circadian rhythm - plant	61.4	3.4e-233	sp|P43254|COP1_ARATH	E3 ubiquitin-protein ligase COP1 OS=Arabidopsis thaliana GN=COP1 PE=1 SV=2	PF04564:U-box domain;PF12678:RING-H2 zinc finger domain;PF14634:zinc-RING finger domain;PF11789:Zinc-finger of the MIZ type in Nse subunit;PF00400:WD domain, G-beta repeat;PF13639:Ring finger domain;PF17123:RING-like zinc finger;PF00097:Zinc finger, C3HC4 type (RING finger);PF16685:zinc RING finger of MSL2	GO:0016567	protein ubiquitination	--	--	GO:0061630//GO:0004842//GO:0046872//GO:0005515//GO:0008270	ubiquitin protein ligase activity//ubiquitin-protein transferase activity//metal ion binding//protein binding//zinc ion binding	--	--
transcript_HQ_TX_pn_transcript2840/f2p0/4068	4067	68.1	2e-188	XP_001784269.1	predicted protein [Physcomitrella patens]	--	--	--	--	-	-	-	-	-	60.3	1.5e-101	sp|F4IUY8|SAC3A_ARATH	SAC3 family protein A OS=Arabidopsis thaliana GN=SAC3A PE=1 SV=1	--	--	--	--	--	--	--	At2g39340	Leucine permease transcriptional regulator
transcript_HQ_TX_pn_transcript22167/f16p0/2597	2597	89.1	3.7e-87	XP_001768811.1	predicted protein [Physcomitrella patens]	80.398	6.1e-67	XM_001760895.1	Physcomitrella patens subsp. patens predicted protein (PHYPADRAFT_123475) mRNA, partial cds	K09422	MYBP	myb proto-oncogene protein, plant	-	-	83.6	2.1e-56	sp|Q7XBH4|MYB4_ORYSJ	Myb-related protein Myb4 OS=Oryza sativa subsp. japonica GN=MYB4 PE=2 SV=2	PF09111:SLIDE	GO:0006338	chromatin remodeling	GO:0005634	nucleus	GO:0003676//GO:0016818//GO:0005524	nucleic acid binding//hydrolase activity, acting on acid anhydrides, in phosphorus-containing anhydrides//ATP binding	At5g15310	Transcription factor, Myb superfamily
transcript_HQ_TX_pn_transcript12488/f5p0/3054	3054	50.7	2.9e-184	XP_001783769.1	predicted protein [Physcomitrella patens]	79.776	0	XM_001783717.1	Physcomitrella patens subsp. patens predicted protein (PHYPADRAFT_172747) mRNA, complete cds	K17785	IMMT, FCJ1, MNOS2	mitofilin	-	-	--	--	--	--	PF02601:Exonuclease VII, large subunit	--	--	--	--	GO:0008855	exodeoxyribonuclease VII activity	--	--
transcript_HQ_TX_pn_transcript15823/f10p0/2872	2872	44.7	1.1e-137	XP_001751634.1	predicted protein [Physcomitrella patens]	--	--	--	--	-	-	-	-	-	30.2	1.3e-09	sp|Q682V0|XRCC4_ARATH	DNA repair protein XRCC4 OS=Arabidopsis thaliana GN=XRCC4 PE=1 SV=2	PF06632:DNA double-strand break repair and V(D)J recombination protein XRCC4;PF02020:eIF4-gamma/eIF5/eIF2-epsilon	GO:0006310//GO:0006302	DNA recombination//double-strand break repair	GO:0005634	nucleus	GO:0005515//GO:0003677	protein binding//DNA binding	--	--
transcript_HQ_TX_pn_transcript21414/f2p0/2659	2659	90	1.8e-174	XP_001780991.1	predicted protein [Physcomitrella patens]	83.488	0	XM_001780939.1	Physcomitrella patens subsp. patens predicted protein (PHYPADRAFT_197372) mRNA, complete cds	-	-	-	-	-	51.1	5.5e-84	sp|P26901|CATA_BACSU	Vegetative catalase OS=Bacillus subtilis (strain 168) GN=katA PE=1 SV=5	PF00199:Catalase	GO:0055114	oxidation-reduction process	--	--	GO:0020037//GO:0004096	heme binding//catalase activity	Hs4557014	Catalase
transcript_HQ_TX_pn_transcript44279/f6p0/2008	2008	61.8	9.8e-112	XP_001756456.1	predicted protein [Physcomitrella patens]	76.523	2.01e-125	XM_001756404.1	Physcomitrella patens subsp. patens predicted protein (PHYPADRAFT_160457) mRNA, complete cds	-	-	-	-	-	26.1	7.8e-06	sp|Q9CZX5|PINX1_MOUSE	PIN2/TERF1-interacting telomerase inhibitor 1 OS=Mus musculus GN=Pinx1 PE=1 SV=2	PF01585:G-patch domain	--	--	--	--	GO:0003676	nucleic acid binding	At1g63980	Telomerase elongation inhibitor/RNA maturation protein PINX1
transcript_HQ_TX_pn_transcript4120/f9p0/3828	3828	87.9	0	XP_001766239.1	predicted protein [Physcomitrella patens]	84.074	0	XM_001766187.1	Physcomitrella patens subsp. patens predicted protein (PHYPADRAFT_212784) mRNA, complete cds	K01595	ppc	phosphoenolpyruvate carboxylase	4.1.1.31	ko01200; Metabolism; Global and overview maps; Carbon metabolism | ko00620; Metabolism; Carbohydrate metabolism; Pyruvate metabolism | ko00710; Metabolism; Energy metabolism; Carbon fixation in photosynthetic organisms | ko00720; Metabolism; Energy metabolism; Carbon fixation pathways in prokaryotes | ko00680; Metabolism; Energy metabolism; Methane metabolism	73.6	0	sp|P51063|CAPP_PICAB	Phosphoenolpyruvate carboxylase OS=Picea abies GN=PPC PE=2 SV=1	PF14010:Phosphoenolpyruvate carboxylase;PF00311:Phosphoenolpyruvate carboxylase	GO:0006099//GO:0015977	tricarboxylic acid cycle//carbon fixation	--	--	GO:0008964	phosphoenolpyruvate carboxylase activity	--	--
transcript_HQ_TX_pn_transcript20051/f7p0/2701	2701	93.2	0	XP_001784271.1	predicted protein [Physcomitrella patens]	87.447	0	XM_001784219.1	Physcomitrella patens subsp. patens predicted protein (PHYPADRAFT_99786) mRNA, complete cds	K01895	ACSS, acs	acetyl-CoA synthetase	6.2.1.1	ko01200; Metabolism; Global and overview maps; Carbon metabolism | ko00010; Metabolism; Carbohydrate metabolism; Glycolysis / Gluconeogenesis | ko00620; Metabolism; Carbohydrate metabolism; Pyruvate metabolism | ko00640; Metabolism; Carbohydrate metabolism; Propanoate metabolism | ko00720; Metabolism; Energy metabolism; Carbon fixation pathways in prokaryotes | ko00680; Metabolism; Energy metabol…	75.2	0	sp|B9DGD6|ACS_ARATH	Acetyl-coenzyme A synthetase, chloroplastic/glyoxysomal OS=Arabidopsis thaliana GN=ACS PE=1 SV=1	PF00501:AMP-binding enzyme	GO:0008152	metabolic process	--	--	GO:0003824	catalytic activity	At5g36880	Acyl-CoA synthetase
transcript_HQ_TX_pn_transcript1113/f11p0/4573	4575	91.8	0	AKN34411.1	phytochrome, partial [Aulacomnium heterostichum]	90.739	0	KT071900.1	Philonotis fontana isolate ORKS phytochrome (PHY1_3) mRNA, partial cds	K12121	PHYB	phytochrome B	-	ko04712; Organismal Systems; Environmental adaptation; Circadian rhythm - plant	88.8	0	sp|Q39557|PHY2_CERPU	Phytochrome 2 OS=Ceratodon purpureus GN=PHY2 PE=3 SV=1	PF00989:PAS fold;PF08446:PAS fold;PF00360:Phytochrome region;PF00512:His Kinase A (phospho-acceptor) domain;PF01590:GAF domain	GO:0018298//GO:0009584//GO:0007165//GO:0006355	protein-chromophore linkage//detection of visible light//signal transduction//regulation of transcription, DNA-templated	--	--	GO:0000155//GO:0005515	phosphorelay sensor kinase activity//protein binding	--	--
transcript_HQ_TX_pn_transcript14771/f2p0/2936	2936	39.1	3.9e-93	XP_001752947.1	predicted protein [Physcomitrella patens]	--	--	--	--	-	-	-	-	-	--	--	--	--	PF06337:DUSP domain	--	--	--	--	GO:0004843	thiol-dependent ubiquitin-specific protease activity	--	--
transcript_HQ_TX_pn_transcript57229/f3p0/1692	1692	82.4	2.2e-157	XP_001773910.1	predicted protein [Physcomitrella patens]	80.947	0	XM_001773858.1	Physcomitrella patens subsp. patens predicted protein (PHYPADRAFT_59475) mRNA, complete cds	K00161	PDHA, pdhA	pyruvate dehydrogenase E1 component alpha subunit	1.2.4.1	ko01200; Metabolism; Global and overview maps; Carbon metabolism | ko00010; Metabolism; Carbohydrate metabolism; Glycolysis / Gluconeogenesis | ko00020; Metabolism; Carbohydrate metabolism; Citrate cycle (TCA cycle) | ko00620; Metabolism; Carbohydrate metabolism; Pyruvate metabolism | ko04066; Environmental Information Processing; Signal transduction; HIF-1 signaling pathway | ko04922; Organismal…	57.2	2.9e-118	sp|Q654V6|ODPA2_ORYSJ	Pyruvate dehydrogenase E1 component subunit alpha-2, mitochondrial OS=Oryza sativa subsp. japonica GN=Os06g0246500 PE=2 SV=1	PF02775:Thiamine pyrophosphate enzyme, C-terminal TPP binding domain;PF13292:1-deoxy-D-xylulose-5-phosphate synthase;PF00676:Dehydrogenase E1 component	GO:0016114//GO:0008152	terpenoid biosynthetic process//metabolic process	--	--	GO:0003824//GO:0030976//GO:0016624//GO:0008661	catalytic activity//thiamine pyrophosphate binding//oxidoreductase activity, acting on the aldehyde or oxo group of donors, disulfide as acceptor//1-deoxy-D-xylulose-5-phosphate synthase activity	At1g59900	Pyruvate dehydrogenase E1, alpha subunit
transcript_HQ_TX_pn_transcript68255/f2p0/1298	1298	--	--	--	--	--	--	--	--	--	--	--	--	--	--	--	--	--	--	--	--	--	--	--	--	--	--
transcript_HQ_TX_pn_transcript72365/f33p0/1033	1033	77.4	3.2e-42	XP_001753486.1	predicted protein [Physcomitrella patens]	80.887	2.42e-57	XM_001776844.1	Physcomitrella patens subsp. patens predicted protein (PHYPADRAFT_144170) mRNA, complete cds	-	-	-	-	-	71.9	9.5e-32	sp|O04616|CUT1A_ARATH	Protein CURVATURE THYLAKOID 1A, chloroplastic OS=Arabidopsis thaliana GN=CURT1A PE=1 SV=1	--	--	--	--	--	--	--	--	--
transcript_HQ_TX_pn_transcript24609/f2p0/2529	2529	88.9	3.9e-166	XP_001783993.1	predicted protein [Physcomitrella patens]	82.787	7.47e-86	XM_001751224.1	Physcomitrella patens subsp. patens predicted protein (PHYPADRAFT_111019) mRNA, complete cds	K02083	allC	allantoate deiminase	3.5.3.9	ko00230; Metabolism; Nucleotide metabolism; Purine metabolism	54.6	9.9e-91	sp|O49434|AAH_ARATH	Allantoate deiminase OS=Arabidopsis thaliana GN=AAH PE=1 SV=2	PF01546:Peptidase family M20/M25/M40;PF03328:HpcH/HpaI aldolase/citrate lyase family	GO:0008152	metabolic process	--	--	GO:0016787//GO:0003824	hydrolase activity//catalytic activity	--	--
transcript_HQ_TX_pn_transcript11091/f2p0/3150	3149	86.1	9.1e-189	XP_001777109.1	predicted protein [Physcomitrella patens]	85.139	0	XM_001777057.1	Physcomitrella patens subsp. patens predicted protein (PHYPADRAFT_144509) mRNA, partial cds	-	-	-	-	-	--	--	--	--	PF04505:Interferon-induced transmembrane protein	GO:0009607	response to biotic stimulus	GO:0016021	integral component of membrane	--	--	--	--
transcript_HQ_TX_pn_transcript3540/f3p0/3945	3945	92.1	1.1e-305	APU94848.1	leucine-rich repeat receptor-like protein kinase [Pohlia nutans]	96.79	0	KX159244.1	Pohlia nutans leucine-rich repeat receptor-like protein kinase (LRR-RLK20) mRNA, complete cds	-	-	-	-	-	59.6	7.4e-101	sp|C0LGD7|Y1684_ARATH	Probable LRR receptor-like serine/threonine-protein kinase At1g06840 OS=Arabidopsis thaliana GN=At1g06840 PE=2 SV=2	PF03647:Transmembrane proteins 14C;PF00069:Protein kinase domain;PF13855:Leucine rich repeat;PF07714:Protein tyrosine kinase	GO:0006468	protein phosphorylation	GO:0016020	membrane	GO:0005515//GO:0005524//GO:0004672	protein binding//ATP binding//protein kinase activity	--	--
transcript_HQ_TX_pn_transcript17119/f5p0/2823	2823	94	4.7e-245	AHI15943.1	flavonoid 3'-hydroxylase [Pohlia nutans]	99.128	0	KF835368.1	Pohlia nutans isolate MFC07506 flavonoid 3'-hydroxylase mRNA, complete cds	-	-	-	-	-	35.2	2e-68	sp|Q9SD85|F3PH_ARATH	Flavonoid 3'-monooxygenase OS=Arabidopsis thaliana GN=CYP75B1 PE=1 SV=1	PF00067:Cytochrome P450	GO:0055114	oxidation-reduction process	--	--	GO:0020037//GO:0005506//GO:0016705	heme binding//iron ion binding//oxidoreductase activity, acting on paired donors, with incorporation or reduction of molecular oxygen	At5g07990	Cytochrome P450 CYP2 subfamily
transcript_HQ_TX_pn_transcript18424/f11p0/2760	2760	67.6	6.4e-162	XP_001782014.1	predicted protein [Physcomitrella patens]	--	--	--	--	-	-	-	-	-	31.8	2.2e-22	sp|Q9FHK9|MD26B_ARATH	Probable mediator of RNA polymerase II transcription subunit 26b OS=Arabidopsis thaliana GN=MED26B PE=2 SV=1	PF08711:TFIIS helical bundle-like domain	--	--	GO:0005634	nucleus	--	--	--	--
transcript_HQ_TX_pn_transcript4291/f10p0/3786	3786	38.9	7.5e-113	XP_001762371.1	predicted protein [Physcomitrella patens]	--	--	--	--	-	-	-	-	-	--	--	--	--	PF00225:Kinesin motor domain;PF07728:AAA domain (dynein-related subfamily);PF06375:Bovine leukaemia virus receptor (BLVR);PF00004:ATPase family associated with various cellular activities (AAA)	GO:0007018//GO:0015031	microtubule-based movement//protein transport	GO:0030123	AP-3 adaptor complex	GO:0003777//GO:0005524//GO:0016887//GO:0008017	microtubule motor activity//ATP binding//ATPase activity//microtubule binding	At2g18330_2	AAA+-type ATPase
transcript_HQ_TX_pn_transcript29716/f6p0/2383	2383	91	7.5e-260	XP_001767090.1	predicted protein [Physcomitrella patens]	81.729	0	XM_001767038.1	Physcomitrella patens subsp. patens predicted protein (PHYPADRAFT_131669) mRNA, complete cds	K00873	PK, pyk	pyruvate kinase	2.7.1.40	ko01200; Metabolism; Global and overview maps; Carbon metabolism | ko01230; Metabolism; Global and overview maps; Biosynthesis of amino acids | ko00010; Metabolism; Carbohydrate metabolism; Glycolysis / Gluconeogenesis | ko00620; Metabolism; Carbohydrate metabolism; Pyruvate metabolism | ko00230; Metabolism; Nucleotide metabolism; Purine metabolism | ko04922; Organismal Systems; Endocrine system;…	72.1	6.1e-207	sp|Q42806|KPYC_SOYBN	Pyruvate kinase, cytosolic isozyme OS=Glycine max PE=2 SV=1	PF03328:HpcH/HpaI aldolase/citrate lyase family;PF00224:Pyruvate kinase, barrel domain	GO:0006096	glycolytic process	--	--	GO:0004743//GO:0030955//GO:0000287//GO:0003824	pyruvate kinase activity//potassium ion binding//magnesium ion binding//catalytic activity	At5g08570	Pyruvate kinase
transcript_HQ_TX_pn_transcript40925/f2p0/2082	2083	80.4	8.2e-178	XP_001780359.1	predicted protein [Physcomitrella patens]	81.966	0	XM_001780307.1	Physcomitrella patens subsp. patens predicted protein (PHYPADRAFT_148429) mRNA, complete cds	K00967	PCYT2	ethanolamine-phosphate cytidylyltransferase	2.7.7.14	ko00564; Metabolism; Lipid metabolism; Glycerophospholipid metabolism | ko00440; Metabolism; Metabolism of other amino acids; Phosphonate and phosphinate metabolism	70.6	1.6e-147	sp|Q9ZVI9|PECT1_ARATH	Ethanolamine-phosphate cytidylyltransferase OS=Arabidopsis thaliana GN=PECT1 PE=1 SV=1	PF01467:Cytidylyltransferase-like;PF00174:Oxidoreductase molybdopterin binding domain;PF06574:FAD synthetase	GO:0009058//GO:0009231//GO:0042128	biosynthetic process//riboflavin biosynthetic process//nitrate assimilation	--	--	GO:0003824//GO:0003919	catalytic activity//FMN adenylyltransferase activity	At2g38670	Choline phosphate cytidylyltransferase/Predicted CDP-ethanolamine synthase
transcript_HQ_TX_pn_transcript22196/f9p0/2570	2570	58.4	7.3e-152	XP_001760157.1	predicted protein [Physcomitrella patens]	79.189	4.7e-63	XM_001760105.1	Physcomitrella patens subsp. patens predicted protein (PHYPADRAFT_207714) mRNA, partial cds	-	-	-	-	-	--	--	--	--	PF04577:Protein of unknown function (DUF563)	--	--	--	--	GO:0016757	transferase activity, transferring glycosyl groups	At3g10320	Uncharacterized conserved protein
transcript_HQ_TX_pn_transcript4689/f3p0/3757	3757	87	0	XP_001762999.1	predicted protein [Physcomitrella patens]	85.521	0	XM_001762947.1	Physcomitrella patens subsp. patens predicted protein (PHYPADRAFT_182487) mRNA, complete cds	K12598	MTR4, SKIV2L2	ATP-dependent RNA helicase DOB1	3.6.4.13	ko03018; Genetic Information Processing; Folding, sorting and degradation; RNA degradation	66.2	0	sp|Q9ZVW2|HEN2_ARATH	DExH-box ATP-dependent RNA helicase DExH10 OS=Arabidopsis thaliana GN=HEN2 PE=1 SV=2	PF00270:DEAD/DEAH box helicase;PF04851:Type III restriction enzyme, res subunit	--	--	--	--	GO:0005524//GO:0016787//GO:0003677//GO:0003676	ATP binding//hydrolase activity//DNA binding//nucleic acid binding	At2g06990	Nuclear exosomal RNA helicase MTR4, DEAD-box superfamily
transcript_HQ_TX_pn_transcript8586/f2p0/3347	3346	87.2	0	XP_001757504.1	predicted protein [Physcomitrella patens]	87.983	0	XM_001757452.1	Physcomitrella patens subsp. patens predicted protein (PHYPADRAFT_178090) mRNA, complete cds	-	-	-	-	-	71.3	0	sp|Q9FWR2|AVPX_ARATH	Pyrophosphate-energized membrane proton pump 3 OS=Arabidopsis thaliana GN=AVPL2 PE=3 SV=1	PF03030:Inorganic H+ pyrophosphatase	GO:0015992	proton transport	GO:0016020	membrane	GO:0009678//GO:0004427	hydrogen-translocating pyrophosphatase activity//inorganic diphosphatase activity	--	--
transcript_HQ_TX_pn_transcript36184/f2p0/2202	2202	83.5	1e-146	XP_001759318.1	predicted protein [Physcomitrella patens]	82.719	0	XM_001759266.1	Physcomitrella patens subsp. patens predicted protein (PHYPADRAFT_121436) mRNA, complete cds	K00967	PCYT2	ethanolamine-phosphate cytidylyltransferase	2.7.7.14	ko00564; Metabolism; Lipid metabolism; Glycerophospholipid metabolism | ko00440; Metabolism; Metabolism of other amino acids; Phosphonate and phosphinate metabolism	68.2	1.5e-119	sp|Q9ZVI9|PECT1_ARATH	Ethanolamine-phosphate cytidylyltransferase OS=Arabidopsis thaliana GN=PECT1 PE=1 SV=1	PF01467:Cytidylyltransferase-like	GO:0009058	biosynthetic process	--	--	GO:0003824	catalytic activity	At2g38670	Choline phosphate cytidylyltransferase/Predicted CDP-ethanolamine synthase
transcript_HQ_TX_pn_transcript37653/f5p0/2116	2116	73.4	7.7e-192	XP_001776142.1	predicted protein [Physcomitrella patens]	84.183	0	XM_001776090.1	Physcomitrella patens subsp. patens predicted protein (PHYPADRAFT_220860) mRNA, complete cds	-	-	-	-	-	52	2.4e-122	sp|Q9M895|FTSI3_ARATH	Probable inactive ATP-dependent zinc metalloprotease FTSHI 3, chloroplastic OS=Arabidopsis thaliana GN=FTSHI3 PE=1 SV=1	PF00158:Sigma-54 interaction domain;PF01695:IstB-like ATP binding protein;PF06068:TIP49 C-terminus;PF07724:AAA domain (Cdc48 subfamily);PF02367:Threonylcarbamoyl adenosine biosynthesis protein TsaE;PF07728:AAA domain (dynein-related subfamily);PF06480:FtsH Extracellular;PF00161:Ribosome inactivating protein;PF00004:ATPase family associated with various cellular activities (AAA);PF02562:PhoH-like …	GO:0006355//GO:0017148//GO:0002949//GO:0006281//GO:0006310	regulation of transcription, DNA-templated//negative regulation of translation//tRNA threonylcarbamoyladenosine modification//DNA repair//DNA recombination	GO:0016021	integral component of membrane	GO:0005524//GO:0008270//GO:0004222//GO:0008134//GO:0009378//GO:0016887//GO:0030598//GO:0003678	ATP binding//zinc ion binding//metalloendopeptidase activity//transcription factor binding//four-way junction helicase activity//ATPase activity//rRNA N-glycosylase activity//DNA helicase activity	At3g02450	AAA+-type ATPase containing the peptidase M41 domain
transcript_HQ_TX_pn_transcript46378/f5p0/1957	1957	72.9	5.9e-138	XP_001760016.1	predicted protein [Physcomitrella patens]	84.416	2.3e-10	XM_004977843.3	PREDICTED: Setaria italica uncharacterized LOC101776024 (LOC101776024), mRNA	-	-	-	-	-	--	--	--	--	PF02485:Core-2/I-Branching enzyme	--	--	GO:0016020	membrane	GO:0008375	acetylglucosaminyltransferase activity	--	--
transcript_HQ_TX_pn_transcript43410/f36p0/1962	1962	87.2	4.8e-228	XP_001760329.1	predicted protein [Physcomitrella patens]	87.912	0	XM_001760277.1	Physcomitrella patens subsp. patens predicted protein (PHYPADRAFT_162342) mRNA, complete cds	K14947	ESRP1_2	epithelial splicing regulatory protein 1/2	-	-	33.1	2.1e-48	sp|Q6NXG1|ESRP1_HUMAN	Epithelial splicing regulatory protein 1 OS=Homo sapiens GN=ESRP1 PE=1 SV=2	PF00076:RNA recognition motif. (a.k.a. RRM, RBD, or RNP domain)	--	--	--	--	GO:0003676	nucleic acid binding	Hs9624998	Splicing factor hnRNP-F and related RNA-binding proteins
transcript_HQ_TX_pn_transcript6062/f4p0/3559	3559	80.8	2e-147	XP_001758583.1	predicted protein [Physcomitrella patens]	84.662	0	XM_001778220.1	Physcomitrella patens subsp. patens predicted protein (PHYPADRAFT_145902) mRNA, complete cds	-	-	-	-	-	26.9	5.4e-10	sp|F4I8W1|DUF2_ARATH	DUF724 domain-containing protein 2 OS=Arabidopsis thaliana GN=DUF2 PE=2 SV=1	PF00018:SH3 domain;PF01426:BAH domain	--	--	--	--	GO:0003682//GO:0005515	chromatin binding//protein binding	--	--
transcript_HQ_TX_pn_transcript15552/f3p0/2866	2866	91.4	2.2e-210	XP_001779060.1	predicted protein [Physcomitrella patens]	89.956	0	XM_001779008.1	Physcomitrella patens subsp. patens predicted protein (PHYPADRAFT_146901) mRNA, partial cds	K08827	PRPF4B	serine/threonine-protein kinase PRP4	2.7.11.1	-	51.5	1.1e-106	sp|Q5RKH1|PRP4B_RAT	Serine/threonine-protein kinase PRP4 homolog OS=Rattus norvegicus GN=Prpf4b PE=1 SV=1	PF07714:Protein tyrosine kinase;PF00069:Protein kinase domain;PF04111:Autophagy protein Apg6	GO:0006914//GO:0006468	autophagy//protein phosphorylation	--	--	GO:0004672//GO:0005524	protein kinase activity//ATP binding	At3g25840	U4/U6-associated splicing factor PRP4
transcript_HQ_TX_pn_transcript62927/f2p0/1511	1507	75.2	3.5e-130	XP_001759159.1	predicted protein [Physcomitrella patens]	80.719	8.35e-178	XM_001757141.1	Physcomitrella patens subsp. patens predicted protein (PHYPADRAFT_118758) mRNA, complete cds	K10782	FATA	fatty acyl-ACP thioesterase A	3.1.2.14	ko00061; Metabolism; Lipid metabolism; Fatty acid biosynthesis	43.4	3.4e-62	sp|Q9SV64|FATA2_ARATH	Oleoyl-acyl carrier protein thioesterase 2, chloroplastic OS=Arabidopsis thaliana GN=FATA2 PE=2 SV=1	PF01643:Acyl-ACP thioesterase;PF06553:BNIP3	GO:0043065//GO:0006633	positive regulation of apoptotic process//fatty acid biosynthetic process	GO:0005740//GO:0016021	mitochondrial envelope//integral component of membrane	GO:0016790	thiolester hydrolase activity	--	--
transcript_HQ_TX_pn_transcript73881/f4p0/955	955	73.4	9.5e-65	XP_001771920.1	predicted protein [Physcomitrella patens]	--	--	--	--	K01802	E5.2.1.8	peptidylprolyl isomerase	5.2.1.8	-	56.7	2.1e-54	sp|O22870|FK163_ARATH	Peptidyl-prolyl cis-trans isomerase FKBP16-3, chloroplastic OS=Arabidopsis thaliana GN=FKBP16-3 PE=1 SV=2	--	--	--	--	--	--	--	At2g43560	FKBP-type peptidyl-prolyl cis-trans isomerase
transcript_HQ_TX_pn_transcript63436/f2p0/1507	1507	81.6	2.6e-88	XP_001763239.1	ferritin, chloroplast precursor [Physcomitrella patens]	86.076	0	XM_001763187.1	Physcomitrella patens subsp. patens ferritin, chloroplast precursor (PHYPADRAFT_210187) mRNA, complete cds	K00522	FTH1	ferritin heavy chain	1.16.3.2	ko04978; Organismal Systems; Digestive system; Mineral absorption	68.8	2.1e-72	sp|Q948P6|FRI3_SOYBN	Ferritin-3, chloroplastic OS=Glycine max PE=2 SV=1	PF02915:Rubrerythrin;PF00210:Ferritin-like domain	GO:0055114//GO:0006879	oxidation-reduction process//cellular iron ion homeostasis	--	--	GO:0008199//GO:0016491//GO:0046872	ferric iron binding//oxidoreductase activity//metal ion binding	At2g40300	Ferritin
transcript_HQ_TX_pn_transcript56243/f6p0/1715	1715	58.6	2.6e-57	XP_001784588.1	predicted protein [Physcomitrella patens]	78.368	2.33e-89	XM_001762444.1	Physcomitrella patens subsp. patens predicted protein (PHYPADRAFT_17309) mRNA, partial cds	-	-	-	-	-	31	1.6e-12	sp|Q93VG8|PPDEX_ARATH	DeSI-like protein At4g17486 OS=Arabidopsis thaliana GN=At4g17486 PE=2 SV=1	--	--	--	--	--	--	--	At4g25660	Uncharacterized conserved protein
transcript_HQ_TX_pn_transcript3257/f2p0/3999	3998	77.4	0	XP_001764202.1	transcription-coupled repair protein CSB/RAD26 [Physcomitrella patens]	83.865	0	XM_001764150.1	Physcomitrella patens subsp. patens transcription-coupled repair protein CSB/RAD26 (CHR1450) mRNA, complete cds	K10841	ERCC6, CSB, RAD26	DNA excision repair protein ERCC-6	-	ko03420; Genetic Information Processing; Replication and repair; Nucleotide excision repair	49.6	0	sp|Q9ZV43|CHR8_ARATH	Protein CHROMATIN REMODELING 8 OS=Arabidopsis thaliana GN=CHR8 PE=2 SV=1	PF00176:SNF2 family N-terminal domain;PF11496:Class II histone deacetylase complex subunits 2 and 3;PF04851:Type III restriction enzyme, res subunit	GO:0016575	histone deacetylation	GO:0070823	HDA1 complex	GO:0016787//GO:0005524//GO:0003677	hydrolase activity//ATP binding//DNA binding	At2g18760	Transcription-coupled repair protein CSB/RAD26 (contains SNF2 family DNA-dependent ATPase domain)
transcript_HQ_TX_pn_transcript51220/f26p0/1798	1798	64.8	4.3e-26	XP_001781895.1	predicted protein [Physcomitrella patens]	--	--	--	--	-	-	-	-	-	54.8	1.1e-24	sp|Q7XKC4|Y4765_ORYSJ	Putative B3 domain-containing protein Os04g0676650 OS=Oryza sativa subsp. japonica GN=Os04g0676650 PE=3 SV=2	PF02362:B3 DNA binding domain	--	--	--	--	GO:0003677	DNA binding	--	--
transcript_HQ_TX_pn_transcript53672/f7p0/1773	1773	60.9	2.3e-128	XP_001781715.1	predicted protein [Physcomitrella patens]	--	--	--	--	-	-	-	-	-	36.6	2.8e-63	sp|Q9FKH6|B561P_ARATH	Cytochrome b561 and DOMON domain-containing protein At5g35735 OS=Arabidopsis thaliana GN=At5g35735 PE=2 SV=1	--	--	--	--	--	--	--	At3g25290	Predicted membrane protein, contains DoH and Cytochrome b-561/ferric reductase transmembrane domains
transcript_HQ_TX_pn_transcript41195/f2p0/2034	2033	89.9	7.6e-104	XP_001755534.1	predicted protein [Physcomitrella patens]	--	--	--	--	-	-	-	-	-	33.5	4e-18	sp|Q9SR77|HBPL1_ARATH	Heme-binding-like protein At3g10130, chloroplastic OS=Arabidopsis thaliana GN=At3g10130 PE=2 SV=1	--	--	--	--	--	--	--	--	--
transcript_HQ_TX_pn_transcript59862/f38p0/1569	1569	68.6	1.2e-16	XP_001751826.1	predicted protein [Physcomitrella patens]	--	--	--	--	-	-	-	-	-	--	--	--	--	--	--	--	--	--	--	--	--	--
transcript_HQ_TX_pn_transcript49112/f6p0/1877	1877	84.2	3.6e-39	XP_001770268.1	predicted protein [Physcomitrella patens]	80.063	0	XM_001770216.1	Physcomitrella patens subsp. patens predicted protein (PHYPADRAFT_166717) mRNA, complete cds	K13344	PEX13	peroxin-13	-	ko04146; Cellular Processes; Transport and catabolism; Peroxisome	63.6	4.1e-17	sp|Q9SRR0|PEX13_ARATH	Peroxisomal membrane protein 13 OS=Arabidopsis thaliana GN=PEX13 PE=1 SV=1	--	--	--	--	--	--	--	--	--
transcript_HQ_TX_pn_transcript20209/f7p0/2672	2672	85.1	0	APU94865.1	leucine-rich repeat receptor-like protein kinase [Pohlia nutans]	96.044	0	KX159261.1	Pohlia nutans leucine-rich repeat receptor-like protein kinase (LRR-RLK37) mRNA, complete cds	-	-	-	-	-	48.7	7.9e-155	sp|O48788|Y2267_ARATH	Probable inactive receptor kinase At2g26730 OS=Arabidopsis thaliana GN=At2g26730 PE=1 SV=1	PF00560:Leucine Rich Repeat;PF07714:Protein tyrosine kinase;PF13855:Leucine rich repeat;PF00069:Protein kinase domain	GO:0006468	protein phosphorylation	--	--	GO:0004672//GO:0005524//GO:0005515	protein kinase activity//ATP binding//protein binding	--	--
transcript_HQ_TX_pn_transcript69518/f3p0/1231	1231	78.7	2.3e-111	XP_001776952.1	predicted protein [Physcomitrella patens]	77.876	2.85e-67	XM_001696073.1	Chlamydomonas reinhardtii strain CC-503 cw92 mt+	-	-	-	-	-	57.2	7.3e-55	sp|Q03965|L181_CHLMO	Chlorophyll a-b binding protein L1818, chloroplastic OS=Chlamydomonas moewusii GN=L1818 PE=2 SV=1	--	--	--	--	--	--	--	--	--
transcript_HQ_TX_pn_transcript74587/f6p0/831	831	--	--	--	--	--	--	--	--	--	--	--	--	--	--	--	--	--	PF04119:Heat shock protein 9/12;PF04691:Apolipoprotein C-I (ApoC-1)	GO:0006950//GO:0042157	response to stress//lipoprotein metabolic process	GO:0005576	extracellular region	--	--	--	--
transcript_HQ_TX_pn_transcript7039/f3p0/3486	3486	53.3	4.8e-82	OAE20951.1	hypothetical protein AXG93_3846s1090 [Marchantia polymorpha subsp. polymorpha]	88.372	9.76e-126	DQ889623.1	Physcomitrella patens WRKY transcription factor 4 (WRKY4) mRNA, partial cds	-	-	-	-	-	55.5	1.8e-66	sp|Q6B6R4|WRK24_ORYSI	WRKY transcription factor WRKY24 OS=Oryza sativa subsp. indica GN=WRKY24 PE=2 SV=1	PF03106:WRKY DNA -binding domain	GO:0006355	regulation of transcription, DNA-templated	--	--	GO:0043565//GO:0003700	sequence-specific DNA binding//transcription factor activity, sequence-specific DNA binding	--	--
transcript_HQ_TX_pn_transcript21027/f24p0/2592	2592	57.8	2.4e-166	XP_001770788.1	predicted protein [Physcomitrella patens]	--	--	--	--	K04121	E4.2.3.19	ent-kaurene synthase	4.2.3.19	ko00904; Metabolism; Metabolism of terpenoids and polyketides; Diterpenoid biosynthesis	35.3	3e-90	sp|Q947C4|TPSD1_GINBI	Bifunctional levopimaradiene synthase, chloroplastic OS=Ginkgo biloba GN=LPS PE=1 SV=1	PF03936:Terpene synthase family, metal binding domain;PF01397:Terpene synthase, N-terminal domain	GO:0008152	metabolic process	--	--	GO:0000287//GO:0016829//GO:0010333	magnesium ion binding//lyase activity//terpene synthase activity	--	--
transcript_HQ_TX_pn_transcript68783/f6p0/1268	1268	86.1	5.3e-79	XP_001769353.1	predicted protein [Physcomitrella patens]	--	--	--	--	-	-	-	-	-	--	--	--	--	--	--	--	--	--	--	--	--	--
transcript_HQ_TX_pn_transcript28713/f3p0/2409	2409	90.2	5.6e-130	XP_001753917.1	EIN3b transcription factor [Physcomitrella patens]	73.892	4.43e-58	HQ585984.1	Oncidium Gower Ramsey ethylene insensitive 3-like protein (EIL2) mRNA, complete cds	K14514	EIN3	ethylene-insensitive protein 3	-	ko04016; Environmental Information Processing; Signal transduction; MAPK signaling pathway - plant | ko04075; Environmental Information Processing; Signal transduction; Plant hormone signal transduction	78	5.7e-112	sp|O24606|EIN3_ARATH	Protein ETHYLENE INSENSITIVE 3 OS=Arabidopsis thaliana GN=EIN3 PE=1 SV=1	--	--	--	--	--	--	--	--	--
transcript_HQ_TX_pn_transcript50843/f29p0/1813	1813	63.9	4.8e-142	XP_002963580.1	hypothetical protein SELMODRAFT_230186 [Selaginella moellendorffii]	--	--	--	--	-	-	-	-	-	37.1	4.1e-70	sp|Q69TH8|OPR4_ORYSJ	Putative 12-oxophytodienoate reductase 4 OS=Oryza sativa subsp. japonica GN=OPR4 PE=2 SV=1	PF00724:NADH:flavin oxidoreductase / NADH oxidase family	GO:0055114	oxidation-reduction process	--	--	GO:0016491//GO:0010181	oxidoreductase activity//FMN binding	At1g76680	NADH:flavin oxidoreductase/12-oxophytodienoate reductase
transcript_HQ_TX_pn_transcript42139/f4p0/2046	2046	92.4	2.2e-58	XP_001768991.1	predicted protein [Physcomitrella patens]	86.63	3.22e-168	XM_001768965.1	Physcomitrella patens subsp. patens predicted protein (PHYPADRAFT_233865) mRNA, complete cds	-	-	-	-	-	77	4.3e-44	sp|O22969|Y2416_ARATH	Uncharacterized protein At2g34160 OS=Arabidopsis thaliana GN=At2g34160 PE=1 SV=1	PF12328:Rpp20 subunit of nuclear RNase MRP and P;PF01918:Alba	GO:0008033	tRNA processing	GO:0005634	nucleus	GO:0004526//GO:0003676	ribonuclease P activity//nucleic acid binding	--	--
transcript_HQ_TX_pn_transcript25656/f2p0/2507	2507	96.6	0	XP_001759152.1	predicted protein [Physcomitrella patens]	86.55	0	XM_001759100.1	Physcomitrella patens subsp. patens predicted protein (PHYPADRAFT_179458) mRNA, complete cds	K01648	ACLY	ATP citrate (pro-S)-lyase	2.3.3.8	ko00020; Metabolism; Carbohydrate metabolism; Citrate cycle (TCA cycle) | ko00720; Metabolism; Energy metabolism; Carbon fixation pathways in prokaryotes	86.3	0	sp|Q9FGX1|ACLB2_ARATH	ATP-citrate synthase beta chain protein 2 OS=Arabidopsis thaliana GN=ACLB-2 PE=1 SV=1	PF00549:CoA-ligase;PF00285:Citrate synthase, C-terminal domain;PF02629:CoA binding domain	GO:0008152	metabolic process	--	--	GO:0046912//GO:0003824//GO:0048037	transferase activity, transferring acyl groups, acyl groups converted into alkyl on transfer//catalytic activity//cofactor binding	At5g49460	ATP-citrate lyase
transcript_HQ_TX_pn_transcript2913/f2p0/4074	4075	90.9	2e-26	XP_001754422.1	predicted protein [Physcomitrella patens]	91.228	2.71e-57	XM_001754370.1	Physcomitrella patens subsp. patens predicted protein (PHYPADRAFT_115456) mRNA, partial cds	-	-	-	-	-	46.9	3.5e-13	sp|Q8W034|RNP1_ARATH	Heterogeneous nuclear ribonucleoprotein 1 OS=Arabidopsis thaliana GN=RNP1 PE=1 SV=1	--	--	--	--	--	--	--	At4g26650	RNA-binding protein musashi/mRNA cleavage and polyadenylation factor I complex, subunit HRP1
transcript_HQ_TX_pn_transcript44061/f3p0/2018	2018	45.2	8.4e-103	XP_018827262.1	PREDICTED: uncharacterized protein LOC108996005 [Juglans regia]	--	--	--	--	-	-	-	-	-	30.5	9e-10	sp|P0C1S9|DGLB_RAT	Sn1-specific diacylglycerol lipase beta OS=Rattus norvegicus GN=Daglb PE=1 SV=1	PF07859:alpha/beta hydrolase fold;PF01764:Lipase (class 3)	GO:0006629//GO:0008152	lipid metabolic process//metabolic process	--	--	GO:0016787	hydrolase activity	At2g42450	Predicted lipase/calmodulin-binding heat-shock protein
transcript_HQ_TX_pn_transcript25613/f2p0/2463	2464	78.9	1.6e-196	XP_001781267.1	predicted protein [Physcomitrella patens]	80.476	0	XM_001781215.1	Physcomitrella patens subsp. patens predicted protein (PHYPADRAFT_2476) mRNA, partial cds	-	-	-	-	-	--	--	--	--	PF01306:LacY proton/sugar symporter	GO:0006810	transport	GO:0016020	membrane	--	--	--	--
transcript_HQ_TX_pn_transcript38750/f2p0/2142	2142	59.3	2.5e-121	XP_001779106.1	predicted protein [Physcomitrella patens]	--	--	--	--	-	-	-	-	-	39.7	6.1e-65	sp|Q9C8J6|PLA17_ARATH	Phospholipase A1-Igamma3, chloroplastic OS=Arabidopsis thaliana GN=At1g51440 PE=1 SV=1	--	--	--	--	--	--	--	At1g51440	Predicted lipase
transcript_HQ_TX_pn_transcript6664/f2p0/3525	3525	86.5	7.3e-296	XP_001779205.1	predicted protein [Physcomitrella patens]	81.991	0	XM_001770917.1	Physcomitrella patens subsp. patens predicted protein (PHYPADRAFT_166996) mRNA, complete cds	K01681	ACO, acnA	aconitate hydratase	4.2.1.3	ko01200; Metabolism; Global and overview maps; Carbon metabolism | ko01210; Metabolism; Global and overview maps; 2-Oxocarboxylic acid metabolism | ko01230; Metabolism; Global and overview maps; Biosynthesis of amino acids | ko00020; Metabolism; Carbohydrate metabolism; Citrate cycle (TCA cycle) | ko00630; Metabolism; Carbohydrate metabolism; Glyoxylate and dicarboxylate metabolism | ko00720; Met…	75.2	9.1e-260	sp|Q6YZX6|ACOC_ORYSJ	Putative aconitate hydratase, cytoplasmic OS=Oryza sativa subsp. japonica GN=Os08g0191100 PE=3 SV=1	PF00694:Aconitase C-terminal domain;PF00330:Aconitase family (aconitate hydratase)	GO:0008152	metabolic process	--	--	--	--	At2g05710	RNA-binding translational regulator IRP (aconitase superfamily)
transcript_HQ_TX_pn_transcript309/f2p0/5342	5335	73.6	0	XP_001763163.1	ATP-binding cassette transporter, subfamily G, member 20, group PDR protein PpABCG20 [Physcomitrella patens]	76.199	0	XM_001763111.1	Physcomitrella patens subsp. patens ATP-binding cassette transporter, subfamily G, member 20, group PDR protein PpABCG20 (ppabcg20) mRNA, complete cds	-	-	-	-	-	55.5	7.5e-290	sp|Q5Z9S8|AB42G_ORYSJ	ABC transporter G family member 42 OS=Oryza sativa subsp. japonica GN=ABCG42 PE=2 SV=1	PF03193:Protein of unknown function, DUF258;PF01061:ABC-2 type transporter;PF13304:AAA domain, putative AbiEii toxin, Type IV TA system;PF00005:ABC transporter	--	--	GO:0016020	membrane	GO:0005524//GO:0005525//GO:0003924//GO:0016887	ATP binding//GTP binding//GTPase activity//ATPase activity	At1g59870	Pleiotropic drug resistance proteins (PDR1-15), ABC superfamily
transcript_HQ_TX_pn_transcript57326/f2p0/1687	1687	95.6	3e-194	XP_001758665.1	predicted protein [Physcomitrella patens]	83.862	0	XM_001769034.1	Physcomitrella patens subsp. patens predicted protein (PHYPADRAFT_215053) mRNA, complete cds	K11517	HAO	(S)-2-hydroxy-acid oxidase	1.1.3.15	ko01200; Metabolism; Global and overview maps; Carbon metabolism | ko00630; Metabolism; Carbohydrate metabolism; Glyoxylate and dicarboxylate metabolism | ko04146; Cellular Processes; Transport and catabolism; Peroxisome	82.6	9.7e-167	sp|Q9LRR9|GLO1_ARATH	Peroxisomal (S)-2-hydroxy-acid oxidase GLO1 OS=Arabidopsis thaliana GN=GLO1 PE=1 SV=1	PF00478:IMP dehydrogenase / GMP reductase domain;PF00977:Histidine biosynthesis protein;PF03060:Nitronate monooxygenase;PF01070:FMN-dependent dehydrogenase;PF01180:Dihydroorotate dehydrogenase;PF01645:Conserved region in glutamate synthase	GO:0000105//GO:0055114//GO:0006537	histidine biosynthetic process//oxidation-reduction process//glutamate biosynthetic process	GO:0005737	cytoplasm	GO:0018580//GO:0003824//GO:0016627//GO:0016491//GO:0015930//GO:0016638	nitronate monooxygenase activity//catalytic activity//oxidoreductase activity, acting on the CH-CH group of donors//oxidoreductase activity//glutamate synthase activity//oxidoreductase activity, acting on the CH-NH2 group of donors	At3g14420	Glycolate oxidase
transcript_HQ_TX_pn_transcript46525/f2p0/1953	1952	83.8	7.3e-136	XP_001751833.1	predicted protein [Physcomitrella patens]	--	--	--	--	K19517	MIK	1D-myo-inositol 3-kinase	2.7.1.64	ko00562; Metabolism; Carbohydrate metabolism; Inositol phosphate metabolism	43.3	5.2e-63	sp|Q93Z01|MIK_ARATH	Inositol 3-kinase OS=Arabidopsis thaliana GN=At5g58730 PE=2 SV=1	--	--	--	--	--	--	--	At5g58730	Ribokinase
transcript_HQ_TX_pn_transcript3925/f4p0/3878	3879	79	0	XP_001764226.1	predicted protein [Physcomitrella patens]	79.623	0	XM_001770900.1	Physcomitrella patens subsp. patens predicted protein (PHYPADRAFT_216637) mRNA, complete cds	K00696	E2.4.1.14	sucrose-phosphate synthase	2.4.1.14	ko00500; Metabolism; Carbohydrate metabolism; Starch and sucrose metabolism	59.5	0	sp|O04933|SPSA2_CRAPL	Probable sucrose-phosphate synthase 2 OS=Craterostigma plantagineum GN=SPS2 PE=2 SV=1	PF00862:Sucrose synthase	GO:0005985	sucrose metabolic process	--	--	GO:0016157	sucrose synthase activity	At1g04920	Glycosyltransferase
transcript_HQ_TX_pn_transcript14059/f3p0/2972	2972	75.5	1.6e-187	XP_001762919.1	predicted protein [Physcomitrella patens]	81.68	0	XM_001762867.1	Physcomitrella patens subsp. patens predicted protein (PHYPADRAFT_126133) mRNA, complete cds	-	-	-	-	-	51.2	1.6e-119	sp|Q8W4G3|DTX46_ARATH	Protein DETOXIFICATION 46, chloroplastic OS=Arabidopsis thaliana GN=DTX46 PE=2 SV=1	PF01554:MatE	GO:0055085//GO:0006855	transmembrane transport//drug transmembrane transport	GO:0016020	membrane	GO:0015297//GO:0015238	antiporter activity//drug transmembrane transporter activity	At4g39030	Uncharacterized membrane protein, predicted efflux pump
transcript_HQ_TX_pn_transcript24738/f11p0/2517	2517	84	0	ADB23405.1	chloroplast Hsp70-1 [Physcomitrella patens]	77.003	0	XM_010031880.2	PREDICTED: Eucalyptus grandis stromal 70 kDa heat shock-related protein, chloroplastic (LOC104420006), mRNA	K03283	HSPA1_8	heat shock 70kDa protein 1/8	-	ko03040; Genetic Information Processing; Transcription; Spliceosome | ko04141; Genetic Information Processing; Folding, sorting and degradation; Protein processing in endoplasmic reticulum | ko04010; Environmental Information Processing; Signal transduction; MAPK signaling pathway | ko04144; Cellular Processes; Transport and catabolism; Endocytosis | ko04612; Organismal Systems; Immune system; An…	76.8	1e-289	sp|Q9STW6|HSP7F_ARATH	Heat shock 70 kDa protein 6, chloroplastic OS=Arabidopsis thaliana GN=HSP70-6 PE=1 SV=1	PF02782:FGGY family of carbohydrate kinases, C-terminal domain;PF06723:MreB/Mbl protein;PF03233:Aphid transmission protein;PF04513:Baculovirus polyhedron envelope protein, PEP, C terminus	GO:0005975//GO:0000902//GO:0019089	carbohydrate metabolic process//cell morphogenesis//transmission of virus	GO:0019031//GO:0019028	viral envelope//viral capsid	GO:0005198//GO:0016773	structural molecule activity//phosphotransferase activity, alcohol group as acceptor	At4g24280	Molecular chaperones mortalin/PBP74/GRP75, HSP70 superfamily
transcript_HQ_TX_pn_transcript70677/f3p0/1145	1145	85.3	1.1e-88	XP_001780059.1	predicted protein [Physcomitrella patens]	--	--	--	--	-	-	-	-	-	--	--	--	--	PF00355:Rieske [2Fe-2S] domain;PF13806:Rieske-like [2Fe-2S] domain	GO:0042128//GO:0055114	nitrate assimilation//oxidation-reduction process	--	--	GO:0051537//GO:0016491//GO:0008942	2 iron, 2 sulfur cluster binding//oxidoreductase activity//nitrite reductase [NAD(P)H] activity	--	--
transcript_HQ_TX_pn_transcript21416/f6p0/2641	2641	37.2	1.4e-60	XP_001785051.1	predicted protein [Physcomitrella patens]	--	--	--	--	-	-	-	-	-	--	--	--	--	PF02970:Tubulin binding cofactor A	GO:0007023//GO:0007021	post-chaperonin tubulin folding pathway//tubulin complex assembly	--	--	GO:0048487	beta-tubulin binding	--	--
transcript_HQ_TX_pn_transcript5227/f3p0/3671	3671	49.4	3.8e-146	OAE34460.1	hypothetical protein AXG93_2886s1230 [Marchantia polymorpha subsp. polymorpha]	85.214	8.65e-67	XM_001783124.1	Physcomitrella patens subsp. patens predicted protein (PHYPADRAFT_38593) mRNA, partial cds	-	-	-	-	-	53.4	2.8e-25	sp|Q75KW7|ORR41_ORYSJ	Two-component response regulator ORR41 OS=Oryza sativa subsp. japonica GN=RR41 PE=3 SV=1	PF00512:His Kinase A (phospho-acceptor) domain;PF00072:Response regulator receiver domain	GO:0007165//GO:0000160	signal transduction//phosphorelay signal transduction system	--	--	GO:0000155	phosphorelay sensor kinase activity	At5g35750	Sensory transduction histidine kinase
transcript_HQ_TX_pn_transcript8440/f2p0/3293	3293	73.6	0	XP_001770612.1	predicted protein [Physcomitrella patens]	73.87	0	XM_001770560.1	Physcomitrella patens subsp. patens predicted protein (PHYPADRAFT_84744) mRNA, complete cds	-	-	-	-	-	44.4	8.8e-164	sp|Q9C8G5|CSCLD_ARATH	CSC1-like protein ERD4 OS=Arabidopsis thaliana GN=ERD4 PE=2 SV=1	PF02714:Calcium-dependent channel, 7TM region, putative phosphate	--	--	GO:0016020	membrane	--	--	At1g30360	Uncharacterized conserved protein
transcript_HQ_TX_pn_transcript3587/f3p0/3797	3796	78.9	7.8e-243	XP_001759244.1	predicted protein [Physcomitrella patens]	79.386	0	XM_001759192.1	Physcomitrella patens subsp. patens predicted protein (PHYPADRAFT_105451) mRNA, complete cds	K01115	PLD1_2	phospholipase D1/2	3.1.4.4	ko00564; Metabolism; Lipid metabolism; Glycerophospholipid metabolism | ko00565; Metabolism; Lipid metabolism; Ether lipid metabolism | ko04014; Environmental Information Processing; Signal transduction; Ras signaling pathway | ko04072; Environmental Information Processing; Signal transduction; Phospholipase D signaling pathway | ko04071; Environmental Information Processing; Signal transduction;…	58.7	9.1e-181	sp|Q9C5Y0|PLDD1_ARATH	Phospholipase D delta OS=Arabidopsis thaliana GN=PLDDELTA PE=1 SV=2	PF00168:C2 domain	--	--	--	--	GO:0005515	protein binding	At4g35790	Phospholipase D1
transcript_HQ_TX_pn_transcript52288/f2p0/1840	1838	87.9	1.7e-190	XP_001784132.1	predicted protein [Physcomitrella patens]	84.899	0	XM_001784080.1	Physcomitrella patens subsp. patens predicted protein (PHYPADRAFT_227053) mRNA, complete cds	-	-	-	-	-	60.1	1.5e-109	sp|Q9LEB3|RBP47_NICPL	Polyadenylate-binding protein RBP47 OS=Nicotiana plumbaginifolia GN=RBP47 PE=1 SV=1	PF08777:RNA binding motif;PF00076:RNA recognition motif. (a.k.a. RRM, RBD, or RNP domain);PF16367:RNA recognition motif	--	--	--	--	GO:0003723//GO:0003676	RNA binding//nucleic acid binding	At5g19350	FOG: RRM domain
transcript_HQ_TX_pn_transcript19014/f4p0/2739	2739	92.6	0	XP_001781427.1	predicted protein [Physcomitrella patens]	85.193	0	XM_001781375.1	Physcomitrella patens subsp. patens predicted protein (PHYPADRAFT_149634) mRNA, complete cds	K00278	nadB	L-aspartate oxidase	1.4.3.16	ko00250; Metabolism; Amino acid metabolism; Alanine, aspartate and glutamate metabolism | ko00760; Metabolism; Metabolism of cofactors and vitamins; Nicotinate and nicotinamide metabolism	68.1	1.5e-225	sp|Q6Z836|NADB_ORYSJ	L-aspartate oxidase, chloroplastic OS=Oryza sativa subsp. japonica GN=Os02g0134400 PE=3 SV=1	PF01266:FAD dependent oxidoreductase;PF02910:Fumarate reductase flavoprotein C-term;PF07992:Pyridine nucleotide-disulphide oxidoreductase	GO:0055114	oxidation-reduction process	--	--	GO:0016491	oxidoreductase activity	At5g14760	Succinate dehydrogenase, flavoprotein subunit
transcript_HQ_TX_pn_transcript14783/f7p0/2922	2922	79.4	2.8e-301	XP_001767201.1	predicted protein [Physcomitrella patens]	75.248	3.11e-85	AK376891.1	Hordeum vulgare subsp. vulgare mRNA for predicted protein, complete cds, clone: NIASHv3143H01	K09838	ZEP, ABA1	zeaxanthin epoxidase	1.14.15.21	ko00906; Metabolism; Metabolism of terpenoids and polyketides; Carotenoid biosynthesis	63.1	5.5e-202	sp|P93236|ABA2_SOLLC	Zeaxanthin epoxidase, chloroplastic OS=Solanum lycopersicum PE=2 SV=1	PF01266:FAD dependent oxidoreductase;PF00070:Pyridine nucleotide-disulphide oxidoreductase;PF01494:FAD binding domain;PF00498:FHA domain;PF12831:FAD dependent oxidoreductase;PF07992:Pyridine nucleotide-disulphide oxidoreductase	GO:0055114	oxidation-reduction process	--	--	GO:0005515//GO:0071949//GO:0016491	protein binding//FAD binding//oxidoreductase activity	At5g67030	Kynurenine 3-monooxygenase and related flavoprotein monooxygenases
transcript_HQ_TX_pn_transcript40807/f2p0/2057	2048	70	2.1e-138	XP_001775018.1	predicted protein [Physcomitrella patens]	--	--	--	--	--	--	--	--	--	--	--	--	--	--	--	--	--	--	--	--	--	--
transcript_HQ_TX_pn_transcript49307/f12p0/1819	1820	66.4	4.3e-199	XP_001764985.1	predicted protein [Physcomitrella patens]	--	--	--	--	K01723	AOS	hydroperoxide dehydratase	4.2.1.92	ko00592; Metabolism; Lipid metabolism; alpha-Linolenic acid metabolism	40.3	1.4e-94	sp|Q96242|CP74A_ARATH	Allene oxide synthase, chloroplastic OS=Arabidopsis thaliana GN=CYP74A PE=1 SV=3	PF00067:Cytochrome P450;PF03529:Otx1 transcription factor	GO:0007275//GO:0055114	multicellular organism development//oxidation-reduction process	GO:0005634	nucleus	GO:0003700//GO:0020037//GO:0016705//GO:0005506	transcription factor activity, sequence-specific DNA binding//heme binding//oxidoreductase activity, acting on paired donors, with incorporation or reduction of molecular oxygen//iron ion binding	--	--
transcript_HQ_TX_pn_transcript39/f3p0/6743	6742	66.6	0	XP_001771343.1	predicted protein [Physcomitrella patens]	82.705	0	XM_001771291.1	Physcomitrella patens subsp. patens predicted protein (PHYPADRAFT_234454) mRNA, complete cds	-	-	-	-	-	--	--	--	--	PF08711:TFIIS helical bundle-like domain	--	--	GO:0005634	nucleus	--	--	At3g48050	BAH domain proteins
transcript_HQ_TX_pn_transcript57094/f2p0/1694	1695	90.5	2.9e-157	XP_001764599.1	predicted protein [Physcomitrella patens]	89.271	0	XM_001784955.1	Physcomitrella patens subsp. patens predicted protein (PHYPADRAFT_200520) mRNA, complete cds	K05863	SLC25A4S, ANT	solute carrier family 25 (mitochondrial adenine nucleotide translocator), member 4/5/6/31	-	ko04020; Environmental Information Processing; Signal transduction; Calcium signaling pathway | ko04022; Environmental Information Processing; Signal transduction; cGMP-PKG signaling pathway | ko05012; Human Diseases; Neurodegenerative diseases; Parkinson's disease | ko05016; Human Diseases; Neurodegenerative diseases; Huntington's disease | ko05166; Human Diseases; Infectious diseases: Viral; HT…	67.2	1.2e-137	sp|P12857|ADT2_MAIZE	ADP,ATP carrier protein 2, mitochondrial OS=Zea mays GN=ANT2 PE=2 SV=2	--	--	--	--	--	--	--	At4g28390	Mitochondrial ADP/ATP carrier proteins
transcript_HQ_TX_pn_transcript28392/f2p0/2420	2420	82.9	8.9e-43	XP_001752589.1	predicted protein [Physcomitrella patens]	--	--	--	--	-	-	-	-	-	58.9	2.5e-27	sp|Q01593|ABI3_ARATH	B3 domain-containing transcription factor ABI3 OS=Arabidopsis thaliana GN=ABI3 PE=1 SV=1	PF02362:B3 DNA binding domain	--	--	--	--	GO:0003677	DNA binding	--	--
transcript_HQ_TX_pn_transcript48213/f4p0/1912	1912	89.2	1.5e-207	XP_001756013.1	predicted protein [Physcomitrella patens]	85.714	0	XM_001770959.1	Physcomitrella patens subsp. patens predicted protein (PHYPADRAFT_232765) mRNA, complete cds	K00855	PRK, prkB	phosphoribulokinase	2.7.1.19	ko01200; Metabolism; Global and overview maps; Carbon metabolism | ko00710; Metabolism; Energy metabolism; Carbon fixation in photosynthetic organisms	83.7	3.5e-181	sp|P27774|KPPR_MESCR	Phosphoribulokinase, chloroplastic OS=Mesembryanthemum crystallinum PE=2 SV=1	PF00485:Phosphoribulokinase / Uridine kinase family	GO:0008152	metabolic process	--	--	GO:0016301//GO:0005524	kinase activity//ATP binding	At1g32060	Armadillo/beta-Catenin/plakoglobin
transcript_HQ_TX_pn_transcript16888/f2p0/2779	2779	44.7	2.1e-11	XP_017244630.1	PREDICTED: ethylene-responsive transcription factor ERF054 [Daucus carota subsp. sativus]	--	--	--	--	-	-	-	-	-	45.7	2.8e-09	sp|Q9SVQ0|ERF62_ARATH	Ethylene-responsive transcription factor ERF062 OS=Arabidopsis thaliana GN=ERF062 PE=2 SV=1	PF00847:AP2 domain	GO:0006355	regulation of transcription, DNA-templated	--	--	GO:0003700	transcription factor activity, sequence-specific DNA binding	--	--
transcript_HQ_TX_pn_transcript19858/f2p0/2693	2692	73.7	0	CAM90409.1	HAK1 potassium transporter [Physcomitrella patens]	78.629	0	XM_001752702.1	Physcomitrella patens subsp. patens potassium transporter PpHAK1 (Pphak1) mRNA, complete cds	K03549	kup	KUP system potassium uptake protein	-	-	44.9	1.7e-189	sp|Q7XLC6|HAK11_ORYSJ	Probable potassium transporter 11 OS=Oryza sativa subsp. japonica GN=HAK11 PE=2 SV=4	PF02705:K+ potassium transporter	GO:0071805	potassium ion transmembrane transport	GO:0016020	membrane	GO:0015079	potassium ion transmembrane transporter activity	--	--
transcript_HQ_TX_pn_transcript28777/f3p0/2415	2415	71.1	8.3e-41	XP_001762178.1	predicted protein [Physcomitrella patens]	--	--	--	--	K14318	NUP88	nuclear pore complex protein Nup88	-	ko03013; Genetic Information Processing; Translation; RNA transport	40	1.6e-13	sp|Q9FFK6|NUP88_ARATH	Nuclear pore complex protein NUP88 OS=Arabidopsis thaliana GN=NUP88 PE=1 SV=1	--	--	--	--	--	--	--	At5g05680	Nuclear pore complex, Nup88/rNup84 component
transcript_HQ_TX_pn_transcript71505/f2p0/1118	1118	81.2	4.5e-90	XP_001782922.1	predicted protein [Physcomitrella patens]	76.177	2.68e-42	XM_011086870.1	PREDICTED: Sesamum indicum photosystem I reaction center subunit III, chloroplastic (LOC105167240), mRNA	K02694	psaF	photosystem I subunit III	-	ko00195; Metabolism; Energy metabolism; Photosynthesis	71.4	5.6e-62	sp|P46486|PSAF_FLATR	Photosystem I reaction center subunit III, chloroplastic OS=Flaveria trinervia GN=PSAF PE=2 SV=1	PF02507:Photosystem I reaction centre subunit III	GO:0015979	photosynthesis	GO:0009522//GO:0009538	photosystem I//photosystem I reaction center	--	--	--	--
transcript_HQ_TX_pn_transcript6736/f3p0/3490	3497	81.8	0	XP_001765135.1	SNF2 family DNA-dependent ATPase [Physcomitrella patens]	--	--	--	--	K15711	SMARCA3, HLTF	SWI/SNF-related matrix-associated actin-dependent regulator of chromatin subfamily A3 [EC:3.6.4.- 2.3.2.27]	3.6.4.-,2.3.2.27	-	46.1	1.3e-213	sp|Q9FF61|SM3L1_ARATH	Putative SWI/SNF-related matrix-associated actin-dependent regulator of chromatin subfamily A member 3-like 1 OS=Arabidopsis thaliana GN=At5g05130 PE=2 SV=1	PF04564:U-box domain;PF12678:RING-H2 zinc finger domain;PF14634:zinc-RING finger domain;PF12861:Anaphase-promoting complex subunit 11 RING-H2 finger;PF13639:Ring finger domain;PF00176:SNF2 family N-terminal domain;PF08797:HIRAN domain;PF03854:P-11 zinc finger;PF16685:zinc RING finger of MSL2;PF17123:RING-like zinc finger;PF00097:Zinc finger, C3HC4 type (RING finger)	GO:0016567	protein ubiquitination	GO:0005680	anaphase-promoting complex	GO:0005515//GO:0046872//GO:0016818//GO:0008270//GO:0005524//GO:0061630//GO:0004842//GO:0003723//GO:0003676	protein binding//metal ion binding//hydrolase activity, acting on acid anhydrides, in phosphorus-containing anhydrides//zinc ion binding//ATP binding//ubiquitin protein ligase activity//ubiquitin-protein transferase activity//RNA binding//nucleic acid binding	At5g05130	Helicase-like transcription factor HLTF/DNA helicase RAD5, DEAD-box superfamily
transcript_HQ_TX_pn_transcript23446/f2p0/2584	2584	74.4	0	XP_001755631.1	predicted protein [Physcomitrella patens]	78.962	0	XM_001759907.1	Physcomitrella patens subsp. patens predicted protein (PHYPADRAFT_105550) mRNA, complete cds	-	-	-	-	-	33.4	3.8e-106	sp|Q8VZF6|EDR2L_ARATH	Protein ENHANCED DISEASE RESISTANCE 2-like OS=Arabidopsis thaliana GN=EDR2L PE=2 SV=1	PF01852:START domain	--	--	--	--	GO:0008289	lipid binding	--	--
transcript_HQ_TX_pn_transcript1694/f3p0/4401	4401	93.1	2.5e-309	APU94848.1	leucine-rich repeat receptor-like protein kinase [Pohlia nutans]	95.655	0	KX159244.1	Pohlia nutans leucine-rich repeat receptor-like protein kinase (LRR-RLK20) mRNA, complete cds	-	-	-	-	-	57	5e-98	sp|C0LGD7|Y1684_ARATH	Probable LRR receptor-like serine/threonine-protein kinase At1g06840 OS=Arabidopsis thaliana GN=At1g06840 PE=2 SV=2	PF03647:Transmembrane proteins 14C;PF00069:Protein kinase domain;PF13855:Leucine rich repeat;PF07714:Protein tyrosine kinase	GO:0006468	protein phosphorylation	GO:0016020	membrane	GO:0005515//GO:0004672//GO:0005524	protein binding//protein kinase activity//ATP binding	--	--
transcript_HQ_TX_pn_transcript72788/f13p0/983	984	74.6	1.3e-45	XP_001771885.1	predicted protein [Physcomitrella patens]	80	1.35e-69	XM_001769787.1	Physcomitrella patens subsp. patens predicted protein (PHYPADRAFT_37877) mRNA, partial cds	-	-	-	-	-	54.3	3.9e-27	sp|Q9LIS2|RBG4_ARATH	Glycine-rich RNA-binding protein 4, mitochondrial OS=Arabidopsis thaliana GN=RBG4 PE=2 SV=1	PF16367:RNA recognition motif;PF00076:RNA recognition motif. (a.k.a. RRM, RBD, or RNP domain)	--	--	--	--	GO:0003676	nucleic acid binding	At3g23830	FOG: RRM domain
transcript_HQ_TX_pn_transcript68114/f2p0/1280	1276	84.3	5.7e-81	XP_001760513.1	predicted protein [Physcomitrella patens]	--	--	--	--	-	-	-	-	-	39.6	1e-35	sp|P27141|CAHC_TOBAC	Carbonic anhydrase, chloroplastic OS=Nicotiana tabacum PE=2 SV=1	PF00484:Carbonic anhydrase;PF01497:Periplasmic binding protein	--	--	--	--	GO:0005488//GO:0004089//GO:0008270	binding//carbonate dehydratase activity//zinc ion binding	At5g14740	Predicted carbonic anhydrase involved in protection against oxidative damage
transcript_HQ_TX_pn_transcript61443/f2p0/1562	1561	51.3	2.6e-72	XP_001785488.1	predicted protein [Physcomitrella patens]	--	--	--	--	-	-	-	-	-	--	--	--	--	PF00555:delta endotoxin	GO:0009405//GO:0006952	pathogenesis//defense response	--	--	GO:0005102	receptor binding	--	--
transcript_HQ_TX_pn_transcript102/f2p0/6181	6180	61.3	0	XP_001756435.1	predicted protein [Physcomitrella patens]	78.713	0	XM_001751862.1	Physcomitrella patens subsp. patens predicted protein (PHYPADRAFT_64213) mRNA, complete cds	K11978	UBR3	E3 ubiquitin-protein ligase UBR3	2.3.2.27	-	25.5	3.9e-32	sp|F4KCC2|PRT6_ARATH	E3 ubiquitin-protein ligase PRT6 OS=Arabidopsis thaliana GN=PRT6 PE=2 SV=1	PF02207:Putative zinc finger in N-recognin (UBR box)	--	--	--	--	GO:0008270	zinc ion binding	At5g02300	N-end rule pathway, recognition component UBR1
transcript_HQ_TX_pn_transcript72265/f2p0/1065	1066	74.7	1.3e-99	XP_001771262.1	predicted protein [Physcomitrella patens]	71.627	4.39e-20	XM_010055778.2	PREDICTED: Eucalyptus grandis oxygen-evolving enhancer protein 2, chloroplastic (LOC104442364), mRNA	K02717	psbP	photosystem II oxygen-evolving enhancer protein 2	-	ko00195; Metabolism; Energy metabolism; Photosynthesis	59.7	6.3e-79	sp|Q42029|PSBP1_ARATH	Oxygen-evolving enhancer protein 2-1, chloroplastic OS=Arabidopsis thaliana GN=PSBP1 PE=1 SV=2	PF05757:Oxygen evolving enhancer protein 3 (PsbQ);PF01789:PsbP	GO:0015979	photosynthesis	GO:0019898//GO:0009654//GO:0009523	extrinsic component of membrane//photosystem II oxygen evolving complex//photosystem II	GO:0005509	calcium ion binding	--	--
transcript_HQ_TX_pn_transcript43296/f2p0/2037	2036	92.9	1.7e-257	XP_001754283.1	predicted protein [Physcomitrella patens]	86.671	0	XM_001754231.1	Physcomitrella patens subsp. patens predicted protein (PHYPADRAFT_115450) mRNA, complete cds	K00383	GSR, gor	glutathione reductase (NADPH)	1.8.1.7	ko00480; Metabolism; Metabolism of other amino acids; Glutathione metabolism | ko04918; Organismal Systems; Endocrine system; Thyroid hormone synthesis	66.1	1e-191	sp|P80461|GSHRP_TOBAC	Glutathione reductase, chloroplastic (Fragment) OS=Nicotiana tabacum GN=GOR PE=1 SV=1	PF03721:UDP-glucose/GDP-mannose dehydrogenase family, NAD binding domain;PF00070:Pyridine nucleotide-disulphide oxidoreductase;PF02826:D-isomer specific 2-hydroxyacid dehydrogenase, NAD binding domain;PF02737:3-hydroxyacyl-CoA dehydrogenase, NAD binding domain;PF13241:Putative NAD(P)-binding;PF07992:Pyridine nucleotide-disulphide oxidoreductase;PF02852:Pyridine nucleotide-disulphide oxidoreductas…	GO:0019354//GO:0055114//GO:0006631//GO:0006779//GO:0045454//GO:0008033	siroheme biosynthetic process//oxidation-reduction process//fatty acid metabolic process//porphyrin-containing compound biosynthetic process//cell redox homeostasis//tRNA processing	--	--	GO:0051287//GO:0003857//GO:0043115//GO:0016616//GO:0050660//GO:0016491	NAD binding//3-hydroxyacyl-CoA dehydrogenase activity//precorrin-2 dehydrogenase activity//oxidoreductase activity, acting on the CH-OH group of donors, NAD or NADP as acceptor//flavin adenine dinucleotide binding//oxidoreductase activity	At3g54660	Pyridine nucleotide-disulphide oxidoreductase
transcript_LQ_TX_pn_transcript18082/f2p0/2759	2762	50.9	8.5e-114	BAL46028.1	Dof transcription factor [Physcomitrella patens]	80.978	8.83e-31	XM_016107267.1	PREDICTED: Arachis duranensis cyclic dof factor 2 (LOC107486705), mRNA	-	-	-	-	-	82	9.3e-26	sp|Q8LFV3|CDF3_ARATH	Cyclic dof factor 3 OS=Arabidopsis thaliana GN=CDF3 PE=1 SV=2	PF02701:Dof domain, zinc finger	GO:0006355	regulation of transcription, DNA-templated	--	--	GO:0003677	DNA binding	--	--
transcript_HQ_TX_pn_transcript59990/f3p0/1584	1584	75.3	2.7e-120	XP_001769984.1	predicted protein [Physcomitrella patens]	75.985	4.48e-111	XM_001764532.1	Physcomitrella patens subsp. patens predicted protein (PHYPADRAFT_15748) mRNA, partial cds	-	-	-	-	-	--	--	--	--	PF02517:CAAX protease self-immunity	--	--	GO:0016020	membrane	--	--	--	--
transcript_HQ_TX_pn_transcript23563/f7p0/2520	2520	78.5	1.3e-257	XP_001764376.1	predicted protein [Physcomitrella patens]	--	--	--	--	K16911	DDX21	ATP-dependent RNA helicase DDX21	3.6.4.13	-	57	1.4e-174	sp|Q650T9|RH7_ORYSJ	DEAD-box ATP-dependent RNA helicase 7 OS=Oryza sativa subsp. japonica GN=Os09g0520700 PE=2 SV=1	PF07517:SecA DEAD-like domain;PF00270:DEAD/DEAH box helicase;PF08152:GUCT (NUC152) domain;PF04851:Type III restriction enzyme, res subunit	GO:0017038	protein import	GO:0005634//GO:0016020	nucleus//membrane	GO:0003677//GO:0016787//GO:0004386//GO:0003723//GO:0003676//GO:0005524	DNA binding//hydrolase activity//helicase activity//RNA binding//nucleic acid binding//ATP binding	At5g62190	ATP-dependent RNA helicase
transcript_HQ_TX_pn_transcript16919/f22p0/2814	2814	82.3	9.8e-134	XP_001785067.1	predicted protein [Physcomitrella patens]	85.206	0	XM_001785015.1	Physcomitrella patens subsp. patens predicted protein (PHYPADRAFT_61744) mRNA, complete cds	K16302	CNNM	metal transporter CNNM	-	-	45.7	4.8e-102	sp|Q8RY60|Y1733_ARATH	DUF21 domain-containing protein At1g47330 OS=Arabidopsis thaliana GN=CBSDUF7 PE=1 SV=1	--	--	--	--	--	--	--	At5g52790	Predicted membrane protein, contains two CBS domains
transcript_HQ_TX_pn_transcript56451/f3p0/1736	1736	92.1	3.1e-114	XP_001771533.1	predicted protein [Physcomitrella patens]	78.851	0	XM_001760379.1	Physcomitrella patens subsp. patens predicted protein (PHYPADRAFT_180402) mRNA, complete cds	K12823	DDX5, DBP2	ATP-dependent RNA helicase DDX5/DBP2	3.6.4.13	ko03040; Genetic Information Processing; Transcription; Spliceosome | ko05202; Human Diseases; Cancers: Overview; Transcriptional misregulation in cancer | ko05205; Human Diseases; Cancers: Overview; Proteoglycans in cancer	78.7	4.9e-97	sp|P46942|DB10_NICSY	ATP-dependent RNA helicase-like protein DB10 OS=Nicotiana sylvestris PE=2 SV=1	PF00270:DEAD/DEAH box helicase	--	--	--	--	GO:0003676//GO:0005524	nucleic acid binding//ATP binding	At5g14610	ATP-dependent RNA helicase
transcript_HQ_TX_pn_transcript9676/f3p0/3187	3187	74.5	0	XP_001780976.1	predicted protein [Physcomitrella patens]	81.41	0	XM_001780924.1	Physcomitrella patens subsp. patens predicted protein (PHYPADRAFT_149124) mRNA, complete cds	K11807	WDTC1	WD and tetratricopeptide repeats protein 1	-	-	27.4	2.4e-41	sp|Q80ZK9|WDTC1_MOUSE	WD and tetratricopeptide repeats protein 1 OS=Mus musculus GN=Wdtc1 PE=1 SV=1	PF00400:WD domain, G-beta repeat;PF00515:Tetratricopeptide repeat;PF13181:Tetratricopeptide repeat;PF07721:Tetratricopeptide repeat	--	--	--	--	GO:0042802//GO:0005515	identical protein binding//protein binding	At5g10940	WD40 repeat protein
transcript_HQ_TX_pn_transcript8835/f2p0/3323	3323	54.2	2.2e-145	XP_001778883.1	predicted protein [Physcomitrella patens]	80.22	3.44e-105	XM_001778831.1	Physcomitrella patens subsp. patens predicted protein (PHYPADRAFT_170482) mRNA, complete cds	-	-	-	-	-	--	--	--	--	--	--	--	--	--	--	--	--	--
transcript_HQ_TX_pn_transcript60224/f2p0/1603	1603	82.1	2.8e-170	XP_001784896.1	predicted protein [Physcomitrella patens]	83.827	0	XM_001760114.1	Physcomitrella patens subsp. patens predicted protein (PHYPADRAFT_122707) mRNA, complete cds	K01100	E3.1.3.37	sedoheptulose-bisphosphatase	3.1.3.37	ko01200; Metabolism; Global and overview maps; Carbon metabolism | ko00710; Metabolism; Energy metabolism; Carbon fixation in photosynthetic organisms	73.8	7.1e-151	sp|P46283|S17P_ARATH	Sedoheptulose-1,7-bisphosphatase, chloroplastic OS=Arabidopsis thaliana GN=At3g55800 PE=2 SV=1	--	--	--	--	--	--	--	At3g55800	Fructose-1,6-bisphosphatase
transcript_HQ_TX_pn_transcript3511/f7p0/3921	3921	84.5	0	XP_001769255.1	cellulose synthase 8, glycosyltransferase family 2 [Physcomitrella patens]	81.611	0	XM_001769203.1	Physcomitrella patens subsp. patens cellulose synthase 8, glycosyltransferase family 2 (cesA8) mRNA, complete cds	K10999	CESA	cellulose synthase A	2.4.1.12	-	68.7	0	sp|Q69V23|CESA3_ORYSJ	Probable cellulose synthase A catalytic subunit 3 [UDP-forming] OS=Oryza sativa subsp. japonica GN=CESA3 PE=2 SV=1	PF03552:Cellulose synthase	GO:0030244	cellulose biosynthetic process	GO:0016020	membrane	GO:0016760	cellulose synthase (UDP-forming) activity	--	--
transcript_HQ_TX_pn_transcript22258/f2p0/2617	2617	95.3	5.5e-54	XP_001755714.1	predicted protein [Physcomitrella patens]	86.495	2.76e-90	XM_001773703.1	Physcomitrella patens subsp. patens predicted protein (PHYPADRAFT_48199) mRNA, partial cds	-	-	-	-	-	84.3	3.6e-51	sp|Q9FN11|LBD37_ARATH	LOB domain-containing protein 37 OS=Arabidopsis thaliana GN=LBD37 PE=2 SV=1	PF03276:Spumavirus gag protein	GO:0075521//GO:0046718//GO:0019076	microtubule-dependent intracellular transport of viral material towards nucleus//viral entry into host cell//viral release from host cell	GO:0042025//GO:0030430//GO:0044163//GO:0019028	host cell nucleus//host cell cytoplasm//host cytoskeleton//viral capsid	--	--	--	--
transcript_HQ_TX_pn_transcript48317/f5p0/1858	1859	81.7	7.7e-244	XP_001764494.1	predicted protein [Physcomitrella patens]	82.806	0	XM_001764442.1	Physcomitrella patens subsp. patens predicted protein (PHYPADRAFT_127975) mRNA, complete cds	K01580	E4.1.1.15, gadB, gadA, GAD	glutamate decarboxylase	4.1.1.15	ko00650; Metabolism; Carbohydrate metabolism; Butanoate metabolism | ko00250; Metabolism; Amino acid metabolism; Alanine, aspartate and glutamate metabolism | ko00410; Metabolism; Metabolism of other amino acids; beta-Alanine metabolism | ko00430; Metabolism; Metabolism of other amino acids; Taurine and hypotaurine metabolism | ko02024; Cellular Processes; Cellular community - prokaryotes; Quorum…	71.9	2.4e-203	sp|Q07346|DCE_PETHY	Glutamate decarboxylase OS=Petunia hybrida GN=GAD PE=1 SV=1	PF00282:Pyridoxal-dependent decarboxylase conserved domain	GO:0019752	carboxylic acid metabolic process	--	--	GO:0016831//GO:0030170	carboxy-lyase activity//pyridoxal phosphate binding	At5g17330	Glutamate decarboxylase/sphingosine phosphate lyase
transcript_HQ_TX_pn_transcript36515/f3p0/2192	2192	50.4	6.5e-85	XP_001758929.1	predicted protein [Physcomitrella patens]	93.478	1.56e-07	XM_001763909.1	Physcomitrella patens subsp. patens predicted protein (PHYPADRAFT_164081) mRNA, complete cds	-	-	-	-	-	--	--	--	--	PF02178:AT hook motif;PF05460:Origin recognition complex subunit 6 (ORC6)	GO:0006260	DNA replication	GO:0005664	nuclear origin of replication recognition complex	GO:0003677	DNA binding	--	--
transcript_HQ_TX_pn_transcript38999/f4p0/2122	2122	96.9	4e-188	XP_001756328.1	predicted protein [Physcomitrella patens]	89.625	0	XM_001756276.1	Physcomitrella patens subsp. patens predicted protein (PHYPADRAFT_160451) mRNA, complete cds	K06269	PPP1C	serine/threonine-protein phosphatase PP1 catalytic subunit	3.1.3.16	ko03015; Genetic Information Processing; Translation; mRNA surveillance pathway | ko04390; Environmental Information Processing; Signal transduction; Hippo signaling pathway | ko04024; Environmental Information Processing; Signal transduction; cAMP signaling pathway | ko04022; Environmental Information Processing; Signal transduction; cGMP-PKG signaling pathway | ko04113; Cellular Processes; Cell…	83.7	2.3e-165	sp|P48480|PP11_ACEPE	Serine/threonine-protein phosphatase PP1 isozyme 1 OS=Acetabularia peniculus PE=3 SV=1	PF00149:Calcineurin-like phosphoesterase	--	--	--	--	GO:0016787	hydrolase activity	Hs4506005	Serine/threonine specific protein phosphatase PP1, catalytic subunit
transcript_HQ_TX_pn_transcript18453/f3p0/2771	2772	88.8	2.6e-203	XP_001769775.1	TFIID and SAGA complex subunit [Physcomitrella patens]	82.011	0	XM_001769723.1	Physcomitrella patens subsp. patens TFIID and SAGA complex subunit (TAFV1501) mRNA, complete cds	K03130	TAF5	transcription initiation factor TFIID subunit 5	-	ko03022; Genetic Information Processing; Transcription; Basal transcription factors | ko05168; Human Diseases; Infectious diseases: Viral; Herpes simplex infection	60.1	4.1e-130	sp|Q6S7B0|TAF5_ARATH	Transcription initiation factor TFIID subunit 5 OS=Arabidopsis thaliana GN=TAF5 PE=1 SV=1	PF00400:WD domain, G-beta repeat	--	--	--	--	GO:0005515	protein binding	At5g25150	Transcription initiation factor TFIID, subunit TAF5 (also component of histone acetyltransferase SAGA)
transcript_HQ_TX_pn_transcript28533/f3p0/2416	2417	76.9	1.3e-182	XP_001783556.1	predicted protein [Physcomitrella patens]	--	--	--	--	-	-	-	-	-	47.2	1.5e-99	sp|Q9M9A8|APCB1_ARATH	Aspartyl protease APCB1 OS=Arabidopsis thaliana GN=APCB1 PE=1 SV=1	--	--	--	--	--	--	--	At1g49050	Aspartyl protease
transcript_HQ_TX_pn_transcript21174/f22p0/2626	2626	57.2	1.5e-165	BAF61135.1	ent-kaurene synthase [Physcomitrella patens]	--	--	--	--	K04121	E4.2.3.19	ent-kaurene synthase	4.2.3.19	ko00904; Metabolism; Metabolism of terpenoids and polyketides; Diterpenoid biosynthesis	34.9	2.5e-89	sp|Q947C4|TPSD1_GINBI	Bifunctional levopimaradiene synthase, chloroplastic OS=Ginkgo biloba GN=LPS PE=1 SV=1	PF01397:Terpene synthase, N-terminal domain;PF03936:Terpene synthase family, metal binding domain;PF02024:Leptin	GO:0008152//GO:0007165	metabolic process//signal transduction	GO:0005576	extracellular region	GO:0010333//GO:0016829//GO:0005179//GO:0000287	terpene synthase activity//lyase activity//hormone activity//magnesium ion binding	--	--
transcript_HQ_TX_pn_transcript50997/f8p0/1824	1824	76.8	6.7e-184	XP_001776035.1	predicted protein [Physcomitrella patens]	79.33	0	XM_001775983.1	Physcomitrella patens subsp. patens predicted protein (PHYPADRAFT_169178) mRNA, complete cds	-	-	-	-	-	66.7	1.2e-159	sp|Q40281|RCA_MALDO	Ribulose bisphosphate carboxylase/oxygenase activase, chloroplastic OS=Malus domestica GN=RCA PE=2 SV=1	PF06309:Torsin;PF00004:ATPase family associated with various cellular activities (AAA)	--	--	--	--	GO:0005524	ATP binding	At2g39730	26S proteasome regulatory complex, ATPase RPT4
transcript_HQ_TX_pn_transcript56564/f2p0/1717	1717	85	2e-73	XP_001783294.1	predicted protein [Physcomitrella patens]	--	--	--	--	-	-	-	-	-	--	--	--	--	--	--	--	--	--	--	--	--	--
transcript_HQ_TX_pn_transcript40512/f3p0/2082	2081	71.8	6.2e-77	XP_001767012.1	predicted protein [Physcomitrella patens]	78.646	6.67e-26	XM_001766960.1	Physcomitrella patens subsp. patens predicted protein (PHYPADRAFT_213389) mRNA, complete cds	K14496	PYL	abscisic acid receptor PYR/PYL family	-	ko04016; Environmental Information Processing; Signal transduction; MAPK signaling pathway - plant | ko04075; Environmental Information Processing; Signal transduction; Plant hormone signal transduction	57.2	5.9e-49	sp|O80920|PYL4_ARATH	Abscisic acid receptor PYL4 OS=Arabidopsis thaliana GN=PYL4 PE=1 SV=1	PF00407:Pathogenesis-related protein Bet v I family	GO:0006952//GO:0009607	defense response//response to biotic stimulus	--	--	--	--	--	--
transcript_HQ_TX_pn_transcript46607/f3p0/1962	1962	90.2	4.8e-228	XP_001785888.1	predicted protein [Physcomitrella patens]	86.113	0	XM_001785836.1	Physcomitrella patens subsp. patens predicted protein (PHYPADRAFT_102134) mRNA, complete cds	K00811	ASP5	aspartate aminotransferase, chloroplastic	2.6.1.1	ko01210; Metabolism; Global and overview maps; 2-Oxocarboxylic acid metabolism | ko01230; Metabolism; Global and overview maps; Biosynthesis of amino acids | ko00250; Metabolism; Amino acid metabolism; Alanine, aspartate and glutamate metabolism | ko00270; Metabolism; Amino acid metabolism; Cysteine and methionine metabolism | ko00220; Metabolism; Amino acid metabolism; Arginine biosynthesis | ko…	79.5	2.8e-194	sp|P46248|AAT5_ARATH	Aspartate aminotransferase, chloroplastic OS=Arabidopsis thaliana GN=ASP5 PE=1 SV=2	PF00155:Aminotransferase class I and II	GO:0009058	biosynthetic process	--	--	GO:0030170	pyridoxal phosphate binding	At4g31990	Aspartate aminotransferase/Glutamic oxaloacetic transaminase AAT1/GOT2
transcript_HQ_TX_pn_transcript75163/f3p0/810	810	57	5.5e-21	XP_004984626.1	PREDICTED: calvin cycle protein CP12-1, chloroplastic-like [Setaria italica]	--	--	--	--	-	-	-	-	-	51.7	6.1e-18	sp|O22914|CP121_ARATH	Calvin cycle protein CP12-1, chloroplastic OS=Arabidopsis thaliana GN=CP12-1 PE=1 SV=1	--	--	--	--	--	--	--	--	--
transcript_HQ_TX_pn_transcript18161/f2p0/2781	2781	62.3	8.3e-85	OAE20951.1	hypothetical protein AXG93_3846s1090 [Marchantia polymorpha subsp. polymorpha]	84.758	1.82e-67	XM_001759005.1	Physcomitrella patens subsp. patens transcription factor WRKY16 (WRKY16) mRNA, partial cds	K13424	WRKY33	WRKY transcription factor 33	-	ko04016; Environmental Information Processing; Signal transduction; MAPK signaling pathway - plant | ko04626; Organismal Systems; Environmental adaptation; Plant-pathogen interaction	43.9	5.1e-72	sp|Q6VWJ6|WRK46_HORVU	WRKY transcription factor SUSIBA2 OS=Hordeum vulgare GN=WRKY46 PE=1 SV=1	PF03106:WRKY DNA -binding domain	GO:0006355	regulation of transcription, DNA-templated	--	--	GO:0043565//GO:0003700	sequence-specific DNA binding//transcription factor activity, sequence-specific DNA binding	--	--
transcript_HQ_TX_pn_transcript5759/f4p0/3604	3604	82.9	6.1e-298	XP_001765736.1	predicted protein [Physcomitrella patens]	83.159	0	XM_001756165.1	Physcomitrella patens subsp. patens predicted protein (PHYPADRAFT_21928) mRNA, partial cds	K10393	KIF2_24, MCAK	kinesin family member 2/24	-	-	55	1.9e-175	sp|Q940B8|KN13A_ARATH	Kinesin-like protein KIN-13A OS=Arabidopsis thaliana GN=KIN13A PE=1 SV=1	PF16796:Microtubule binding;PF00225:Kinesin motor domain	GO:0007018	microtubule-based movement	--	--	GO:0005524//GO:0003777//GO:0008017	ATP binding//microtubule motor activity//microtubule binding	At3g16630	Kinesin-like protein
transcript_HQ_TX_pn_transcript47461/f14p0/1901	1901	83.1	1.3e-230	XP_001767404.1	predicted protein [Physcomitrella patens]	82.673	3.97e-147	XM_001769241.1	Physcomitrella patens subsp. patens predicted protein (PHYPADRAFT_234014) mRNA, complete cds	K08245	E3.4.23.40	phytepsin	3.4.23.40	-	62.9	7.8e-181	sp|P42210|ASPR_HORVU	Phytepsin OS=Hordeum vulgare PE=1 SV=1	PF05184:Saposin-like type B, region 1	GO:0006629	lipid metabolic process	--	--	--	--	At1g11910	Aspartyl protease
transcript_HQ_TX_pn_transcript46580/f3p0/1922	1923	78.9	3.1e-123	XP_001761143.1	predicted protein [Physcomitrella patens]	82.985	2.33e-169	XM_001761091.1	Physcomitrella patens subsp. patens predicted protein (PHYPADRAFT_124139) mRNA, complete cds	K12502	VTE3, APG1	MPBQ/MSBQ methyltransferase	2.1.1.295	ko00130; Metabolism; Metabolism of cofactors and vitamins; Ubiquinone and other terpenoid-quinone biosynthesis	70.1	1.5e-107	sp|Q9LY74|BQMT_ARATH	2-methyl-6-phytyl-1,4-hydroquinone methyltransferase, chloroplastic OS=Arabidopsis thaliana GN=VTE3 PE=1 SV=1	PF01209:ubiE/COQ5 methyltransferase family;PF02527:rRNA small subunit methyltransferase G;PF05175:Methyltransferase small domain;PF00891:O-methyltransferase;PF08241:Methyltransferase domain	GO:0006364//GO:0008152	rRNA processing//metabolic process	GO:0005737	cytoplasm	GO:0008168//GO:0008649//GO:0008171	methyltransferase activity//rRNA methyltransferase activity//O-methyltransferase activity	At3g63410	Ubiquinone biosynthesis methyltransferase COQ5
transcript_HQ_TX_pn_transcript68210/f7p0/1252	1251	67.2	2.9e-61	XP_001777740.1	predicted protein [Physcomitrella patens]	--	--	--	--	-	-	-	-	-	57.7	3.8e-27	sp|Q93YN0|SCO2_ARATH	Protein disulfide-isomerase SCO2 OS=Arabidopsis thaliana GN=SCO2 PE=1 SV=1	PF00684:DnaJ central domain	--	--	--	--	GO:0051082//GO:0031072	unfolded protein binding//heat shock protein binding	--	--
transcript_HQ_TX_pn_transcript64867/f3p0/1496	1496	87.1	6.5e-60	XP_001764331.1	predicted protein [Physcomitrella patens]	77.083	1.35e-11	XM_019247644.1	PREDICTED: Beta vulgaris subsp. vulgaris thioredoxin-like 4, chloroplastic (LOC104884634), transcript variant X3, mRNA	K03671	trxA	thioredoxin 1	-	ko04621; Organismal Systems; Immune system; NOD-like receptor signaling pathway | ko05418; Human Diseases; Cardiovascular diseases; Fluid shear stress and atherosclerosis	62.9	2.7e-43	sp|Q6YTI3|TRL4_ORYSJ	Thioredoxin-like 4, chloroplastic OS=Oryza sativa subsp. japonica GN=Os02g0567100 PE=2 SV=1	PF00085:Thioredoxin	GO:0045454	cell redox homeostasis	--	--	--	--	At1g07700	Predicted transcriptional regulator
transcript_HQ_TX_pn_transcript12170/f2p0/3081	3079	55.3	3.8e-163	OAE34053.1	hypothetical protein AXG93_4280s1020 [Marchantia polymorpha subsp. polymorpha]	88.568	0	XM_001772442.1	Physcomitrella patens subsp. patens predicted protein (PHYPADRAFT_138889) mRNA, partial cds	-	-	-	-	-	56.7	1.2e-138	sp|Q40541|NPK1_TOBAC	Mitogen-activated protein kinase kinase kinase NPK1 OS=Nicotiana tabacum GN=NPK1 PE=1 SV=1	PF06293:Lipopolysaccharide kinase (Kdo/WaaP) family;PF07714:Protein tyrosine kinase;PF00069:Protein kinase domain	GO:0006468	protein phosphorylation	GO:0016020	membrane	GO:0005524//GO:0016773//GO:0004672	ATP binding//phosphotransferase activity, alcohol group as acceptor//protein kinase activity	At3g06030	MEKK and related serine/threonine protein kinases
transcript_HQ_TX_pn_transcript40372/f2p0/2103	2102	69.6	3e-127	XP_001759791.1	predicted protein [Physcomitrella patens]	--	--	--	--	-	-	-	-	-	--	--	--	--	--	--	--	--	--	--	--	--	--
transcript_HQ_TX_pn_transcript2141/f3p0/4221	4221	28.8	4.2e-80	XP_009413551.1	PREDICTED: ubiquitin carboxyl-terminal hydrolase 2 [Musa acuminata subsp. malaccensis]	78.728	1.28e-70	XM_001770055.1	Physcomitrella patens subsp. patens predicted protein (PHYPADRAFT_135595) mRNA, complete cds	K11844	USP16_45	ubiquitin carboxyl-terminal hydrolase 16/45	3.4.19.12	-	30.7	2.1e-45	sp|Q8W4N3|UBP2_ARATH	Ubiquitin carboxyl-terminal hydrolase 2 OS=Arabidopsis thaliana GN=UBP2 PE=1 SV=2	PF00443:Ubiquitin carboxyl-terminal hydrolase	GO:0016579	protein deubiquitination	--	--	GO:0036459	thiol-dependent ubiquitinyl hydrolase activity	At1g04860	Ubiquitin-specific protease
transcript_HQ_TX_pn_transcript9448/f19p0/3182	3182	62	5.4e-72	CBI15865.3	unnamed protein product, partial [Vitis vinifera]	86.034	1.29e-44	XM_003579901.3	PREDICTED: Brachypodium distachyon probable WRKY transcription factor 20 (LOC100836604), transcript variant X2, mRNA	-	-	-	-	-	60.2	2.7e-69	sp|Q6IEQ7|WRK24_ORYSJ	WRKY transcription factor WRKY24 OS=Oryza sativa subsp. japonica GN=WRKY24 PE=2 SV=1	PF03153:Transcription factor IIA, alpha/beta subunit;PF03106:WRKY DNA -binding domain	GO:0006355//GO:0006367	regulation of transcription, DNA-templated//transcription initiation from RNA polymerase II promoter	GO:0005672	transcription factor TFIIA complex	GO:0043565//GO:0003700	sequence-specific DNA binding//transcription factor activity, sequence-specific DNA binding	--	--
transcript_HQ_TX_pn_transcript14240/f4p0/2936	2938	--	--	--	--	--	--	--	--	--	--	--	--	--	--	--	--	--	--	--	--	--	--	--	--	--	--
transcript_HQ_TX_pn_transcript70034/f4p0/1184	1184	91.2	4.3e-123	XP_001772935.1	predicted protein [Physcomitrella patens]	83.974	0	XM_001772883.1	Physcomitrella patens subsp. patens predicted protein (PHYPADRAFT_191107) mRNA, complete cds	K09873	TIP	aquaporin TIP	-	-	52.6	5.5e-68	sp|O82598|TIP13_ARATH	Aquaporin TIP1-3 OS=Arabidopsis thaliana GN=TIP1-3 PE=1 SV=1	PF00230:Major intrinsic protein	GO:0006810	transport	GO:0016020	membrane	GO:0005215	transporter activity	At4g01470	Aquaporin (major intrinsic protein family)
transcript_HQ_TX_pn_transcript942/f7p0/4761	4761	56.5	0	OAE24909.1	hypothetical protein AXG93_2931s1520 [Marchantia polymorpha subsp. polymorpha]	76.148	0	XM_001763643.1	Physcomitrella patens subsp. patens predicted protein (PHYPADRAFT_183091) mRNA, complete cds	K01530	E3.6.3.1	phospholipid-translocating ATPase	3.6.3.1	-	46.5	1.2e-193	sp|Q9LK90|ALA8_ARATH	Probable phospholipid-transporting ATPase 8 OS=Arabidopsis thaliana GN=ALA8 PE=3 SV=1	PF00122:E1-E2 ATPase	--	--	--	--	GO:0046872//GO:0000166	metal ion binding//nucleotide binding	At3g27870	P-type ATPase
transcript_HQ_TX_pn_transcript52178/f8p0/1818	1818	70.1	1.4e-133	XP_001759076.1	predicted protein [Physcomitrella patens]	--	--	--	--	-	-	-	-	-	40.5	7.9e-74	sp|Q9FFN0|GDL72_ARATH	GDSL esterase/lipase At5g03810 OS=Arabidopsis thaliana GN=At5g03810 PE=3 SV=1	PF00657:GDSL-like Lipase/Acylhydrolase	--	--	--	--	GO:0016788	hydrolase activity, acting on ester bonds	--	--
transcript_HQ_TX_pn_transcript67586/f3p0/1327	1325	--	--	--	--	--	--	--	--	--	--	--	--	--	--	--	--	--	--	--	--	--	--	--	--	--	--
transcript_HQ_TX_pn_transcript20693/f2p0/2681	2679	81.7	2.6e-216	XP_001775957.1	predicted protein [Physcomitrella patens]	82.061	0	XM_001775905.1	Physcomitrella patens subsp. patens predicted protein (PHYPADRAFT_220713) mRNA, complete cds	K13606	NOL, NYC1	chlorophyll(ide) b reductase	1.1.1.294	ko00860; Metabolism; Metabolism of cofactors and vitamins; Porphyrin and chlorophyll metabolism	57.3	4.5e-134	sp|Q5N800|NYC1_ORYSJ	Probable chlorophyll(ide) b reductase NYC1, chloroplastic OS=Oryza sativa subsp. japonica GN=NYC1 PE=1 SV=1	--	--	--	--	--	--	--	At4g13250	Reductases with broad range of substrate specificities
transcript_HQ_TX_pn_transcript530/f4p0/5084	5084	32.9	1.6e-134	XP_001783199.1	predicted protein [Physcomitrella patens]	--	--	--	--	-	-	-	-	-	26.4	3.2e-88	sp|Q9FJ57|TRN1_ARATH	Protein TORNADO 1 OS=Arabidopsis thaliana GN=TRN1 PE=2 SV=1	PF01926:50S ribosome-binding GTPase;PF00071:Ras family;PF04670:Gtr1/RagA G protein conserved region;PF00025:ADP-ribosylation factor family;PF00503:G-protein alpha subunit;PF08477:Ras of Complex, Roc, domain of DAPkinase	GO:0007264//GO:0007186	small GTPase mediated signal transduction//G-protein coupled receptor signaling pathway	--	--	GO:0004871//GO:0005525//GO:0003924//GO:0031683//GO:0019001	signal transducer activity//GTP binding//GTPase activity//G-protein beta/gamma-subunit complex binding//guanyl nucleotide binding	At5g55540	LRR-containing protein
transcript_HQ_TX_pn_transcript54770/f7p0/1756	1756	72.9	3.7e-171	XP_001755275.1	predicted protein [Physcomitrella patens]	--	--	--	--	-	-	-	-	-	40.3	1.6e-68	sp|Q766C2|NEP2_NEPGR	Aspartic proteinase nepenthesin-2 OS=Nepenthes gracilis GN=nep2 PE=1 SV=1	--	--	--	--	--	--	--	At3g18490	Aspartyl protease
transcript_LQ_TX_pn_transcript11534/f2p0/3011	3011	71.5	5.7e-289	XP_001784821.1	predicted protein [Physcomitrella patens]	83.843	0	XM_001784769.1	Physcomitrella patens subsp. patens predicted protein (PHYPADRAFT_173199) mRNA, complete cds	-	-	-	-	-	32	3.8e-97	sp|F4JSE7|EDR2_ARATH	Protein ENHANCED DISEASE RESISTANCE 2 OS=Arabidopsis thaliana GN=EDR2 PE=2 SV=1	PF03454:MoeA C-terminal region (domain IV);PF01852:START domain	GO:0032324	molybdopterin cofactor biosynthetic process	--	--	GO:0008289	lipid binding	--	--
transcript_HQ_TX_pn_transcript25803/f13p0/2460	2460	81.9	1.4e-160	XP_001783233.1	predicted protein [Physcomitrella patens]	85.714	1.13e-133	XM_001783181.1	Physcomitrella patens subsp. patens predicted protein (PHYPADRAFT_152223) mRNA, complete cds	K15084	SLC25A16, GDA, LEU5	solute carrier family 25 (mitochondrial carrier protein), member 16	-	-	41.4	1.9e-54	sp|O04619|ADNT1_ARATH	Mitochondrial adenine nucleotide transporter ADNT1 OS=Arabidopsis thaliana GN=ADNT1 PE=1 SV=1	--	--	--	--	--	--	--	At4g26180	Mitochondrial solute carrier protein
transcript_HQ_TX_pn_transcript67400/f159p0/1270	1270	92.6	4e-127	XP_001765070.1	predicted protein [Physcomitrella patens]	85.195	0	XM_001771570.1	Physcomitrella patens subsp. patens predicted protein (PHYPADRAFT_217333) mRNA, complete cds	K06630	YWHAE	14-3-3 protein epsilon	-	ko04011; Environmental Information Processing; Signal transduction; MAPK signaling pathway - yeast | ko04390; Environmental Information Processing; Signal transduction; Hippo signaling pathway | ko04391; Environmental Information Processing; Signal transduction; Hippo signaling pathway - fly | ko04151; Environmental Information Processing; Signal transduction; PI3K-Akt signaling pathway | ko04110…	87.8	5.8e-116	sp|Q9SP07|1433_LILLO	14-3-3-like protein OS=Lilium longiflorum PE=2 SV=1	--	--	--	--	--	--	--	At3g02520	Multifunctional chaperone (14-3-3 family)
transcript_HQ_TX_pn_transcript16727/f3p0/2803	2803	90.1	1.2e-205	XP_001769997.1	predicted protein [Physcomitrella patens]	83.212	0	XM_001769945.1	Physcomitrella patens subsp. patens predicted protein (PHYPADRAFT_107024) mRNA, complete cds	K00615	E2.2.1.1, tktA, tktB	transketolase	2.2.1.1	ko01200; Metabolism; Global and overview maps; Carbon metabolism | ko01230; Metabolism; Global and overview maps; Biosynthesis of amino acids | ko00030; Metabolism; Carbohydrate metabolism; Pentose phosphate pathway | ko00710; Metabolism; Energy metabolism; Carbon fixation in photosynthetic organisms | ko01051; Metabolism; Metabolism of terpenoids and polyketides; Biosynthesis of ansamycins	79	5.5e-183	sp|Q8RWV0|TKTC1_ARATH	Transketolase-1, chloroplastic OS=Arabidopsis thaliana GN=TKL-1 PE=1 SV=1	PF00676:Dehydrogenase E1 component;PF13292:1-deoxy-D-xylulose-5-phosphate synthase	GO:0016114//GO:0008152	terpenoid biosynthetic process//metabolic process	--	--	GO:0008661//GO:0016624	1-deoxy-D-xylulose-5-phosphate synthase activity//oxidoreductase activity, acting on the aldehyde or oxo group of donors, disulfide as acceptor	At2g45290	Transketolase
transcript_HQ_TX_pn_transcript49429/f3p0/1883	1883	63.8	9.2e-112	XP_001773821.1	predicted protein [Physcomitrella patens]	--	--	--	--	K11090	LA, SSB	lupus La protein	-	ko05322; Human Diseases; Immune diseases; Systemic lupus erythematosus	46.6	4e-52	sp|Q93ZV7|LA1_ARATH	La protein 1 OS=Arabidopsis thaliana GN=LA1 PE=1 SV=1	PF08777:RNA binding motif;PF00076:RNA recognition motif. (a.k.a. RRM, RBD, or RNP domain)	--	--	--	--	GO:0003676//GO:0003723	nucleic acid binding//RNA binding	At4g32720	FOG: RRM domain
transcript_HQ_TX_pn_transcript62601/f5p0/1519	1519	69.3	3.2e-107	XP_001773453.1	predicted protein [Physcomitrella patens]	--	--	--	--	K03687	GRPE	molecular chaperone GrpE	-	-	44.3	7.6e-30	sp|B6JCI1|GRPE_OLICO	Protein GrpE OS=Oligotropha carboxidovorans (strain ATCC 49405 / DSM 1227 / KCTC 32145 / OM5) GN=grpE PE=3 SV=1	PF01025:GrpE	GO:0006457	protein folding	--	--	GO:0000774//GO:0042803//GO:0051087	adenyl-nucleotide exchange factor activity//protein homodimerization activity//chaperone binding	At4g26780	Molecular chaperone of the GrpE family
transcript_HQ_TX_pn_transcript8919/f2p0/3230	3230	70	0	XP_001753148.1	predicted protein [Physcomitrella patens]	75.144	0	XM_001753096.1	Physcomitrella patens subsp. patens predicted protein (PHYPADRAFT_158865) mRNA, complete cds	-	-	-	-	-	43.1	3.8e-180	sp|O64481|SBT25_ARATH	Subtilisin-like protease SBT2.5 OS=Arabidopsis thaliana GN=SBT2.5 PE=2 SV=1	PF00082:Subtilase family	GO:0006508	proteolysis	--	--	GO:0004252	serine-type endopeptidase activity	--	--
transcript_HQ_TX_pn_transcript57868/f3p0/1701	1701	51.5	1.1e-66	XP_017976035.1	PREDICTED: short-chain type dehydrogenase/reductase-like isoform X2 [Theobroma cacao]	--	--	--	--	K00059	fabG	3-oxoacyl-[acyl-carrier protein] reductase	1.1.1.100	ko01212; Metabolism; Global and overview maps; Fatty acid metabolism | ko00061; Metabolism; Lipid metabolism; Fatty acid biosynthesis | ko01040; Metabolism; Lipid metabolism; Biosynthesis of unsaturated fatty acids | ko00780; Metabolism; Metabolism of cofactors and vitamins; Biotin metabolism	50.2	2.2e-65	sp|Q08632|SDR1_PICAB	Short-chain type dehydrogenase/reductase OS=Picea abies PE=2 SV=1	PF01370:NAD dependent epimerase/dehydratase family	--	--	--	--	GO:0003824//GO:0050662	catalytic activity//coenzyme binding	At4g13180	Reductases with broad range of substrate specificities
transcript_HQ_TX_pn_transcript27743/f5p0/2443	2443	74.7	3.6e-124	XP_001763635.1	predicted protein [Physcomitrella patens]	--	--	--	--	-	-	-	-	-	51.2	4.8e-82	sp|Q9M1R1|LCYD1_ARATH	L-cysteine desulfhydrase OS=Arabidopsis thaliana GN=LCD PE=2 SV=1	--	--	--	--	--	--	--	At3g62130	Cysteine desulfurase NFS1
transcript_HQ_TX_pn_transcript68382/f5p0/1288	1288	69.2	1.2e-78	XP_001781678.1	predicted protein [Physcomitrella patens]	--	--	--	--	-	-	-	-	-	--	--	--	--	--	--	--	--	--	--	--	--	--
transcript_HQ_TX_pn_transcript57230/f7p0/1645	1645	94.1	2.5e-230	XP_001763725.1	predicted protein [Physcomitrella patens]	87.383	0	XM_001763673.1	Physcomitrella patens subsp. patens predicted protein (PHYPADRAFT_183136) mRNA, complete cds	K01648	ACLY	ATP citrate (pro-S)-lyase	2.3.3.8	ko00020; Metabolism; Carbohydrate metabolism; Citrate cycle (TCA cycle) | ko00720; Metabolism; Energy metabolism; Carbon fixation pathways in prokaryotes	77.3	3.4e-193	sp|O80526|ACLA3_ARATH	ATP-citrate synthase alpha chain protein 3 OS=Arabidopsis thaliana GN=ACLA-3 PE=2 SV=1	--	--	--	--	--	--	--	At1g09430	ATP-citrate lyase
transcript_HQ_TX_pn_transcript26895/f9p0/2447	2447	85.7	4.6e-289	XP_001754440.1	predicted protein [Physcomitrella patens]	80.818	0	XM_001754388.1	Physcomitrella patens subsp. patens predicted protein (PHYPADRAFT_115441) mRNA, partial cds	-	-	-	-	-	59.9	1.1e-203	sp|Q8L7V3|PMTQ_ARATH	Probable methyltransferase PMT26 OS=Arabidopsis thaliana GN=At5g64030 PE=2 SV=1	PF08241:Methyltransferase domain;PF03141:Putative S-adenosyl-L-methionine-dependent methyltransferase	GO:0008152	metabolic process	--	--	GO:0008168	methyltransferase activity	--	--
transcript_HQ_TX_pn_transcript162/f6p0/5658	5658	89	0	XP_001776900.1	predicted protein [Physcomitrella patens]	81.974	0	XM_001776848.1	Physcomitrella patens subsp. patens predicted protein (PHYPADRAFT_194139) mRNA, complete cds	K00284	E1.4.7.1	glutamate synthase (ferredoxin)	1.4.7.1	ko00630; Metabolism; Carbohydrate metabolism; Glyoxylate and dicarboxylate metabolism | ko00910; Metabolism; Energy metabolism; Nitrogen metabolism	74.4	0	sp|Q9ZNZ7|GLTB1_ARATH	Ferredoxin-dependent glutamate synthase 1, chloroplastic/mitochondrial OS=Arabidopsis thaliana GN=GLU1 PE=1 SV=3	PF01645:Conserved region in glutamate synthase;PF01493:GXGXG motif;PF04898:Glutamate synthase central domain;PF01070:FMN-dependent dehydrogenase	GO:0006807//GO:0055114//GO:0008152//GO:0006537	nitrogen compound metabolic process//oxidation-reduction process//metabolic process//glutamate biosynthetic process	--	--	GO:0016491//GO:0015930//GO:0016638	oxidoreductase activity//glutamate synthase activity//oxidoreductase activity, acting on the CH-NH2 group of donors	At5g04140	Glutamate synthase
transcript_HQ_TX_pn_transcript59333/f3p0/1626	1631	93	2.4e-132	XP_001761156.1	predicted protein [Physcomitrella patens]	--	--	--	--	-	-	-	-	-	--	--	--	--	PF02148:Zn-finger in ubiquitin-hydrolases and other protein	--	--	--	--	GO:0008270	zinc ion binding	--	--
transcript_HQ_TX_pn_transcript51620/f11p0/1834	1834	51	6.1e-52	XP_001769461.1	predicted protein [Physcomitrella patens]	--	--	--	--	K10798	PARP	poly [ADP-ribose] polymerase	2.4.2.30	ko03410; Genetic Information Processing; Replication and repair; Base excision repair | ko04210; Cellular Processes; Cell growth and death; Apoptosis | ko04214; Cellular Processes; Cell growth and death; Apoptosis - fly | ko04212; Organismal Systems; Aging; Longevity regulating pathway - worm	41.3	1.3e-36	sp|Q9ZP54|PARP1_ARATH	Poly [ADP-ribose] polymerase 1 OS=Arabidopsis thaliana GN=PARP1 PE=1 SV=2	PF00645:Poly(ADP-ribose) polymerase and DNA-Ligase Zn-finger region	--	--	--	--	GO:0008270//GO:0003677	zinc ion binding//DNA binding	At2g31320	NAD+ ADP-ribosyltransferase Parp, required for poly-ADP ribosylation of nuclear proteins
transcript_HQ_TX_pn_transcript57640/f5p0/1679	1679	94.6	1.4e-231	XP_001763725.1	predicted protein [Physcomitrella patens]	87.383	0	XM_001763673.1	Physcomitrella patens subsp. patens predicted protein (PHYPADRAFT_183136) mRNA, complete cds	K01648	ACLY	ATP citrate (pro-S)-lyase	2.3.3.8	ko00020; Metabolism; Carbohydrate metabolism; Citrate cycle (TCA cycle) | ko00720; Metabolism; Energy metabolism; Carbon fixation pathways in prokaryotes	77.5	2.1e-193	sp|O80526|ACLA3_ARATH	ATP-citrate synthase alpha chain protein 3 OS=Arabidopsis thaliana GN=ACLA-3 PE=2 SV=1	--	--	--	--	--	--	--	At1g09430	ATP-citrate lyase
transcript_HQ_TX_pn_transcript4623/f2p0/3768	3766	47.6	3.6e-91	XP_001766802.1	predicted protein [Physcomitrella patens]	--	--	--	--	-	-	-	-	-	58.9	1.8e-08	sp|Q9SNQ6|HD3B_ORYSJ	Protein HEADING DATE 3B OS=Oryza sativa subsp. japonica GN=HD3B PE=2 SV=1	--	--	--	--	--	--	--	--	--
transcript_HQ_TX_pn_transcript74653/f7p0/854	854	84.8	5.9e-42	XP_001782187.1	predicted protein [Physcomitrella patens]	--	--	--	--	K02968	RP-S20, rpsT	small subunit ribosomal protein S20	-	ko03010; Genetic Information Processing; Translation; Ribosome	63.8	9.9e-27	sp|Q9ASV6|RR20_ARATH	30S ribosomal protein S20, chloroplastic OS=Arabidopsis thaliana GN=RPS20 PE=2 SV=1	PF01649:Ribosomal protein S20	GO:0006412	translation	GO:0005622//GO:0005840	intracellular//ribosome	GO:0003735//GO:0003723	structural constituent of ribosome//RNA binding	--	--
transcript_HQ_TX_pn_transcript3024/f5p0/3888	3888	82.2	0	XP_001751763.1	cryptochrome 1a [Physcomitrella patens]	79.936	0	AB027528.2	Physcomitrella patens ppCRY1a mRNA for blue light photoreceptor cryptochrome, complete cds	K12118	CRY1	cryptochrome 1	-	ko04712; Organismal Systems; Environmental adaptation; Circadian rhythm - plant	52.5	1.8e-208	sp|Q43125|CRY1_ARATH	Cryptochrome-1 OS=Arabidopsis thaliana GN=CRY1 PE=1 SV=2	--	--	--	--	--	--	--	At4g08920	Deoxyribodipyrimidine photolyase/cryptochrome
transcript_HQ_TX_pn_transcript27511/f2p0/2450	2450	79.6	1.2e-183	XP_001782289.1	predicted protein [Physcomitrella patens]	--	--	--	--	-	-	-	-	-	38.6	1.6e-85	sp|Q84JH9|TBL25_ARATH	Protein trichome birefringence-like 25 OS=Arabidopsis thaliana GN=TBL25 PE=2 SV=1	--	--	--	--	--	--	--	--	--
transcript_HQ_TX_pn_transcript27154/f5p0/2455	2455	76.4	4.3e-303	XP_001776297.1	predicted protein [Physcomitrella patens]	84.551	0	XM_001776245.1	Physcomitrella patens subsp. patens predicted protein (PHYPADRAFT_220952) mRNA, complete cds	-	-	-	-	-	50.4	1.3e-140	sp|A1K5T6|Y1574_AZOSB	UPF0061 protein azo1574 OS=Azoarcus sp. (strain BH72) GN=azo1574 PE=3 SV=1	--	--	--	--	--	--	--	At5g13040	Uncharacterized conserved protein (YdiU family)
transcript_HQ_TX_pn_transcript16967/f2p0/2835	2839	--	--	--	--	--	--	--	--	--	--	--	--	--	--	--	--	--	--	--	--	--	--	--	--	--	--
transcript_HQ_TX_pn_transcript10913/f2p0/3176	3176	86.8	1.2e-180	XP_001782936.1	PAL1A AtPAT1-like protein [Physcomitrella patens]	75.758	6.03e-38	XM_002971046.1	Selaginella moellendorffii hypothetical protein (PAT1-2), mRNA	-	-	-	-	-	64.4	1.3e-135	sp|Q9LDL7|PAT1_ARATH	Scarecrow-like transcription factor PAT1 OS=Arabidopsis thaliana GN=PAT1 PE=2 SV=1	--	--	--	--	--	--	--	--	--
transcript_HQ_TX_pn_transcript60713/f21p0/1559	1559	85	2.8e-167	XP_001758778.1	predicted protein [Physcomitrella patens]	86.744	0	XM_001758726.1	Physcomitrella patens subsp. patens predicted protein (PHYPADRAFT_179159) mRNA, complete cds	K19269	PGP, PGLP	phosphoglycolate phosphatase [EC:3.1.3.18 3.1.3.48]	3.1.3.18,3.1.3.48	ko01200; Metabolism; Global and overview maps; Carbon metabolism | ko00630; Metabolism; Carbohydrate metabolism; Glyoxylate and dicarboxylate metabolism	79.3	1.1e-129	sp|P0DKC4|PGP1B_ARATH	Phosphoglycolate phosphatase 1B, chloroplastic OS=Arabidopsis thaliana GN=PGLP1B PE=1 SV=1	--	--	--	--	--	--	--	At5g36790	p-Nitrophenyl phosphatase
transcript_HQ_TX_pn_transcript10768/f5p0/3124	3124	74.8	5.6e-138	XP_001767662.1	predicted protein [Physcomitrella patens]	--	--	--	--	-	-	-	-	-	48.7	2.7e-82	sp|O48809|LRX2_ARATH	Leucine-rich repeat extensin-like protein 2 OS=Arabidopsis thaliana GN=LRX2 PE=2 SV=1	PF13855:Leucine rich repeat	--	--	--	--	GO:0005515	protein binding	--	--
transcript_HQ_TX_pn_transcript7830/f4p0/3372	3372	76.1	6.6e-153	XP_001771614.1	predicted protein [Physcomitrella patens]	76.993	5.37e-163	XM_001771562.1	Physcomitrella patens subsp. patens predicted protein (PHYPADRAFT_137787) mRNA, complete cds	-	-	-	-	-	41.1	1.6e-56	sp|O64639|Y2559_ARATH	Receptor-like serine/threonine-protein kinase At2g45590 OS=Arabidopsis thaliana GN=At2g45590 PE=2 SV=1	PF00069:Protein kinase domain;PF07714:Protein tyrosine kinase	GO:0006468	protein phosphorylation	--	--	GO:0005524//GO:0004672	ATP binding//protein kinase activity	At2g45590	Serine/threonine protein kinase
transcript_HQ_TX_pn_transcript17403/f23p0/2737	2737	85.1	0	XP_001785132.1	predicted protein [Physcomitrella patens]	77.278	0	XM_002960409.1	Selaginella moellendorffii hypothetical protein, mRNA	K01507	ppa	inorganic pyrophosphatase	3.6.1.1	ko00190; Metabolism; Energy metabolism; Oxidative phosphorylation	72.5	5.5e-305	sp|P31414|AVP1_ARATH	Pyrophosphate-energized vacuolar membrane proton pump 1 OS=Arabidopsis thaliana GN=AVP1 PE=1 SV=1	PF03030:Inorganic H+ pyrophosphatase	GO:0015992	proton transport	GO:0016020	membrane	GO:0004427//GO:0009678	inorganic diphosphatase activity//hydrogen-translocating pyrophosphatase activity	--	--
transcript_HQ_TX_pn_transcript13411/f7p0/2995	2995	86.1	0	AMH40473.1	L-type lectin-domain containing receptor kinase 1 [Pohlia nutans]	94.58	0	KT734730.1	Pohlia nutans L-type lectin-domain containing receptor kinase 1 (LecRLK1) mRNA, complete cds	-	-	-	-	-	49.4	1.2e-82	sp|O81291|LRK44_ARATH	L-type lectin-domain containing receptor kinase IV.4 OS=Arabidopsis thaliana GN=LECRK44 PE=3 SV=1	PF00069:Protein kinase domain;PF07714:Protein tyrosine kinase;PF00139:Legume lectin domain	GO:0006468	protein phosphorylation	--	--	GO:0004672//GO:0005524//GO:0030246	protein kinase activity//ATP binding//carbohydrate binding	--	--
transcript_HQ_TX_pn_transcript56864/f2p0/1702	1704	57.2	5.2e-138	XP_001781045.1	predicted protein [Physcomitrella patens]	--	--	--	--	-	-	-	-	-	33.4	2.1e-36	sp|P29518|BT1_MAIZE	Adenine nucleotide transporter BT1, chloroplastic/amyloplastic/mitochondrial OS=Zea mays GN=BT1 PE=1 SV=1	--	--	--	--	--	--	--	At4g32400	Mitochondrial solute carrier protein
transcript_HQ_TX_pn_transcript18594/f2p0/2762	2762	77.6	4.6e-176	XP_001763711.1	predicted protein [Physcomitrella patens]	82.701	0	XM_001775682.1	Physcomitrella patens subsp. patens predicted protein (PHYPADRAFT_142812) mRNA, complete cds	-	-	-	-	-	54.4	2e-116	sp|Q94AS5|ICME_ARATH	Isoprenylcysteine alpha-carbonyl methylesterase ICME OS=Arabidopsis thaliana GN=ICME PE=2 SV=1	PF00326:Prolyl oligopeptidase family;PF10503:Esterase PHB depolymerase;PF07859:alpha/beta hydrolase fold;PF02230:Phospholipase/Carboxylesterase	GO:0008152//GO:0006508	metabolic process//proteolysis	GO:0005576	extracellular region	GO:0008236//GO:0016787	serine-type peptidase activity//hydrolase activity	At1g26120	Carboxylesterase and related proteins
transcript_HQ_TX_pn_transcript71432/f3p0/1119	1119	65.2	2.3e-70	XP_001772038.1	predicted protein [Physcomitrella patens]	--	--	--	--	-	-	-	-	-	--	--	--	--	--	--	--	--	--	--	--	--	--
transcript_HQ_TX_pn_transcript12065/f2p0/3093	3093	85.7	1.5e-268	XP_001784361.1	predicted protein [Physcomitrella patens]	84.154	0	XM_001784309.1	Physcomitrella patens subsp. patens predicted protein (PHYPADRAFT_227184) mRNA, complete cds	K01262	pepP	Xaa-Pro aminopeptidase	3.4.11.9	-	45.3	2e-130	sp|A1DF27|AMPP1_NEOFI	Probable Xaa-Pro aminopeptidase P OS=Neosartorya fischeri (strain ATCC 1020 / DSM 3700 / CBS 544.65 / FGSC A1164 / JCM 1740 / NRRL 181 / WB 181) GN=ampp PE=3 SV=1	--	--	--	--	--	--	--	At3g05350	Xaa-Pro aminopeptidase
transcript_HQ_TX_pn_transcript37661/f7p0/2168	2168	95.7	8.1e-237	XP_001756465.1	predicted protein [Physcomitrella patens]	83.642	0	XM_001756413.1	Physcomitrella patens subsp. patens predicted protein (PHYPADRAFT_105017) mRNA, complete cds	K14565	NOP58	nucleolar protein 58	-	ko03008; Genetic Information Processing; Translation; Ribosome biogenesis in eukaryotes	71.2	1.7e-179	sp|Q9MAB3|NOP5B_ARATH	Probable nucleolar protein 5-2 OS=Arabidopsis thaliana GN=NOP5-2 PE=1 SV=1	--	--	--	--	--	--	--	At3g05060	Ribosome biogenesis protein - Nop58p/Nop5p
transcript_HQ_TX_pn_transcript28131/f5p0/2399	2399	62.7	1.4e-186	XP_001776817.1	predicted protein [Physcomitrella patens]	75.532	6.24e-176	XM_001776765.1	Physcomitrella patens subsp. patens predicted protein (PHYPADRAFT_169488) mRNA, complete cds	-	-	-	-	-	--	--	--	--	--	--	--	--	--	--	--	--	--
transcript_HQ_TX_pn_transcript26387/f17p0/2482	2482	70.5	3.8e-275	XP_001759545.1	predicted protein [Physcomitrella patens]	77.79	1.11e-153	XM_001759493.1	Physcomitrella patens subsp. patens predicted protein (PHYPADRAFT_122023) mRNA, complete cds	-	-	-	-	-	57.6	3.2e-227	sp|Q7XRV2|YSL6_ORYSJ	Probable metal-nicotianamine transporter YSL6 OS=Oryza sativa subsp. japonica GN=YSL6 PE=2 SV=1	PF03169:OPT oligopeptide transporter protein	GO:0055085	transmembrane transport	--	--	--	--	--	--
transcript_HQ_TX_pn_transcript67615/f2p0/1326	1327	87.5	1e-72	XP_001767214.1	predicted protein [Physcomitrella patens]	88.286	5.87e-154	XM_001767222.1	Physcomitrella patens subsp. patens predicted protein (PHYPADRAFT_213630) mRNA, complete cds	K10573	UBE2A, UBC2, RAD6A	ubiquitin-conjugating enzyme E2 A	2.3.2.23	ko04120; Genetic Information Processing; Folding, sorting and degradation; Ubiquitin mediated proteolysis	84.2	9.2e-72	sp|P35130|UBC2_MEDSA	Ubiquitin-conjugating enzyme E2 2 OS=Medicago sativa GN=UBC2 PE=2 SV=1	PF05773:RWD domain	--	--	--	--	GO:0005515	protein binding	At2g02760	Ubiquitin-protein ligase
transcript_HQ_TX_pn_transcript74045/f8p0/853	853	82.6	2.3e-38	XP_001780075.1	predicted protein [Physcomitrella patens]	--	--	--	--	-	-	-	-	-	44.6	7.8e-16	sp|Q9XFH9|TRXF2_ARATH	Thioredoxin F2, chloroplastic OS=Arabidopsis thaliana GN=At5g16400 PE=2 SV=1	PF00085:Thioredoxin	GO:0045454	cell redox homeostasis	--	--	--	--	At5g16400	Thioredoxin
transcript_HQ_TX_pn_transcript8979/f10p0/3230	3230	84.1	0	XP_001756645.1	predicted protein [Physcomitrella patens]	80.627	0	XM_001756593.1	Physcomitrella patens subsp. patens predicted protein (PHYPADRAFT_118241) mRNA, complete cds	K03696	clpC	ATP-dependent Clp protease ATP-binding subunit ClpC	-	-	82.2	0	sp|Q7F9I1|CLPC1_ORYSJ	Chaperone protein ClpC1, chloroplastic OS=Oryza sativa subsp. japonica GN=CLPC1 PE=2 SV=2	PF02861:Clp amino terminal domain, pathogenicity island component;PF00005:ABC transporter;PF04851:Type III restriction enzyme, res subunit;PF07728:AAA domain (dynein-related subfamily);PF02367:Threonylcarbamoyl adenosine biosynthesis protein TsaE;PF06414:Zeta toxin;PF02151:UvrB/uvrC motif;PF06068:TIP49 C-terminus;PF03193:Protein of unknown function, DUF258;PF00437:Type II/IV secretion system prot…	GO:0019538//GO:0006310//GO:0006810//GO:0006355//GO:0002949//GO:0006281//GO:0007264	protein metabolic process//DNA recombination//transport//regulation of transcription, DNA-templated//tRNA threonylcarbamoyladenosine modification//DNA repair//small GTPase mediated signal transduction	--	--	GO:0005524//GO:0005525//GO:0009378//GO:0003678//GO:0016787//GO:0003724//GO:0003723//GO:0005515//GO:0008134//GO:0016887//GO:0003677//GO:0016301//GO:0003924	ATP binding//GTP binding//four-way junction helicase activity//DNA helicase activity//hydrolase activity//RNA helicase activity//RNA binding//protein binding//transcription factor binding//ATPase activity//DNA binding//kinase activity//GTPase activity	At5g50920	Chaperone HSP104 and related ATP-dependent Clp proteases
transcript_HQ_TX_pn_transcript68008/f4p0/1289	1289	69.5	1.8e-66	XP_001762928.1	predicted protein [Physcomitrella patens]	--	--	--	--	-	-	-	-	-	--	--	--	--	--	--	--	--	--	--	--	--	--
transcript_HQ_TX_pn_transcript5179/f6p0/3680	3680	75.7	1.1e-294	XP_001769230.1	predicted protein [Physcomitrella patens]	83.994	0	XM_001769178.1	Physcomitrella patens subsp. patens predicted protein (PHYPADRAFT_134420) mRNA, complete cds	K15501	PPP6R3, SAPS3	serine/threonine-protein phosphatase 6 regulatory subunit 3	-	-	27.7	2.3e-56	sp|Q922D4|PP6R3_MOUSE	Serine/threonine-protein phosphatase 6 regulatory subunit 3 OS=Mus musculus GN=Ppp6r3 PE=1 SV=1	--	--	--	--	--	--	--	At2g28360	SAP family cell cycle dependent phosphatase-associated protein
transcript_HQ_TX_pn_transcript26734/f2p0/2470	2470	82.5	5e-158	XP_001765643.1	predicted protein [Physcomitrella patens]	72.291	6.1e-32	XM_002972539.1	Selaginella moellendorffii hypothetical protein, mRNA	K20929	GLX	glyoxal/methylglyoxal oxidase	1.2.3.15	-	55.9	4.8e-98	sp|Q3HRQ2|GLOX_VITPS	Aldehyde oxidase GLOX OS=Vitis pseudoreticulata GN=GLOX PE=2 SV=1	--	--	--	--	--	--	--	--	--
transcript_HQ_TX_pn_transcript59593/f8p0/1577	1581	37.1	8.2e-21	XP_001765543.1	predicted protein [Physcomitrella patens]	--	--	--	--	-	-	-	-	-	--	--	--	--	PF10399:Ubiquitinol-cytochrome C reductase Fe-S subunit TAT signal	GO:0055114	oxidation-reduction process	--	--	GO:0008121	ubiquinol-cytochrome-c reductase activity	--	--
transcript_HQ_TX_pn_transcript5762/f2p0/3568	3568	74.4	5e-183	XP_001755006.1	TIRA2 TIR1-like auxin receptor protein [Physcomitrella patens]	74.924	1.48e-29	XM_010944345.2	PREDICTED: Elaeis guineensis transport inhibitor response 1-like protein (LOC105060573), mRNA	K14485	TIR1	transport inhibitor response 1	-	ko04075; Environmental Information Processing; Signal transduction; Plant hormone signal transduction	52.1	4.2e-119	sp|Q7XVM8|TIR1B_ORYSJ	Transport inhibitor response 1-like protein Os04g0395600 OS=Oryza sativa subsp. japonica GN=Os04g0395600 PE=2 SV=1	PF13516:Leucine Rich repeat;PF09029:5-aminolevulinate synthase presequence	GO:0006778	porphyrin-containing compound metabolic process	GO:0005759	mitochondrial matrix	GO:0003870//GO:0005515//GO:0030170	5-aminolevulinate synthase activity//protein binding//pyridoxal phosphate binding	At3g62980	Leucine rich repeat proteins, some proteins contain F-box
transcript_HQ_TX_pn_transcript62654/f3p0/1576	1576	93.5	6.1e-101	XP_001779517.1	Rab5/RabF-family small GTPase [Physcomitrella patens]	85.124	2.45e-173	XM_001769608.1	Physcomitrella patens subsp. patens Rab5/RabF-family small GTPase (RabF2A1) mRNA, complete cds	K07889	RAB5C	Ras-related protein Rab-5C	-	ko04014; Environmental Information Processing; Signal transduction; Ras signaling pathway | ko04144; Cellular Processes; Transport and catabolism; Endocytosis | ko04145; Cellular Processes; Transport and catabolism; Phagosome | ko04962; Organismal Systems; Excretory system; Vasopressin-regulated water reabsorption | ko05152; Human Diseases; Infectious diseases: Bacterial; Tuberculosis | ko05146; …	74.8	1.9e-79	sp|P31583|RHN1_NICPL	Ras-related protein RHN1 OS=Nicotiana plumbaginifolia GN=RHN1 PE=2 SV=1	PF08477:Ras of Complex, Roc, domain of DAPkinase;PF03193:Protein of unknown function, DUF258;PF02367:Threonylcarbamoyl adenosine biosynthesis protein TsaE;PF00025:ADP-ribosylation factor family;PF01926:50S ribosome-binding GTPase;PF00071:Ras family;PF04670:Gtr1/RagA G protein conserved region	GO:0002949//GO:0007264	tRNA threonylcarbamoyladenosine modification//small GTPase mediated signal transduction	--	--	GO:0003924//GO:0005525	GTPase activity//GTP binding	At4g19640	GTPase Rab5/YPT51 and related small G protein superfamily GTPases
transcript_HQ_TX_pn_transcript10642/f2p0/3187	3187	68.1	1.4e-181	XP_001754389.1	predicted protein [Physcomitrella patens]	--	--	--	--	-	-	-	-	-	34.9	1.2e-56	sp|Q9LNC4|GTE4_ARATH	Transcription factor GTE4 OS=Arabidopsis thaliana GN=GTE4 PE=2 SV=1	PF00439:Bromodomain	--	--	--	--	GO:0005515	protein binding	At1g06230	Transcription initiation factor TFIID, subunit BDF1 and related bromodomain proteins
transcript_HQ_TX_pn_transcript2444/f8p0/4111	4111	49.9	7.4e-207	XP_011623407.1	PREDICTED: protein MEI2-like 4 isoform X3 [Amborella trichopoda]	80.435	4.42e-80	XM_011459224.1	PREDICTED: Fragaria vesca subsp. vesca protein MEI2-like 4 (LOC101303005), transcript variant X3, mRNA	-	-	-	-	-	46.5	4.7e-175	sp|Q64M78|OML4_ORYSJ	Protein MEI2-like 4 OS=Oryza sativa subsp. japonica GN=ML4 PE=2 SV=1	PF00076:RNA recognition motif. (a.k.a. RRM, RBD, or RNP domain)	--	--	--	--	GO:0003676	nucleic acid binding	At1g29400	Protein Mei2, essential for commitment to meiosis, and related proteins
transcript_HQ_TX_pn_transcript6414/f2p0/3545	3544	63.1	7.9e-72	XP_001774204.1	predicted protein [Physcomitrella patens]	--	--	--	--	-	-	-	-	-	60.9	3.3e-07	sp|Q9C9H1|GIS3_ARATH	Zinc finger protein GIS3 OS=Arabidopsis thaliana GN=GIS3 PE=2 SV=1	PF13912:C2H2-type zinc finger	--	--	--	--	GO:0046872	metal ion binding	--	--
transcript_HQ_TX_pn_transcript22844/f2p0/2605	2605	89.9	2e-149	XP_002972272.1	hypothetical protein SELMODRAFT_97849 [Selaginella moellendorffii]	77.907	1.21e-128	XM_002457013.1	Sorghum bicolor hypothetical protein, mRNA	K04506	SIAH1	E3 ubiquitin-protein ligase SIAH1	2.3.2.27	ko04120; Genetic Information Processing; Folding, sorting and degradation; Ubiquitin mediated proteolysis | ko04013; Environmental Information Processing; Signal transduction; MAPK signaling pathway - fly | ko04310; Environmental Information Processing; Signal transduction; Wnt signaling pathway | ko04115; Cellular Processes; Cell growth and death; p53 signaling pathway	82.6	1.2e-139	sp|Q84JL3|SINA3_ARATH	E3 ubiquitin-protein ligase SINAT3 OS=Arabidopsis thaliana GN=SINAT3 PE=2 SV=1	PF03145:Seven in absentia protein family	GO:0007275//GO:0006511	multicellular organism development//ubiquitin-dependent protein catabolic process	GO:0005634	nucleus	--	--	At3g61790	Zn finger protein
transcript_HQ_TX_pn_transcript69363/f2p0/1221	1221	83.3	1.8e-100	AEX93433.1	peroxin Pex11 [Physcomitrella patens]	--	--	--	--	-	-	-	-	-	61.9	3.6e-70	sp|O80845|PX11D_ARATH	Peroxisomal membrane protein 11D OS=Arabidopsis thaliana GN=PEX11D PE=1 SV=2	PF05648:Peroxisomal biogenesis factor 11 (PEX11)	GO:0016559	peroxisome fission	GO:0005779	integral component of peroxisomal membrane	--	--	At2g45740	Peroxisomal biogenesis protein (peroxin)
transcript_HQ_TX_pn_transcript4124/f4p0/3825	3825	39.5	1.7e-125	XP_001753145.1	predicted protein [Physcomitrella patens]	--	--	--	--	-	-	-	-	-	28.7	6e-07	sp|F4KHI3|VICTR_ARATH	Protein VARIATION IN COMPOUND TRIGGERED ROOT growth response OS=Arabidopsis thaliana GN=VICTR PE=1 SV=1	PF00004:ATPase family associated with various cellular activities (AAA);PF00005:ABC transporter;PF03266:NTPase;PF00931:NB-ARC domain	--	--	--	--	GO:0043531//GO:0005524//GO:0098519//GO:0016887	ADP binding//ATP binding//nucleotide phosphatase activity, acting on free nucleotides//ATPase activity	--	--
transcript_HQ_TX_pn_transcript15612/f5p0/2898	2898	75.4	3.3e-185	XP_001756316.1	predicted protein [Physcomitrella patens]	72.464	7.17e-32	XM_019557182.1	PREDICTED: Lupinus angustifolius RING finger and transmembrane domain-containing protein 1-like (LOC109325039), mRNA	-	-	-	-	-	29.6	2.5e-29	sp|Q96EX2|RNFT2_HUMAN	RING finger and transmembrane domain-containing protein 2 OS=Homo sapiens GN=RNFT2 PE=2 SV=2	PF12678:RING-H2 zinc finger domain;PF12861:Anaphase-promoting complex subunit 11 RING-H2 finger;PF13639:Ring finger domain;PF14634:zinc-RING finger domain;PF11789:Zinc-finger of the MIZ type in Nse subunit;PF17122:Zinc-finger;PF16685:zinc RING finger of MSL2;PF00097:Zinc finger, C3HC4 type (RING finger)	--	--	GO:0005680	anaphase-promoting complex	GO:0046872//GO:0005515//GO:0004842//GO:0008270//GO:0061630	metal ion binding//protein binding//ubiquitin-protein transferase activity//zinc ion binding//ubiquitin protein ligase activity	At5g01960	Uncharacterized conserved protein
transcript_HQ_TX_pn_transcript69868/f10p0/1166	1170	76.4	1.2e-80	XP_001762082.1	predicted protein [Physcomitrella patens]	87.948	0	XM_001762030.1	Physcomitrella patens subsp. patens predicted protein (PHYPADRAFT_181789) mRNA, complete cds	K12191	CHMP2A	charged multivesicular body protein 2A	-	ko04144; Cellular Processes; Transport and catabolism; Endocytosis	66.4	7.9e-67	sp|Q9SKI2|VPS2A_ARATH	Vacuolar protein sorting-associated protein 2 homolog 1 OS=Arabidopsis thaliana GN=VPS2.1 PE=1 SV=2	PF16785:Small metal-binding protein;PF03357:Snf7	GO:0007034	vacuolar transport	--	--	GO:0046872	metal ion binding	At2g06530	Vacuolar assembly/sorting protein DID4
transcript_HQ_TX_pn_transcript74043/f4p0/895	895	83.4	1.4e-89	XP_001771522.1	predicted protein [Physcomitrella patens]	79.972	6.69e-137	XM_001784886.1	Physcomitrella patens subsp. patens predicted protein (PHYPADRAFT_200465) mRNA, complete cds	K02933	RP-L6, MRPL6, rplF	large subunit ribosomal protein L6	-	ko03010; Genetic Information Processing; Translation; Ribosome	63.3	1.3e-66	sp|O23049|RK6_ARATH	50S ribosomal protein L6, chloroplastic OS=Arabidopsis thaliana GN=RPL6 PE=2 SV=1	PF00347:Ribosomal protein L6	GO:0006412	translation	GO:0005840	ribosome	GO:0019843//GO:0003735	rRNA binding//structural constituent of ribosome	At1g05190	Mitochondrial/chloroplast ribosomal protein L6
transcript_HQ_TX_pn_transcript70832/f4p0/1154	1154	90.9	2.4e-139	XP_001765456.1	predicted protein [Physcomitrella patens]	85.264	0	XM_001755710.1	Physcomitrella patens subsp. patens predicted protein (PHYPADRAFT_176684) mRNA, complete cds	K08912	LHCB1	light-harvesting complex II chlorophyll a/b binding protein 1	-	ko00196; Metabolism; Energy metabolism; Photosynthesis - antenna proteins	89.1	1.8e-135	sp|P20866|CB2_PHYPA	Chlorophyll a-b binding protein, chloroplastic OS=Physcomitrella patens subsp. patens GN=PHYPADRAFT_124625 PE=3 SV=2	--	--	--	--	--	--	--	--	--
transcript_HQ_TX_pn_transcript51611/f16p0/1777	1778	52.6	6e-129	XP_009404770.1	PREDICTED: LON peptidase N-terminal domain and RING finger protein 1 [Musa acuminata subsp. malaccensis]	--	--	--	--	-	-	-	-	-	33.1	1.3e-33	sp|Q17RB8|LONF1_HUMAN	LON peptidase N-terminal domain and RING finger protein 1 OS=Homo sapiens GN=LONRF1 PE=1 SV=2	PF12678:RING-H2 zinc finger domain;PF14634:zinc-RING finger domain;PF13414:TPR repeat;PF13639:Ring finger domain;PF13181:Tetratricopeptide repeat;PF13176:Tetratricopeptide repeat;PF03854:P-11 zinc finger;PF00097:Zinc finger, C3HC4 type (RING finger);PF00515:Tetratricopeptide repeat;PF16685:zinc RING finger of MSL2	--	--	--	--	GO:0061630//GO:0003723//GO:0008270//GO:0046872//GO:0005515	ubiquitin protein ligase activity//RNA binding//zinc ion binding//metal ion binding//protein binding	At1g18660	Predicted E3 ubiquitin ligase
transcript_HQ_TX_pn_transcript71678/f3p0/1193	1193	89.2	3.9e-124	XP_001754837.1	predicted protein [Physcomitrella patens]	84.232	0	XM_001754785.1	Physcomitrella patens subsp. patens predicted protein (PHYPADRAFT_67702) mRNA, complete cds	K01061	E3.1.1.45	carboxymethylenebutenolidase	3.1.1.45	ko00364; Metabolism; Xenobiotics biodegradation and metabolism; Fluorobenzoate degradation | ko00361; Metabolism; Xenobiotics biodegradation and metabolism; Chlorocyclohexane and chlorobenzene degradation | ko00623; Metabolism; Xenobiotics biodegradation and metabolism; Toluene degradation	34	2.5e-20	sp|Q7DFU6|YGHX_ECOLI	Putative uncharacterized protein YghX OS=Escherichia coli (strain K12) GN=yghX PE=5 SV=3	PF02230:Phospholipase/Carboxylesterase;PF07859:alpha/beta hydrolase fold;PF01738:Dienelactone hydrolase family;PF00326:Prolyl oligopeptidase family	GO:0008152//GO:0006508	metabolic process//proteolysis	--	--	GO:0016787//GO:0008236	hydrolase activity//serine-type peptidase activity	At2g32520	Predicted hydrolase related to dienelactone hydrolase
transcript_HQ_TX_pn_transcript61161/f2p0/1575	1576	99.1	1.7e-58	AGE46167.1	arginine/serine-rich splicing factor SC39 transcript I [Physcomitrella patens]	76.543	1.13e-176	KC440865.1	Physcomitrella patens subsp. patens arginine/serine-rich splicing factor SC39 transcript I (SC39) mRNA, SC39I allele, complete cds, alternatively spliced	K12891	SFRS2	splicing factor, arginine/serine-rich 2	-	ko03040; Genetic Information Processing; Transcription; Spliceosome | ko05168; Human Diseases; Infectious diseases: Viral; Herpes simplex infection	77.7	3e-45	sp|Q9FMG4|SC35_ARATH	Serine/arginine-rich splicing factor SC35 OS=Arabidopsis thaliana GN=SC35 PE=1 SV=1	PF00076:RNA recognition motif. (a.k.a. RRM, RBD, or RNP domain)	--	--	--	--	GO:0003676	nucleic acid binding	At5g64200	Predicted splicing factor, SR protein superfamily
transcript_HQ_TX_pn_transcript8135/f2p0/3338	3335	77.4	1.1e-288	XP_001758138.1	predicted protein [Physcomitrella patens]	84.544	0	XM_001758086.1	Physcomitrella patens subsp. patens predicted protein (PHYPADRAFT_119967) mRNA, complete cds	-	-	-	-	-	59.2	3.8e-90	sp|Q86IX1|DST1_DICDI	Serine/threonine-protein kinase dst1 OS=Dictyostelium discoideum GN=dst1 PE=3 SV=1	PF00069:Protein kinase domain;PF07714:Protein tyrosine kinase	GO:0006468	protein phosphorylation	--	--	GO:0005524//GO:0004672	ATP binding//protein kinase activity	At1g69220	Mitogen-activated protein kinase kinase kinase kinase (MAP4K), germinal center kinase family
transcript_HQ_TX_pn_transcript3255/f3p0/4000	4000	91.9	0	XP_001760452.1	predicted protein [Physcomitrella patens]	87.004	0	XM_001760400.1	Physcomitrella patens subsp. patens predicted protein (PHYPADRAFT_180457) mRNA, complete cds	K11838	USP7, UBP15	ubiquitin carboxyl-terminal hydrolase 7	3.4.19.12	ko04068; Environmental Information Processing; Signal transduction; FoxO signaling pathway | ko05203; Human Diseases; Cancers: Overview; Viral carcinogenesis | ko05168; Human Diseases; Infectious diseases: Viral; Herpes simplex infection | ko05169; Human Diseases; Infectious diseases: Viral; Epstein-Barr virus infection	75.7	0	sp|Q9FPT1|UBP12_ARATH	Ubiquitin carboxyl-terminal hydrolase 12 OS=Arabidopsis thaliana GN=UBP12 PE=2 SV=2	PF00240:Ubiquitin family;PF00443:Ubiquitin carboxyl-terminal hydrolase;PF00788:Ras association (RalGDS/AF-6) domain;PF00917:MATH domain	GO:0007165//GO:0016579	signal transduction//protein deubiquitination	--	--	GO:0005515//GO:0036459	protein binding//thiol-dependent ubiquitinyl hydrolase activity	At5g06600	Ubiquitin carboxyl-terminal hydrolase
transcript_HQ_TX_pn_transcript737/f2p0/4876	4875	82.2	0	XP_001753223.1	predicted protein [Physcomitrella patens]	82.795	0	XM_001753171.1	Physcomitrella patens subsp. patens predicted protein (PHYPADRAFT_174645) mRNA, complete cds	K08244	R1	alpha-glucan, water dikinase	2.7.9.4	-	55.9	0	sp|Q9SAC6|GWD1_ARATH	Alpha-glucan water dikinase 1, chloroplastic OS=Arabidopsis thaliana GN=GWD1 PE=1 SV=2	PF01326:Pyruvate phosphate dikinase, PEP/pyruvate binding domain	GO:0016310	phosphorylation	--	--	GO:0016301//GO:0005524	kinase activity//ATP binding	--	--
transcript_HQ_TX_pn_transcript57005/f3p0/1690	1690	87.7	6.7e-130	XP_001758685.1	predicted protein [Physcomitrella patens]	--	--	--	--	-	-	-	-	-	58.5	4.2e-77	sp|Q9LDR9|EXP10_ARATH	Expansin-A10 OS=Arabidopsis thaliana GN=EXPA10 PE=2 SV=1	--	--	--	--	--	--	--	--	--
transcript_HQ_TX_pn_transcript45282/f4p0/1979	1979	84.3	1.1e-70	XP_001762541.1	predicted protein [Physcomitrella patens]	--	--	--	--	-	-	-	-	-	--	--	--	--	PF00293:NUDIX domain	--	--	--	--	GO:0016787	hydrolase activity	--	--
transcript_HQ_TX_pn_transcript75579/f4p0/732	732	--	--	--	--	--	--	--	--	--	--	--	--	--	--	--	--	--	--	--	--	--	--	--	--	--	--
transcript_HQ_TX_pn_transcript42302/f6p0/2027	2027	70.1	2e-144	XP_001775379.1	predicted protein [Physcomitrella patens]	--	--	--	--	-	-	-	-	-	39.4	3.6e-67	sp|Q06915|EA6_ARATH	Probable glucan endo-1,3-beta-glucosidase A6 OS=Arabidopsis thaliana GN=A6 PE=2 SV=1	PF00332:Glycosyl hydrolases family 17	GO:0005975	carbohydrate metabolic process	--	--	GO:0004553	hydrolase activity, hydrolyzing O-glycosyl compounds	--	--
transcript_HQ_TX_pn_transcript74364/f2p0/884	884	100	6.5e-100	XP_001776147.1	Arf1_5/ArfA-family small GTPase [Physcomitrella patens]	86.718	0	XM_001764323.1	Physcomitrella patens subsp. patens Arf1_5/ArfA-family small GTPase (ArfA13) mRNA, complete cds	K07937	ARF1	ADP-ribosylation factor 1	-	ko04072; Environmental Information Processing; Signal transduction; Phospholipase D signaling pathway | ko04144; Cellular Processes; Transport and catabolism; Endocytosis | ko05110; Human Diseases; Infectious diseases: Bacterial; Vibrio cholerae infection | ko05134; Human Diseases; Infectious diseases: Bacterial; Legionellosis	96.7	1.7e-98	sp|P51823|ARF2_ORYSJ	ADP-ribosylation factor 2 OS=Oryza sativa subsp. japonica GN=ARF PE=2 SV=2	PF08477:Ras of Complex, Roc, domain of DAPkinase;PF01591:6-phosphofructo-2-kinase;PF00025:ADP-ribosylation factor family;PF00503:G-protein alpha subunit;PF01926:50S ribosome-binding GTPase;PF04670:Gtr1/RagA G protein conserved region;PF00071:Ras family	GO:0006000//GO:0007264//GO:0007186	fructose metabolic process//small GTPase mediated signal transduction//G-protein coupled receptor signaling pathway	--	--	GO:0005524//GO:0005525//GO:0031683//GO:0019001//GO:0004871//GO:0003873//GO:0003924	ATP binding//GTP binding//G-protein beta/gamma-subunit complex binding//guanyl nucleotide binding//signal transducer activity//6-phosphofructo-2-kinase activity//GTPase activity	At3g62290	GTP-binding ADP-ribosylation factor Arf1
transcript_HQ_TX_pn_transcript74788/f3p0/841	841	52.6	3.6e-23	XP_001764829.1	predicted protein [Physcomitrella patens]	--	--	--	--	K02721	psbW	photosystem II PsbW protein	-	ko00195; Metabolism; Energy metabolism; Photosynthesis	--	--	--	--	--	--	--	--	--	--	--	--	--
transcript_HQ_TX_pn_transcript50792/f2p0/1847	1847	93.5	4.1e-149	XP_001762521.1	predicted protein [Physcomitrella patens]	79.216	1.05e-162	XM_001753196.1	Physcomitrella patens subsp. patens predicted protein (PHYPADRAFT_202226) mRNA, complete cds	K09872	PIP	aquaporin PIP	-	-	80.3	2.4e-126	sp|P43286|PIP21_ARATH	Aquaporin PIP2-1 OS=Arabidopsis thaliana GN=PIP2-1 PE=1 SV=1	PF00230:Major intrinsic protein	GO:0006810	transport	GO:0016020	membrane	GO:0005215	transporter activity	At3g53420	Aquaporin (major intrinsic protein family)
transcript_HQ_TX_pn_transcript46825/f5p0/1940	1940	44.7	2.1e-95	OAE25839.1	hypothetical protein AXG93_2145s1380 [Marchantia polymorpha subsp. polymorpha]	--	--	--	--	--	--	--	--	--	26.3	5.4e-20	sp|Q754J7|PRM10_ASHGO	Pheromone-regulated membrane protein 10 OS=Ashbya gossypii (strain ATCC 10895 / CBS 109.51 / FGSC 9923 / NRRL Y-1056) GN=AFR075C PE=3 SV=1	--	--	--	--	--	--	--	--	--
transcript_HQ_TX_pn_transcript67683/f2p0/1319	1319	48.5	3.3e-23	OAE35402.1	hypothetical protein AXG93_2587s1170 [Marchantia polymorpha subsp. polymorpha]	--	--	--	--	-	-	-	-	-	38.3	7.4e-13	sp|Q0WMZ5|OP162_ARATH	Outer envelope pore protein 16-2, chloroplastic OS=Arabidopsis thaliana GN=OEP162 PE=2 SV=1	PF01896:DNA primase small subunit	GO:0006269	DNA replication, synthesis of RNA primer	--	--	GO:0003896	DNA primase activity	--	--
transcript_HQ_TX_pn_transcript34279/f35p0/2206	2206	64	3e-162	XP_001777453.1	predicted protein [Physcomitrella patens]	--	--	--	--	-	-	-	-	-	--	--	--	--	PF04988:A-kinase anchoring protein 95 (AKAP95)	--	--	GO:0005634	nucleus	GO:0003677	DNA binding	--	--
transcript_HQ_TX_pn_transcript16219/f3p0/2790	2790	92.5	1.6e-128	XP_001756475.1	predicted protein [Physcomitrella patens]	86.619	0	XM_001765319.1	Physcomitrella patens subsp. patens predicted protein (PHYPADRAFT_129336) mRNA, partial cds	K03969	pspA	phage shock protein A	-	-	65.6	2.4e-90	sp|Q03943|IM30_PEA	Membrane-associated 30 kDa protein, chloroplastic OS=Pisum sativum GN=IM30 PE=2 SV=1	PF11629:C terminal SARAH domain of Mst1;PF03357:Snf7	GO:0007034	vacuolar transport	--	--	GO:0004674	protein serine/threonine kinase activity	--	--
transcript_HQ_TX_pn_transcript75222/f11p0/785	785	86.4	2.8e-70	XP_001775244.1	predicted protein [Physcomitrella patens]	83.789	2.09e-141	XM_001783046.1	Physcomitrella patens subsp. patens predicted protein (PHYPADRAFT_152025) mRNA, partial cds	K01602	rbcS	ribulose-bisphosphate carboxylase small chain	4.1.1.39	ko01200; Metabolism; Global and overview maps; Carbon metabolism | ko00630; Metabolism; Carbohydrate metabolism; Glyoxylate and dicarboxylate metabolism | ko00710; Metabolism; Energy metabolism; Carbon fixation in photosynthetic organisms	68	1.1e-51	sp|Q96542|RBS_BETPN	Ribulose bisphosphate carboxylase small chain, chloroplastic OS=Betula pendula GN=RBCS1 PE=2 SV=1	--	--	--	--	--	--	--	--	--
transcript_HQ_TX_pn_transcript3572/f2p0/3881	3881	87.4	5e-245	XP_001782778.1	predicted protein [Physcomitrella patens]	76.156	1.1e-115	XM_012227058.1	PREDICTED: Jatropha curcas serine/threonine protein phosphatase 2A 57 kDa regulatory subunit B' beta isoform (LOC105642281), mRNA	K11584	PPP2R5	serine/threonine-protein phosphatase 2A regulatory subunit B'	-	ko03015; Genetic Information Processing; Translation; mRNA surveillance pathway | ko04071; Environmental Information Processing; Signal transduction; Sphingolipid signaling pathway | ko04151; Environmental Information Processing; Signal transduction; PI3K-Akt signaling pathway | ko04152; Environmental Information Processing; Signal transduction; AMPK signaling pathway | ko04113; Cellular Processe…	73.2	2.1e-188	sp|O04376|2A5B_ARATH	Serine/threonine protein phosphatase 2A 57 kDa regulatory subunit B' beta isoform OS=Arabidopsis thaliana GN=B'BETA PE=1 SV=1	PF01603:Protein phosphatase 2A regulatory B subunit (B56 family)	GO:0007165	signal transduction	GO:0000159	protein phosphatase type 2A complex	GO:0019888	protein phosphatase regulator activity	At3g09880	Serine/threonine protein phosphatase 2A, regulatory subunit
transcript_HQ_TX_pn_transcript70860/f2p0/1156	1156	78.7	4.1e-46	XP_001769839.1	predicted protein [Physcomitrella patens]	80.526	7.39e-73	XM_001769787.1	Physcomitrella patens subsp. patens predicted protein (PHYPADRAFT_37877) mRNA, partial cds	-	-	-	-	-	53.3	3e-26	sp|Q9LIS2|RBG4_ARATH	Glycine-rich RNA-binding protein 4, mitochondrial OS=Arabidopsis thaliana GN=RBG4 PE=2 SV=1	PF00076:RNA recognition motif. (a.k.a. RRM, RBD, or RNP domain);PF16367:RNA recognition motif	--	--	--	--	GO:0003676	nucleic acid binding	At3g23830	FOG: RRM domain
transcript_HQ_TX_pn_transcript11530/f4p0/3090	3090	76.9	3e-168	XP_001771788.1	predicted protein [Physcomitrella patens]	79.392	0	XM_001777298.1	Physcomitrella patens subsp. patens predicted protein (PHYPADRAFT_144812) mRNA, partial cds	-	-	-	-	-	41.6	5.1e-89	sp|F4JTN2|LAZ1_ARATH	Protein LAZ1 OS=Arabidopsis thaliana GN=LAZ1 PE=1 SV=1	PF05478:Prominin	--	--	GO:0016021	integral component of membrane	--	--	At4g38360	Predicted seven transmembrane receptor - rhodopsin family
transcript_HQ_TX_pn_transcript26562/f2p0/2481	2479	90.4	2.8e-68	XP_001761841.1	predicted protein [Physcomitrella patens]	78.638	7.69e-51	XM_008234961.2	PREDICTED: Prunus mume beclin-1-like protein (LOC103332241), mRNA	K08334	BECN, VPS30, ATG6	beclin	-	ko04371; Environmental Information Processing; Signal transduction; Apelin signaling pathway | ko04140; Cellular Processes; Transport and catabolism; Autophagy - animal | ko04138; Cellular Processes; Transport and catabolism; Autophagy - yeast | ko04215; Cellular Processes; Cell growth and death; Apoptosis - multiple species	69.1	6.8e-52	sp|Q9M367|BECN1_ARATH	Beclin-1-like protein OS=Arabidopsis thaliana GN=ATG6 PE=1 SV=2	PF05837:Centromere protein H (CENP-H)	GO:0051382	kinetochore assembly	GO:0000776	kinetochore	--	--	At3g61710	Beclin-like protein
transcript_HQ_TX_pn_transcript17357/f3p0/2819	2819	88.8	2.6e-203	XP_001769775.1	TFIID and SAGA complex subunit [Physcomitrella patens]	82.011	0	XM_001769723.1	Physcomitrella patens subsp. patens TFIID and SAGA complex subunit (TAFV1501) mRNA, complete cds	K03130	TAF5	transcription initiation factor TFIID subunit 5	-	ko03022; Genetic Information Processing; Transcription; Basal transcription factors | ko05168; Human Diseases; Infectious diseases: Viral; Herpes simplex infection	60.1	4.2e-130	sp|Q6S7B0|TAF5_ARATH	Transcription initiation factor TFIID subunit 5 OS=Arabidopsis thaliana GN=TAF5 PE=1 SV=1	PF00400:WD domain, G-beta repeat	--	--	--	--	GO:0005515	protein binding	At5g25150	Transcription initiation factor TFIID, subunit TAF5 (also component of histone acetyltransferase SAGA)
transcript_HQ_TX_pn_transcript63099/f2p0/1469	1469	80.2	1.3e-108	XP_001783573.1	predicted protein [Physcomitrella patens]	83.288	0	XM_001783521.1	Physcomitrella patens subsp. patens predicted protein (PHYPADRAFT_172636) mRNA, complete cds	--	--	--	--	--	--	--	--	--	--	--	--	--	--	--	--	--	--
transcript_HQ_TX_pn_transcript19234/f9p0/2621	2621	92.4	1.7e-305	XP_001784416.1	predicted protein [Physcomitrella patens]	81.697	0	XM_001784372.1	Physcomitrella patens subsp. patens predicted protein (PHYPADRAFT_200113) mRNA, complete cds	K00703	glgA	starch synthase	2.4.1.21	ko00500; Metabolism; Carbohydrate metabolism; Starch and sucrose metabolism | ko02026; Cellular Processes; Cellular community - prokaryotes; Biofilm formation - Escherichia coli	66.4	3e-223	sp|P93568|SSY1_SOLTU	Soluble starch synthase 1, chloroplastic/amyloplastic OS=Solanum tuberosum PE=2 SV=1	--	--	--	--	--	--	--	--	--
transcript_HQ_TX_pn_transcript74559/f3p0/865	865	63.3	1.6e-26	XP_001777120.1	predicted protein [Physcomitrella patens]	--	--	--	--	K02935	RP-L7, MRPL12, rplL	large subunit ribosomal protein L7/L12	-	ko03010; Genetic Information Processing; Translation; Ribosome	48	8.5e-18	sp|Q1ACG9|RK12_CHAVU	50S ribosomal protein L12, chloroplastic OS=Chara vulgaris GN=rpl12 PE=3 SV=2	PF00542:Ribosomal protein L7/L12 C-terminal domain;PF16320:Ribosomal protein L7/L12 dimerisation domain	GO:0006412	translation	GO:0005622//GO:0005840	intracellular//ribosome	GO:0003735	structural constituent of ribosome	At3g27830	Mitochondrial/chloroplast ribosomal protein L12
transcript_HQ_TX_pn_transcript72733/f6p0/1026	1026	84.1	1.1e-122	XP_001753333.1	predicted protein [Physcomitrella patens]	--	--	--	--	-	-	-	-	-	43.9	2e-45	sp|O80713|SDR3A_ARATH	Short-chain dehydrogenase reductase 3a OS=Arabidopsis thaliana GN=SDR3a PE=2 SV=1	PF03435:Saccharopine dehydrogenase NADP binding domain	GO:0055114	oxidation-reduction process	--	--	GO:0016491	oxidoreductase activity	At2g47130	Reductases with broad range of substrate specificities
transcript_HQ_TX_pn_transcript71765/f3p0/1101	1101	91.6	1.6e-132	XP_001779318.1	predicted protein [Physcomitrella patens]	84.882	0	XM_001751307.1	Physcomitrella patens subsp. patens predicted protein (PHYPADRAFT_110819) mRNA, complete cds	K08913	LHCB2	light-harvesting complex II chlorophyll a/b binding protein 2	-	ko00196; Metabolism; Energy metabolism; Photosynthesis - antenna proteins	87.8	7.3e-131	sp|P20866|CB2_PHYPA	Chlorophyll a-b binding protein, chloroplastic OS=Physcomitrella patens subsp. patens GN=PHYPADRAFT_124625 PE=3 SV=2	--	--	--	--	--	--	--	--	--
transcript_HQ_TX_pn_transcript72493/f2p0/1049	1046	87.6	2.2e-91	XP_001785551.1	Qb-SNARE, VTI1-family [Physcomitrella patens]	85.671	0	XM_001751829.1	Physcomitrella patens subsp. patens Qb-SNARE, VTI1-family (VTI1A1) mRNA, complete cds	K08493	VTI1	vesicle transport through interaction with t-SNAREs 1	-	ko04130; Genetic Information Processing; Folding, sorting and degradation; SNARE interactions in vesicular transport | ko04138; Cellular Processes; Transport and catabolism; Autophagy - yeast	60.4	9.5e-64	sp|Q9SEL6|VTI11_ARATH	Vesicle transport v-SNARE 11 OS=Arabidopsis thaliana GN=VTI11 PE=1 SV=2	PF02601:Exonuclease VII, large subunit;PF05008:Vesicle transport v-SNARE protein N-terminus;PF08429:PLU-1-like protein;PF05739:SNARE domain	GO:0006886//GO:0055114	intracellular protein transport//oxidation-reduction process	GO:0016020	membrane	GO:0016706//GO:0008855//GO:0005515	oxidoreductase activity, acting on paired donors, with incorporation or reduction of molecular oxygen, 2-oxoglutarate as one donor, and incorporation of one atom each of oxygen into both donors//exodeoxyribonuclease VII activity//protein binding	At5g39510	V-SNARE
transcript_HQ_TX_pn_transcript26994/f2p0/2423	2426	63.1	1.8e-160	XP_001770928.1	predicted protein [Physcomitrella patens]	83.424	2.56e-90	XM_001764088.1	Physcomitrella patens subsp. patens predicted protein (PHYPADRAFT_77649) mRNA, complete cds	-	-	-	-	-	--	--	--	--	--	--	--	--	--	--	--	--	--
transcript_HQ_TX_pn_transcript5013/f4p0/3651	3651	65.6	1e-284	XP_001763007.1	predicted protein [Physcomitrella patens]	--	--	--	--	K17756	FAO3	long-chain-alcohol oxidase	1.1.3.20	-	39	8.3e-139	sp|B5WWZ9|FAO2_LOTJA	Long-chain-alcohol oxidase FAO2 OS=Lotus japonicus GN=FAO2 PE=2 SV=1	PF05199:GMC oxidoreductase;PF12831:FAD dependent oxidoreductase;PF07992:Pyridine nucleotide-disulphide oxidoreductase;PF02737:3-hydroxyacyl-CoA dehydrogenase, NAD binding domain;PF01134:Glucose inhibited division protein A;PF01266:FAD dependent oxidoreductase;PF00732:GMC oxidoreductase;PF01494:FAD binding domain	GO:0008033//GO:0006631//GO:0055114	tRNA processing//fatty acid metabolic process//oxidation-reduction process	--	--	GO:0003857//GO:0016614//GO:0050660//GO:0016491//GO:0071949	3-hydroxyacyl-CoA dehydrogenase activity//oxidoreductase activity, acting on CH-OH group of donors//flavin adenine dinucleotide binding//oxidoreductase activity//FAD binding	--	--
transcript_HQ_TX_pn_transcript18105/f3p0/2786	2786	77.5	1.6e-229	XP_001777510.1	predicted protein [Physcomitrella patens]	75.772	4.34e-178	XM_001777458.1	Physcomitrella patens subsp. patens predicted protein (PHYPADRAFT_194682) mRNA, complete cds	K00279	CKX	cytokinin dehydrogenase	1.5.99.12	ko00908; Metabolism; Metabolism of terpenoids and polyketides; Zeatin biosynthesis	48.2	1.5e-132	sp|Q75K78|CKX9_ORYSJ	Cytokinin dehydrogenase 9 OS=Oryza sativa subsp. japonica GN=CKX9 PE=2 SV=1	PF09265:Cytokinin dehydrogenase 1, FAD and cytokinin binding;PF01565:FAD binding domain	GO:0009690//GO:0055114	cytokinin metabolic process//oxidation-reduction process	--	--	GO:0019139//GO:0016491//GO:0050660	cytokinin dehydrogenase activity//oxidoreductase activity//flavin adenine dinucleotide binding	At2g41510	Proteins containing the FAD binding domain
transcript_HQ_TX_pn_transcript49181/f3p0/1868	1868	86	1.9e-186	XP_001774063.1	predicted protein [Physcomitrella patens]	84.888	0	XM_001780491.1	Physcomitrella patens subsp. patens predicted protein (PHYPADRAFT_148638) mRNA, complete cds	K01623	ALDO	fructose-bisphosphate aldolase, class I	4.1.2.13	ko01200; Metabolism; Global and overview maps; Carbon metabolism | ko01230; Metabolism; Global and overview maps; Biosynthesis of amino acids | ko00010; Metabolism; Carbohydrate metabolism; Glycolysis / Gluconeogenesis | ko00030; Metabolism; Carbohydrate metabolism; Pentose phosphate pathway | ko00051; Metabolism; Carbohydrate metabolism; Fructose and mannose metabolism | ko00710; Metabolism; Ene…	72.6	1.7e-159	sp|Q40677|ALFP_ORYSJ	Fructose-bisphosphate aldolase, chloroplastic OS=Oryza sativa subsp. japonica GN=ALDP PE=1 SV=2	PF00274:Fructose-bisphosphate aldolase class-I	GO:0006096	glycolytic process	--	--	GO:0004332	fructose-bisphosphate aldolase activity	At2g01140	Fructose-biphosphate aldolase
transcript_HQ_TX_pn_transcript69657/f2p0/1223	1223	77.1	3e-127	CAJ18336.1	impaired sucrose induction 1-like protein [Physcomitrella patens]	--	--	--	--	-	-	-	-	-	--	--	--	--	--	--	--	--	--	--	--	--	--
transcript_HQ_TX_pn_transcript76275/f5p0/652	652	36.6	2.2e-12	XP_001769873.1	predicted protein [Physcomitrella patens]	--	--	--	--	-	-	-	-	-	--	--	--	--	--	--	--	--	--	--	--	--	--
transcript_HQ_TX_pn_transcript57172/f4p0/1660	1660	85.2	1.9e-129	XP_001754526.1	predicted protein [Physcomitrella patens]	80.641	1.54e-175	XM_001754474.1	Physcomitrella patens subsp. patens predicted protein (PHYPADRAFT_115892) mRNA, partial cds	-	-	-	-	-	57	4.2e-98	sp|Q7XTQ5|MEX1_ORYSJ	Maltose excess protein 1-like, chloroplastic OS=Oryza sativa subsp. japonica GN=Os04g0602400 PE=2 SV=2	--	--	--	--	--	--	--	--	--
transcript_HQ_TX_pn_transcript62107/f2p0/1544	1543	63.6	1.3e-92	XP_001754131.1	predicted protein [Physcomitrella patens]	--	--	--	--	-	-	-	-	-	--	--	--	--	PF01442:Apolipoprotein A1/A4/E domain	GO:0042157//GO:0006869	lipoprotein metabolic process//lipid transport	GO:0005576	extracellular region	GO:0008289	lipid binding	--	--
transcript_HQ_TX_pn_transcript51967/f12p0/1824	1824	69.2	2e-132	XP_001759076.1	predicted protein [Physcomitrella patens]	--	--	--	--	-	-	-	-	-	40.2	3e-73	sp|Q9FFN0|GDL72_ARATH	GDSL esterase/lipase At5g03810 OS=Arabidopsis thaliana GN=At5g03810 PE=3 SV=1	PF00657:GDSL-like Lipase/Acylhydrolase	--	--	--	--	GO:0016788	hydrolase activity, acting on ester bonds	--	--
transcript_HQ_TX_pn_transcript33806/f2p0/2247	2247	81.5	2.2e-245	XP_001766812.1	predicted protein [Physcomitrella patens]	81.702	0	XM_001753872.1	Physcomitrella patens subsp. patens predicted protein (PHYPADRAFT_66684) mRNA, complete cds	K00058	serA, PHGDH	D-3-phosphoglycerate dehydrogenase	1.1.1.95	ko01200; Metabolism; Global and overview maps; Carbon metabolism | ko01230; Metabolism; Global and overview maps; Biosynthesis of amino acids | ko00680; Metabolism; Energy metabolism; Methane metabolism | ko00260; Metabolism; Amino acid metabolism; Glycine, serine and threonine metabolism	68.6	3e-200	sp|O49485|SERA1_ARATH	D-3-phosphoglycerate dehydrogenase 1, chloroplastic OS=Arabidopsis thaliana GN=PGDH1 PE=1 SV=1	PF01842:ACT domain;PF03720:UDP-glucose/GDP-mannose dehydrogenase family, UDP binding domain;PF00389:D-isomer specific 2-hydroxyacid dehydrogenase, catalytic domain;PF02826:D-isomer specific 2-hydroxyacid dehydrogenase, NAD binding domain;PF03446:NAD binding domain of 6-phosphogluconate dehydrogenase	GO:0008152//GO:0055114	metabolic process//oxidation-reduction process	--	--	GO:0016597//GO:0051287//GO:0016616//GO:0004616	amino acid binding//NAD binding//oxidoreductase activity, acting on the CH-OH group of donors, NAD or NADP as acceptor//phosphogluconate dehydrogenase (decarboxylating) activity	At4g34200	D-3-phosphoglycerate dehydrogenase, D-isomer-specific 2-hydroxy acid dehydrogenase superfamily
transcript_HQ_TX_pn_transcript38809/f3p0/2139	2139	--	--	--	--	--	--	--	--	--	--	--	--	--	--	--	--	--	--	--	--	--	--	--	--	--	--
transcript_HQ_TX_pn_transcript25959/f14p0/2360	2360	35.4	1.4e-104	B3Y522.1	RecName: Full=Dammaradiene synthase	--	--	--	--	K01853	CAS1	cycloartenol synthase	5.4.99.8	ko00100; Metabolism; Lipid metabolism; Steroid biosynthesis	41.4	1.7e-137	sp|P33247|SQHC_ALIAD	Squalene--hopene cyclase OS=Alicyclobacillus acidocaldarius subsp. acidocaldarius (strain ATCC 27009 / DSM 446 / JCM 5260 / NBRC 15652 / NCIMB 11725 / NRRL B-14509 / 104-1A) GN=shc PE=1 SV=4	PF07678:A-macroglobulin complement component;PF00432:Prenyltransferase and squalene oxidase repeat	--	--	GO:0005615	extracellular space	GO:0003824	catalytic activity	At1g78970	Oxidosqualene-lanosterol cyclase and related proteins
transcript_HQ_TX_pn_transcript71009/f3p0/1149	1149	68.5	1.1e-62	XP_001771103.1	predicted protein [Physcomitrella patens]	--	--	--	--	-	-	-	-	-	30.4	6e-11	sp|Q8VYN9|PHO32_ARATH	Universal stress protein PHOS32 OS=Arabidopsis thaliana GN=PHOS32 PE=1 SV=1	PF00582:Universal stress protein family	GO:0006950	response to stress	--	--	--	--	--	--
transcript_HQ_TX_pn_transcript45949/f2p0/1921	1922	79.7	5.7e-226	XP_001760507.1	predicted protein [Physcomitrella patens]	71.722	3.38e-88	XM_001762066.1	Physcomitrella patens subsp. patens predicted protein (PHYPADRAFT_181837) mRNA, complete cds	K20929	GLX	glyoxal/methylglyoxal oxidase	1.2.3.15	-	51.2	2.6e-131	sp|Q3HRQ2|GLOX_VITPS	Aldehyde oxidase GLOX OS=Vitis pseudoreticulata GN=GLOX PE=2 SV=1	--	--	--	--	--	--	--	--	--
transcript_HQ_TX_pn_transcript18212/f9p0/2752	2752	78.3	2.3e-188	XP_001751788.1	predicted protein [Physcomitrella patens]	82.793	0	XM_001751736.1	Physcomitrella patens subsp. patens predicted protein (PHYPADRAFT_111827) mRNA, complete cds	K03979	obgE, cgtA	GTPase	3.6.5.-	-	55	9.3e-143	sp|Q0D3S3|OBGC1_ORYSJ	Probable GTP-binding protein OBGC1, chloroplastic OS=Oryza sativa subsp. japonica GN=OBGC1 PE=3 SV=1	PF03193:Protein of unknown function, DUF258;PF09269:Domain of unknown function (DUF1967);PF02421:Ferrous iron transport protein B;PF00005:ABC transporter;PF01926:50S ribosome-binding GTPase;PF00025:ADP-ribosylation factor family	--	--	--	--	GO:0016887//GO:0000166//GO:0003924//GO:0005525//GO:0005524	ATPase activity//nucleotide binding//GTPase activity//GTP binding//ATP binding	At5g18570	Predicted GTP-binding protein (ODN superfamily)
transcript_HQ_TX_pn_transcript39318/f2p0/2127	2126	54.6	1e-151	XP_001775235.1	predicted protein [Physcomitrella patens]	84.564	9.36e-164	XM_001775183.1	Physcomitrella patens subsp. patens predicted protein (PHYPADRAFT_192827) mRNA, complete cds	K08193	SLC17A	MFS transporter, ACS family, solute carrier family 17 (sodium-dependent inorganic phosphate cotransporter), other	-	-	44.8	8e-102	sp|Q3E9A0|ANTR6_ARATH	Probable anion transporter 6, chloroplastic OS=Arabidopsis thaliana GN=ANTR6 PE=2 SV=1	PF07690:Major Facilitator Superfamily	GO:0055085	transmembrane transport	GO:0016021	integral component of membrane	--	--	At2g29650	Permease of the major facilitator superfamily
transcript_HQ_TX_pn_transcript66826/f5p0/1358	1358	88.7	2.9e-91	XP_001778077.1	predicted protein [Physcomitrella patens]	82.622	7.61e-168	XM_001751861.1	Physcomitrella patens subsp. patens Qc-SNARE, SYP5 family (SYP5A2) mRNA, complete cds	K08503	SYP5	syntaxin of plants SYP5	-	ko04130; Genetic Information Processing; Folding, sorting and degradation; SNARE interactions in vesicular transport	47.5	1.6e-39	sp|Q9SA23|SYP51_ARATH	Syntaxin-51 OS=Arabidopsis thaliana GN=SYP51 PE=1 SV=1	PF05739:SNARE domain;PF09177:Syntaxin 6, N-terminal;PF00523:Fusion glycoprotein F0	GO:0048193//GO:0006948	Golgi vesicle transport//induction by virus of host cell-cell fusion	GO:0016020	membrane	GO:0005515	protein binding	At1g16240	SNARE protein TLG1/Syntaxin 6
transcript_HQ_TX_pn_transcript1543/f3p0/4477	4483	79.7	1.1e-131	OAE34929.1	hypothetical protein AXG93_1333s1110 [Marchantia polymorpha subsp. polymorpha]	72.727	1.44e-30	XM_010932340.2	PREDICTED: Elaeis guineensis transcriptional corepressor SEUSS-like (LOC105051748), mRNA	-	-	-	-	-	70	1.7e-109	sp|Q8W234|SEUSS_ARATH	Transcriptional corepressor SEUSS OS=Arabidopsis thaliana GN=SEU PE=1 SV=1	PF03137:Organic Anion Transporter Polypeptide (OATP) family;PF13965:dsRNA-gated channel SID-1	GO:0006810//GO:0033227	transport//dsRNA transport	GO:0016020//GO:0016021	membrane//integral component of membrane	GO:0005215//GO:0051033	transporter activity//RNA transmembrane transporter activity	--	--
transcript_HQ_TX_pn_transcript69290/f2p0/1242	1242	28.3	5.7e-09	XP_001755807.1	predicted protein [Physcomitrella patens]	--	--	--	--	-	-	-	-	-	--	--	--	--	--	--	--	--	--	--	--	--	--
transcript_HQ_TX_pn_transcript56035/f2p0/1723	1723	93	3.9e-93	XP_001763478.1	Rab7/RabG-family small GTPase [Physcomitrella patens]	90	0	XM_001763426.1	Physcomitrella patens subsp. patens Rab7/RabG-family small GTPase (RabG13) mRNA, complete cds	K07897	RAB7A	Ras-related protein Rab-7A	-	ko04144; Cellular Processes; Transport and catabolism; Endocytosis | ko04145; Cellular Processes; Transport and catabolism; Phagosome | ko04140; Cellular Processes; Transport and catabolism; Autophagy - animal | ko04138; Cellular Processes; Transport and catabolism; Autophagy - yeast | ko05132; Human Diseases; Infectious diseases: Bacterial; Salmonella infection | ko05152; Human Diseases; Infecti…	85.4	2e-87	sp|Q9XER8|RAB7_GOSHI	Ras-related protein Rab7 OS=Gossypium hirsutum GN=RAB7 PE=2 SV=1	PF08477:Ras of Complex, Roc, domain of DAPkinase;PF03193:Protein of unknown function, DUF258;PF00025:ADP-ribosylation factor family;PF04670:Gtr1/RagA G protein conserved region;PF03266:NTPase;PF07728:AAA domain (dynein-related subfamily);PF00910:RNA helicase;PF01637:ATPase domain predominantly from Archaea;PF10662:Ethanolamine utilisation - propanediol utilisation;PF00503:G-protein alpha subunit;…	GO:0006576//GO:0007186//GO:0007264	cellular biogenic amine metabolic process//G-protein coupled receptor signaling pathway//small GTPase mediated signal transduction	--	--	GO:0098519//GO:0005525//GO:0005524//GO:0019001//GO:0016887//GO:0031683//GO:0004871//GO:0003723//GO:0003724//GO:0003924	nucleotide phosphatase activity, acting on free nucleotides//GTP binding//ATP binding//guanyl nucleotide binding//ATPase activity//G-protein beta/gamma-subunit complex binding//signal transducer activity//RNA binding//RNA helicase activity//GTPase activity	At1g52280	Ras-related GTPase
transcript_HQ_TX_pn_transcript23577/f2p0/2573	2573	87.2	0	XP_001767734.1	predicted protein [Physcomitrella patens]	86.291	0	XM_001767682.1	Physcomitrella patens subsp. patens predicted protein (PHYPADRAFT_132399) mRNA, complete cds	K01262	pepP	Xaa-Pro aminopeptidase	3.4.11.9	-	46	5.3e-156	sp|D1ZKF3|AMPP1_SORMK	Probable Xaa-Pro aminopeptidase P OS=Sordaria macrospora (strain ATCC MYA-333 / DSM 997 / K(L3346) / K-hell) GN=AMPP PE=3 SV=1	PF01321:Creatinase/Prolidase N-terminal domain	--	--	--	--	GO:0016787	hydrolase activity	At4g36760	Xaa-Pro aminopeptidase
transcript_HQ_TX_pn_transcript4408/f2p0/3803	3802	87.4	0	XP_001770543.1	predicted protein [Physcomitrella patens]	86.565	0	XM_001770491.1	Physcomitrella patens subsp. patens predicted protein (PHYPADRAFT_136105) mRNA, complete cds	K01408	IDE, ide	insulysin	3.4.24.56	ko05010; Human Diseases; Neurodegenerative diseases; Alzheimer's disease	56	0	sp|O22941|IDE1_ARATH	Insulin-degrading enzyme-like 1, peroxisomal OS=Arabidopsis thaliana GN=PXM16 PE=2 SV=1	--	--	--	--	--	--	--	At2g41790	N-arginine dibasic convertase NRD1 and related Zn2+-dependent endopeptidases, insulinase superfamily
transcript_HQ_TX_pn_transcript23130/f2p0/2595	2595	85	6.4e-297	XP_001778589.1	predicted protein [Physcomitrella patens]	83.308	0	XM_001778537.1	Physcomitrella patens subsp. patens predicted protein (PHYPADRAFT_170320) mRNA, complete cds	K09540	SEC63, DNAJC23	translocation protein SEC63	-	ko03060; Genetic Information Processing; Folding, sorting and degradation; Protein export | ko04141; Genetic Information Processing; Folding, sorting and degradation; Protein processing in endoplasmic reticulum	62.8	6.6e-223	sp|Q0WT48|DNJ21_ARATH	DnaJ protein ERDJ2A OS=Arabidopsis thaliana GN=ERDJ2A PE=1 SV=1	--	--	--	--	--	--	--	At1g79940_2	RNA helicase BRR2, DEAD-box superfamily
transcript_HQ_TX_pn_transcript50171/f4p0/1866	1866	--	--	--	--	--	--	--	--	--	--	--	--	--	--	--	--	--	--	--	--	--	--	--	--	--	--
transcript_HQ_TX_pn_transcript34734/f3p0/2245	2246	76.3	3e-40	XP_001770429.1	predicted protein [Physcomitrella patens]	80.769	2.05e-11	XM_008786633.2	PREDICTED: Phoenix dactylifera glutaredoxin-C9-like (LOC103703691), mRNA	K03676	grxC, GLRX, GLRX2	glutaredoxin 3	-	-	53.5	2.3e-30	sp|Q6K609|GRXC3_ORYSJ	Glutaredoxin-C3 OS=Oryza sativa subsp. japonica GN=GRXC3 PE=2 SV=1	PF00462:Glutaredoxin	GO:0045454	cell redox homeostasis	--	--	GO:0009055//GO:0015035	electron carrier activity//protein disulfide oxidoreductase activity	At3g02000	Glutaredoxin and related proteins
transcript_HQ_TX_pn_transcript61933/f4p0/1522	1522	82.8	4.2e-131	XP_001781702.1	predicted protein [Physcomitrella patens]	80.595	6.52e-179	XM_001781650.1	Physcomitrella patens subsp. patens predicted protein (PHYPADRAFT_225082) mRNA, partial cds	K08235	E2.4.1.207	xyloglucan:xyloglucosyl transferase	2.4.1.207	-	54.8	6.6e-82	sp|Q9XIW1|XTH5_ARATH	Probable xyloglucan endotransglucosylase/hydrolase protein 5 OS=Arabidopsis thaliana GN=XTH5 PE=2 SV=1	PF00722:Glycosyl hydrolases family 16;PF06955:Xyloglucan endo-transglycosylase (XET) C-terminus	GO:0005975//GO:0006073	carbohydrate metabolic process//cellular glucan metabolic process	GO:0005618//GO:0048046	cell wall//apoplast	GO:0004553//GO:0016762	hydrolase activity, hydrolyzing O-glycosyl compounds//xyloglucan:xyloglucosyl transferase activity	--	--
transcript_HQ_TX_pn_transcript38587/f5p0/2121	2121	61.5	1.3e-167	XP_001779106.1	predicted protein [Physcomitrella patens]	--	--	--	--	-	-	-	-	-	44.4	1.4e-98	sp|Q9C8J6|PLA17_ARATH	Phospholipase A1-Igamma3, chloroplastic OS=Arabidopsis thaliana GN=At1g51440 PE=1 SV=1	PF01764:Lipase (class 3);PF07819:PGAP1-like protein	GO:0006629	lipid metabolic process	--	--	GO:0016788	hydrolase activity, acting on ester bonds	At1g51440	Predicted lipase
transcript_HQ_TX_pn_transcript54079/f4p0/1747	1747	87.5	9e-154	XP_001756557.1	predicted protein [Physcomitrella patens]	84.884	9.48e-14	XM_009351293.2	PREDICTED: Pyrus x bretschneideri probable pectinesterase 8 (LOC103941111), mRNA	K01051	E3.1.1.11	pectinesterase	3.1.1.11	ko00040; Metabolism; Carbohydrate metabolism; Pentose and glucuronate interconversions	50.9	3.3e-85	sp|Q8VYZ3|PME53_ARATH	Probable pectinesterase 53 OS=Arabidopsis thaliana GN=PME53 PE=2 SV=1	PF01095:Pectinesterase	GO:0042545	cell wall modification	GO:0005618	cell wall	GO:0030599	pectinesterase activity	--	--
transcript_HQ_TX_pn_transcript74409/f2p0/881	881	82.5	8.1e-10	XP_001785040.1	predicted protein [Physcomitrella patens]	--	--	--	--	--	--	--	--	--	--	--	--	--	--	--	--	--	--	--	--	--	--
transcript_HQ_TX_pn_transcript7250/f4p0/3430	3430	79.8	3.8e-273	XP_001782625.1	predicted protein [Physcomitrella patens]	82.236	0	XM_001782573.1	Physcomitrella patens subsp. patens predicted protein (PHYPADRAFT_198674) mRNA, complete cds	-	-	-	-	-	49.9	5.4e-164	sp|Q9FKL6|CB60B_ARATH	Calmodulin-binding protein 60 B OS=Arabidopsis thaliana GN=CBP60B PE=2 SV=1	PF07887:Calmodulin binding protein-like	GO:0006950	response to stress	--	--	GO:0005516	calmodulin binding	--	--
transcript_HQ_TX_pn_transcript5187/f3p0/3574	3573	85.3	0	XP_001774442.1	predicted protein [Physcomitrella patens]	81.873	0	XM_001774390.1	Physcomitrella patens subsp. patens predicted protein (PHYPADRAFT_107601) mRNA, complete cds	K14006	SEC23	protein transport protein SEC23	-	ko04141; Genetic Information Processing; Folding, sorting and degradation; Protein processing in endoplasmic reticulum	47.7	1e-205	sp|Q4PE39|SEC23_USTMA	Protein transport protein SEC23 OS=Ustilago maydis (strain 521 / FGSC 9021) GN=SEC23 PE=3 SV=1	PF04810:Sec23/Sec24 zinc finger;PF04811:Sec23/Sec24 trunk domain;PF04815:Sec23/Sec24 helical domain	GO:0006886//GO:0006888	intracellular protein transport//ER to Golgi vesicle-mediated transport	GO:0030127	COPII vesicle coat	GO:0008270	zinc ion binding	At3g23660	Vesicle coat complex COPII, subunit SEC23
transcript_HQ_TX_pn_transcript48977/f3p0/1899	1900	84.4	1.8e-187	XP_001768301.1	predicted protein [Physcomitrella patens]	81.854	0	XM_001775111.1	Physcomitrella patens subsp. patens predicted protein (PHYPADRAFT_168734) mRNA, complete cds	K01784	galE, GALE	UDP-glucose 4-epimerase	5.1.3.2	ko00052; Metabolism; Carbohydrate metabolism; Galactose metabolism | ko00520; Metabolism; Carbohydrate metabolism; Amino sugar and nucleotide sugar metabolism	69.5	2.1e-141	sp|O65781|GALE2_CYATE	UDP-glucose 4-epimerase GEPI48 OS=Cyamopsis tetragonoloba PE=2 SV=1	PF02737:3-hydroxyacyl-CoA dehydrogenase, NAD binding domain;PF01073:3-beta hydroxysteroid dehydrogenase/isomerase family;PF01370:NAD dependent epimerase/dehydratase family	GO:0006694//GO:0006631//GO:0055114	steroid biosynthetic process//fatty acid metabolic process//oxidation-reduction process	--	--	GO:0003824//GO:0050662//GO:0003857//GO:0003854//GO:0016491//GO:0016616	catalytic activity//coenzyme binding//3-hydroxyacyl-CoA dehydrogenase activity//3-beta-hydroxy-delta5-steroid dehydrogenase activity//oxidoreductase activity//oxidoreductase activity, acting on the CH-OH group of donors, NAD or NADP as acceptor	At4g10960	UDP-glucose 4-epimerase/UDP-sulfoquinovose synthase
transcript_HQ_TX_pn_transcript23634/f2p0/2576	2576	59.2	2.8e-95	OAE22410.1	hypothetical protein AXG93_2381s1060 [Marchantia polymorpha subsp. polymorpha]	--	--	--	--	-	-	-	-	-	40.2	6.2e-48	sp|Q5TGY1|TMCO4_HUMAN	Transmembrane and coiled-coil domain-containing protein 4 OS=Homo sapiens GN=TMCO4 PE=2 SV=1	PF08170:POPLD (NUC188) domain	GO:0006396	RNA processing	--	--	GO:0004526	ribonuclease P activity	At2g18100	Uncharacterized conserved protein
transcript_HQ_TX_pn_transcript52223/f10p0/1738	1738	44	6.2e-54	XP_001754246.1	predicted protein [Physcomitrella patens]	--	--	--	--	-	-	-	-	-	--	--	--	--	--	--	--	--	--	--	--	--	--
transcript_HQ_TX_pn_transcript68337/f2p0/1294	1294	46.9	1.4e-50	XP_001785093.1	predicted protein [Physcomitrella patens]	--	--	--	--	--	--	--	--	--	--	--	--	--	PF00257:Dehydrin	GO:0006950//GO:0009415	response to stress//response to water	--	--	--	--	--	--
transcript_HQ_TX_pn_transcript8841/f7p0/3318	3318	85.6	0	XP_001770397.1	predicted protein [Physcomitrella patens]	85.787	0	XM_001770345.1	Physcomitrella patens subsp. patens predicted protein (PHYPADRAFT_188847) mRNA, complete cds	-	-	-	-	-	31.8	4.6e-11	sp|Q91Z38|TTC1_MOUSE	Tetratricopeptide repeat protein 1 OS=Mus musculus GN=Ttc1 PE=1 SV=1	PF13414:TPR repeat;PF00515:Tetratricopeptide repeat;PF00514:Armadillo/beta-catenin-like repeat	--	--	--	--	GO:0005515	protein binding	--	--
transcript_HQ_TX_pn_transcript11121/f3p0/3163	3163	81	1.1e-282	XP_001758740.1	predicted protein [Physcomitrella patens]	80.472	0	XM_001758688.1	Physcomitrella patens subsp. patens predicted protein (PHYPADRAFT_120722) mRNA, complete cds	K09486	HYOU1	hypoxia up-regulated 1	-	ko04141; Genetic Information Processing; Folding, sorting and degradation; Protein processing in endoplasmic reticulum	54.9	9.6e-184	sp|F4JMJ1|HSP7R_ARATH	Heat shock 70 kDa protein 17 OS=Arabidopsis thaliana GN=HSP70-17 PE=2 SV=1	PF06723:MreB/Mbl protein	GO:0000902	cell morphogenesis	--	--	--	--	At4g16650_2	Molecular chaperones GRP170/SIL1, HSP70 superfamily
transcript_HQ_TX_pn_transcript51259/f2p0/1844	1844	89.8	3.8e-219	XP_001763642.1	predicted protein [Physcomitrella patens]	83.01	0	XM_001763590.1	Physcomitrella patens subsp. patens predicted protein (PHYPADRAFT_126976) mRNA, complete cds	K00261	GLUD1_2, gdhA	glutamate dehydrogenase (NAD(P)+)	1.4.1.3	ko01200; Metabolism; Global and overview maps; Carbon metabolism | ko00910; Metabolism; Energy metabolism; Nitrogen metabolism | ko00250; Metabolism; Amino acid metabolism; Alanine, aspartate and glutamate metabolism | ko00220; Metabolism; Amino acid metabolism; Arginine biosynthesis | ko00471; Metabolism; Metabolism of other amino acids; D-Glutamine and D-glutamate metabolism | ko04964; Organism…	76.2	1.2e-189	sp|Q9LEC8|DHEB_NICPL	Glutamate dehydrogenase B OS=Nicotiana plumbaginifolia GN=GDHB PE=2 SV=1	PF02812:Glu/Leu/Phe/Val dehydrogenase, dimerisation domain;PF00208:Glutamate/Leucine/Phenylalanine/Valine dehydrogenase	GO:0006520//GO:0055114	cellular amino acid metabolic process//oxidation-reduction process	--	--	GO:0016491	oxidoreductase activity	At5g18170	Glutamate/leucine/phenylalanine/valine dehydrogenases
transcript_HQ_TX_pn_transcript66137/f3p0/1380	1380	63.6	2e-92	XP_001754131.1	predicted protein [Physcomitrella patens]	83.681	6.89e-69	XM_001754079.1	Physcomitrella patens subsp. patens predicted protein (PHYPADRAFT_159424) mRNA, complete cds	-	-	-	-	-	--	--	--	--	PF01442:Apolipoprotein A1/A4/E domain	GO:0006869//GO:0042157	lipid transport//lipoprotein metabolic process	GO:0005576	extracellular region	GO:0008289	lipid binding	--	--
transcript_HQ_TX_pn_transcript67438/f3p0/1331	1337	65.7	1.7e-88	XP_001782776.1	predicted protein [Physcomitrella patens]	--	--	--	--	-	-	-	-	-	50.2	3.1e-67	sp|B6UI56|OBP2B_MAIZE	Oil body-associated protein 2B OS=Zea mays GN=OBAP2B PE=2 SV=1	--	--	--	--	--	--	--	--	--
transcript_HQ_TX_pn_transcript9422/f9p0/3261	3261	80.2	0	XP_001763082.1	predicted protein [Physcomitrella patens]	83.977	0	XM_001763030.1	Physcomitrella patens subsp. patens predicted protein (PHYPADRAFT_126406) mRNA, partial cds	-	-	-	-	-	51.4	1.2e-178	sp|Q94BM7|SPA4_ARATH	Protein SPA1-RELATED 4 OS=Arabidopsis thaliana GN=SPA4 PE=1 SV=1	PF07714:Protein tyrosine kinase;PF00069:Protein kinase domain;PF00400:WD domain, G-beta repeat	GO:0006468	protein phosphorylation	--	--	GO:0005515//GO:0005524//GO:0004672	protein binding//ATP binding//protein kinase activity	--	--
transcript_HQ_TX_pn_transcript31596/f3p0/2291	2291	45.4	2.2e-38	XP_001763429.1	predicted protein [Physcomitrella patens]	--	--	--	--	-	-	-	-	-	--	--	--	--	PF05460:Origin recognition complex subunit 6 (ORC6)	GO:0006260	DNA replication	GO:0005664	nuclear origin of replication recognition complex	GO:0003677	DNA binding	--	--
transcript_HQ_TX_pn_transcript20344/f15p0/2602	2602	77.1	7.9e-247	XP_001783776.1	predicted protein [Physcomitrella patens]	69.729	3.79e-44	XM_001757211.1	Physcomitrella patens subsp. patens predicted protein (PHYPADRAFT_119103) mRNA, complete cds	K20929	GLX	glyoxal/methylglyoxal oxidase	1.2.3.15	-	52.3	7.9e-152	sp|Q3HRQ2|GLOX_VITPS	Aldehyde oxidase GLOX OS=Vitis pseudoreticulata GN=GLOX PE=2 SV=1	--	--	--	--	--	--	--	--	--
transcript_HQ_TX_pn_transcript10879/f6p0/3176	3176	83.2	9.3e-149	XP_001770646.1	predicted protein [Physcomitrella patens]	80.967	0	XM_001770594.1	Physcomitrella patens subsp. patens predicted protein (PHYPADRAFT_189058) mRNA, complete cds	K09522	DNAJC2	DnaJ homolog subfamily C member 2	-	-	42.3	1.1e-49	sp|Q4R8H2|DNJC2_MACFA	DnaJ homolog subfamily C member 2 OS=Macaca fascicularis GN=DNAJC2 PE=2 SV=1	--	--	--	--	--	--	--	At5g06110	Zuotin and related molecular chaperones (DnaJ superfamily), contains DNA-binding domains
transcript_HQ_TX_pn_transcript59237/f4p0/1622	1622	82.8	3.4e-147	XP_001768511.1	predicted protein [Physcomitrella patens]	86.148	0	XM_001768459.1	Physcomitrella patens subsp. patens predicted protein (PHYPADRAFT_133433) mRNA, complete cds	-	-	-	-	-	53.2	3e-88	sp|Q6K9C1|ATAB2_ORYSJ	Protein TAB2 homolog, chloroplastic OS=Oryza sativa subsp. japonica GN=Os02g0610800 PE=2 SV=1	--	--	--	--	--	--	--	--	--
transcript_HQ_TX_pn_transcript69581/f3p0/1215	1214	83.2	1.7e-103	XP_001761631.1	predicted protein [Physcomitrella patens]	--	--	--	--	K02356	efp	elongation factor P	-	-	60.7	7.2e-63	sp|Q116D6|EFP_TRIEI	Elongation factor P OS=Trichodesmium erythraeum (strain IMS101) GN=efp PE=3 SV=1	PF09285:Elongation factor P, C-terminal;PF01132:Elongation factor P (EF-P) OB domain	GO:0043043//GO:0006414	peptide biosynthetic process//translational elongation	GO:0005737	cytoplasm	GO:0003746	translation elongation factor activity	--	--
transcript_HQ_TX_pn_transcript35825/f2p0/2216	2216	67.5	3e-114	XP_001759170.1	predicted protein [Physcomitrella patens]	84.641	0	XM_001759118.1	Physcomitrella patens subsp. patens predicted protein (PHYPADRAFT_121564) mRNA, complete cds	-	-	-	-	-	42.1	1.8e-24	sp|Q1XDL3|YCF36_PYRYE	Uncharacterized protein ycf36 OS=Pyropia yezoensis GN=ycf36 PE=3 SV=1	--	--	--	--	--	--	--	--	--
transcript_HQ_TX_pn_transcript63860/f2p0/1467	1467	65.6	1.3e-97	XP_001751676.1	predicted protein [Physcomitrella patens]	--	--	--	--	-	-	-	-	-	49.6	1.1e-68	sp|Q8S8Q6|TET8_ARATH	Tetraspanin-8 OS=Arabidopsis thaliana GN=TET8 PE=2 SV=1	PF15957:Commissureless;PF00335:Tetraspanin family	GO:0007411	axon guidance	GO:0016021	integral component of membrane	--	--	--	--
transcript_HQ_TX_pn_transcript4511/f2p0/3782	3782	70.6	1.4e-180	XP_002969651.1	hypothetical protein SELMODRAFT_410492 [Selaginella moellendorffii]	78.52	2.5e-62	XM_001760779.1	Physcomitrella patens subsp. patens predicted protein (PHYPADRAFT_162589) mRNA, complete cds	-	-	-	-	-	63.9	1e-152	sp|Q9FUY2|LEUNG_ARATH	Transcriptional corepressor LEUNIG OS=Arabidopsis thaliana GN=LUG PE=1 SV=2	PF04762:IKI3 family;PF04053:Coatomer WD associated region ;PF00400:WD domain, G-beta repeat	GO:0016192//GO:0006355//GO:0006886//GO:0002098	vesicle-mediated transport//regulation of transcription, DNA-templated//intracellular protein transport//tRNA wobble uridine modification	GO:0030117//GO:0033588	membrane coat//Elongator holoenzyme complex	GO:0005515//GO:0005198	protein binding//structural molecule activity	At4g32551	WD40 repeat-containing protein
transcript_HQ_TX_pn_transcript57440/f2p0/1681	1679	90	3e-170	XP_001755250.1	predicted protein [Physcomitrella patens]	80.6	0	XM_001755198.1	Physcomitrella patens subsp. patens predicted protein (PHYPADRAFT_159947) mRNA, complete cds	K03841	FBP, fbp	fructose-1,6-bisphosphatase I	3.1.3.11	ko01200; Metabolism; Global and overview maps; Carbon metabolism | ko00010; Metabolism; Carbohydrate metabolism; Glycolysis / Gluconeogenesis | ko00030; Metabolism; Carbohydrate metabolism; Pentose phosphate pathway | ko00051; Metabolism; Carbohydrate metabolism; Fructose and mannose metabolism | ko00710; Metabolism; Energy metabolism; Carbon fixation in photosynthetic organisms | ko00680; Metabo…	45.7	9.6e-74	sp|Q07204|F16P1_BRANA	Fructose-1,6-bisphosphatase, chloroplastic OS=Brassica napus GN=FBP PE=2 SV=1	PF00459:Inositol monophosphatase family	GO:0046854	phosphatidylinositol phosphorylation	--	--	--	--	At5g64380	Fructose-1,6-bisphosphatase
transcript_HQ_TX_pn_transcript20161/f19p0/2669	2669	74.8	2.6e-176	XP_001760185.1	predicted protein [Physcomitrella patens]	--	--	--	--	-	-	-	-	-	43	6.1e-99	sp|Q6Z4P2|APY2_ORYSJ	Probable apyrase 2 OS=Oryza sativa subsp. japonica GN=APY2 PE=2 SV=1	PF01150:GDA1/CD39 (nucleoside phosphatase) family	--	--	--	--	GO:0016787	hydrolase activity	At5g18280	Nucleoside phosphatase
transcript_HQ_TX_pn_transcript56014/f9p0/1715	1715	74.9	1.6e-158	XP_001773475.1	predicted protein [Physcomitrella patens]	74.662	3.3e-23	XM_004975061.3	PREDICTED: Setaria italica probable cinnamyl alcohol dehydrogenase 6 (LOC101776008), mRNA	K00083	E1.1.1.195	cinnamyl-alcohol dehydrogenase	1.1.1.195	ko00940; Metabolism; Biosynthesis of other secondary metabolites; Phenylpropanoid biosynthesis	59.3	2.4e-120	sp|Q6V4H0|10HGO_CATRO	8-hydroxygeraniol dehydrogenase OS=Catharanthus roseus GN=10HGO PE=1 SV=1	PF02826:D-isomer specific 2-hydroxyacid dehydrogenase, NAD binding domain;PF00107:Zinc-binding dehydrogenase;PF03298:Stanniocalcin family;PF08241:Methyltransferase domain;PF00148:Nitrogenase component 1 type Oxidoreductase;PF08240:Alcohol dehydrogenase GroES-like domain;PF02737:3-hydroxyacyl-CoA dehydrogenase, NAD binding domain;PF03446:NAD binding domain of 6-phosphogluconate dehydrogenase	GO:0055114//GO:0008152//GO:0006631	oxidation-reduction process//metabolic process//fatty acid metabolic process	GO:0005576	extracellular region	GO:0016491//GO:0005179//GO:0003857//GO:0051287//GO:0008168//GO:0004616	oxidoreductase activity//hormone activity//3-hydroxyacyl-CoA dehydrogenase activity//NAD binding//methyltransferase activity//phosphogluconate dehydrogenase (decarboxylating) activity	At4g39330	Alcohol dehydrogenase, class V
transcript_HQ_TX_pn_transcript12204/f2p0/3050	3050	65.2	1.9e-244	XP_001770763.1	predicted protein [Physcomitrella patens]	82.341	0	XM_001770711.1	Physcomitrella patens subsp. patens predicted protein (PHYPADRAFT_231314) mRNA, complete cds	-	-	-	-	-	29.3	6.1e-10	sp|P16157|ANK1_HUMAN	Ankyrin-1 OS=Homo sapiens GN=ANK1 PE=1 SV=3	PF13606:Ankyrin repeat;PF00023:Ankyrin repeat	--	--	--	--	GO:0005515	protein binding	Hs10947038	Ankyrin
transcript_HQ_TX_pn_transcript68177/f4p0/1284	1284	67.1	1.1e-103	XP_001765247.1	predicted protein [Physcomitrella patens]	--	--	--	--	-	-	-	-	-	--	--	--	--	--	--	--	--	--	--	--	--	--
transcript_HQ_TX_pn_transcript1599/f3p0/4416	4416	68.5	0	XP_001758250.1	predicted protein [Physcomitrella patens]	79.192	0	XM_001758198.1	Physcomitrella patens subsp. patens predicted protein (PHYPADRAFT_161310) mRNA, complete cds	-	-	-	-	-	36.8	4.2e-52	sp|Q8LPQ9|FPA_ARATH	Flowering time control protein FPA OS=Arabidopsis thaliana GN=FPA PE=1 SV=2	PF16367:RNA recognition motif;PF00076:RNA recognition motif. (a.k.a. RRM, RBD, or RNP domain)	--	--	--	--	GO:0003676	nucleic acid binding	At4g12640	FOG: RRM domain
transcript_HQ_TX_pn_transcript64235/f2p0/1469	1469	61.8	7.2e-112	XP_001756456.1	predicted protein [Physcomitrella patens]	76.523	1.46e-125	XM_001756404.1	Physcomitrella patens subsp. patens predicted protein (PHYPADRAFT_160457) mRNA, complete cds	-	-	-	-	-	26.1	5.7e-06	sp|Q9CZX5|PINX1_MOUSE	PIN2/TERF1-interacting telomerase inhibitor 1 OS=Mus musculus GN=Pinx1 PE=1 SV=2	PF01585:G-patch domain	--	--	--	--	GO:0003676	nucleic acid binding	At1g63980	Telomerase elongation inhibitor/RNA maturation protein PINX1
transcript_HQ_TX_pn_transcript8064/f2p0/3384	3383	90.4	0	XP_001778712.1	predicted protein [Physcomitrella patens]	86.876	0	XM_001778660.1	Physcomitrella patens subsp. patens predicted protein (PHYPADRAFT_146433) mRNA, complete cds	K17302	COPB2, SEC27	coatomer subunit beta'	-	-	74.6	0	sp|Q5VQ78|COB21_ORYSJ	Coatomer subunit beta'-1 OS=Oryza sativa subsp. japonica GN=Os06g0143900 PE=2 SV=1	PF04053:Coatomer WD associated region ;PF00400:WD domain, G-beta repeat;PF00637:Region in Clathrin and VPS;PF13181:Tetratricopeptide repeat	GO:0016192//GO:0006886	vesicle-mediated transport//intracellular protein transport	GO:0030117	membrane coat	GO:0005198//GO:0005515	structural molecule activity//protein binding	At1g52360	Vesicle coat complex COPI, beta' subunit
transcript_HQ_TX_pn_transcript58632/f2p0/1650	1650	94.9	1.1e-185	XP_001761361.1	predicted protein [Physcomitrella patens]	--	--	--	--	K00051	E1.1.1.82	malate dehydrogenase (NADP+)	1.1.1.82	ko01200; Metabolism; Global and overview maps; Carbon metabolism | ko00620; Metabolism; Carbohydrate metabolism; Pyruvate metabolism | ko00710; Metabolism; Energy metabolism; Carbon fixation in photosynthetic organisms	78.7	4.7e-174	sp|Q05145|MDHP_MESCR	Malate dehydrogenase [NADP], chloroplastic OS=Mesembryanthemum crystallinum GN=MDH1 PE=2 SV=1	PF00056:lactate/malate dehydrogenase, NAD binding domain;PF02866:lactate/malate dehydrogenase, alpha/beta C-terminal domain	GO:0055114	oxidation-reduction process	--	--	GO:0016616//GO:0016491	oxidoreductase activity, acting on the CH-OH group of donors, NAD or NADP as acceptor//oxidoreductase activity	At5g58330	Malate dehydrogenase
transcript_HQ_TX_pn_transcript76425/f3p0/641	641	74.4	3.8e-49	AAT08668.1	chloroplast chlorophyll A-B binding protein 40, partial [Hyacinthus orientalis]	90.021	2.09e-170	XM_001751550.1	Physcomitrella patens subsp. patens predicted protein (PHYPADRAFT_110989) mRNA, complete cds	K08913	LHCB2	light-harvesting complex II chlorophyll a/b binding protein 2	-	ko00196; Metabolism; Energy metabolism; Photosynthesis - antenna proteins	92.5	2.3e-44	sp|P15195|CB23_POLMU	Chlorophyll a-b binding protein type 1 member F3, chloroplastic OS=Polystichum munitum GN=CABF3 PE=3 SV=1	--	--	--	--	--	--	--	--	--
transcript_HQ_TX_pn_transcript37276/f22p0/2150	2150	47.9	8.6e-98	XP_001756730.1	predicted protein [Physcomitrella patens]	--	--	--	--	-	-	-	-	-	--	--	--	--	--	--	--	--	--	--	--	--	--
transcript_HQ_TX_pn_transcript21960/f3p0/2636	2636	80.4	1.4e-294	XP_001776297.1	predicted protein [Physcomitrella patens]	83.408	0	XM_001776245.1	Physcomitrella patens subsp. patens predicted protein (PHYPADRAFT_220952) mRNA, complete cds	-	-	-	-	-	50.4	8.3e-141	sp|A1K5T6|Y1574_AZOSB	UPF0061 protein azo1574 OS=Azoarcus sp. (strain BH72) GN=azo1574 PE=3 SV=1	--	--	--	--	--	--	--	At5g13040	Uncharacterized conserved protein (YdiU family)
transcript_HQ_TX_pn_transcript23153/f2p0/2599	2599	71.8	2.9e-156	XP_001768273.1	predicted protein [Physcomitrella patens]	--	--	--	--	-	-	-	-	-	48.7	4.6e-99	sp|F4K5L5|TBL16_ARATH	Protein trichome birefringence-like 16 OS=Arabidopsis thaliana GN=TBL16 PE=2 SV=1	--	--	--	--	--	--	--	--	--
transcript_HQ_TX_pn_transcript4403/f2p0/3800	3803	81	0	XP_001751723.1	predicted protein [Physcomitrella patens]	85.269	0	XM_001751671.1	Physcomitrella patens subsp. patens predicted protein (PHYPADRAFT_111318) mRNA, partial cds	-	-	-	-	-	49	4.4e-244	sp|Q0WVX5|SSY4_ARATH	Probable starch synthase 4, chloroplastic/amyloplastic OS=Arabidopsis thaliana GN=SS4 PE=2 SV=1	PF09787:Golgin subfamily A member 5;PF15898:cGMP-dependent protein kinase interacting domain;PF04508:Viral A-type inclusion protein repeat ;PF05478:Prominin;PF04799:fzo-like conserved region;PF02183:Homeobox associated leucine zipper;PF09382:RQC domain;PF07926:TPR/MLP1/MLP2-like protein	GO:0006281//GO:0006260//GO:0007030//GO:0008053//GO:0016032//GO:0006606//GO:0006355	DNA repair//DNA replication//Golgi organization//mitochondrial fusion//viral process//protein import into nucleus//regulation of transcription, DNA-templated	GO:0005741//GO:0016021	mitochondrial outer membrane//integral component of membrane	GO:0003700//GO:0043140//GO:0019901//GO:0043565//GO:0003924	transcription factor activity, sequence-specific DNA binding//ATP-dependent 3'-5' DNA helicase activity//protein kinase binding//sequence-specific DNA binding//GTPase activity	--	--
transcript_HQ_TX_pn_transcript2153/f2p0/4276	4274	87.3	0	XP_001768627.1	predicted protein [Physcomitrella patens]	85.246	0	XM_001768575.1	Physcomitrella patens subsp. patens predicted protein (PHYPADRAFT_187320) mRNA, complete cds	K11838	USP7, UBP15	ubiquitin carboxyl-terminal hydrolase 7	3.4.19.12	ko04068; Environmental Information Processing; Signal transduction; FoxO signaling pathway | ko05203; Human Diseases; Cancers: Overview; Viral carcinogenesis | ko05168; Human Diseases; Infectious diseases: Viral; Herpes simplex infection | ko05169; Human Diseases; Infectious diseases: Viral; Epstein-Barr virus infection	73.2	0	sp|Q9FPT1|UBP12_ARATH	Ubiquitin carboxyl-terminal hydrolase 12 OS=Arabidopsis thaliana GN=UBP12 PE=2 SV=2	PF00788:Ras association (RalGDS/AF-6) domain;PF13742:OB-fold nucleic acid binding domain;PF00917:MATH domain;PF00443:Ubiquitin carboxyl-terminal hydrolase	GO:0007165//GO:0016579	signal transduction//protein deubiquitination	--	--	GO:0036459//GO:0005515//GO:0003676	thiol-dependent ubiquitinyl hydrolase activity//protein binding//nucleic acid binding	At5g06600	Ubiquitin carboxyl-terminal hydrolase
transcript_HQ_TX_pn_transcript59852/f7p0/1611	1611	55.3	4.2e-57	XP_001776895.1	predicted protein [Physcomitrella patens]	--	--	--	--	-	-	-	-	-	--	--	--	--	PF04790:Sarcoglycan complex subunit protein	--	--	GO:0016021//GO:0016012	integral component of membrane//sarcoglycan complex	--	--	--	--
transcript_HQ_TX_pn_transcript76638/f3p0/595	595	93.2	2.3e-16	XP_001765228.1	predicted protein [Physcomitrella patens]	--	--	--	--	--	--	--	--	--	--	--	--	--	PF08015:Fungal mating-type pheromone	--	--	GO:0016020	membrane	GO:0000772	mating pheromone activity	--	--
transcript_HQ_TX_pn_transcript46272/f2p0/1956	1955	75.4	1.1e-208	XP_001770099.1	predicted protein [Physcomitrella patens]	81.447	0	XM_001770047.1	Physcomitrella patens subsp. patens predicted protein (PHYPADRAFT_215944) mRNA, complete cds	K00815	TAT	tyrosine aminotransferase	2.6.1.5	ko01230; Metabolism; Global and overview maps; Biosynthesis of amino acids | ko00270; Metabolism; Amino acid metabolism; Cysteine and methionine metabolism | ko00350; Metabolism; Amino acid metabolism; Tyrosine metabolism | ko00360; Metabolism; Amino acid metabolism; Phenylalanine metabolism | ko00400; Metabolism; Amino acid metabolism; Phenylalanine, tyrosine and tryptophan biosynthesis | ko0013…	42.5	1.5e-91	sp|Q8QZR1|ATTY_MOUSE	Tyrosine aminotransferase OS=Mus musculus GN=Tat PE=1 SV=1	PF00155:Aminotransferase class I and II	GO:0009058	biosynthetic process	--	--	GO:0030170	pyridoxal phosphate binding	Hs4507369	Tyrosine aminotransferase
transcript_HQ_TX_pn_transcript61095/f2p0/1579	1579	50.7	2.2e-82	XP_001768242.1	PsbY photosystem II polypeptide [Physcomitrella patens]	80.051	3.65e-72	XM_001777392.1	Physcomitrella patens subsp. patens predicted protein (PHYPADRAFT_8237) mRNA, partial cds	K02723	psbY	photosystem II PsbY protein	-	ko00195; Metabolism; Energy metabolism; Photosynthesis	47.6	2.6e-20	sp|P80470|PSBY_SPIOL	Photosystem II core complex proteins psbY, chloroplastic OS=Spinacia oleracea GN=PSBY PE=1 SV=2	PF06298:Photosystem II protein Y (PsbY)	GO:0015979	photosynthesis	GO:0016021//GO:0009523	integral component of membrane//photosystem II	GO:0030145	manganese ion binding	--	--
transcript_HQ_TX_pn_transcript16120/f6p0/2786	2786	83.7	0	XP_001764420.1	predicted protein [Physcomitrella patens]	83.47	0	XM_001764368.1	Physcomitrella patens subsp. patens predicted protein (PHYPADRAFT_128011) mRNA, complete cds	-	-	-	-	-	34.5	7e-114	sp|Q8GUH7|CSCLC_ARATH	CSC1-like protein HYP1 OS=Arabidopsis thaliana GN=HYP1 PE=2 SV=1	PF02714:Calcium-dependent channel, 7TM region, putative phosphate	--	--	GO:0016020	membrane	--	--	At3g54510	Uncharacterized conserved protein
transcript_HQ_TX_pn_transcript34606/f2p0/2185	2185	76.2	5.2e-42	XP_001769008.1	predicted protein [Physcomitrella patens]	--	--	--	--	-	-	-	-	-	56.2	3.9e-27	sp|Q8LFP9|ABA4_ARATH	Protein ABA DEFICIENT 4, chloroplastic OS=Arabidopsis thaliana GN=ABA4 PE=2 SV=1	--	--	--	--	--	--	--	--	--
transcript_HQ_TX_pn_transcript58391/f8p0/1632	1632	73.8	3.7e-16	XP_001762291.1	predicted protein [Physcomitrella patens]	--	--	--	--	-	-	-	-	-	--	--	--	--	PF07464:Apolipophorin-III precursor (apoLp-III);PF01442:Apolipoprotein A1/A4/E domain;PF04119:Heat shock protein 9/12	GO:0006950//GO:0006869//GO:0042157	response to stress//lipid transport//lipoprotein metabolic process	GO:0005576	extracellular region	GO:0008289	lipid binding	--	--
transcript_HQ_TX_pn_transcript40205/f44p0/2068	2068	91.4	2.9e-183	XP_001752382.1	predicted protein [Physcomitrella patens]	85.428	0	XM_001752330.1	Physcomitrella patens subsp. patens predicted protein (PHYPADRAFT_22569) mRNA, partial cds	-	-	-	-	-	34.1	1.3e-19	sp|Q9FGP9|RER1_ARATH	Protein RETICULATA-RELATED 1, chloroplastic OS=Arabidopsis thaliana GN=RER1 PE=1 SV=1	--	--	--	--	--	--	--	--	--
transcript_HQ_TX_pn_transcript62631/f6p0/1477	1477	87.8	1.1e-51	XP_001769065.1	predicted protein [Physcomitrella patens]	--	--	--	--	--	--	--	--	--	--	--	--	--	PF02771:Acyl-CoA dehydrogenase, N-terminal domain	GO:0055114//GO:0008152	oxidation-reduction process//metabolic process	--	--	GO:0050660//GO:0016627	flavin adenine dinucleotide binding//oxidoreductase activity, acting on the CH-CH group of donors	--	--
transcript_HQ_TX_pn_transcript32176/f2p0/2314	2314	62.9	3.1e-101	XP_001756885.1	predicted protein [Physcomitrella patens]	--	--	--	--	-	-	-	-	-	23.8	3.6e-31	sp|Q8LBB2|KING1_ARATH	SNF1-related protein kinase regulatory subunit gamma-1 OS=Arabidopsis thaliana GN=KING1 PE=1 SV=2	--	--	--	--	--	--	--	At3g48530	5'-AMP-activated protein kinase, gamma subunit
transcript_HQ_TX_pn_transcript45656/f6p0/1945	1950	81.3	5e-169	XP_001763438.1	predicted protein [Physcomitrella patens]	88.926	0	XM_001751971.1	Physcomitrella patens subsp. patens predicted protein (PHYPADRAFT_64436) mRNA, complete cds	K15102	SLC25A3, PHC, PIC	solute carrier family 25 (mitochondrial phosphate transporter), member 3	-	-	72.9	1.7e-135	sp|Q9FMU6|MPCP3_ARATH	Mitochondrial phosphate carrier protein 3, mitochondrial OS=Arabidopsis thaliana GN=MPT3 PE=1 SV=1	--	--	--	--	--	--	--	At5g14040	Mitochondrial phosphate carrier protein
transcript_HQ_TX_pn_transcript3040/f2p0/4053	4051	92.7	8.7e-176	XP_001752222.1	predicted protein [Physcomitrella patens]	83.719	0	XM_001752170.1	Physcomitrella patens subsp. patens predicted protein (PHYPADRAFT_31557) mRNA, partial cds	K07198	PRKAA, AMPK	5'-AMP-activated protein kinase, catalytic alpha subunit	2.7.11.11	ko04371; Environmental Information Processing; Signal transduction; Apelin signaling pathway | ko04068; Environmental Information Processing; Signal transduction; FoxO signaling pathway | ko04151; Environmental Information Processing; Signal transduction; PI3K-Akt signaling pathway | ko04152; Environmental Information Processing; Signal transduction; AMPK signaling pathway | ko04150; Environmenta…	66	7.1e-123	sp|Q38997|KIN10_ARATH	SNF1-related protein kinase catalytic subunit alpha KIN10 OS=Arabidopsis thaliana GN=KIN10 PE=1 SV=2	PF08587:Ubiquitin associated domain (UBA) ;PF06293:Lipopolysaccharide kinase (Kdo/WaaP) family;PF07714:Protein tyrosine kinase;PF00069:Protein kinase domain	GO:0006468	protein phosphorylation	GO:0016020	membrane	GO:0005524//GO:0016773//GO:0004674//GO:0004672	ATP binding//phosphotransferase activity, alcohol group as acceptor//protein serine/threonine kinase activity//protein kinase activity	At3g01090	Serine/threonine protein kinase
transcript_HQ_TX_pn_transcript60522/f2p0/1591	1592	93	2.3e-132	XP_001761156.1	predicted protein [Physcomitrella patens]	--	--	--	--	-	-	-	-	-	--	--	--	--	PF02148:Zn-finger in ubiquitin-hydrolases and other protein	--	--	--	--	GO:0008270	zinc ion binding	--	--
transcript_HQ_TX_pn_transcript56531/f2p0/1631	1631	71.9	1.4e-103	XP_001754526.1	predicted protein [Physcomitrella patens]	85.393	1.9e-15	XM_004978156.2	PREDICTED: Setaria italica maltose excess protein 1-like, chloroplastic (LOC101756167), mRNA	-	-	-	-	-	46.5	1.9e-82	sp|Q7XTQ5|MEX1_ORYSJ	Maltose excess protein 1-like, chloroplastic OS=Oryza sativa subsp. japonica GN=Os04g0602400 PE=2 SV=2	--	--	--	--	--	--	--	--	--
transcript_HQ_TX_pn_transcript21502/f2p0/2578	2577	47.3	8.6e-60	OAE25839.1	hypothetical protein AXG93_2145s1380 [Marchantia polymorpha subsp. polymorpha]	--	--	--	--	--	--	--	--	--	26	3e-10	sp|Q754J7|PRM10_ASHGO	Pheromone-regulated membrane protein 10 OS=Ashbya gossypii (strain ATCC 10895 / CBS 109.51 / FGSC 9923 / NRRL Y-1056) GN=AFR075C PE=3 SV=1	--	--	--	--	--	--	--	--	--
transcript_HQ_TX_pn_transcript2810/f2p0/4080	4071	72.5	0	ALM55660.1	protein serine/threonine kinase [Physcomitrella patens]	82.242	0	KT581394.1	Physcomitrella patens protein serine/threonine kinase (ARK) mRNA, complete cds	-	-	-	-	-	72.9	1e-113	sp|Q9FPR3|EDR1_ARATH	Serine/threonine-protein kinase EDR1 OS=Arabidopsis thaliana GN=EDR1 PE=1 SV=1	PF00989:PAS fold;PF00069:Protein kinase domain;PF07714:Protein tyrosine kinase	GO:0006355//GO:0006468	regulation of transcription, DNA-templated//protein phosphorylation	--	--	GO:0004672//GO:0005524	protein kinase activity//ATP binding	At1g73660	Tyrosine kinase specific for activated (GTP-bound) p21cdc42Hs
transcript_HQ_TX_pn_transcript33643/f6p0/2257	2257	76.3	6.1e-102	XP_001757055.1	predicted protein [Physcomitrella patens]	--	--	--	--	K20726	TMEM222	transmembrane protein 222	-	ko04016; Environmental Information Processing; Signal transduction; MAPK signaling pathway - plant	45.2	2.4e-56	sp|F4ITL6|RTE1_ARATH	Protein REVERSION-TO-ETHYLENE SENSITIVITY1 OS=Arabidopsis thaliana GN=RTE1 PE=1 SV=1	--	--	--	--	--	--	--	At2g26070	Uncharacterized conserved protein
transcript_HQ_TX_pn_transcript6943/f2p0/3472	3470	30.6	1e-15	XP_001773610.1	predicted protein [Physcomitrella patens]	--	--	--	--	--	--	--	--	--	--	--	--	--	--	--	--	--	--	--	--	--	--
transcript_HQ_TX_pn_transcript14002/f2p0/2979	2974	55.8	3.9e-64	XP_001781137.1	predicted protein [Physcomitrella patens]	75.189	8.93e-76	XM_001781085.1	Physcomitrella patens subsp. patens predicted protein (PHYPADRAFT_171507) mRNA, complete cds	-	-	-	-	-	63.6	1.7e-25	sp|F4ICF4|RBL10_ARATH	RHOMBOID-like protein 10, chloroplastic OS=Arabidopsis thaliana GN=RBL10 PE=2 SV=1	PF01694:Rhomboid family	--	--	GO:0016021	integral component of membrane	GO:0004252	serine-type endopeptidase activity	At1g25290	Rhomboid family proteins
transcript_HQ_TX_pn_transcript24903/f4p0/2410	2410	63	2e-204	XP_001767382.1	predicted protein [Physcomitrella patens]	--	--	--	--	-	-	-	-	-	29	1.1e-41	sp|Q9XI78|FUT8_ARATH	Probable fucosyltransferase 8 OS=Arabidopsis thaliana GN=FUT8 PE=2 SV=2	PF03254:Xyloglucan fucosyltransferase	GO:0042546	cell wall biogenesis	GO:0016020	membrane	GO:0008107	galactoside 2-alpha-L-fucosyltransferase activity	--	--
transcript_HQ_TX_pn_transcript15993/f8p0/2835	2835	64.3	2.6e-134	XP_001756053.1	predicted protein [Physcomitrella patens]	--	--	--	--	-	-	-	-	-	--	--	--	--	--	--	--	--	--	--	--	--	--
transcript_HQ_TX_pn_transcript49409/f3p0/1890	1890	48	5.9e-26	XP_001768430.1	predicted protein [Physcomitrella patens]	--	--	--	--	-	-	-	-	-	37.2	7.6e-19	sp|Q8L9T5|ATL2_ARATH	RING-H2 finger protein ATL2 OS=Arabidopsis thaliana GN=ATL2 PE=2 SV=2	PF12906:RING-variant domain;PF17123:RING-like zinc finger;PF00097:Zinc finger, C3HC4 type (RING finger);PF12678:RING-H2 zinc finger domain;PF13639:Ring finger domain;PF12861:Anaphase-promoting complex subunit 11 RING-H2 finger;PF17122:Zinc-finger;PF14634:zinc-RING finger domain	--	--	GO:0005680	anaphase-promoting complex	GO:0008270//GO:0004842//GO:0046872//GO:0005515	zinc ion binding//ubiquitin-protein transferase activity//metal ion binding//protein binding	At3g16720	FOG: Predicted E3 ubiquitin ligase
transcript_LQ_TX_pn_transcript24431/f2p0/2496	2479	86.2	3.1e-176	XP_001754999.1	predicted protein [Physcomitrella patens]	85.706	0	XM_001754519.1	Physcomitrella patens subsp. patens predicted protein (PHYPADRAFT_115702) mRNA, complete cds	K04077	groEL, HSPD1	chaperonin GroEL	-	ko03018; Genetic Information Processing; Folding, sorting and degradation; RNA degradation | ko04212; Organismal Systems; Aging; Longevity regulating pathway - worm | ko04940; Human Diseases; Endocrine and metabolic diseases; Type I diabetes mellitus | ko05134; Human Diseases; Infectious diseases: Bacterial; Legionellosis | ko05152; Human Diseases; Infectious diseases: Bacterial; Tuberculosis	81.2	1.5e-155	sp|P21240|CPNB1_ARATH	Chaperonin 60 subunit beta 1, chloroplastic OS=Arabidopsis thaliana GN=CPN60B1 PE=1 SV=3	PF00118:TCP-1/cpn60 chaperonin family	--	--	--	--	GO:0005524	ATP binding	At1g55490	Mitochondrial chaperonin, Cpn60/Hsp60p
transcript_HQ_TX_pn_transcript49474/f2p0/1867	1869	37.3	9.4e-24	XP_009395314.1	PREDICTED: bZIP transcription factor 16 isoform X1 [Musa acuminata subsp. malaccensis]	--	--	--	--	K09060	GBF	plant G-box-binding factor	-	-	37.9	1.4e-20	sp|Q84LG2|BZP68_ARATH	bZIP transcription factor 68 OS=Arabidopsis thaliana GN=BZIP68 PE=1 SV=1	PF06005:Protein of unknown function (DUF904);PF02183:Homeobox associated leucine zipper;PF06156:Protein of unknown function (DUF972);PF03131:bZIP Maf transcription factor;PF07716:Basic region leucine zipper;PF00170:bZIP transcription factor;PF08961:Nuclear receptor-binding factor 2, autophagy regulator;PF04111:Autophagy protein Apg6	GO:0006355//GO:0043093//GO:0006914//GO:0006260//GO:0090529	regulation of transcription, DNA-templated//FtsZ-dependent cytokinesis//autophagy//DNA replication//cell septum assembly	GO:0005737//GO:0005634	cytoplasm//nucleus	GO:0003677//GO:0043565//GO:0003700	DNA binding//sequence-specific DNA binding//transcription factor activity, sequence-specific DNA binding	--	--
transcript_HQ_TX_pn_transcript76897/f3p0/536	536	95.7	8.1e-29	XP_001761034.1	predicted protein [Physcomitrella patens]	88.889	2.57e-74	XM_001764309.1	Physcomitrella patens subsp. patens predicted protein (PHYPADRAFT_211044) mRNA, complete cds	K02923	RP-L38e, RPL38	large subunit ribosomal protein L38e	-	ko03010; Genetic Information Processing; Translation; Ribosome	88.4	1.3e-27	sp|O22860|RL38_ARATH	60S ribosomal protein L38 OS=Arabidopsis thaliana GN=RPL38A PE=3 SV=1	--	--	--	--	--	--	--	At2g43460	60S ribosomal protein L38
transcript_HQ_TX_pn_transcript14623/f3p0/2943	2943	74.5	3e-234	OAE34773.1	hypothetical protein AXG93_2528s1390 [Marchantia polymorpha subsp. polymorpha]	77.217	0	XM_003523138.3	PREDICTED: Glycine max ATP-dependent zinc metalloprotease FTSH, chloroplastic (LOC100803824), mRNA	K03798	ftsH, hflB	cell division protease FtsH	3.4.24.-	-	80.7	1.3e-214	sp|Q9BAE0|FTSH_MEDSA	ATP-dependent zinc metalloprotease FTSH, chloroplastic OS=Medicago sativa GN=FTSH PE=2 SV=1	PF07724:AAA domain (Cdc48 subfamily);PF06068:TIP49 C-terminus;PF07728:AAA domain (dynein-related subfamily);PF01695:IstB-like ATP binding protein;PF00004:ATPase family associated with various cellular activities (AAA);PF05496:Holliday junction DNA helicase ruvB N-terminus;PF01434:Peptidase family M41;PF06480:FtsH Extracellular	GO:0006281//GO:0006310//GO:0006508	DNA repair//DNA recombination//proteolysis	GO:0016021	integral component of membrane	GO:0008270//GO:0005524//GO:0004222//GO:0009378//GO:0016887//GO:0003678	zinc ion binding//ATP binding//metalloendopeptidase activity//four-way junction helicase activity//ATPase activity//DNA helicase activity	At5g42270	AAA+-type ATPase containing the peptidase M41 domain
transcript_HQ_TX_pn_transcript69100/f2p0/1252	1252	76	8.6e-66	XP_001783860.1	predicted protein [Physcomitrella patens]	--	--	--	--	-	-	-	-	-	33.9	1.5e-10	sp|Q59011|IMDH_METJA	Inosine-5'-monophosphate dehydrogenase OS=Methanocaldococcus jannaschii (strain ATCC 43067 / DSM 2661 / JAL-1 / JCM 10045 / NBRC 100440) GN=guaB PE=3 SV=1	--	--	--	--	--	--	--	--	--
transcript_HQ_TX_pn_transcript74395/f3p0/804	804	82.1	1.6e-41	XP_001776888.1	predicted protein [Physcomitrella patens]	--	--	--	--	-	-	-	-	-	41.5	1.8e-17	sp|Q41906|CYT3_ARATH	Cysteine proteinase inhibitor 3 OS=Arabidopsis thaliana GN=CYS3 PE=2 SV=2	PF16845:Aspartic acid proteinase inhibitor;PF00031:Cystatin domain	--	--	--	--	GO:0004869	cysteine-type endopeptidase inhibitor activity	--	--
transcript_HQ_TX_pn_transcript50863/f7p0/1833	1836	77.9	1.6e-172	XP_001778932.1	predicted protein [Physcomitrella patens]	--	--	--	--	K09595	HM13	minor histocompatibility antigen H13	3.4.23.-	-	32.9	2.4e-33	sp|B9FJ61|SIP2_ORYSJ	Signal peptide peptidase 2 OS=Oryza sativa subsp. japonica GN=SPP2 PE=2 SV=1	PF04258:Signal peptide peptidase	--	--	GO:0016021	integral component of membrane	GO:0004190	aspartic-type endopeptidase activity	At2g03120	Uncharacterized conserved protein
transcript_HQ_TX_pn_transcript74141/f6p0/906	906	67.5	1.6e-69	XP_001758988.1	predicted protein [Physcomitrella patens]	74.88	2.79e-41	XM_001415999.1	Ostreococcus lucimarinus CCE9901 Rieske iron-sulfur protein of cytochrome b6f (PETC) mRNA, complete cds	K02636	petC	cytochrome b6-f complex iron-sulfur subunit	1.10.9.1	ko00195; Metabolism; Energy metabolism; Photosynthesis	64.9	9.1e-63	sp|Q69GY7|UCRIA_SOLTU	Cytochrome b6-f complex iron-sulfur subunit, chloroplastic OS=Solanum tuberosum GN=petC PE=2 SV=1	PF00355:Rieske [2Fe-2S] domain;PF08802:Cytochrome B6-F complex Fe-S subunit	GO:0055114	oxidation-reduction process	GO:0042651	thylakoid membrane	GO:0016491//GO:0009496//GO:0051537	oxidoreductase activity//plastoquinol--plastocyanin reductase activity//2 iron, 2 sulfur cluster binding	At4g03280	Ubiquinol cytochrome c reductase, subunit RIP1
transcript_HQ_TX_pn_transcript73818/f2p0/942	944	87.5	1.9e-20	XP_001765492.1	predicted protein [Physcomitrella patens]	--	--	--	--	-	-	-	-	-	77.6	2.3e-16	sp|Q9ZNQ7|RCI2A_ARATH	Hydrophobic protein RCI2A OS=Arabidopsis thaliana GN=RCI2A PE=2 SV=1	--	--	--	--	--	--	--	At3g05880	Stress responsive protein
transcript_HQ_TX_pn_transcript20963/f6p0/2660	2660	51.1	4.8e-114	BAL46028.1	Dof transcription factor [Physcomitrella patens]	80.978	8.5e-31	XM_016107267.1	PREDICTED: Arachis duranensis cyclic dof factor 2 (LOC107486705), mRNA	-	-	-	-	-	82	9e-26	sp|Q8LFV3|CDF3_ARATH	Cyclic dof factor 3 OS=Arabidopsis thaliana GN=CDF3 PE=1 SV=2	PF02701:Dof domain, zinc finger	GO:0006355	regulation of transcription, DNA-templated	--	--	GO:0003677	DNA binding	--	--
transcript_HQ_TX_pn_transcript74706/f2p0/850	850	85.7	2.5e-69	XP_001775244.1	predicted protein [Physcomitrella patens]	84.708	3.82e-134	XM_001783046.1	Physcomitrella patens subsp. patens predicted protein (PHYPADRAFT_152025) mRNA, partial cds	K01602	rbcS	ribulose-bisphosphate carboxylase small chain	4.1.1.39	ko01200; Metabolism; Global and overview maps; Carbon metabolism | ko00630; Metabolism; Carbohydrate metabolism; Glyoxylate and dicarboxylate metabolism | ko00710; Metabolism; Energy metabolism; Carbon fixation in photosynthetic organisms	59.6	3.4e-51	sp|P10795|RBS1A_ARATH	Ribulose bisphosphate carboxylase small chain 1A, chloroplastic OS=Arabidopsis thaliana GN=RBCS-1A PE=1 SV=2	--	--	--	--	--	--	--	--	--
transcript_HQ_TX_pn_transcript5089/f6p0/3679	3679	69.4	4.8e-189	XP_001757336.1	predicted protein [Physcomitrella patens]	77.857	0	XM_001757284.1	Physcomitrella patens subsp. patens predicted protein (PHYPADRAFT_119139) mRNA, partial cds	K01099	INPP5B_F	inositol polyphosphate 5-phosphatase INPP5B/F	3.1.3.36	ko00562; Metabolism; Carbohydrate metabolism; Inositol phosphate metabolism | ko04070; Environmental Information Processing; Signal transduction; Phosphatidylinositol signaling system	41.9	3.7e-94	sp|Q8GTS0|IP5P4_ARATH	Type I inositol polyphosphate 5-phosphatase 4 OS=Arabidopsis thaliana GN=IP5P4 PE=2 SV=1	--	--	--	--	--	--	--	At3g63240	Inositol polyphosphate 5-phosphatase and related proteins
transcript_HQ_TX_pn_transcript9228/f3p0/3295	3296	74.9	2.2e-201	XP_001784647.1	predicted protein [Physcomitrella patens]	74.834	3.82e-25	XM_006655828.2	PREDICTED: Oryza brachyantha serine/threonine-protein kinase At5g01020-like (LOC102709934), mRNA	-	-	-	-	-	46.8	2.8e-109	sp|P93050|RKF3_ARATH	Probable LRR receptor-like serine/threonine-protein kinase RKF3 OS=Arabidopsis thaliana GN=RKF3 PE=2 SV=1	PF07714:Protein tyrosine kinase;PF00069:Protein kinase domain	GO:0006468	protein phosphorylation	--	--	GO:0005524//GO:0004672	ATP binding//protein kinase activity	At2g48010	Serine/threonine protein kinase
transcript_HQ_TX_pn_transcript20682/f2p0/2663	2661	62.2	6.5e-188	XP_001762512.1	predicted protein [Physcomitrella patens]	75.657	0	XM_001785404.1	Physcomitrella patens subsp. patens predicted protein (PHYPADRAFT_173481) mRNA, partial cds	-	-	-	-	-	--	--	--	--	PF01363:FYVE zinc finger;PF00041:Fibronectin type III domain	--	--	--	--	GO:0046872//GO:0005515	metal ion binding//protein binding	--	--
transcript_HQ_TX_pn_transcript8648/f2p0/3349	3349	48.9	7.4e-112	XP_001783828.1	predicted protein [Physcomitrella patens]	--	--	--	--	-	-	-	-	-	29.6	3.1e-07	sp|Q9LFV5|FK111_ARATH	F-box/kelch-repeat protein At5g15710 OS=Arabidopsis thaliana GN=At5g15710 PE=2 SV=1	PF01344:Kelch motif;PF07646:Kelch motif	--	--	--	--	GO:0005515	protein binding	--	--
transcript_HQ_TX_pn_transcript22195/f4p0/2558	2558	75.5	1.3e-241	XP_001764895.1	ATP-binding cassette transporter, subfamily G, member 10, group WBC protein PpABCG10 [Physcomitrella patens]	77.57	0	XM_001764843.1	Physcomitrella patens subsp. patens ATP-binding cassette transporter, subfamily G, member 10, group WBC protein PpABCG10 (ppabcg10) mRNA, partial cds	K05681	ABCG2, CD338	ATP-binding cassette, subfamily G (WHITE), member 2	-	ko02010; Environmental Information Processing; Membrane transport; ABC transporters | ko04976; Organismal Systems; Digestive system; Bile secretion | ko01523; Human Diseases; Drug resistance: Antineoplastic; Antifolate resistance	38.5	1.8e-100	sp|Q9LFG8|AB20G_ARATH	ABC transporter G family member 20 OS=Arabidopsis thaliana GN=ABCG20 PE=2 SV=1	PF13304:AAA domain, putative AbiEii toxin, Type IV TA system;PF00437:Type II/IV secretion system protein;PF01061:ABC-2 type transporter;PF00005:ABC transporter	GO:0006810	transport	GO:0016020	membrane	GO:0005524//GO:0016887	ATP binding//ATPase activity	At3g53510	Transporter, ABC superfamily (Breast cancer resistance protein)
transcript_HQ_TX_pn_transcript712/f2p0/4808	4808	57.1	1.9e-310	XP_001765590.1	ATP-binding cassette transporter, subfamily G, member 24, group WBC protein PpABCG24 [Physcomitrella patens]	78.763	0	XM_001752416.1	Physcomitrella patens subsp. patens ATP-binding cassette transporter, subfamily G, member 1, group WBC protein PpABCG1 (ppabcg1) mRNA, partial cds	-	-	-	-	-	44.5	3.1e-250	sp|Q9FF46|AB28G_ARATH	ABC transporter G family member 28 OS=Arabidopsis thaliana GN=ABCG28 PE=3 SV=1	PF01637:ATPase domain predominantly from Archaea;PF03193:Protein of unknown function, DUF258;PF13304:AAA domain, putative AbiEii toxin, Type IV TA system;PF01926:50S ribosome-binding GTPase;PF00005:ABC transporter	--	--	--	--	GO:0016887//GO:0003924//GO:0005525//GO:0005524	ATPase activity//GTPase activity//GTP binding//ATP binding	At5g60740	Transporter, ABC superfamily (Breast cancer resistance protein)
transcript_HQ_TX_pn_transcript64111/f2p0/1471	1471	80	1.1e-163	XP_001769271.1	predicted protein [Physcomitrella patens]	77.559	2.3e-168	XM_001769219.1	Physcomitrella patens subsp. patens predicted protein (PHYPADRAFT_187864) mRNA, complete cds	K01051	E3.1.1.11	pectinesterase	3.1.1.11	ko00040; Metabolism; Carbohydrate metabolism; Pentose and glucuronate interconversions	49.9	8.9e-84	sp|Q8VYZ3|PME53_ARATH	Probable pectinesterase 53 OS=Arabidopsis thaliana GN=PME53 PE=2 SV=1	PF01095:Pectinesterase	GO:0042545	cell wall modification	GO:0005618	cell wall	GO:0030599	pectinesterase activity	--	--
transcript_HQ_TX_pn_transcript77325/f5p0/398	398	79.6	6.8e-33	XP_001769974.1	predicted protein [Physcomitrella patens]	88.339	1.41e-90	XM_001757998.1	Physcomitrella patens subsp. patens predicted protein (PHYPADRAFT_119898) mRNA, partial cds	K02898	RP-L26e, RPL26	large subunit ribosomal protein L26e	-	ko03010; Genetic Information Processing; Translation; Ribosome	63.2	1.7e-21	sp|P51414|RL261_ARATH	60S ribosomal protein L26-1 OS=Arabidopsis thaliana GN=RPL26A PE=2 SV=2	PF16906:Ribosomal proteins L26 eukaryotic, L24P archaeal	GO:0006412	translation	GO:0015934	large ribosomal subunit	GO:0003735	structural constituent of ribosome	At3g49910	60S ribosomal protein L26
transcript_HQ_TX_pn_transcript16573/f2p0/2846	2846	28.1	2e-09	XP_001700578.1	fasciclin-like protein [Chlamydomonas reinhardtii]	--	--	--	--	-	-	-	-	-	--	--	--	--	--	--	--	--	--	--	--	--	--
transcript_HQ_TX_pn_transcript42057/f7p0/2005	2005	78.6	1.2e-69	XP_001764190.1	predicted protein [Physcomitrella patens]	85.439	9.2e-134	XM_001766921.1	Physcomitrella patens subsp. patens predicted protein (PHYPADRAFT_17324) mRNA, partial cds	-	-	-	-	-	50.7	1.5e-28	sp|Q2V9B0|MY1R1_SOLTU	Transcription factor MYB1R1 OS=Solanum tuberosum PE=2 SV=1	--	--	--	--	--	--	--	--	--
transcript_HQ_TX_pn_transcript2602/f2p0/4136	4136	87	0	AAZ86086.1	cellulose synthase catalytic subunit [Physcomitrella patens]	80.69	0	XM_001767081.1	Physcomitrella patens subsp. patens cellulose synthase 4, glycosyltransferase family 2 (cesA4) mRNA, complete cds	K10999	CESA	cellulose synthase A	2.4.1.12	-	67.2	0	sp|A2XNT2|CESA5_ORYSI	Probable cellulose synthase A catalytic subunit 5 [UDP-forming] OS=Oryza sativa subsp. indica GN=CESA5 PE=3 SV=1	PF03552:Cellulose synthase;PF14634:zinc-RING finger domain	GO:0030244	cellulose biosynthetic process	GO:0016020	membrane	GO:0008270//GO:0005515//GO:0016760	zinc ion binding//protein binding//cellulose synthase (UDP-forming) activity	--	--
transcript_HQ_TX_pn_transcript26870/f2p0/2467	2467	75.6	1.7e-230	XP_001767931.1	predicted protein [Physcomitrella patens]	84.404	0	XM_001767879.1	Physcomitrella patens subsp. patens predicted protein (PHYPADRAFT_132735) mRNA, partial cds	-	-	-	-	-	67.6	2.2e-151	sp|Q9FKL6|CB60B_ARATH	Calmodulin-binding protein 60 B OS=Arabidopsis thaliana GN=CBP60B PE=2 SV=1	PF07887:Calmodulin binding protein-like	GO:0006950	response to stress	--	--	GO:0005516	calmodulin binding	--	--
transcript_HQ_TX_pn_transcript10562/f2p0/3190	3190	85.9	0	XP_001757585.1	predicted protein [Physcomitrella patens]	76.226	7.95e-27	XM_004954056.2	PREDICTED: Setaria italica subtilisin-like protease SBT1.7 (LOC101776660), mRNA	-	-	-	-	-	55.1	1.7e-233	sp|Q9LUM3|SBT15_ARATH	Subtilisin-like protease SBT1.5 OS=Arabidopsis thaliana GN=SBT1.5 PE=2 SV=1	PF00082:Subtilase family	GO:0006508	proteolysis	--	--	GO:0004252	serine-type endopeptidase activity	--	--
transcript_HQ_TX_pn_transcript47914/f6p0/1876	1876	90.3	8.8e-123	XP_001784121.1	predicted protein [Physcomitrella patens]	77.994	8.91e-109	XM_008367141.2	PREDICTED: Malus x domestica succinate dehydrogenase [ubiquinone] iron-sulfur subunit 2, mitochondrial-like (LOC103429000), mRNA	K00235	SDHB, SDH2	succinate dehydrogenase (ubiquinone) iron-sulfur subunit	1.3.5.1	ko01200; Metabolism; Global and overview maps; Carbon metabolism | ko00020; Metabolism; Carbohydrate metabolism; Citrate cycle (TCA cycle) | ko00190; Metabolism; Energy metabolism; Oxidative phosphorylation | ko05010; Human Diseases; Neurodegenerative diseases; Alzheimer's disease | ko05012; Human Diseases; Neurodegenerative diseases; Parkinson's disease | ko05016; Human Diseases; Neurodegenerati…	78	6.6e-108	sp|Q8LB02|SDHB2_ARATH	Succinate dehydrogenase [ubiquinone] iron-sulfur subunit 2, mitochondrial OS=Arabidopsis thaliana GN=SDH2-2 PE=1 SV=2	PF13085:2Fe-2S iron-sulfur cluster binding domain;PF00111:2Fe-2S iron-sulfur cluster binding domain	--	--	--	--	GO:0051536//GO:0009055	iron-sulfur cluster binding//electron carrier activity	At5g40650	Succinate dehydrogenase, Fe-S protein subunit
transcript_HQ_TX_pn_transcript41511/f5p0/2018	2018	96.5	1.5e-240	XP_001782393.1	predicted protein [Physcomitrella patens]	86.682	0	XM_001772282.1	Physcomitrella patens subsp. patens predicted protein (PHYPADRAFT_233066) mRNA, complete cds	K03265	ETF1, ERF1	peptide chain release factor subunit 1	-	ko03015; Genetic Information Processing; Translation; mRNA surveillance pathway	91.7	1.3e-226	sp|P35614|ERF1Z_ARATH	Eukaryotic peptide chain release factor subunit 1-3 OS=Arabidopsis thaliana GN=ERF1-3 PE=1 SV=1	--	--	--	--	--	--	--	At3g26618	Peptide chain release factor 1 (eRF1)
transcript_HQ_TX_pn_transcript11176/f3p0/3084	3084	71	2e-273	XP_012090057.1	PREDICTED: magnesium-chelatase subunit ChlD, chloroplastic [Jatropha curcas]	82.15	0	XM_001764193.1	Physcomitrella patens subsp. patens predicted protein (PHYPADRAFT_210987) mRNA, complete cds	K03404	chlD, bchD	magnesium chelatase subunit D	6.6.1.1	ko00860; Metabolism; Metabolism of cofactors and vitamins; Porphyrin and chlorophyll metabolism	68.2	9.4e-269	sp|O22437|CHLD_PEA	Magnesium-chelatase subunit ChlD, chloroplastic OS=Pisum sativum GN=CHLD PE=2 SV=1	PF07728:AAA domain (dynein-related subfamily);PF03286:Pox virus Ag35 surface protein;PF01213:Adenylate cyclase associated (CAP) N terminal;PF10152:Predicted coiled-coil domain-containing protein (DUF2360);PF00493:MCM2/3/5 family;PF00158:Sigma-54 interaction domain;PF02724:CDC45-like protein	GO:0006260//GO:0006270//GO:0006355//GO:0007010	DNA replication//DNA replication initiation//regulation of transcription, DNA-templated//cytoskeleton organization	GO:0019031//GO:0071203	viral envelope//WASH complex	GO:0016887//GO:0005524//GO:0008134//GO:0003677//GO:0003779	ATPase activity//ATP binding//transcription factor binding//DNA binding//actin binding	--	--
transcript_HQ_TX_pn_transcript28197/f8p0/2405	2405	--	--	--	--	--	--	--	--	--	--	--	--	--	--	--	--	--	--	--	--	--	--	--	--	--	--
transcript_HQ_TX_pn_transcript69224/f9p0/1238	1238	83.8	6.6e-143	XP_001781573.1	predicted protein [Physcomitrella patens]	--	--	--	--	-	-	-	-	-	51.2	1.6e-73	sp|Q9MA41|CTL1_ARATH	Chitinase-like protein 1 OS=Arabidopsis thaliana GN=CTL1 PE=1 SV=1	PF00182:Chitinase class I	GO:0016998//GO:0006032	cell wall macromolecule catabolic process//chitin catabolic process	--	--	GO:0004568	chitinase activity	At1g05850	Predicted chitinase
transcript_HQ_TX_pn_transcript43472/f2p0/2028	2028	42.5	9.1e-73	OAE25908.1	hypothetical protein AXG93_2820s1060 [Marchantia polymorpha subsp. polymorpha]	--	--	--	--	--	--	--	--	--	24.8	1.4e-07	sp|C7QJ42|LYS3O_CATAD	L-lysine 3-hydroxylase OS=Catenulispora acidiphila (strain DSM 44928 / NRRL B-24433 / NBRC 102108 / JCM 14897) GN=Caci_0231 PE=1 SV=1	PF02668:Taurine catabolism dioxygenase TauD, TfdA family	GO:0055114	oxidation-reduction process	--	--	GO:0016491	oxidoreductase activity	--	--
transcript_HQ_TX_pn_transcript70110/f4p0/1178	1178	83.5	6.8e-129	XP_001757312.1	predicted protein [Physcomitrella patens]	76.587	9.21e-112	XM_001780192.1	Physcomitrella patens subsp. patens predicted protein (PHYPADRAFT_223991) mRNA, complete cds	K10047	VTC4	inositol-phosphate phosphatase / L-galactose 1-phosphate phosphatase [EC:3.1.3.25 3.1.3.93]	3.1.3.25,3.1.3.93	ko00053; Metabolism; Carbohydrate metabolism; Ascorbate and aldarate metabolism | ko00562; Metabolism; Carbohydrate metabolism; Inositol phosphate metabolism | ko04070; Environmental Information Processing; Signal transduction; Phosphatidylinositol signaling system	67.7	1.2e-102	sp|P54928|IMP3_SOLLC	Inositol monophosphatase 3 OS=Solanum lycopersicum GN=IMP3 PE=1 SV=1	PF00459:Inositol monophosphatase family;PF02237:Biotin protein ligase C terminal domain	GO:0006464//GO:0046854	cellular protein modification process//phosphatidylinositol phosphorylation	--	--	--	--	At3g02870	Inositol monophosphatase
transcript_HQ_TX_pn_transcript3987/f5p0/3806	3806	43.3	4.5e-89	XP_002963757.1	galactosyltransferase-like protein [Selaginella moellendorffii]	--	--	--	--	-	-	-	-	-	43.2	2.4e-88	sp|F4K6F1|GT18_ARATH	Xyloglucan galactosyltransferase XLT2 OS=Arabidopsis thaliana GN=XLT2 PE=1 SV=1	--	--	--	--	--	--	--	At5g62220	Acetylglucosaminyltransferase EXT1/exostosin 1
transcript_HQ_TX_pn_transcript50842/f2p0/1855	1854	72.5	4.6e-164	XP_001754600.1	predicted protein [Physcomitrella patens]	77.947	3.06e-133	XM_001754548.1	Physcomitrella patens subsp. patens predicted protein (PHYPADRAFT_115714) mRNA, complete cds	K14209	SLC36A, PAT	solute carrier family 36 (proton-coupled amino acid transporter)	-	ko04138; Cellular Processes; Transport and catabolism; Autophagy - yeast	42.9	7.6e-80	sp|Q9SVG0|ANTL2_ARATH	Amino acid transporter ANTL2 OS=Arabidopsis thaliana GN=At4g38250 PE=1 SV=1	PF03845:Spore germination protein;PF03222:Tryptophan/tyrosine permease family	GO:0003333//GO:0009847	amino acid transmembrane transport//spore germination	GO:0016021	integral component of membrane	--	--	At4g38250	Amino acid transporters
transcript_HQ_TX_pn_transcript76740/f2p0/577	577	89.3	1.2e-06	XP_003609996.1	transmembrane protein, putative [Medicago truncatula]	97.647	4.9e-32	LT594796.1	Theobroma cacao genome assembly, chromosome: IX	-	-	-	-	-	--	--	--	--	--	--	--	--	--	--	--	--	--
transcript_HQ_TX_pn_transcript74184/f19p0/889	889	94.9	2.8e-58	XP_001783316.1	predicted protein [Physcomitrella patens]	--	--	--	--	K02990	RP-S6, MRPS6, rpsF	small subunit ribosomal protein S6	-	ko03010; Genetic Information Processing; Translation; Ribosome	56.2	1.1e-36	sp|P82403|RR6_SPIOL	30S ribosomal protein S6 alpha, chloroplastic (Fragment) OS=Spinacia oleracea GN=RPS6 PE=1 SV=2	PF01250:Ribosomal protein S6	GO:0006412	translation	GO:0005840	ribosome	GO:0019843//GO:0003735	rRNA binding//structural constituent of ribosome	--	--
transcript_HQ_TX_pn_transcript57179/f2p0/1692	1692	71.8	1.4e-87	XP_001779248.1	predicted protein [Physcomitrella patens]	--	--	--	--	-	-	-	-	-	--	--	--	--	--	--	--	--	--	--	--	At1g44960	Predicted membrane protein
transcript_HQ_TX_pn_transcript46943/f23p0/1928	1928	37.6	2.9e-68	XP_001776043.1	predicted protein [Physcomitrella patens]	--	--	--	--	-	-	-	-	-	27.8	9.1e-28	sp|O80950|JAL22_ARATH	Jacalin-related lectin 22 OS=Arabidopsis thaliana GN=JAL22 PE=1 SV=1	PF10462:Peptidase M66	--	--	--	--	GO:0004222	metalloendopeptidase activity	--	--
transcript_HQ_TX_pn_transcript23957/f34p0/2493	2493	47.3	8.3e-60	OAE25839.1	hypothetical protein AXG93_2145s1380 [Marchantia polymorpha subsp. polymorpha]	--	--	--	--	--	--	--	--	--	26	2.9e-10	sp|Q754J7|PRM10_ASHGO	Pheromone-regulated membrane protein 10 OS=Ashbya gossypii (strain ATCC 10895 / CBS 109.51 / FGSC 9923 / NRRL Y-1056) GN=AFR075C PE=3 SV=1	--	--	--	--	--	--	--	--	--
transcript_HQ_TX_pn_transcript44154/f2p0/1969	1968	70.1	3.3e-80	XP_001759475.1	predicted protein [Physcomitrella patens]	--	--	--	--	-	-	-	-	-	70.1	3.2e-81	sp|A9RZ57|CSPLD_PHYPA	CASP-like protein UU6 OS=Physcomitrella patens subsp. patens GN=PHYPADRAFT_161913 PE=2 SV=1	PF01284:Membrane-associating domain	--	--	GO:0016020	membrane	--	--	--	--
transcript_HQ_TX_pn_transcript55046/f7p0/1705	1705	88.3	3.6e-224	XP_001778130.1	predicted protein [Physcomitrella patens]	86.276	0	XM_001754805.1	Physcomitrella patens subsp. patens predicted protein (PHYPADRAFT_159836) mRNA, complete cds	K00013	hisD	histidinol dehydrogenase	1.1.1.23	ko01230; Metabolism; Global and overview maps; Biosynthesis of amino acids | ko00340; Metabolism; Amino acid metabolism; Histidine metabolism	74.1	7.9e-185	sp|Q5NAY4|HISX_ORYSJ	Histidinol dehydrogenase, chloroplastic OS=Oryza sativa subsp. japonica GN=HDH PE=2 SV=1	PF00815:Histidinol dehydrogenase	GO:0000105//GO:0055114	histidine biosynthetic process//oxidation-reduction process	--	--	GO:0004399//GO:0051287//GO:0008270	histidinol dehydrogenase activity//NAD binding//zinc ion binding	At5g63890	Histidinol dehydrogenase
transcript_HQ_TX_pn_transcript38261/f3p0/2154	2154	90	5.4e-201	XP_001770103.1	predicted protein [Physcomitrella patens]	72.178	5.42e-17	XM_006360516.2	PREDICTED: Solanum tuberosum beta-amylase-like (LOC102584563), mRNA	K01177	E3.2.1.2	beta-amylase	3.2.1.2	ko00500; Metabolism; Carbohydrate metabolism; Starch and sucrose metabolism	74.8	1.3e-163	sp|O65258|BAM2_ARATH	Beta-amylase 2, chloroplastic OS=Arabidopsis thaliana GN=BAM2 PE=1 SV=2	PF01373:Glycosyl hydrolase family 14	GO:0000272	polysaccharide catabolic process	--	--	GO:0016161	beta-amylase activity	--	--
transcript_HQ_TX_pn_transcript46502/f46p0/1931	1931	71.9	9.5e-104	XP_001785619.1	predicted protein [Physcomitrella patens]	--	--	--	--	-	-	-	-	-	38.2	1.3e-53	sp|Q9FFF6|DIOX5_ARATH	Probable 2-oxoglutarate-dependent dioxygenase At5g05600 OS=Arabidopsis thaliana GN=At5g05600 PE=2 SV=1	PF03171:2OG-Fe(II) oxygenase superfamily	GO:0055114	oxidation-reduction process	--	--	GO:0016491	oxidoreductase activity	At5g05600	Iron/ascorbate family oxidoreductases
transcript_HQ_TX_pn_transcript12058/f4p0/2963	2963	38.1	3.5e-49	XP_001765504.1	predicted protein [Physcomitrella patens]	86.014	2.04e-32	XM_001776015.1	Physcomitrella patens subsp. patens predicted protein (PHYPADRAFT_143249) mRNA, complete cds	-	-	-	-	-	66	9.1e-11	sp|Q8RWD0|COL16_ARATH	Zinc finger protein CONSTANS-LIKE 16 OS=Arabidopsis thaliana GN=COL16 PE=2 SV=2	PF01412:Putative GTPase activating protein for Arf;PF00643:B-box zinc finger	--	--	GO:0005622	intracellular	GO:0005096//GO:0008270	GTPase activator activity//zinc ion binding	At1g25440	GATA-4/5/6 transcription factors
transcript_HQ_TX_pn_transcript384/f16p0/5239	5239	86.8	0	XP_001766909.1	predicted protein [Physcomitrella patens]	83.993	0	XM_001773842.1	Physcomitrella patens subsp. patens predicted protein (PHYPADRAFT_107526) mRNA, complete cds	-	-	-	-	-	25.4	4.5e-45	sp|Q9ULE6|PALD_HUMAN	Paladin OS=Homo sapiens GN=PALD1 PE=1 SV=3	PF00782:Dual specificity phosphatase, catalytic domain;PF00102:Protein-tyrosine phosphatase	GO:0006470	protein dephosphorylation	--	--	GO:0004725//GO:0008138	protein tyrosine phosphatase activity//protein tyrosine/serine/threonine phosphatase activity	--	--
transcript_HQ_TX_pn_transcript1243/f2p0/4578	4579	67.4	1.4e-105	XP_001763731.1	predicted protein [Physcomitrella patens]	86.179	1.14e-26	XM_010553001.2	PREDICTED: Tarenaya hassleriana AP2/ERF and B3 domain-containing transcription repressor RAV2-like (LOC104821961), mRNA	K09287	RAV	RAV-like factor	-	-	49.6	5.8e-65	sp|Q9ZWM9|RAV1_ARATH	AP2/ERF and B3 domain-containing transcription factor RAV1 OS=Arabidopsis thaliana GN=RAV1 PE=1 SV=1	PF00847:AP2 domain;PF02362:B3 DNA binding domain	GO:0006355	regulation of transcription, DNA-templated	--	--	GO:0003677//GO:0003700	DNA binding//transcription factor activity, sequence-specific DNA binding	--	--
transcript_HQ_TX_pn_transcript22144/f3p0/2630	2630	87.4	1.5e-261	XP_001769724.1	predicted protein [Physcomitrella patens]	--	--	--	--	-	-	-	-	-	53.5	4.4e-150	sp|O80437|GPAT6_ARATH	Glycerol-3-phosphate 2-O-acyltransferase 6 OS=Arabidopsis thaliana GN=GPAT6 PE=1 SV=1	PF01553:Acyltransferase	GO:0008152	metabolic process	--	--	GO:0016746	transferase activity, transferring acyl groups	--	--
transcript_HQ_TX_pn_transcript38280/f2p0/2150	2150	89.8	8e-245	XP_001770485.1	predicted protein [Physcomitrella patens]	83.713	0	XM_001770433.1	Physcomitrella patens subsp. patens predicted protein (PHYPADRAFT_234202) mRNA, complete cds	-	-	-	-	-	53	9.5e-143	sp|Q9LM55|FBK8_ARATH	F-box/kelch-repeat protein At1g22040 OS=Arabidopsis thaliana GN=At1g22040 PE=2 SV=1	PF01734:Patatin-like phospholipase;PF07646:Kelch motif;PF01344:Kelch motif;PF12937:F-box-like;PF00646:F-box domain	GO:0006629	lipid metabolic process	--	--	GO:0005515	protein binding	At1g22040	FOG: Kelch repeat
transcript_HQ_TX_pn_transcript72795/f5p0/1022	1022	89.1	1e-104	XP_001754812.1	Rab18/RabC-family small GTPase [Physcomitrella patens]	79.271	2.92e-96	XM_001756031.1	Physcomitrella patens subsp. patens Rab18/RabC-family small GTPase (RabC14) mRNA, complete cds	K07910	RAB18	Ras-related protein Rab-18	-	-	69.3	3.2e-72	sp|O23657|RABC1_ARATH	Ras-related protein RABC1 OS=Arabidopsis thaliana GN=RABC1 PE=1 SV=1	PF00493:MCM2/3/5 family;PF01926:50S ribosome-binding GTPase;PF00071:Ras family;PF00005:ABC transporter;PF00503:G-protein alpha subunit;PF03193:Protein of unknown function, DUF258;PF08477:Ras of Complex, Roc, domain of DAPkinase;PF04670:Gtr1/RagA G protein conserved region;PF07728:AAA domain (dynein-related subfamily);PF00025:ADP-ribosylation factor family	GO:0006260//GO:0007186//GO:0007264	DNA replication//G-protein coupled receptor signaling pathway//small GTPase mediated signal transduction	--	--	GO:0005525//GO:0005524//GO:0019001//GO:0016887//GO:0031683//GO:0003677//GO:0004871//GO:0003924	GTP binding//ATP binding//guanyl nucleotide binding//ATPase activity//G-protein beta/gamma-subunit complex binding//DNA binding//signal transducer activity//GTPase activity	At1g43890	GTPase Rab18, small G protein superfamily
transcript_HQ_TX_pn_transcript73951/f4p0/925	925	69.6	5.4e-57	XP_001779258.1	plastocyanin, chloroplast precursor [Physcomitrella patens]	75.85	2.89e-31	XM_002504026.1	Micromonas sp. RCC299 chromosome 7 plastocyanin, chloroplast precursor (PETE) mRNA, complete cds; nuclear gene for chloroplast product	K02638	petE	plastocyanin	-	ko00195; Metabolism; Energy metabolism; Photosynthesis	69.6	5.3e-58	sp|Q9SXW9|PLAS_PHYPA	Plastocyanin, chloroplastic OS=Physcomitrella patens subsp. patens GN=PETE PE=2 SV=2	PF00127:Copper binding proteins, plastocyanin/azurin family	--	--	--	--	GO:0005507//GO:0009055	copper ion binding//electron carrier activity	--	--
transcript_HQ_TX_pn_transcript74614/f5p0/853	854	82.7	2.3e-86	XP_001780988.1	predicted protein [Physcomitrella patens]	86.007	0	XM_001773333.1	Physcomitrella patens subsp. patens predicted protein (PHYPADRAFT_191463) mRNA, complete cds	K02995	RP-S8e, RPS8	small subunit ribosomal protein S8e	-	ko03010; Genetic Information Processing; Translation; Ribosome	70.4	4e-76	sp|P49199|RS8_ORYSJ	40S ribosomal protein S8 OS=Oryza sativa subsp. japonica GN=RPS8 PE=2 SV=2	--	--	--	--	--	--	--	At5g20290	40S ribosomal protein S8
transcript_HQ_TX_pn_transcript18566/f4p0/2754	2753	63.5	5.8e-123	XP_001772765.1	predicted protein [Physcomitrella patens]	78.089	5.04e-63	XM_001772713.1	Physcomitrella patens subsp. patens predicted protein (PHYPADRAFT_167666) mRNA, complete cds	-	-	-	-	-	--	--	--	--	PF04504:Protein of unknown function, DUF573	GO:0006355	regulation of transcription, DNA-templated	--	--	--	--	--	--
transcript_HQ_TX_pn_transcript74018/f2p0/918	918	74.3	5.2e-44	XP_001756127.1	predicted protein [Physcomitrella patens]	--	--	--	--	K03671	trxA	thioredoxin 1	-	ko04621; Organismal Systems; Immune system; NOD-like receptor signaling pathway | ko05418; Human Diseases; Cardiovascular diseases; Fluid shear stress and atherosclerosis	61.2	2.4e-34	sp|O65049|TRXH_PICMA	Thioredoxin H-type OS=Picea mariana GN=SB09 PE=2 SV=1	PF08534:Redoxin;PF00085:Thioredoxin;PF00578:AhpC/TSA family;PF00837:Iodothyronine deiodinase;PF02966:Mitosis protein DIM1	GO:0045454//GO:0000398//GO:0055114	cell redox homeostasis//mRNA splicing, via spliceosome//oxidation-reduction process	GO:0005681	spliceosomal complex	GO:0004800//GO:0016491//GO:0016209	thyroxine 5'-deiodinase activity//oxidoreductase activity//antioxidant activity	At3g08710	Thioredoxin
transcript_HQ_TX_pn_transcript56863/f5p0/1709	1709	81.6	1.7e-133	XP_001782969.1	predicted protein [Physcomitrella patens]	76.108	7.93e-124	XM_001778038.1	Physcomitrella patens subsp. patens predicted protein (PHYPADRAFT_170107) mRNA, complete cds	K15104	SLC25A11, OGC	solute carrier family 25 (mitochondrial oxoglutarate transporter), member 11	-	-	58.3	4.5e-95	sp|Q9SJY5|PUMP5_ARATH	Mitochondrial uncoupling protein 5 OS=Arabidopsis thaliana GN=PUMP5 PE=2 SV=1	--	--	--	--	--	--	--	At2g22500	Mitochondrial oxoglutarate/malate carrier proteins
transcript_HQ_TX_pn_transcript35781/f3p0/2220	2220	85.2	2.2e-282	XP_001778143.1	predicted protein [Physcomitrella patens]	78.797	0	XM_001778091.1	Physcomitrella patens subsp. patens predicted protein (PHYPADRAFT_145746) mRNA, complete cds	K01810	GPI, pgi	glucose-6-phosphate isomerase	5.3.1.9	ko01200; Metabolism; Global and overview maps; Carbon metabolism | ko00010; Metabolism; Carbohydrate metabolism; Glycolysis / Gluconeogenesis | ko00030; Metabolism; Carbohydrate metabolism; Pentose phosphate pathway | ko00500; Metabolism; Carbohydrate metabolism; Starch and sucrose metabolism | ko00520; Metabolism; Carbohydrate metabolism; Amino sugar and nucleotide sugar metabolism	73.3	1.4e-234	sp|Q9FXM5|G6PI_ARAHG	Glucose-6-phosphate isomerase, cytosolic OS=Arabidopsis halleri subsp. gemmifera GN=PGIC PE=3 SV=2	PF00342:Phosphoglucose isomerase	GO:0006096//GO:0006094	glycolytic process//gluconeogenesis	--	--	GO:0004347	glucose-6-phosphate isomerase activity	At5g42740	Glucose-6-phosphate isomerase
transcript_HQ_TX_pn_transcript41083/f3p0/2089	2089	95.7	5.1e-87	XP_001773872.1	predicted protein [Physcomitrella patens]	85.613	1.63e-121	XM_001752487.1	Physcomitrella patens subsp. patens predicted protein (PHYPADRAFT_174170) mRNA, complete cds	-	-	-	-	-	81.6	5.9e-73	sp|P37707|B2_DAUCA	B2 protein OS=Daucus carota PE=2 SV=1	PF01080:Presenilin	GO:0016485	protein processing	GO:0016021	integral component of membrane	GO:0004190	aspartic-type endopeptidase activity	--	--
transcript_HQ_TX_pn_transcript20695/f20p0/2601	2601	77	5.8e-173	XP_001777996.1	predicted protein [Physcomitrella patens]	81.848	0	XM_001777944.1	Physcomitrella patens subsp. patens predicted protein (PHYPADRAFT_195090) mRNA, complete cds	K13863	SLC7A1, ATRC1	solute carrier family 7 (cationic amino acid transporter), member 1	-	ko05206; Human Diseases; Cancers: Overview; MicroRNAs in cancer	56.4	8.3e-125	sp|Q9ASS7|CAAT2_ARATH	Cationic amino acid transporter 2, vacuolar OS=Arabidopsis thaliana GN=CAT2 PE=2 SV=1	PF13520:Amino acid permease;PF00324:Amino acid permease	GO:0003333//GO:0006810//GO:0055085	amino acid transmembrane transport//transport//transmembrane transport	GO:0016020	membrane	GO:0015171	amino acid transmembrane transporter activity	At3g03720	Amino acid transporters
transcript_HQ_TX_pn_transcript59156/f3p0/1634	1634	85.4	1.9e-44	XP_001780537.1	predicted protein [Physcomitrella patens]	--	--	--	--	-	-	-	-	-	32.7	1.9e-10	sp|Q9FEB5|DSP4_ARATH	Phosphoglucan phosphatase DSP4, chloroplastic OS=Arabidopsis thaliana GN=DSP4 PE=1 SV=1	PF02922:Carbohydrate-binding module 48 (Isoamylase N-terminal domain)	GO:0005975	carbohydrate metabolic process	--	--	GO:0004553	hydrolase activity, hydrolyzing O-glycosyl compounds	--	--
transcript_HQ_TX_pn_transcript32560/f5p0/2251	2251	94.1	1.3e-234	XP_001761878.1	predicted protein [Physcomitrella patens]	83.217	0	XM_001761826.1	Physcomitrella patens subsp. patens predicted protein (PHYPADRAFT_181719) mRNA, complete cds	-	-	-	-	-	67.4	3.1e-152	sp|Q9FKL6|CB60B_ARATH	Calmodulin-binding protein 60 B OS=Arabidopsis thaliana GN=CBP60B PE=2 SV=1	PF07887:Calmodulin binding protein-like	GO:0006950	response to stress	--	--	GO:0005516	calmodulin binding	--	--
transcript_HQ_TX_pn_transcript42338/f2p0/2057	2056	51.3	1.1e-25	CDP18252.1	unnamed protein product [Coffea canephora]	--	--	--	--	K05953	E2.5.1.43	nicotianamine synthase	2.5.1.43	-	50.4	8.5e-24	sp|Q9C7X5|NAS4_ARATH	Probable nicotianamine synthase 4 OS=Arabidopsis thaliana GN=NAS4 PE=2 SV=1	PF03059:Nicotianamine synthase protein	GO:0030418	nicotianamine biosynthetic process	--	--	GO:0030410	nicotianamine synthase activity	--	--
transcript_HQ_TX_pn_transcript15332/f9p0/2864	2865	54.9	1.1e-169	XP_006842695.2	PREDICTED: translation initiation factor eIF-2B subunit delta [Amborella trichopoda]	--	--	--	--	K03680	EIF2B4	translation initiation factor eIF-2B subunit delta	-	ko03013; Genetic Information Processing; Translation; RNA transport	47	2.5e-82	sp|P41111|EI2BD_RABIT	Translation initiation factor eIF-2B subunit delta OS=Oryctolagus cuniculus GN=EIF2B4 PE=2 SV=2	PF01008:Initiation factor 2 subunit family	GO:0044237	cellular metabolic process	--	--	--	--	At5g38640	Translation initiation factor 2B, delta subunit (eIF-2Bdelta/GCD2)
transcript_HQ_TX_pn_transcript7824/f4p0/3405	3405	82.4	0	XP_001765135.1	SNF2 family DNA-dependent ATPase [Physcomitrella patens]	--	--	--	--	K15711	SMARCA3, HLTF	SWI/SNF-related matrix-associated actin-dependent regulator of chromatin subfamily A3 [EC:3.6.4.- 2.3.2.27]	3.6.4.-,2.3.2.27	-	46.2	5.1e-215	sp|Q9FF61|SM3L1_ARATH	Putative SWI/SNF-related matrix-associated actin-dependent regulator of chromatin subfamily A member 3-like 1 OS=Arabidopsis thaliana GN=At5g05130 PE=2 SV=1	PF13639:Ring finger domain;PF12861:Anaphase-promoting complex subunit 11 RING-H2 finger;PF14634:zinc-RING finger domain;PF12678:RING-H2 zinc finger domain;PF04564:U-box domain;PF17123:RING-like zinc finger;PF00097:Zinc finger, C3HC4 type (RING finger);PF16685:zinc RING finger of MSL2;PF03854:P-11 zinc finger;PF08797:HIRAN domain;PF00176:SNF2 family N-terminal domain	GO:0016567	protein ubiquitination	GO:0005680	anaphase-promoting complex	GO:0046872//GO:0005515//GO:0016818//GO:0008270//GO:0005524//GO:0061630//GO:0004842//GO:0003723//GO:0003676	metal ion binding//protein binding//hydrolase activity, acting on acid anhydrides, in phosphorus-containing anhydrides//zinc ion binding//ATP binding//ubiquitin protein ligase activity//ubiquitin-protein transferase activity//RNA binding//nucleic acid binding	At5g05130	Helicase-like transcription factor HLTF/DNA helicase RAD5, DEAD-box superfamily
transcript_HQ_TX_pn_transcript24731/f3p0/2546	2550	77.2	1.9e-285	XP_001758248.1	predicted protein [Physcomitrella patens]	80.702	0	XM_001758196.1	Physcomitrella patens subsp. patens predicted protein (PHYPADRAFT_206073) mRNA, complete cds	-	-	-	-	-	37.5	1.2e-123	sp|Q8L844|PP413_ARATH	Pentatricopeptide repeat-containing protein At5g42310, mitochondrial OS=Arabidopsis thaliana GN=At5g42310 PE=2 SV=1	PF00515:Tetratricopeptide repeat;PF13176:Tetratricopeptide repeat;PF13181:Tetratricopeptide repeat;PF00637:Region in Clathrin and VPS	GO:0006886//GO:0016192	intracellular protein transport//vesicle-mediated transport	--	--	GO:0005515	protein binding	At5g42310	FOG: PPR repeat
transcript_HQ_TX_pn_transcript14242/f2p0/2922	2923	88.8	2.7e-203	XP_001769775.1	TFIID and SAGA complex subunit [Physcomitrella patens]	82.527	0	XM_001769723.1	Physcomitrella patens subsp. patens TFIID and SAGA complex subunit (TAFV1501) mRNA, complete cds	K03130	TAF5	transcription initiation factor TFIID subunit 5	-	ko03022; Genetic Information Processing; Transcription; Basal transcription factors | ko05168; Human Diseases; Infectious diseases: Viral; Herpes simplex infection	60.1	3.3e-130	sp|Q6S7B0|TAF5_ARATH	Transcription initiation factor TFIID subunit 5 OS=Arabidopsis thaliana GN=TAF5 PE=1 SV=1	PF00400:WD domain, G-beta repeat	--	--	--	--	GO:0005515	protein binding	At5g25150	Transcription initiation factor TFIID, subunit TAF5 (also component of histone acetyltransferase SAGA)
transcript_HQ_TX_pn_transcript63092/f3p0/1490	1490	68.9	4.6e-90	AFZ39139.1	TCHQD class glutathione S-transferase [Physcomitrella patens]	--	--	--	--	-	-	-	-	-	26.8	1.3e-18	sp|O80662|TCHQD_ARATH	Glutathione S-transferase TCHQD OS=Arabidopsis thaliana GN=TCHQD PE=2 SV=1	PF02798:Glutathione S-transferase, N-terminal domain;PF13409:Glutathione S-transferase, N-terminal domain;PF13417:Glutathione S-transferase, N-terminal domain	--	--	--	--	GO:0005515	protein binding	At1g77290	Uncharacterized conserved protein (Ganglioside-induced differentiation associated protein 1, GDAP1)
transcript_HQ_TX_pn_transcript49410/f6p0/1885	1885	89.1	1.8e-192	XP_001759438.1	predicted protein [Physcomitrella patens]	--	--	--	--	K01735	aroB	3-dehydroquinate synthase	4.2.3.4	ko01230; Metabolism; Global and overview maps; Biosynthesis of amino acids | ko00400; Metabolism; Amino acid metabolism; Phenylalanine, tyrosine and tryptophan biosynthesis	73.4	5e-164	sp|U3KRF2|DHQS_ACTCH	3-dehydroquinate synthase, chloroplastic OS=Actinidia chinensis GN=DHQS PE=1 SV=2	PF00465:Iron-containing alcohol dehydrogenase	GO:0055114	oxidation-reduction process	--	--	GO:0016491//GO:0046872	oxidoreductase activity//metal ion binding	At5g66120	Pentafunctional AROM protein
transcript_HQ_TX_pn_transcript73397/f3p0/979	979	87.7	4.8e-72	XP_001775244.1	predicted protein [Physcomitrella patens]	84.473	2.6e-146	XM_001783046.1	Physcomitrella patens subsp. patens predicted protein (PHYPADRAFT_152025) mRNA, partial cds	K01602	rbcS	ribulose-bisphosphate carboxylase small chain	4.1.1.39	ko01200; Metabolism; Global and overview maps; Carbon metabolism | ko00630; Metabolism; Carbohydrate metabolism; Glyoxylate and dicarboxylate metabolism | ko00710; Metabolism; Energy metabolism; Carbon fixation in photosynthetic organisms	60	1.7e-51	sp|Q40250|RBS_LACSA	Ribulose bisphosphate carboxylase small chain, chloroplastic OS=Lactuca sativa GN=RBCS PE=2 SV=1	--	--	--	--	--	--	--	--	--
transcript_HQ_TX_pn_transcript5605/f2p0/3638	3636	51	3.2e-121	XP_001753579.1	predicted protein [Physcomitrella patens]	--	--	--	--	-	-	-	-	-	34.8	1.8e-21	sp|O94580|YQ77_SCHPO	Ubiquitin and WLM domain-containing metalloprotease SPCC1442.07c OS=Schizosaccharomyces pombe (strain 972 / ATCC 24843) GN=SPCC1442.07c PE=1 SV=1	PF05887:Procyclic acidic repetitive protein (PARP);PF00240:Ubiquitin family	--	--	GO:0016020	membrane	GO:0005515	protein binding	At5g35690	Protein involved in sister chromatid separation and/or segregation
transcript_HQ_TX_pn_transcript19116/f3p0/2709	2709	67.2	6.3e-271	XP_001753124.1	predicted protein [Physcomitrella patens]	--	--	--	--	K17756	FAO3	long-chain-alcohol oxidase	1.1.3.20	-	38.1	4.7e-139	sp|O65709|FAO4A_ARATH	Long-chain-alcohol oxidase FAO4A OS=Arabidopsis thaliana GN=FAO4A PE=3 SV=2	PF12831:FAD dependent oxidoreductase;PF07992:Pyridine nucleotide-disulphide oxidoreductase;PF02737:3-hydroxyacyl-CoA dehydrogenase, NAD binding domain;PF01134:Glucose inhibited division protein A;PF02558:Ketopantoate reductase PanE/ApbA;PF01266:FAD dependent oxidoreductase;PF01494:FAD binding domain;PF00732:GMC oxidoreductase;PF05199:GMC oxidoreductase	GO:0055114//GO:0006631//GO:0008033	oxidation-reduction process//fatty acid metabolic process//tRNA processing	--	--	GO:0071949//GO:0050660//GO:0016491//GO:0016614//GO:0008677//GO:0003857	FAD binding//flavin adenine dinucleotide binding//oxidoreductase activity//oxidoreductase activity, acting on CH-OH group of donors//2-dehydropantoate 2-reductase activity//3-hydroxyacyl-CoA dehydrogenase activity	--	--
transcript_HQ_TX_pn_transcript10399/f2p0/3166	3166	78.7	4.7e-217	BAF34918.1	putative two-pore calcium channel, partial [Physcomitrella patens]	83.492	0	XM_001779387.1	Physcomitrella patens subsp. patens predicted protein (PHYPADRAFT_147342) mRNA, complete cds	K16900	TPC1, CCH1	two pore calcium channel protein, plant	-	-	52.5	9.7e-144	sp|Q6S5H8|TPC1_HORVU	Two pore calcium channel protein 1 OS=Hordeum vulgare GN=TPC1 PE=2 SV=1	PF01348:Type II intron maturase;PF13499:EF-hand domain pair;PF00520:Ion transport protein;PF13833:EF-hand domain pair;PF13405:EF-hand domain;PF00036:EF hand	GO:0006811//GO:0006397//GO:0055085	ion transport//mRNA processing//transmembrane transport	GO:0016020	membrane	GO:0005509//GO:0005216	calcium ion binding//ion channel activity	At4g03560	Voltage-gated Ca2+ channels, alpha1 subunits
transcript_HQ_TX_pn_transcript2040/f41p0/4176	4176	62.7	4.5e-151	BAF46897.1	chloroplast unusual positioning 1A [Physcomitrella patens]	77.837	0	AB292414.1	Physcomitrella patens CHUP1A mRNA for chloroplast unusual positioning 1A, complete cds	-	-	-	-	-	71.4	2.8e-98	sp|Q9LI74|CHUP1_ARATH	Protein CHUP1, chloroplastic OS=Arabidopsis thaliana GN=CHUP1 PE=1 SV=1	--	--	--	--	--	--	--	--	--
transcript_HQ_TX_pn_transcript60090/f3p0/1602	1599	48.7	9.6e-94	XP_001775976.1	predicted protein [Physcomitrella patens]	--	--	--	--	-	-	-	-	-	38.3	1.5e-68	sp|Q9LZC5|GDL73_ARATH	GDSL esterase/lipase At5g03820 OS=Arabidopsis thaliana GN=At5g03820 PE=3 SV=1	PF00657:GDSL-like Lipase/Acylhydrolase	--	--	--	--	GO:0016788	hydrolase activity, acting on ester bonds	--	--
transcript_HQ_TX_pn_transcript21220/f9p0/2641	2641	70.8	4.4e-168	XP_001754537.1	predicted protein [Physcomitrella patens]	--	--	--	--	-	-	-	-	-	40.6	3e-82	sp|O80644|ACR9_ARATH	ACT domain-containing protein ACR9 OS=Arabidopsis thaliana GN=ACR9 PE=2 SV=1	PF01842:ACT domain;PF13291:ACT domain	GO:0008152	metabolic process	--	--	GO:0016597	amino acid binding	--	--
transcript_HQ_TX_pn_transcript62605/f3p0/1534	1527	87.8	1.1e-51	XP_001769065.1	predicted protein [Physcomitrella patens]	--	--	--	--	--	--	--	--	--	--	--	--	--	PF06459:Ryanodine Receptor TM 4-6	GO:0006874	cellular calcium ion homeostasis	GO:0016021	integral component of membrane	GO:0005219	ryanodine-sensitive calcium-release channel activity	--	--
transcript_HQ_TX_pn_transcript70370/f4p0/1179	1179	85.9	1.6e-90	XP_001771262.1	predicted protein [Physcomitrella patens]	81.369	3.18e-141	XM_001753895.1	Physcomitrella patens subsp. patens predicted protein (PHYPADRAFT_35924) mRNA, partial cds	K02717	psbP	photosystem II oxygen-evolving enhancer protein 2	-	ko00195; Metabolism; Energy metabolism; Photosynthesis	70.3	4.4e-73	sp|P93566|PSBP_SOLTU	Oxygen-evolving enhancer protein 2, chloroplastic OS=Solanum tuberosum GN=PSBP PE=2 SV=1	PF01789:PsbP;PF05757:Oxygen evolving enhancer protein 3 (PsbQ)	GO:0015979	photosynthesis	GO:0019898//GO:0009654//GO:0009523	extrinsic component of membrane//photosystem II oxygen evolving complex//photosystem II	GO:0005509	calcium ion binding	--	--
transcript_HQ_TX_pn_transcript57558/f6p0/1669	1669	82	8.9e-143	XP_001759531.1	predicted protein [Physcomitrella patens]	--	--	--	--	K10251	HSD17B12, KAR, IFA38	17beta-estradiol 17-dehydrogenase / very-long-chain 3-oxoacyl-CoA reductase [EC:1.1.1.62 1.1.1.330]	1.1.1.62,1.1.1.330	ko01212; Metabolism; Global and overview maps; Fatty acid metabolism | ko00062; Metabolism; Lipid metabolism; Fatty acid elongation | ko00140; Metabolism; Lipid metabolism; Steroid hormone biosynthesis | ko01040; Metabolism; Lipid metabolism; Biosynthesis of unsaturated fatty acids	49	3.6e-81	sp|Q8L9C4|KCR1_ARATH	Very-long-chain 3-oxoacyl-CoA reductase 1 OS=Arabidopsis thaliana GN=KCR1 PE=1 SV=1	PF00817:impB/mucB/samB family;PF02558:Ketopantoate reductase PanE/ApbA;PF01370:NAD dependent epimerase/dehydratase family	GO:0055114//GO:0006281	oxidation-reduction process//DNA repair	--	--	GO:0008677//GO:0003824//GO:0050662	2-dehydropantoate 2-reductase activity//catalytic activity//coenzyme binding	--	--
transcript_HQ_TX_pn_transcript22599/f5p0/2653	2653	55.2	6.6e-116	XP_001754228.1	predicted protein [Physcomitrella patens]	--	--	--	--	K13806	DAGL	sn1-specific diacylglycerol lipase	3.1.1.-	ko04925; Organismal Systems; Endocrine system; Aldosterone synthesis and secretion | ko04723; Organismal Systems; Nervous system; Retrograde endocannabinoid signaling | ko04745; Organismal Systems; Sensory system; Phototransduction - fly	--	--	--	--	PF01764:Lipase (class 3)	GO:0006629	lipid metabolic process	--	--	--	--	At2g42450	Predicted lipase/calmodulin-binding heat-shock protein
transcript_HQ_TX_pn_transcript43408/f2p0/2032	2033	77	3.7e-199	XP_001762503.1	predicted protein [Physcomitrella patens]	--	--	--	--	-	-	-	-	-	--	--	--	--	PF03137:Organic Anion Transporter Polypeptide (OATP) family;PF07690:Major Facilitator Superfamily	GO:0006810//GO:0055085	transport//transmembrane transport	GO:0016021//GO:0016020	integral component of membrane//membrane	GO:0005215	transporter activity	At4g36790	Sugar transporter/spinster transmembrane protein
transcript_HQ_TX_pn_transcript56639/f2p0/1708	1708	67	1.7e-168	XP_001777977.1	predicted protein [Physcomitrella patens]	--	--	--	--	-	-	-	-	-	36.7	7.7e-79	sp|Q9XIQ7|FBT7_ARATH	Probable folate-biopterin transporter 7 OS=Arabidopsis thaliana GN=At1g64890 PE=2 SV=1	PF03092:BT1 family	GO:0006810	transport	GO:0016021	integral component of membrane	--	--	--	--
transcript_HQ_TX_pn_transcript35029/f2p0/2236	2236	92.6	5.8e-238	XP_001751336.1	predicted protein [Physcomitrella patens]	84.23	0	XM_001751285.1	Physcomitrella patens subsp. patens predicted protein (PHYPADRAFT_111190) mRNA, complete cds	K01689	ENO, eno	enolase	4.2.1.11	ko01200; Metabolism; Global and overview maps; Carbon metabolism | ko01230; Metabolism; Global and overview maps; Biosynthesis of amino acids | ko00010; Metabolism; Carbohydrate metabolism; Glycolysis / Gluconeogenesis | ko00680; Metabolism; Energy metabolism; Methane metabolism | ko03018; Genetic Information Processing; Folding, sorting and degradation; RNA degradation | ko04066; Environmental I…	82	4.1e-213	sp|P42895|ENO2_MAIZE	Enolase 2 OS=Zea mays GN=ENO2 PE=2 SV=1	--	--	--	--	--	--	--	At2g36530	Enolase
transcript_HQ_TX_pn_transcript28138/f2p0/2387	2387	79.4	2.8e-254	XP_001783919.1	predicted protein [Physcomitrella patens]	--	--	--	--	-	-	-	-	-	36.5	4.3e-96	sp|Q8L7Q7|PME64_ARATH	Probable pectinesterase/pectinesterase inhibitor 64 OS=Arabidopsis thaliana GN=PME64 PE=2 SV=2	PF01095:Pectinesterase;PF04043:Plant invertase/pectin methylesterase inhibitor	GO:0042545	cell wall modification	GO:0005618	cell wall	GO:0004857//GO:0030599	enzyme inhibitor activity//pectinesterase activity	--	--
transcript_HQ_TX_pn_transcript67788/f8p0/1264	1264	91.7	5.2e-135	XP_001755762.1	predicted protein [Physcomitrella patens]	86.978	0	XM_001754182.1	Physcomitrella patens subsp. patens predicted protein (PHYPADRAFT_175471) mRNA, complete cds	K08913	LHCB2	light-harvesting complex II chlorophyll a/b binding protein 2	-	ko00196; Metabolism; Energy metabolism; Photosynthesis - antenna proteins	91.3	3.3e-135	sp|P20866|CB2_PHYPA	Chlorophyll a-b binding protein, chloroplastic OS=Physcomitrella patens subsp. patens GN=PHYPADRAFT_124625 PE=3 SV=2	--	--	--	--	--	--	--	--	--
transcript_HQ_TX_pn_transcript28333/f9p0/2417	2417	75.3	8.8e-224	XP_001766672.1	predicted protein [Physcomitrella patens]	84.761	0	XM_001766742.1	Physcomitrella patens subsp. patens predicted protein (PHYPADRAFT_131260) mRNA, partial cds	-	-	-	-	-	55.1	1.1e-144	sp|Q9LF97|Y3295_ARATH	CBS domain-containing protein CBSCBSPB3 OS=Arabidopsis thaliana GN=CBSCBSPB3 PE=1 SV=1	PF00564:PB1 domain	--	--	--	--	GO:0005515	protein binding	--	--
transcript_HQ_TX_pn_transcript27155/f3p0/2433	2435	48.4	1.6e-71	XP_001751421.1	predicted protein [Physcomitrella patens]	--	--	--	--	-	-	-	-	-	--	--	--	--	PF09377:SBDS protein C-terminal domain;PF00847:AP2 domain	GO:0006355//GO:0042254	regulation of transcription, DNA-templated//ribosome biogenesis	--	--	GO:0003700	transcription factor activity, sequence-specific DNA binding	--	--
transcript_HQ_TX_pn_transcript52991/f4p0/1725	1725	83.4	2e-145	XP_001783652.1	predicted protein [Physcomitrella patens]	71.468	1.51e-36	XM_002299067.2	Populus trichocarpa hypothetical protein (POPTR_0001s04170g) mRNA, complete cds	K15104	SLC25A11, OGC	solute carrier family 25 (mitochondrial oxoglutarate transporter), member 11	-	-	70.3	4.5e-119	sp|Q9C5M0|DTC_ARATH	Mitochondrial dicarboxylate/tricarboxylate transporter DTC OS=Arabidopsis thaliana GN=DTC PE=1 SV=1	--	--	--	--	--	--	--	At5g19760	Mitochondrial oxoglutarate/malate carrier proteins
transcript_HQ_TX_pn_transcript11478/f2p0/3128	3128	92.3	5.2e-11	XP_001771877.1	predicted protein [Physcomitrella patens]	--	--	--	--	-	-	-	-	-	--	--	--	--	--	--	--	--	--	--	--	--	--
transcript_HQ_TX_pn_transcript62421/f2p0/1529	1529	36.4	1.3e-31	XP_001755311.1	predicted protein [Physcomitrella patens]	81.86	4.77e-41	XM_001755259.1	Physcomitrella patens subsp. patens predicted protein (PHYPADRAFT_68171) mRNA, complete cds	-	-	-	-	-	--	--	--	--	PF00403:Heavy-metal-associated domain	GO:0030001	metal ion transport	--	--	GO:0046872	metal ion binding	--	--
transcript_HQ_TX_pn_transcript6140/f5p0/3519	3519	93.6	0	XP_001776334.1	predicted protein [Physcomitrella patens]	87.713	0	XM_001764728.1	Physcomitrella patens subsp. patens predicted protein (PHYPADRAFT_128517) mRNA, complete cds	K10609	CUL4	cullin 4	-	ko04120; Genetic Information Processing; Folding, sorting and degradation; Ubiquitin mediated proteolysis | ko03420; Genetic Information Processing; Replication and repair; Nucleotide excision repair	77.5	0	sp|Q8LGH4|CUL4_ARATH	Cullin-4 OS=Arabidopsis thaliana GN=CUL4 PE=1 SV=1	PF07516:SecA Wing and Scaffold domain;PF00888:Cullin family	GO:0017038//GO:0006511	protein import//ubiquitin-dependent protein catabolic process	GO:0016020	membrane	GO:0031625	ubiquitin protein ligase binding	At5g46210	Cullins
transcript_HQ_TX_pn_transcript73646/f2p0/957	957	70.7	1.5e-49	XP_001761140.1	predicted protein [Physcomitrella patens]	--	--	--	--	-	-	-	-	-	28.6	2.6e-15	sp|Q41050|OEP16_PEA	Outer envelope pore protein 16, chloroplastic OS=Pisum sativum GN=OEP16 PE=1 SV=1	--	--	--	--	--	--	--	--	--
transcript_HQ_TX_pn_transcript2298/f2p0/4199	4197	81.2	0	XP_001765009.1	predicted protein [Physcomitrella patens]	85.652	0	XM_001764957.1	Physcomitrella patens subsp. patens predicted protein (PHYPADRAFT_128770) mRNA, complete cds	-	-	-	-	-	--	--	--	--	PF00149:Calcineurin-like phosphoesterase	--	--	--	--	GO:0016787	hydrolase activity	--	--
transcript_HQ_TX_pn_transcript40730/f3p0/2032	2032	87.9	1e-169	XP_001764953.1	predicted protein [Physcomitrella patens]	76.277	2.33e-30	NM_001247649.2	Solanum lycopersicum arginase 1 (ARG1), mRNA	K01476	E3.5.3.1, rocF, arg	arginase	3.5.3.1	ko01230; Metabolism; Global and overview maps; Biosynthesis of amino acids | ko00220; Metabolism; Amino acid metabolism; Arginine biosynthesis | ko00330; Metabolism; Amino acid metabolism; Arginine and proline metabolism | ko05146; Human Diseases; Infectious diseases: Parasitic; Amoebiasis	75.4	1.3e-141	sp|B8AU84|ARGI1_ORYSI	Arginase 1, mitochondrial OS=Oryza sativa subsp. indica GN=B0616E02-H0507E05.7 PE=1 SV=1	PF00491:Arginase family	--	--	--	--	GO:0046872	metal ion binding	At4g08900	Arginase family protein
transcript_HQ_TX_pn_transcript33040/f5p0/2250	2250	82.3	1.8e-279	XP_001774821.1	predicted protein [Physcomitrella patens]	81.866	0	XM_001774769.1	Physcomitrella patens subsp. patens predicted protein (PHYPADRAFT_168583) mRNA, complete cds	-	-	-	-	-	29.9	4.4e-74	sp|Q04789|ILVX_BACSU	Acetolactate synthase OS=Bacillus subtilis (strain 168) GN=alsS PE=2 SV=3	PF13292:1-deoxy-D-xylulose-5-phosphate synthase;PF02776:Thiamine pyrophosphate enzyme, N-terminal TPP binding domain;PF00384:Molybdopterin oxidoreductase;PF02775:Thiamine pyrophosphate enzyme, C-terminal TPP binding domain;PF06573:Churchill protein;PF00205:Thiamine pyrophosphate enzyme, central domain	GO:0007275//GO:0045893//GO:0016114//GO:0055114	multicellular organism development//positive regulation of transcription, DNA-templated//terpenoid biosynthetic process//oxidation-reduction process	--	--	GO:0008661//GO:0008270//GO:0016491//GO:0003824//GO:0000287//GO:0030976	1-deoxy-D-xylulose-5-phosphate synthase activity//zinc ion binding//oxidoreductase activity//catalytic activity//magnesium ion binding//thiamine pyrophosphate binding	YMR108w	Thiamine pyrophosphate-requiring enzyme
transcript_HQ_TX_pn_transcript57699/f14p0/1631	1631	86.7	2.4e-156	XP_001756557.1	predicted protein [Physcomitrella patens]	86.047	1.9e-15	XM_009351293.2	PREDICTED: Pyrus x bretschneideri probable pectinesterase 8 (LOC103941111), mRNA	K01051	E3.1.1.11	pectinesterase	3.1.1.11	ko00040; Metabolism; Carbohydrate metabolism; Pentose and glucuronate interconversions	51.4	3.3e-87	sp|Q8VYZ3|PME53_ARATH	Probable pectinesterase 53 OS=Arabidopsis thaliana GN=PME53 PE=2 SV=1	PF01095:Pectinesterase	GO:0042545	cell wall modification	GO:0005618	cell wall	GO:0030599	pectinesterase activity	--	--
transcript_HQ_TX_pn_transcript4185/f2p0/3840	3840	90.1	0	XP_001766239.1	predicted protein [Physcomitrella patens]	83.424	0	XM_001766187.1	Physcomitrella patens subsp. patens predicted protein (PHYPADRAFT_212784) mRNA, complete cds	K01595	ppc	phosphoenolpyruvate carboxylase	4.1.1.31	ko01200; Metabolism; Global and overview maps; Carbon metabolism | ko00620; Metabolism; Carbohydrate metabolism; Pyruvate metabolism | ko00710; Metabolism; Energy metabolism; Carbon fixation in photosynthetic organisms | ko00720; Metabolism; Energy metabolism; Carbon fixation pathways in prokaryotes | ko00680; Metabolism; Energy metabolism; Methane metabolism	75.5	0	sp|P51063|CAPP_PICAB	Phosphoenolpyruvate carboxylase OS=Picea abies GN=PPC PE=2 SV=1	PF00311:Phosphoenolpyruvate carboxylase;PF14010:Phosphoenolpyruvate carboxylase	GO:0015977//GO:0006099	carbon fixation//tricarboxylic acid cycle	--	--	GO:0008964	phosphoenolpyruvate carboxylase activity	--	--
transcript_HQ_TX_pn_transcript12724/f4p0/3084	3084	82.7	5.8e-172	XP_001781578.1	predicted protein [Physcomitrella patens]	--	--	--	--	-	-	-	-	-	35.5	2.9e-52	sp|Q9FFN2|GLYT3_ARATH	Probable glycosyltransferase At5g03795 OS=Arabidopsis thaliana GN=At5g03795 PE=3 SV=2	--	--	--	--	--	--	--	At4g38040	Acetylglucosaminyltransferase EXT1/exostosin 1
transcript_HQ_TX_pn_transcript60074/f2p0/1585	1585	60.8	1.1e-49	XP_001775797.1	predicted protein [Physcomitrella patens]	--	--	--	--	-	-	-	-	-	--	--	--	--	PF00403:Heavy-metal-associated domain	GO:0030001	metal ion transport	--	--	GO:0046872	metal ion binding	--	--
transcript_HQ_TX_pn_transcript70451/f3p0/1178	1178	89.7	5.2e-97	XP_001764983.1	predicted protein [Physcomitrella patens]	--	--	--	--	-	-	-	-	-	--	--	--	--	PF02104:SURF1 family	--	--	GO:0016020	membrane	--	--	--	--
transcript_HQ_TX_pn_transcript5365/f4p0/3669	3669	87.2	0	XP_001764982.1	predicted protein [Physcomitrella patens]	84.123	0	XM_001764930.1	Physcomitrella patens subsp. patens predicted protein (PHYPADRAFT_232291) mRNA, complete cds	K06972	PITRM1, PreP, CYM1	presequence protease	3.4.24.-	-	66	0	sp|Q9LJL3|PREP1_ARATH	Presequence protease 1, chloroplastic/mitochondrial OS=Arabidopsis thaliana GN=PREP1 PE=1 SV=2	PF08367:Peptidase M16C associated	GO:0006508	proteolysis	--	--	--	--	At3g19170	Metalloendoprotease HMP1 (insulinase superfamily)
transcript_HQ_TX_pn_transcript12178/f43p0/3002	3002	91.1	5.1e-165	XP_001773139.1	predicted protein [Physcomitrella patens]	80.894	0	XM_001771003.1	Physcomitrella patens subsp. patens predicted protein (PHYPADRAFT_136941) mRNA, complete cds	K01610	E4.1.1.49, pckA	phosphoenolpyruvate carboxykinase (ATP)	4.1.1.49	ko01200; Metabolism; Global and overview maps; Carbon metabolism | ko00010; Metabolism; Carbohydrate metabolism; Glycolysis / Gluconeogenesis | ko00020; Metabolism; Carbohydrate metabolism; Citrate cycle (TCA cycle) | ko00620; Metabolism; Carbohydrate metabolism; Pyruvate metabolism | ko00710; Metabolism; Energy metabolism; Carbon fixation in photosynthetic organisms	77.1	7.3e-141	sp|Q9T074|PCKA_ARATH	Phosphoenolpyruvate carboxykinase (ATP) OS=Arabidopsis thaliana GN=PCKA PE=1 SV=1	PF01293:Phosphoenolpyruvate carboxykinase	GO:0006094	gluconeogenesis	--	--	GO:0004612//GO:0005524	phosphoenolpyruvate carboxykinase (ATP) activity//ATP binding	--	--
transcript_HQ_TX_pn_transcript76637/f3p0/560	560	79.2	7.6e-22	XP_001779709.1	predicted protein [Physcomitrella patens]	--	--	--	--	-	-	-	-	-	--	--	--	--	--	--	--	--	--	--	--	--	--
transcript_HQ_TX_pn_transcript67239/f2p0/1345	1344	81	8e-102	XP_001756339.1	predicted protein [Physcomitrella patens]	--	--	--	--	-	-	-	-	-	47.4	3.8e-41	sp|B4FUS3|CNR8_MAIZE	Cell number regulator 8 OS=Zea mays GN=CNR8 PE=2 SV=1	--	--	--	--	--	--	--	--	--
transcript_LQ_TX_pn_transcript1682/f2p0/4409	4399	47.9	2.3e-262	XP_001775656.1	predicted protein [Physcomitrella patens]	89.796	5.11e-25	XM_001775604.1	Physcomitrella patens subsp. patens predicted protein (PHYPADRAFT_168953) mRNA, complete cds	-	-	-	-	-	36.1	3.3e-09	sp|O13821|VPS27_SCHPO	Vacuolar protein sorting-associated protein 27 OS=Schizosaccharomyces pombe (strain 972 / ATCC 24843) GN=sst4 PE=3 SV=1	PF01363:FYVE zinc finger;PF04023:FeoA domain	--	--	--	--	GO:0046914//GO:0046872	transition metal ion binding//metal ion binding	At1g61690	Membrane trafficking and cell signaling protein HRS, contains VHS and FYVE domains
transcript_HQ_TX_pn_transcript17327/f2p0/2817	2817	55.9	7e-140	XP_001769012.1	predicted protein [Physcomitrella patens]	72.118	6.26e-107	XM_001771799.1	Physcomitrella patens subsp. patens predicted protein (PHYPADRAFT_167320) mRNA, complete cds	--	--	--	--	--	--	--	--	--	--	--	--	--	--	--	--	--	--
transcript_HQ_TX_pn_transcript65301/f4p0/1419	1419	84.5	1.9e-138	XP_001784857.1	predicted protein [Physcomitrella patens]	--	--	--	--	K18121	GLYR	glyoxylate/succinic semialdehyde reductase [EC:1.1.1.79 1.1.1.-]	1.1.1.79,1.1.1.-	ko01200; Metabolism; Global and overview maps; Carbon metabolism | ko00630; Metabolism; Carbohydrate metabolism; Glyoxylate and dicarboxylate metabolism | ko00650; Metabolism; Carbohydrate metabolism; Butanoate metabolism	69.4	2.4e-102	sp|Q9LSV0|GLYR1_ARATH	Glyoxylate/succinic semialdehyde reductase 1 OS=Arabidopsis thaliana GN=GLYR1 PE=1 SV=1	PF02737:3-hydroxyacyl-CoA dehydrogenase, NAD binding domain;PF01210:NAD-dependent glycerol-3-phosphate dehydrogenase N-terminus;PF03446:NAD binding domain of 6-phosphogluconate dehydrogenase;PF14833:NAD-binding of NADP-dependent 3-hydroxyisobutyrate dehydrogenase;PF03435:Saccharopine dehydrogenase NADP binding domain;PF01266:FAD dependent oxidoreductase;PF02558:Ketopantoate reductase PanE/ApbA;PF…	GO:0006813//GO:0046168//GO:0055114//GO:0006631	potassium ion transport//glycerol-3-phosphate catabolic process//oxidation-reduction process//fatty acid metabolic process	--	--	GO:0003857//GO:0051287//GO:0004616//GO:0016491//GO:0016616//GO:0008677	3-hydroxyacyl-CoA dehydrogenase activity//NAD binding//phosphogluconate dehydrogenase (decarboxylating) activity//oxidoreductase activity//oxidoreductase activity, acting on the CH-OH group of donors, NAD or NADP as acceptor//2-dehydropantoate 2-reductase activity	At3g25530	Predicted dehydrogenase
transcript_HQ_TX_pn_transcript13/f2p0/7412	7412	75.9	0	XP_001770208.1	ATP-binding cassette transporter, subfamily C, member 4, group MRP protein PpABCC4 [Physcomitrella patens]	77.136	0	XM_001770156.1	Physcomitrella patens subsp. patens ATP-binding cassette transporter, subfamily C, member 4, group MRP protein PpABCC4 (ppabcc4) mRNA, complete cds	-	-	-	-	-	53.3	0	sp|Q9LZJ5|AB14C_ARATH	ABC transporter C family member 14 OS=Arabidopsis thaliana GN=ABCC14 PE=1 SV=1	PF13304:AAA domain, putative AbiEii toxin, Type IV TA system;PF00005:ABC transporter;PF01926:50S ribosome-binding GTPase;PF00664:ABC transporter transmembrane region;PF01580:FtsK/SpoIIIE family;PF03193:Protein of unknown function, DUF258;PF00437:Type II/IV secretion system protein;PF03266:NTPase	GO:0055085//GO:0006810	transmembrane transport//transport	GO:0016021	integral component of membrane	GO:0042626//GO:0003924//GO:0000166//GO:0003677//GO:0016887//GO:0098519//GO:0005525//GO:0005524	ATPase activity, coupled to transmembrane movement of substances//GTPase activity//nucleotide binding//DNA binding//ATPase activity//nucleotide phosphatase activity, acting on free nucleotides//GTP binding//ATP binding	At3g62700	Multidrug resistance-associated protein/mitoxantrone resistance protein, ABC superfamily
transcript_HQ_TX_pn_transcript15584/f2p0/2894	2894	74.9	8.8e-271	XP_001784760.1	predicted protein [Physcomitrella patens]	86.961	0	XM_001784708.1	Physcomitrella patens subsp. patens predicted protein (PHYPADRAFT_154377) mRNA, complete cds	-	-	-	-	-	41.2	1e-59	sp|Q8C8N2|SCAI_MOUSE	Protein SCAI OS=Mus musculus GN=Scai PE=1 SV=2	PF12070:Protein of unknown function (DUF3550/UPF0682)	GO:0006351	transcription, DNA-templated	--	--	GO:0003714	transcription corepressor activity	--	--
transcript_HQ_TX_pn_transcript2165/f7p0/4249	4249	58.8	2.3e-41	XP_001765058.1	predicted protein [Physcomitrella patens]	--	--	--	--	-	-	-	-	-	--	--	--	--	PF16719:SAWADEE domain	--	--	--	--	GO:0003682	chromatin binding	--	--
transcript_HQ_TX_pn_transcript63055/f4p0/1421	1421	63.9	6.6e-62	XP_001774796.1	predicted protein [Physcomitrella patens]	--	--	--	--	-	-	-	-	-	31.1	1.8e-17	sp|Q9ZVX2|AMS_ARATH	Transcription factor ABORTED MICROSPORES OS=Arabidopsis thaliana GN=AMS PE=1 SV=2	PF08702:Fibrinogen alpha/beta chain family;PF16326:ABC transporter C-terminal domain;PF00010:Helix-loop-helix DNA-binding domain	GO:0007165//GO:0030168//GO:0051258	signal transduction//platelet activation//protein polymerization	GO:0005577	fibrinogen complex	GO:0003677//GO:0030674//GO:0005102//GO:0046983	DNA binding//protein binding, bridging//receptor binding//protein dimerization activity	--	--
transcript_HQ_TX_pn_transcript67419/f12p0/1330	1330	89.7	6.6e-72	XP_001751590.1	predicted protein [Physcomitrella patens]	--	--	--	--	-	-	-	-	-	--	--	--	--	--	--	--	--	--	--	--	--	--
transcript_HQ_TX_pn_transcript28065/f16p0/2412	2412	57.9	2.1e-161	BAG12299.1	protein phosphatase 2C [Physcomitrella patens]	78.694	0	AB369256.1	Physcomitrella patens PpABI1A mRNA for protein phosphatase 2C, complete cds	K14497	PP2C	protein phosphatase 2C	3.1.3.16	ko04016; Environmental Information Processing; Signal transduction; MAPK signaling pathway - plant | ko04075; Environmental Information Processing; Signal transduction; Plant hormone signal transduction | ko04931; Human Diseases; Endocrine and metabolic diseases; Insulin resistance	45.8	8.6e-76	sp|Q0JLP9|P2C06_ORYSJ	Probable protein phosphatase 2C 6 OS=Oryza sativa subsp. japonica GN=Os01g0583100 PE=1 SV=1	PF00481:Protein phosphatase 2C	--	--	--	--	GO:0003824	catalytic activity	At1g72770	Serine/threonine protein phosphatase
transcript_HQ_TX_pn_transcript48819/f51p0/1877	1877	84	4.6e-228	XP_001752592.1	predicted protein [Physcomitrella patens]	83.659	0	XM_001752540.1	Physcomitrella patens subsp. patens predicted protein (PHYPADRAFT_109430) mRNA, complete cds	-	-	-	-	-	73.9	1.5e-192	sp|P93431|RCA_ORYSJ	Ribulose bisphosphate carboxylase/oxygenase activase, chloroplastic OS=Oryza sativa subsp. japonica GN=RCA PE=1 SV=2	PF00004:ATPase family associated with various cellular activities (AAA);PF06309:Torsin	--	--	--	--	GO:0005524	ATP binding	At2g39730	26S proteasome regulatory complex, ATPase RPT4
transcript_HQ_TX_pn_transcript73037/f2p0/1008	1008	73.1	2.8e-30	XP_001778431.1	predicted protein [Physcomitrella patens]	78.694	2.41e-42	XM_001778379.1	Physcomitrella patens subsp. patens predicted protein (PHYPADRAFT_195387) mRNA, complete cds	-	-	-	-	-	55.4	1.1e-19	sp|P31726|CYT1_MAIZE	Cystatin-1 OS=Zea mays GN=RAMDAZC7 PE=2 SV=1	PF00031:Cystatin domain;PF16845:Aspartic acid proteinase inhibitor	--	--	--	--	GO:0004869	cysteine-type endopeptidase inhibitor activity	--	--
transcript_HQ_TX_pn_transcript73365/f2p0/980	980	57.5	1.8e-58	XP_001775878.1	predicted protein [Physcomitrella patens]	--	--	--	--	-	-	-	-	-	--	--	--	--	PF00595:PDZ domain (Also known as DHR or GLGF)	--	--	--	--	GO:0005515	protein binding	--	--
transcript_HQ_TX_pn_transcript5701/f4p0/3565	3565	87.5	0	XP_001756645.1	predicted protein [Physcomitrella patens]	83.213	0	XM_001756593.1	Physcomitrella patens subsp. patens predicted protein (PHYPADRAFT_118241) mRNA, complete cds	K03696	clpC	ATP-dependent Clp protease ATP-binding subunit ClpC	-	-	81.7	0	sp|P31542|CLPAB_SOLLC	ATP-dependent Clp protease ATP-binding subunit ClpA homolog CD4B, chloroplastic OS=Solanum lycopersicum GN=CD4B PE=3 SV=1	PF00437:Type II/IV secretion system protein;PF03193:Protein of unknown function, DUF258;PF06414:Zeta toxin;PF02367:Threonylcarbamoyl adenosine biosynthesis protein TsaE;PF02151:UvrB/uvrC motif;PF07728:AAA domain (dynein-related subfamily);PF04851:Type III restriction enzyme, res subunit;PF02861:Clp amino terminal domain, pathogenicity island component;PF00005:ABC transporter;PF00158:Sigma-54 inte…	GO:0002949//GO:0006355//GO:0006310//GO:0006810//GO:0019538//GO:0006281	tRNA threonylcarbamoyladenosine modification//regulation of transcription, DNA-templated//DNA recombination//transport//protein metabolic process//DNA repair	--	--	GO:0003723//GO:0003724//GO:0016787//GO:0009378//GO:0005524//GO:0005525//GO:0003924//GO:0016301//GO:0003677//GO:0016887//GO:0008134//GO:0005515	RNA binding//RNA helicase activity//hydrolase activity//four-way junction helicase activity//ATP binding//GTP binding//GTPase activity//kinase activity//DNA binding//ATPase activity//transcription factor binding//protein binding	At5g50920	Chaperone HSP104 and related ATP-dependent Clp proteases
transcript_HQ_TX_pn_transcript19068/f2p0/2725	2719	40.4	4.3e-62	XP_001764517.1	predicted protein [Physcomitrella patens]	--	--	--	--	--	--	--	--	--	--	--	--	--	--	--	--	--	--	--	--	--	--
transcript_HQ_TX_pn_transcript70490/f4p0/1160	1160	72.6	7.7e-85	XP_001774191.1	predicted protein [Physcomitrella patens]	84.83	5.23e-139	XM_001774139.1	Physcomitrella patens subsp. patens predicted protein (PHYPADRAFT_219361) mRNA, complete cds	-	-	-	-	-	--	--	--	--	--	--	--	--	--	--	--	--	--
transcript_HQ_TX_pn_transcript57743/f3p0/1675	1675	53.8	6.1e-67	Q08632.1	RecName: Full=Short-chain type dehydrogenase/reductase	86.207	1.95e-15	XM_010909699.2	PREDICTED: Elaeis guineensis short-chain type dehydrogenase/reductase-like (LOC105034507), mRNA	K00059	fabG	3-oxoacyl-[acyl-carrier protein] reductase	1.1.1.100	ko01212; Metabolism; Global and overview maps; Fatty acid metabolism | ko00061; Metabolism; Lipid metabolism; Fatty acid biosynthesis | ko01040; Metabolism; Lipid metabolism; Biosynthesis of unsaturated fatty acids | ko00780; Metabolism; Metabolism of cofactors and vitamins; Biotin metabolism	53.8	6e-68	sp|Q08632|SDR1_PICAB	Short-chain type dehydrogenase/reductase OS=Picea abies PE=2 SV=1	PF01370:NAD dependent epimerase/dehydratase family;PF02882:Tetrahydrofolate dehydrogenase/cyclohydrolase, NAD(P)-binding domain	GO:0055114//GO:0009396	oxidation-reduction process//folic acid-containing compound biosynthetic process	--	--	GO:0004488//GO:0050662//GO:0003824	methylenetetrahydrofolate dehydrogenase (NADP+) activity//coenzyme binding//catalytic activity	At3g03980	Reductases with broad range of substrate specificities
transcript_HQ_TX_pn_transcript9065/f2p0/3255	3256	99.1	6.9e-115	XP_001765054.1	predicted protein [Physcomitrella patens]	83.578	1.09e-179	XM_001783351.1	Physcomitrella patens subsp. patens predicted protein (PHYPADRAFT_30029) mRNA, partial cds	K03255	TIF31, CLU1	protein TIF31	-	-	67.6	3.2e-110	sp|F4JKH6|TSS_ARATH	Protein TSS OS=Arabidopsis thaliana GN=TSS PE=1 SV=1	PF13176:Tetratricopeptide repeat;PF13371:Tetratricopeptide repeat;PF13181:Tetratricopeptide repeat;PF00515:Tetratricopeptide repeat;PF13374:Tetratricopeptide repeat	--	--	--	--	GO:0005515	protein binding	At4g28080	Uncharacterized protein CLU1/cluA/TIF31 involved in mitochondrial morphology/distribution, also found associated with eIF-3
transcript_HQ_TX_pn_transcript69848/f2p0/1213	1213	88	3.9e-87	XP_001761834.1	predicted protein [Physcomitrella patens]	--	--	--	--	-	-	-	-	-	--	--	--	--	PF00403:Heavy-metal-associated domain;PF06495:Fruit fly transformer protein	GO:0006397//GO:0046660//GO:0030001	mRNA processing//female sex differentiation//metal ion transport	GO:0005634	nucleus	GO:0046872	metal ion binding	--	--
transcript_HQ_TX_pn_transcript45570/f2p0/1979	1980	40.2	3e-60	XP_001757852.1	predicted protein [Physcomitrella patens]	--	--	--	--	-	-	-	-	-	26.9	3.5e-06	sp|Q6ES51|TIF6B_ORYSJ	Protein TIFY 6b OS=Oryza sativa subsp. japonica GN=TIFY6B PE=1 SV=1	--	--	--	--	--	--	--	--	--
transcript_HQ_TX_pn_transcript8001/f3p0/3357	3357	69.8	0	XP_001764719.1	predicted protein [Physcomitrella patens]	78.78	0	XM_001764667.1	Physcomitrella patens subsp. patens predicted protein (PHYPADRAFT_164547) mRNA, complete cds	-	-	-	-	-	42	4.3e-158	sp|Q0WLC6|PP349_ARATH	Pentatricopeptide repeat-containing protein MRL1, chloroplastic OS=Arabidopsis thaliana GN=MRL1 PE=1 SV=2	PF13176:Tetratricopeptide repeat;PF00958:GMP synthase C terminal domain	GO:0006164//GO:0006177	purine nucleotide biosynthetic process//GMP biosynthetic process	--	--	GO:0005524//GO:0003922//GO:0005515	ATP binding//GMP synthase (glutamine-hydrolyzing) activity//protein binding	At4g34830	FOG: PPR repeat
transcript_HQ_TX_pn_transcript19912/f8p0/2684	2684	94.5	2.1e-218	XP_001757752.1	predicted protein [Physcomitrella patens]	81.254	0	XM_001757700.1	Physcomitrella patens subsp. patens predicted protein (PHYPADRAFT_105202) mRNA, complete cds	K14512	MPK6	mitogen-activated protein kinase 6	2.7.11.24	ko04016; Environmental Information Processing; Signal transduction; MAPK signaling pathway - plant | ko04075; Environmental Information Processing; Signal transduction; Plant hormone signal transduction	60.4	9.2e-111	sp|Q336X9|MPK6_ORYSJ	Mitogen-activated protein kinase 6 OS=Oryza sativa subsp. japonica GN=MPK6 PE=2 SV=1	PF13508:Acetyltransferase (GNAT) domain;PF00069:Protein kinase domain;PF13673:Acetyltransferase (GNAT) domain;PF08445:FR47-like protein;PF07714:Protein tyrosine kinase;PF00583:Acetyltransferase (GNAT) family	GO:0006468	protein phosphorylation	--	--	GO:0016747//GO:0008080//GO:0005524//GO:0004672	transferase activity, transferring acyl groups other than amino-acyl groups//N-acetyltransferase activity//ATP binding//protein kinase activity	At4g01370	Mitogen-activated protein kinase
transcript_HQ_TX_pn_transcript9553/f2p0/3269	3269	50.9	1.2e-204	XP_001756582.1	predicted protein [Physcomitrella patens]	73.275	4.26e-124	XM_001756530.1	Physcomitrella patens subsp. patens predicted protein (PHYPADRAFT_160568) mRNA, complete cds	-	-	-	-	-	26.1	2.1e-08	sp|Q9LXU9|IRKI_ARATH	IRK-interacting protein OS=Arabidopsis thaliana GN=IRKI PE=1 SV=1	--	--	--	--	--	--	--	--	--
transcript_HQ_TX_pn_transcript3486/f12p0/3839	3839	78.1	0	XP_001766478.1	predicted protein [Physcomitrella patens]	84.935	0	XM_001756074.1	Physcomitrella patens subsp. patens predicted protein (PHYPADRAFT_69063) mRNA, complete cds	-	-	-	-	-	30	4.3e-77	sp|Q5QM84|TPC1_ORYSJ	Two pore calcium channel protein 1 OS=Oryza sativa subsp. japonica GN=TPC1 PE=1 SV=2	PF00520:Ion transport protein	GO:0006811//GO:0055085	ion transport//transmembrane transport	GO:0016020	membrane	GO:0005216	ion channel activity	At4g03560	Voltage-gated Ca2+ channels, alpha1 subunits
transcript_HQ_TX_pn_transcript43937/f4p0/2017	2017	90.4	2.4e-102	XP_001777571.1	predicted protein [Physcomitrella patens]	83.871	1.91e-165	XM_001777519.1	Physcomitrella patens subsp. patens predicted protein (PHYPADRAFT_92279) mRNA, complete cds	K00927	PGK, pgk	phosphoglycerate kinase	2.7.2.3	ko01200; Metabolism; Global and overview maps; Carbon metabolism | ko01230; Metabolism; Global and overview maps; Biosynthesis of amino acids | ko00010; Metabolism; Carbohydrate metabolism; Glycolysis / Gluconeogenesis | ko00710; Metabolism; Energy metabolism; Carbon fixation in photosynthetic organisms	73.4	5.1e-82	sp|B2ITU1|PGK_NOSP7	Phosphoglycerate kinase OS=Nostoc punctiforme (strain ATCC 29133 / PCC 73102) GN=pgk PE=3 SV=1	PF00162:Phosphoglycerate kinase	GO:0006096	glycolytic process	--	--	GO:0004618	phosphoglycerate kinase activity	At1g79550	3-phosphoglycerate kinase
transcript_HQ_TX_pn_transcript72182/f2p0/1069	1069	93.3	2e-50	XP_001758568.1	predicted protein [Physcomitrella patens]	--	--	--	--	K13628	iscA, ISCA1	iron-sulfur cluster assembly protein	-	-	68.3	5.2e-41	sp|Q8LBM4|ISAM1_ARATH	Iron-sulfur assembly protein IscA-like 1, mitochondrial OS=Arabidopsis thaliana GN=At2g16710 PE=2 SV=2	--	--	--	--	--	--	--	At2g16710	Fe-S cluster biosynthesis protein ISA1 (contains a HesB-like domain)
transcript_HQ_TX_pn_transcript49760/f5p0/1877	1877	86.1	2.8e-193	XP_001751529.1	predicted protein [Physcomitrella patens]	84.991	0	XM_001771032.1	Physcomitrella patens subsp. patens predicted protein (PHYPADRAFT_167038) mRNA, complete cds	K01784	galE, GALE	UDP-glucose 4-epimerase	5.1.3.2	ko00052; Metabolism; Carbohydrate metabolism; Galactose metabolism | ko00520; Metabolism; Carbohydrate metabolism; Amino sugar and nucleotide sugar metabolism	65.1	4.3e-131	sp|Q6ZDJ7|UGE2_ORYSJ	UDP-glucose 4-epimerase 2 OS=Oryza sativa subsp. japonica GN=UGE-2 PE=2 SV=1	PF01370:NAD dependent epimerase/dehydratase family;PF01073:3-beta hydroxysteroid dehydrogenase/isomerase family	GO:0006694//GO:0055114	steroid biosynthetic process//oxidation-reduction process	--	--	GO:0050662//GO:0003824//GO:0003854//GO:0016616	coenzyme binding//catalytic activity//3-beta-hydroxy-delta5-steroid dehydrogenase activity//oxidoreductase activity, acting on the CH-OH group of donors, NAD or NADP as acceptor	At1g12780	UDP-glucose 4-epimerase/UDP-sulfoquinovose synthase
transcript_HQ_TX_pn_transcript44810/f6p0/1963	1963	86.5	2.1e-247	XP_001766110.1	predicted protein [Physcomitrella patens]	84.901	0	XM_001780545.1	Physcomitrella patens subsp. patens predicted protein (PHYPADRAFT_148722) mRNA, complete cds	K00850	pfkA, PFK	6-phosphofructokinase 1	2.7.1.11	ko01200; Metabolism; Global and overview maps; Carbon metabolism | ko01230; Metabolism; Global and overview maps; Biosynthesis of amino acids | ko00010; Metabolism; Carbohydrate metabolism; Glycolysis / Gluconeogenesis | ko00030; Metabolism; Carbohydrate metabolism; Pentose phosphate pathway | ko00051; Metabolism; Carbohydrate metabolism; Fructose and mannose metabolism | ko00052; Metabolism; Car…	70.2	3.5e-184	sp|Q9M076|PFKA6_ARATH	ATP-dependent 6-phosphofructokinase 6 OS=Arabidopsis thaliana GN=PFK6 PE=1 SV=1	PF00365:Phosphofructokinase;PF00781:Diacylglycerol kinase catalytic domain	GO:0006096	glycolytic process	--	--	GO:0003872//GO:0016301	6-phosphofructokinase activity//kinase activity	At4g32840	Pyrophosphate-dependent phosphofructo-1-kinase
transcript_HQ_TX_pn_transcript73418/f2p0/977	977	57.9	5.4e-39	XP_001780120.1	predicted protein [Physcomitrella patens]	--	--	--	--	K02437	gcvH, GCSH	glycine cleavage system H protein	-	ko00630; Metabolism; Carbohydrate metabolism; Glyoxylate and dicarboxylate metabolism | ko00260; Metabolism; Amino acid metabolism; Glycine, serine and threonine metabolism	43.4	1.6e-28	sp|P46485|GCSH_FLATR	Glycine cleavage system H protein, mitochondrial OS=Flaveria trinervia GN=GDCSH PE=2 SV=1	--	--	--	--	--	--	--	At2g35120	Glycine cleavage system H protein (lipoate-binding)
transcript_HQ_TX_pn_transcript48458/f2p0/1908	1908	89.8	2.2e-169	XP_001775803.1	predicted protein [Physcomitrella patens]	83.871	0	XM_001775751.1	Physcomitrella patens subsp. patens predicted protein (PHYPADRAFT_142892) mRNA, complete cds	K05356	SPS, sds	all-trans-nonaprenyl-diphosphate synthase [EC:2.5.1.84 2.5.1.85]	2.5.1.84,2.5.1.85	ko00900; Metabolism; Metabolism of terpenoids and polyketides; Terpenoid backbone biosynthesis	64.5	1.9e-126	sp|Q75HZ9|SPS2_ORYSJ	Solanesyl-diphosphate synthase 2, chloroplastic OS=Oryza sativa subsp. japonica GN=SPS2 PE=1 SV=2	PF00348:Polyprenyl synthetase;PF07307:Heptaprenyl diphosphate synthase (HEPPP synthase) subunit 1	GO:0009234//GO:0008299	menaquinone biosynthetic process//isoprenoid biosynthetic process	--	--	--	--	At1g78510	Geranylgeranyl pyrophosphate synthase/Polyprenyl synthetase
transcript_HQ_TX_pn_transcript38089/f2p0/2160	2160	93.8	4e-196	XP_001782822.1	predicted protein [Physcomitrella patens]	85.528	0	XM_001763898.1	Physcomitrella patens subsp. patens predicted protein (PHYPADRAFT_106172) mRNA, complete cds	K14272	GGAT	glutamate--glyoxylate aminotransferase [EC:2.6.1.4 2.6.1.2 2.6.1.44]	2.6.1.4,2.6.1.2,2.6.1.44	ko01200; Metabolism; Global and overview maps; Carbon metabolism | ko01210; Metabolism; Global and overview maps; 2-Oxocarboxylic acid metabolism | ko01230; Metabolism; Global and overview maps; Biosynthesis of amino acids | ko00630; Metabolism; Carbohydrate metabolism; Glyoxylate and dicarboxylate metabolism | ko00710; Metabolism; Energy metabolism; Carbon fixation in photosynthetic organisms | …	75.6	7e-162	sp|Q9S7E9|GGT2_ARATH	Glutamate--glyoxylate aminotransferase 2 OS=Arabidopsis thaliana GN=GGAT2 PE=1 SV=1	PF00155:Aminotransferase class I and II	GO:0009058	biosynthetic process	--	--	GO:0030170	pyridoxal phosphate binding	At1g70580	Alanine aminotransferase
transcript_HQ_TX_pn_transcript36797/f7p0/2075	2075	76.5	2.7e-205	XP_001781010.1	predicted protein [Physcomitrella patens]	79.365	0	XM_001783493.1	Physcomitrella patens subsp. patens predicted protein (PHYPADRAFT_63513) mRNA, complete cds	-	-	-	-	-	54.7	2.3e-138	sp|P43297|RD21A_ARATH	Cysteine proteinase RD21A OS=Arabidopsis thaliana GN=RD21A PE=1 SV=1	PF00112:Papain family cysteine protease;PF03051:Peptidase C1-like family	GO:0006508	proteolysis	--	--	GO:0004197//GO:0008234	cysteine-type endopeptidase activity//cysteine-type peptidase activity	At1g47128_1	Cysteine proteinase Cathepsin L
transcript_HQ_TX_pn_transcript23405/f2p0/2523	2522	78.1	1.2e-215	XP_001752632.1	predicted protein [Physcomitrella patens]	--	--	--	--	K08869	ADCK, ABC1	aarF domain-containing kinase	-	-	28.1	1.8e-36	sp|Q5M7P6|ADCK1_XENTR	Uncharacterized aarF domain-containing protein kinase 1 OS=Xenopus tropicalis GN=adck1 PE=2 SV=1	PF00069:Protein kinase domain	GO:0006468	protein phosphorylation	--	--	GO:0005524//GO:0004672	ATP binding//protein kinase activity	At5g50330	Predicted unusual protein kinase
transcript_HQ_TX_pn_transcript75673/f4p0/718	718	--	--	--	--	--	--	--	--	--	--	--	--	--	--	--	--	--	--	--	--	--	--	--	--	--	--
transcript_HQ_TX_pn_transcript56617/f2p0/1709	1709	48.5	9.2e-18	XP_001785093.1	predicted protein [Physcomitrella patens]	--	--	--	--	--	--	--	--	--	--	--	--	--	--	--	--	--	--	--	--	--	--
transcript_HQ_TX_pn_transcript40521/f9p0/2099	2099	89.7	1.7e-252	XP_001773868.1	predicted protein [Physcomitrella patens]	81.4	0	XM_001773816.1	Physcomitrella patens subsp. patens predicted protein (PHYPADRAFT_140533) mRNA, complete cds	K00487	CYP73A	trans-cinnamate 4-monooxygenase	1.14.13.11	ko01220; Metabolism; Global and overview maps; Degradation of aromatic compounds | ko00360; Metabolism; Amino acid metabolism; Phenylalanine metabolism | ko00130; Metabolism; Metabolism of cofactors and vitamins; Ubiquinone and other terpenoid-quinone biosynthesis | ko00940; Metabolism; Biosynthesis of other secondary metabolites; Phenylpropanoid biosynthesis | ko00945; Metabolism; Biosynthesis o…	75.1	1.7e-221	sp|Q43054|TCMO_POPKI	Trans-cinnamate 4-monooxygenase OS=Populus kitakamiensis GN=CYP73A16 PE=2 SV=1	PF00067:Cytochrome P450	GO:0055114	oxidation-reduction process	--	--	GO:0016705//GO:0005506//GO:0020037	oxidoreductase activity, acting on paired donors, with incorporation or reduction of molecular oxygen//iron ion binding//heme binding	At2g30490	Cytochrome P450 CYP2 subfamily
transcript_HQ_TX_pn_transcript65698/f3p0/1412	1411	--	--	--	--	--	--	--	--	--	--	--	--	--	--	--	--	--	--	--	--	--	--	--	--	--	--
transcript_HQ_TX_pn_transcript25955/f27p0/2405	2405	57	2.7e-180	GAQ77784.1	Hypothetical protein KFL_000030600 [Klebsormidium flaccidum]	--	--	--	--	-	-	-	-	-	--	--	--	--	PF01266:FAD dependent oxidoreductase;PF00070:Pyridine nucleotide-disulphide oxidoreductase;PF07992:Pyridine nucleotide-disulphide oxidoreductase;PF02737:3-hydroxyacyl-CoA dehydrogenase, NAD binding domain;PF12831:FAD dependent oxidoreductase	GO:0006631//GO:0055114	fatty acid metabolic process//oxidation-reduction process	--	--	GO:0003857//GO:0016491	3-hydroxyacyl-CoA dehydrogenase activity//oxidoreductase activity	--	--
transcript_HQ_TX_pn_transcript45422/f2p0/1984	1984	69.1	9.5e-176	XP_001754811.1	predicted protein [Physcomitrella patens]	75.971	1.44e-171	XM_001754759.1	Physcomitrella patens subsp. patens predicted protein (PHYPADRAFT_176094) mRNA, complete cds	-	-	-	-	-	--	--	--	--	--	--	--	--	--	--	--	--	--
transcript_HQ_TX_pn_transcript3320/f3p0/3985	3985	83.4	0	XP_001769255.1	cellulose synthase 8, glycosyltransferase family 2 [Physcomitrella patens]	81.611	0	XM_001769203.1	Physcomitrella patens subsp. patens cellulose synthase 8, glycosyltransferase family 2 (cesA8) mRNA, complete cds	K10999	CESA	cellulose synthase A	2.4.1.12	-	68.6	0	sp|Q69V23|CESA3_ORYSJ	Probable cellulose synthase A catalytic subunit 3 [UDP-forming] OS=Oryza sativa subsp. japonica GN=CESA3 PE=2 SV=1	PF14634:zinc-RING finger domain;PF00628:PHD-finger;PF03552:Cellulose synthase	GO:0030244	cellulose biosynthetic process	GO:0016020	membrane	GO:0016760//GO:0005515//GO:0008270	cellulose synthase (UDP-forming) activity//protein binding//zinc ion binding	--	--
transcript_HQ_TX_pn_transcript38347/f5p0/2142	2142	75.7	9.9e-179	XP_001754426.1	predicted protein [Physcomitrella patens]	81.189	0	XM_001754374.1	Physcomitrella patens subsp. patens predicted protein (PHYPADRAFT_115320) mRNA, complete cds	-	-	-	-	-	32.7	1.2e-41	sp|Q921Y4|MFSD5_MOUSE	Molybdate-anion transporter OS=Mus musculus GN=Mfsd5 PE=2 SV=1	PF07690:Major Facilitator Superfamily;PF05631:Sugar-tranasporters, 12 TM	GO:0015689//GO:0055085	molybdate ion transport//transmembrane transport	GO:0016021	integral component of membrane	GO:0015098	molybdate ion transmembrane transporter activity	At4g27720	Predicted sugar transporter
transcript_HQ_TX_pn_transcript4846/f2p0/3736	3735	53.5	6.3e-104	XP_001752519.1	predicted protein [Physcomitrella patens]	--	--	--	--	-	-	-	-	-	31.4	8.5e-06	sp|Q8VIG2|MARF1_RAT	Meiosis arrest female protein 1 OS=Rattus norvegicus GN=Marf1 PE=1 SV=2	--	--	--	--	--	--	--	--	--
transcript_HQ_TX_pn_transcript38131/f8p0/2134	2134	69.9	7e-201	XP_001752965.1	predicted protein [Physcomitrella patens]	--	--	--	--	K15378	SLC45A1_2_4	solute carrier family 45, member 1/2/4	-	-	56.3	9.4e-159	sp|O80605|SUC3_ARATH	Sucrose transport protein SUC3 OS=Arabidopsis thaliana GN=SUC3 PE=1 SV=1	PF07690:Major Facilitator Superfamily	GO:0055085	transmembrane transport	GO:0016021	integral component of membrane	--	--	At2g02860	Sucrose transporter and related proteins
transcript_HQ_TX_pn_transcript67839/f2p0/1314	1313	47.1	2.7e-17	XP_001778223.1	predicted protein [Physcomitrella patens]	--	--	--	--	--	--	--	--	--	--	--	--	--	PF01442:Apolipoprotein A1/A4/E domain;PF07464:Apolipophorin-III precursor (apoLp-III);PF05478:Prominin;PF01080:Presenilin;PF07730:Histidine kinase	GO:0000160//GO:0016485//GO:0006869//GO:0042157	phosphorelay signal transduction system//protein processing//lipid transport//lipoprotein metabolic process	GO:0005576//GO:0016021	extracellular region//integral component of membrane	GO:0004190//GO:0046983//GO:0008289//GO:0000155	aspartic-type endopeptidase activity//protein dimerization activity//lipid binding//phosphorelay sensor kinase activity	--	--
transcript_HQ_TX_pn_transcript10440/f15p0/3194	3194	48.2	3.6e-68	OAE33254.1	hypothetical protein AXG93_1200s1160 [Marchantia polymorpha subsp. polymorpha]	--	--	--	--	-	-	-	-	-	31.2	7.7e-56	sp|Q6Z8P4|PIRL4_ORYSJ	Plant intracellular Ras-group-related LRR protein 4 OS=Oryza sativa subsp. japonica GN=IRL4 PE=2 SV=1	PF13855:Leucine rich repeat;PF13516:Leucine Rich repeat;PF00560:Leucine Rich Repeat	--	--	--	--	GO:0005515	protein binding	At4g35470	FOG: Leucine rich repeat
transcript_HQ_TX_pn_transcript7275/f2p0/3469	3470	80	2.1e-170	XP_001781687.1	predicted protein [Physcomitrella patens]	--	--	--	--	-	-	-	-	-	48.5	7.5e-97	sp|Q9FFN2|GLYT3_ARATH	Probable glycosyltransferase At5g03795 OS=Arabidopsis thaliana GN=At5g03795 PE=3 SV=2	--	--	--	--	--	--	--	At5g19670	Acetylglucosaminyltransferase EXT1/exostosin 1
transcript_HQ_TX_pn_transcript74464/f11p0/856	856	92.3	7.3e-48	XP_001763431.1	predicted protein [Physcomitrella patens]	79.646	9.52e-36	XM_012225248.1	PREDICTED: Jatropha curcas small ubiquitin-related modifier 2-like (LOC105640855), mRNA	K12160	SUMO, SMT3	small ubiquitin-related modifier	-	ko03013; Genetic Information Processing; Translation; RNA transport | ko05418; Human Diseases; Cardiovascular diseases; Fluid shear stress and atherosclerosis	81.7	1.1e-36	sp|P55852|SUMO1_ARATH	Small ubiquitin-related modifier 1 OS=Arabidopsis thaliana GN=SUMO1 PE=1 SV=2	PF00240:Ubiquitin family	--	--	--	--	GO:0005515	protein binding	At4g26840	Ubiquitin-like proteins
transcript_HQ_TX_pn_transcript20024/f2p0/2707	2708	72.8	1.1e-259	XP_001751910.1	predicted protein [Physcomitrella patens]	78.791	0	XM_001751858.1	Physcomitrella patens subsp. patens predicted protein (PHYPADRAFT_111412) mRNA, partial cds	K19327	ANO10, TMEM16K	anoctamin-10	-	-	42.7	4.9e-136	sp|Q0JJZ6|CACLC_ORYSJ	Anoctamin-like protein Os01g0706700 OS=Oryza sativa subsp. japonica GN=Os01g0706700 PE=2 SV=1	PF16178:Dimerisation domain of Ca+-activated chloride-channel, anoctamin	--	--	--	--	GO:0046983	protein dimerization activity	At1g73020	Protein required for meiotic chromosome segregation
transcript_HQ_TX_pn_transcript71695/f2p0/1102	1102	59.8	1.1e-72	XP_001777630.1	predicted protein [Physcomitrella patens]	--	--	--	--	-	-	-	-	-	47.4	7e-49	sp|Q9FN50|CPP1_ARATH	Protein CHAPERONE-LIKE PROTEIN OF POR1, chloroplastic OS=Arabidopsis thaliana GN=CPP1 PE=1 SV=1	--	--	--	--	--	--	--	--	--
transcript_HQ_TX_pn_transcript49330/f7p0/1889	1889	45.8	6.2e-84	ABU87504.1	2'-oxoalkylresorcinol synthase [Physcomitrella patens]	--	--	--	--	K00660	CHS	chalcone synthase	2.3.1.74	ko00941; Metabolism; Biosynthesis of other secondary metabolites; Flavonoid biosynthesis | ko04712; Organismal Systems; Environmental adaptation; Circadian rhythm - plant	32.6	3.7e-50	sp|Q9MBB1|CHSY_EQUAR	Chalcone synthase OS=Equisetum arvense GN=CHS PE=2 SV=1	PF08392:FAE1/Type III polyketide synthase-like protein;PF08545:3-Oxoacyl-[acyl-carrier-protein (ACP)] synthase III	GO:0006633	fatty acid biosynthetic process	GO:0016020	membrane	GO:0004315//GO:0016747	3-oxoacyl-[acyl-carrier-protein] synthase activity//transferase activity, transferring acyl groups other than amino-acyl groups	--	--
transcript_HQ_TX_pn_transcript35964/f6p0/2190	2191	75.3	4.6e-240	XP_001774260.1	predicted protein [Physcomitrella patens]	83.294	0	XM_001774208.1	Physcomitrella patens subsp. patens predicted protein (PHYPADRAFT_192148) mRNA, complete cds	K18660	ACSF3	malonyl-CoA/methylmalonyl-CoA synthetase	6.2.1.-	ko00280; Metabolism; Amino acid metabolism; Valine, leucine and isoleucine degradation	54.7	1.6e-166	sp|Q8H151|AAE13_ARATH	Malonate--CoA ligase OS=Arabidopsis thaliana GN=AAE13 PE=1 SV=1	PF00501:AMP-binding enzyme	GO:0008152	metabolic process	--	--	GO:0003824	catalytic activity	At3g16170	Acyl-CoA synthetase
transcript_HQ_TX_pn_transcript26263/f2p0/2489	2490	69.9	5.3e-115	XP_001752027.1	predicted protein [Physcomitrella patens]	82.179	0	XM_001751975.1	Physcomitrella patens subsp. patens predicted protein (PHYPADRAFT_64447) mRNA, complete cds	-	-	-	-	-	--	--	--	--	PF00769:Ezrin/radixin/moesin family;PF06009:Laminin Domain II;PF13851:Growth-arrest specific micro-tubule binding;PF09036:Bcr-Abl oncoprotein oligomerisation domain	GO:0007155//GO:0007165//GO:0006468//GO:0048870	cell adhesion//signal transduction//protein phosphorylation//cell motility	GO:0005737//GO:0019898//GO:0031514	cytoplasm//extrinsic component of membrane//motile cilium	GO:0008092//GO:0004674//GO:0005096	cytoskeletal protein binding//protein serine/threonine kinase activity//GTPase activator activity	--	--
transcript_HQ_TX_pn_transcript71139/f2p0/1138	1138	84.1	3.3e-112	XP_001757965.1	predicted protein [Physcomitrella patens]	83.167	6.49e-153	XM_001757913.1	Physcomitrella patens subsp. patens predicted protein (PHYPADRAFT_205920) mRNA, complete cds	K03386	PRDX2_4, ahpC	peroxiredoxin (alkyl hydroperoxide reductase subunit C)	1.11.1.15	ko04214; Cellular Processes; Cell growth and death; Apoptosis - fly	84.1	3.1e-100	sp|Q9C5R8|BAS1B_ARATH	2-Cys peroxiredoxin BAS1-like, chloroplastic OS=Arabidopsis thaliana GN=At5g06290 PE=2 SV=3	PF10417:C-terminal domain of 1-Cys peroxiredoxin;PF00578:AhpC/TSA family;PF08534:Redoxin	GO:0055114	oxidation-reduction process	--	--	GO:0051920//GO:0016491//GO:0016209	peroxiredoxin activity//oxidoreductase activity//antioxidant activity	At5g06290	Alkyl hydroperoxide reductase, thiol specific antioxidant and related enzymes
transcript_HQ_TX_pn_transcript75357/f5p0/762	762	54	9.7e-28	XP_001777806.1	predicted protein [Physcomitrella patens]	--	--	--	--	--	--	--	--	--	--	--	--	--	PF01442:Apolipoprotein A1/A4/E domain;PF05276:SH3 domain-binding protein 5 (SH3BP5)	GO:0006869//GO:0042157//GO:0035556	lipid transport//lipoprotein metabolic process//intracellular signal transduction	GO:0005576	extracellular region	GO:0008289	lipid binding	--	--
transcript_HQ_TX_pn_transcript44655/f13p0/1979	1979	37.6	2.5e-19	XP_001785460.1	predicted protein [Physcomitrella patens]	--	--	--	--	--	--	--	--	--	--	--	--	--	--	--	--	--	--	--	--	--	--
transcript_HQ_TX_pn_transcript47910/f2p0/1928	1928	73	3.3e-213	XP_001758245.1	predicted protein [Physcomitrella patens]	--	--	--	--	-	-	-	-	-	--	--	--	--	PF12740:Chlorophyllase enzyme;PF07859:alpha/beta hydrolase fold;PF00975:Thioesterase domain;PF01764:Lipase (class 3)	GO:0006629//GO:0015996//GO:0008152//GO:0009058	lipid metabolic process//chlorophyll catabolic process//metabolic process//biosynthetic process	--	--	GO:0047746//GO:0016787//GO:0016788	chlorophyllase activity//hydrolase activity//hydrolase activity, acting on ester bonds	--	--
transcript_HQ_TX_pn_transcript70032/f2p0/1202	1202	80.9	8.3e-50	XP_001751240.1	predicted protein [Physcomitrella patens]	76.22	8.08e-38	XM_001766051.1	Physcomitrella patens subsp. patens predicted protein (PHYPADRAFT_185246) mRNA, complete cds	-	-	-	-	-	59.6	8.5e-32	sp|Q39129|STR16_ARATH	Thiosulfate sulfurtransferase 16, chloroplastic OS=Arabidopsis thaliana GN=STR16 PE=1 SV=2	--	--	--	--	--	--	--	At5g66040	Rhodanese-related sulfurtransferase
transcript_HQ_TX_pn_transcript60785/f2p0/1586	1587	80.2	1.6e-162	XP_001769271.1	predicted protein [Physcomitrella patens]	77.461	1.15e-166	XM_001769219.1	Physcomitrella patens subsp. patens predicted protein (PHYPADRAFT_187864) mRNA, complete cds	K01051	E3.1.1.11	pectinesterase	3.1.1.11	ko00040; Metabolism; Carbohydrate metabolism; Pentose and glucuronate interconversions	49.9	9.6e-84	sp|Q8VYZ3|PME53_ARATH	Probable pectinesterase 53 OS=Arabidopsis thaliana GN=PME53 PE=2 SV=1	PF01095:Pectinesterase	GO:0042545	cell wall modification	GO:0005618	cell wall	GO:0030599	pectinesterase activity	--	--
transcript_HQ_TX_pn_transcript73627/f2p0/958	958	78.2	6.4e-45	OAE33285.1	hypothetical protein AXG93_1200s1470 [Marchantia polymorpha subsp. polymorpha]	82.007	7.99e-62	XM_001753434.1	Physcomitrella patens subsp. patens predicted protein (PHYPADRAFT_114083) mRNA, partial cds	-	-	-	-	-	70.5	4.2e-34	sp|O04616|CUT1A_ARATH	Protein CURVATURE THYLAKOID 1A, chloroplastic OS=Arabidopsis thaliana GN=CURT1A PE=1 SV=1	--	--	--	--	--	--	--	--	--
transcript_HQ_TX_pn_transcript4411/f4p0/3582	3636	84	2.4e-201	XP_001780358.1	predicted protein [Physcomitrella patens]	77.899	7.6e-152	CP012615.1	Oryza sativa Indica Group cultivar RP Bio-226 chromosome 7 sequence	K21437	-	-	-	-	34	2.8e-30	sp|Q5F259|AN13B_MOUSE	Ankyrin repeat domain-containing protein 13B OS=Mus musculus GN=Ankrd13b PE=2 SV=1	PF00023:Ankyrin repeat;PF13606:Ankyrin repeat	--	--	--	--	GO:0005515	protein binding	At3g04470	Ankyrin repeat protein
transcript_HQ_TX_pn_transcript59963/f3p0/1610	1610	44.1	2.5e-49	XP_001771334.1	predicted protein [Physcomitrella patens]	83.123	0	XM_001771282.1	Physcomitrella patens subsp. patens predicted protein (PHYPADRAFT_234439) mRNA, complete cds	-	-	-	-	-	--	--	--	--	--	--	--	--	--	--	--	--	--
transcript_HQ_TX_pn_transcript52443/f2p0/1672	1672	91.3	4.1e-31	XP_001756589.1	predicted protein [Physcomitrella patens]	84.536	1.87e-45	XM_001752356.1	Physcomitrella patens subsp. patens predicted protein (PHYPADRAFT_39293) mRNA, partial cds	-	-	-	-	-	53.2	1.4e-11	sp|P32295|ARG7_VIGRR	Indole-3-acetic acid-induced protein ARG7 OS=Vigna radiata var. radiata GN=ARG7 PE=2 SV=1	PF02519:Auxin responsive protein	GO:0009733	response to auxin	--	--	--	--	--	--
transcript_HQ_TX_pn_transcript66650/f8p0/1365	1365	--	--	--	--	--	--	--	--	--	--	--	--	--	--	--	--	--	--	--	--	--	--	--	--	--	--
transcript_HQ_TX_pn_transcript75671/f2p0/745	746	77.3	2.2e-24	XP_001754688.1	predicted protein [Physcomitrella patens]	--	--	--	--	-	-	-	-	-	--	--	--	--	PF08041:PetM family of cytochrome b6f complex subunit 7	--	--	GO:0009512	cytochrome b6f complex	--	--	--	--
transcript_HQ_TX_pn_transcript39728/f3p0/2106	2106	68.7	3.5e-184	XP_001782645.1	predicted protein [Physcomitrella patens]	78.88	3.36e-158	XM_001782593.1	Physcomitrella patens subsp. patens predicted protein (PHYPADRAFT_151423) mRNA, complete cds	-	-	-	-	-	--	--	--	--	--	--	--	--	--	--	--	--	--
transcript_HQ_TX_pn_transcript21031/f2p0/2566	2567	49.7	2.1e-34	OAE28077.1	hypothetical protein AXG93_4577s1080 [Marchantia polymorpha subsp. polymorpha]	77.473	4.8e-48	DQ889622.1	Physcomitrella patens WRKY transcription factor 3 (WRKY3) mRNA, partial cds	-	-	-	-	-	70.7	1e-26	sp|Q9C983|WRK57_ARATH	Probable WRKY transcription factor 57 OS=Arabidopsis thaliana GN=WRKY57 PE=2 SV=1	PF03106:WRKY DNA -binding domain	GO:0006355	regulation of transcription, DNA-templated	--	--	GO:0003700//GO:0043565	transcription factor activity, sequence-specific DNA binding//sequence-specific DNA binding	--	--
transcript_HQ_TX_pn_transcript3808/f11p0/3886	3886	90.5	1.6e-86	XP_001765599.1	predicted protein [Physcomitrella patens]	85.294	1.04e-155	XM_001765547.1	Physcomitrella patens subsp. patens predicted protein (PHYPADRAFT_129623) mRNA, complete cds	K06670	SCC1, MCD1, RAD21	cohesin complex subunit SCC1	-	ko04110; Cellular Processes; Cell growth and death; Cell cycle | ko04111; Cellular Processes; Cell growth and death; Cell cycle - yeast	71.3	1.9e-64	sp|Q8W1Y0|SSC14_ARATH	Sister chromatid cohesion 1 protein 4 OS=Arabidopsis thaliana GN=SYN4 PE=2 SV=1	PF04824:Conserved region of Rad21 / Rec8 like protein;PF04825:N terminus of Rad21 / Rec8 like protein	--	--	GO:0000228	nuclear chromosome	GO:0005515	protein binding	At5g16270	Sister chromatid cohesion complex Cohesin, subunit RAD21/SCC1
transcript_HQ_TX_pn_transcript76699/f2p0/580	580	65.9	5.9e-25	XP_015902615.1	PREDICTED: uncharacterized protein LOC107435503 [Ziziphus jujuba]	87.778	1.72e-51	XM_001774992.1	Physcomitrella patens subsp. patens predicted protein (PHYPADRAFT_142011) mRNA, partial cds	-	-	-	-	-	--	--	--	--	PF00684:DnaJ central domain	--	--	--	--	GO:0031072//GO:0051082	heat shock protein binding//unfolded protein binding	--	--
transcript_HQ_TX_pn_transcript51031/f2p0/1756	1756	71.4	8.8e-125	XP_001768264.1	predicted protein [Physcomitrella patens]	78.49	3.15e-73	XM_001768212.1	Physcomitrella patens subsp. patens predicted protein (PHYPADRAFT_166038) mRNA, complete cds	-	-	-	-	-	--	--	--	--	PF01007:Inward rectifier potassium channel	GO:0006813	potassium ion transport	GO:0016021	integral component of membrane	GO:0005242	inward rectifier potassium channel activity	--	--
transcript_HQ_TX_pn_transcript26047/f2p0/2494	2494	64	2e-93	XP_001767984.1	predicted protein [Physcomitrella patens]	--	--	--	--	-	-	-	-	-	65.6	4.6e-16	sp|Q9SYM2|BBX22_ARATH	B-box zinc finger protein 22 OS=Arabidopsis thaliana GN=BBX22 PE=1 SV=2	PF00643:B-box zinc finger	--	--	GO:0005622	intracellular	GO:0008270	zinc ion binding	--	--
transcript_HQ_TX_pn_transcript63281/f9p0/1486	1486	92.9	6e-191	XP_001778459.1	predicted protein [Physcomitrella patens]	83.597	0	XM_001778407.1	Physcomitrella patens subsp. patens predicted protein (PHYPADRAFT_146121) mRNA, complete cds	K04035	E1.14.13.81, acsF, chlE	magnesium-protoporphyrin IX monomethyl ester (oxidative) cyclase	1.14.13.81	ko00860; Metabolism; Metabolism of cofactors and vitamins; Porphyrin and chlorophyll metabolism	82.6	1.8e-172	sp|Q9M591|CRD1_ARATH	Magnesium-protoporphyrin IX monomethyl ester [oxidative] cyclase, chloroplastic OS=Arabidopsis thaliana GN=CRD1 PE=1 SV=2	PF02915:Rubrerythrin;PF03405:Fatty acid desaturase	GO:0006631//GO:0055114	fatty acid metabolic process//oxidation-reduction process	--	--	GO:0045300//GO:0046872//GO:0016491	acyl-[acyl-carrier-protein] desaturase activity//metal ion binding//oxidoreductase activity	--	--
transcript_HQ_TX_pn_transcript10854/f2p0/3163	3163	91.1	0	APU94843.1	leucine-rich repeat receptor-like protein kinase [Pohlia nutans]	98.448	0	KX159239.1	Pohlia nutans leucine-rich repeat receptor-like protein kinase (LRR-RLK15) mRNA, complete cds	K04733	IRAK4	interleukin-1 receptor-associated kinase 4	2.7.11.1	ko04064; Environmental Information Processing; Signal transduction; NF-kappa B signaling pathway | ko04620; Organismal Systems; Immune system; Toll-like receptor signaling pathway | ko04624; Organismal Systems; Immune system; Toll and Imd signaling pathway | ko04621; Organismal Systems; Immune system; NOD-like receptor signaling pathway | ko04722; Organismal Systems; Nervous system; Neurotrophin …	51.9	1.9e-171	sp|C0LGF4|FEI1_ARATH	LRR receptor-like serine/threonine-protein kinase FEI 1 OS=Arabidopsis thaliana GN=FEI1 PE=1 SV=1	PF00560:Leucine Rich Repeat;PF13855:Leucine rich repeat;PF00069:Protein kinase domain;PF07714:Protein tyrosine kinase	GO:0006468	protein phosphorylation	--	--	GO:0005524//GO:0004672//GO:0005515	ATP binding//protein kinase activity//protein binding	--	--
transcript_HQ_TX_pn_transcript75713/f6p0/732	732	87.6	3.3e-81	XP_001759707.1	predicted protein [Physcomitrella patens]	88.43	0	XM_001760152.1	Physcomitrella patens subsp. patens predicted protein (PHYPADRAFT_180356) mRNA, complete cds	K02868	RP-L11e, RPL11	large subunit ribosomal protein L11e	-	ko03010; Genetic Information Processing; Translation; Ribosome	85.9	5.1e-80	sp|P42795|RL111_ARATH	60S ribosomal protein L11-1 OS=Arabidopsis thaliana GN=RPL11A PE=2 SV=2	--	--	--	--	--	--	--	At3g58700	60S ribosomal protein L11
transcript_HQ_TX_pn_transcript76659/f3p0/593	593	--	--	--	--	--	--	--	--	--	--	--	--	--	--	--	--	--	--	--	--	--	--	--	--	--	--
transcript_HQ_TX_pn_transcript24218/f4p0/2527	2527	80.1	1.6e-236	XP_001772397.1	predicted protein [Physcomitrella patens]	82.496	0	XM_001772345.1	Physcomitrella patens subsp. patens predicted protein (PHYPADRAFT_217910) mRNA, complete cds	K16298	SCPL-IV	serine carboxypeptidase-like clade IV	3.4.16.-	-	61.7	1.4e-174	sp|P37891|CBP3_ORYSJ	Serine carboxypeptidase 3 OS=Oryza sativa subsp. japonica GN=CBP3 PE=2 SV=1	PF00450:Serine carboxypeptidase	GO:0006508	proteolysis	--	--	GO:0004185	serine-type carboxypeptidase activity	At3g10410	Serine carboxypeptidases (lysosomal cathepsin A)
transcript_HQ_TX_pn_transcript26516/f2p0/2472	2472	80.2	4.8e-177	XP_001771741.1	predicted protein [Physcomitrella patens]	--	--	--	--	-	-	-	-	-	45.4	5e-87	sp|Q6ZJD3|PLP2_ORYSJ	Patatin-like protein 2 OS=Oryza sativa subsp. japonica GN=PLP2 PE=3 SV=1	PF01734:Patatin-like phospholipase	GO:0006629	lipid metabolic process	--	--	--	--	At2g26560	Ca2+-independent phospholipase A2
transcript_HQ_TX_pn_transcript40296/f3p0/2107	2107	90.4	1.5e-203	XP_001783444.1	predicted protein [Physcomitrella patens]	89.405	0	XM_001783392.1	Physcomitrella patens subsp. patens predicted protein (PHYPADRAFT_98737) mRNA, complete cds	K00660	CHS	chalcone synthase	2.3.1.74	ko00941; Metabolism; Biosynthesis of other secondary metabolites; Flavonoid biosynthesis | ko04712; Organismal Systems; Environmental adaptation; Circadian rhythm - plant	62.2	2.8e-139	sp|O65872|CHSY_PINST	Chalcone synthase OS=Pinus strobus GN=CHS PE=2 SV=1	PF08392:FAE1/Type III polyketide synthase-like protein;PF08545:3-Oxoacyl-[acyl-carrier-protein (ACP)] synthase III;PF04509:CheC-like family	GO:0006633	fatty acid biosynthetic process	GO:0016020	membrane	GO:0016787//GO:0016747//GO:0004315	hydrolase activity//transferase activity, transferring acyl groups other than amino-acyl groups//3-oxoacyl-[acyl-carrier-protein] synthase activity	--	--
transcript_HQ_TX_pn_transcript24034/f9p0/2512	2512	49.4	7.8e-58	ADE77597.1	unknown [Picea sitchensis]	83.42	7.91e-41	XM_002994298.1	Selaginella moellendorffii hypothetical protein, mRNA	-	-	-	-	-	38.4	2.9e-34	sp|Q9FKP8|ZHD1_ARATH	Zinc-finger homeodomain protein 1 OS=Arabidopsis thaliana GN=ZHD1 PE=1 SV=1	PF00046:Homeobox domain	--	--	--	--	GO:0003677	DNA binding	--	--
transcript_HQ_TX_pn_transcript25374/f2p0/2521	2521	54	5e-97	XP_001773290.1	predicted protein [Physcomitrella patens]	--	--	--	--	-	-	-	-	-	--	--	--	--	PF01442:Apolipoprotein A1/A4/E domain	GO:0006869//GO:0042157	lipid transport//lipoprotein metabolic process	GO:0005576	extracellular region	GO:0008289	lipid binding	At3g62580	Uncharacterized conserved protein
transcript_HQ_TX_pn_transcript74128/f42p0/887	887	83.4	3.7e-79	XP_001752431.1	predicted protein [Physcomitrella patens]	83.5	3.24e-100	XM_008804461.2	PREDICTED: Phoenix dactylifera photosystem I reaction center subunit II, chloroplastic-like (LOC103716456), mRNA	K02692	psaD	photosystem I subunit II	-	ko00195; Metabolism; Energy metabolism; Photosynthesis	75.9	2.4e-68	sp|P32869|PSAD_CUCSA	Photosystem I reaction center subunit II, chloroplastic OS=Cucumis sativus GN=psaD PE=1 SV=1	PF02531:PsaD	GO:0015979	photosynthesis	GO:0009522//GO:0009538	photosystem I//photosystem I reaction center	--	--	--	--
transcript_HQ_TX_pn_transcript26409/f20p0/2438	2438	92.8	9e-277	XP_001754107.1	predicted protein [Physcomitrella patens]	82.494	0	XM_001754163.1	Physcomitrella patens subsp. patens predicted protein (PHYPADRAFT_159402) mRNA, complete cds	K00873	PK, pyk	pyruvate kinase	2.7.1.40	ko01200; Metabolism; Global and overview maps; Carbon metabolism | ko01230; Metabolism; Global and overview maps; Biosynthesis of amino acids | ko00010; Metabolism; Carbohydrate metabolism; Glycolysis / Gluconeogenesis | ko00620; Metabolism; Carbohydrate metabolism; Pyruvate metabolism | ko00230; Metabolism; Nucleotide metabolism; Purine metabolism | ko04922; Organismal Systems; Endocrine system;…	76.2	2.3e-230	sp|B8BM17|KPYC2_ORYSI	Pyruvate kinase 2, cytosolic OS=Oryza sativa subsp. indica GN=OsI_37456 PE=3 SV=1	PF00224:Pyruvate kinase, barrel domain	GO:0006096	glycolytic process	--	--	GO:0000287//GO:0004743//GO:0030955	magnesium ion binding//pyruvate kinase activity//potassium ion binding	At3g52990	Pyruvate kinase
transcript_HQ_TX_pn_transcript21223/f3p0/2669	2669	95.6	1.4e-225	XP_001765894.1	predicted protein [Physcomitrella patens]	88.898	0	XM_001766773.1	Physcomitrella patens subsp. patens predicted protein (PHYPADRAFT_131187) mRNA, complete cds	-	-	-	-	-	68.7	1e-199	sp|Q75KK8|MPK14_ORYSJ	Mitogen-activated protein kinase 14 OS=Oryza sativa subsp. japonica GN=MPK14 PE=2 SV=1	PF06293:Lipopolysaccharide kinase (Kdo/WaaP) family;PF07714:Protein tyrosine kinase;PF00069:Protein kinase domain	GO:0006468	protein phosphorylation	GO:0016020	membrane	GO:0005524//GO:0016773//GO:0004672	ATP binding//phosphotransferase activity, alcohol group as acceptor//protein kinase activity	At5g19010	Mitogen-activated protein kinase
transcript_HQ_TX_pn_transcript28179/f19p0/2363	2363	72.5	8.1e-73	BAI52973.1	G1-like protein [Physcomitrella patens]	82.512	1.93e-91	XM_008669413.1	PREDICTED: Zea mays uncharacterized LOC100275232 (LOC100275232), transcript variant X1, mRNA	-	-	-	-	-	69.9	1.2e-58	sp|Q7XRS1|G1L4_ORYSJ	Protein G1-like4 OS=Oryza sativa subsp. japonica GN=G1L4 PE=1 SV=2	--	--	--	--	--	--	--	--	--
transcript_HQ_TX_pn_transcript66220/f5p0/1365	1365	72.8	6.1e-81	XP_001770807.1	predicted protein [Physcomitrella patens]	--	--	--	--	-	-	-	-	-	52.1	3.4e-53	sp|Q9SX28|GDT15_ARATH	GDT1-like protein 5 OS=Arabidopsis thaliana GN=At1g68650 PE=1 SV=1	--	--	--	--	--	--	--	At1g68650	Predicted membrane protein
transcript_HQ_TX_pn_transcript13664/f4p0/2987	2985	93	0	XP_001757366.1	predicted protein [Physcomitrella patens]	83.355	0	XM_001758475.1	Physcomitrella patens subsp. patens predicted protein (PHYPADRAFT_206341) mRNA, complete cds	K00549	metE	5-methyltetrahydropteroyltriglutamate--homocysteine methyltransferase	2.1.1.14	ko01230; Metabolism; Global and overview maps; Biosynthesis of amino acids | ko00270; Metabolism; Amino acid metabolism; Cysteine and methionine metabolism | ko00450; Metabolism; Metabolism of other amino acids; Selenocompound metabolism	76.8	0	sp|P93263|METE_MESCR	5-methyltetrahydropteroyltriglutamate--homocysteine methyltransferase OS=Mesembryanthemum crystallinum GN=METE PE=2 SV=1	PF01717:Cobalamin-independent synthase, Catalytic domain;PF08267:Cobalamin-independent synthase, N-terminal domain	GO:0009086//GO:0008652	methionine biosynthetic process//cellular amino acid biosynthetic process	--	--	GO:0003871//GO:0008270	5-methyltetrahydropteroyltriglutamate-homocysteine S-methyltransferase activity//zinc ion binding	At5g17920	Methionine synthase II (cobalamin-independent)
transcript_HQ_TX_pn_transcript34368/f2p0/2252	2251	50.8	2.2e-120	XP_001762426.1	predicted protein [Physcomitrella patens]	--	--	--	--	K13065	E2.3.1.133, HCT	shikimate O-hydroxycinnamoyltransferase	2.3.1.133	ko00940; Metabolism; Biosynthesis of other secondary metabolites; Phenylpropanoid biosynthesis | ko00945; Metabolism; Biosynthesis of other secondary metabolites; Stilbenoid, diarylheptanoid and gingerol biosynthesis | ko00941; Metabolism; Biosynthesis of other secondary metabolites; Flavonoid biosynthesis	28.5	2.8e-36	sp|Q8GSM7|HST_TOBAC	Shikimate O-hydroxycinnamoyltransferase OS=Nicotiana tabacum GN=HST PE=1 SV=1	PF00664:ABC transporter transmembrane region;PF02458:Transferase family	GO:0055085//GO:0006810	transmembrane transport//transport	GO:0016021	integral component of membrane	GO:0005524//GO:0016747//GO:0042626	ATP binding//transferase activity, transferring acyl groups other than amino-acyl groups//ATPase activity, coupled to transmembrane movement of substances	--	--
transcript_HQ_TX_pn_transcript41104/f3p0/2085	2085	77.3	2.8e-234	XP_001762118.1	predicted protein [Physcomitrella patens]	78.708	0	XM_001762066.1	Physcomitrella patens subsp. patens predicted protein (PHYPADRAFT_181837) mRNA, complete cds	K20929	GLX	glyoxal/methylglyoxal oxidase	1.2.3.15	-	49.9	1.2e-134	sp|Q3HRQ2|GLOX_VITPS	Aldehyde oxidase GLOX OS=Vitis pseudoreticulata GN=GLOX PE=2 SV=1	--	--	--	--	--	--	--	--	--
transcript_HQ_TX_pn_transcript37232/f2p0/2181	2182	70.7	1.7e-181	XP_001778783.1	predicted protein [Physcomitrella patens]	--	--	--	--	-	-	-	-	-	65.1	2.8e-158	sp|Q9FN03|UVR8_ARATH	Ultraviolet-B receptor UVR8 OS=Arabidopsis thaliana GN=UVR8 PE=1 SV=1	--	--	--	--	--	--	--	At5g63860	FOG: RCC1 domain
transcript_HQ_TX_pn_transcript68861/f2p0/1266	1266	47.1	1.7e-56	XP_001752423.1	predicted protein [Physcomitrella patens]	--	--	--	--	-	-	-	-	-	--	--	--	--	--	--	--	--	--	--	--	--	--
transcript_HQ_TX_pn_transcript49762/f8p0/1877	1877	--	--	--	--	--	--	--	--	--	--	--	--	--	--	--	--	--	--	--	--	--	--	--	--	--	--
transcript_HQ_TX_pn_transcript8195/f5p0/3376	3376	71.1	8.6e-161	XP_001783959.1	predicted protein [Physcomitrella patens]	78.519	0	XM_001756191.1	Physcomitrella patens subsp. patens predicted protein (PHYPADRAFT_117560) mRNA, complete cds	-	-	-	-	-	--	--	--	--	--	--	--	--	--	--	--	--	--
transcript_HQ_TX_pn_transcript46332/f7p0/1954	1954	63.6	2.4e-147	OAE30626.1	hypothetical protein AXG93_3016s1080 [Marchantia polymorpha subsp. polymorpha]	81.513	2.28e-15	XM_015790175.1	PREDICTED: Oryza sativa Japonica Group 15-cis-phytoene desaturase, chloroplastic/chromoplastic (LOC4343973), mRNA	-	-	-	-	-	--	--	--	--	PF01494:FAD binding domain;PF00743:Flavin-binding monooxygenase-like;PF01266:FAD dependent oxidoreductase;PF01134:Glucose inhibited division protein A;PF07992:Pyridine nucleotide-disulphide oxidoreductase;PF01593:Flavin containing amine oxidoreductase;PF12831:FAD dependent oxidoreductase	GO:0008033//GO:0055114	tRNA processing//oxidation-reduction process	--	--	GO:0050661//GO:0004499//GO:0071949//GO:0016491//GO:0050660	NADP binding//N,N-dimethylaniline monooxygenase activity//FAD binding//oxidoreductase activity//flavin adenine dinucleotide binding	--	--
transcript_HQ_TX_pn_transcript8796/f3p0/3266	3266	44.6	4.4e-77	XP_001769392.1	KANADI 3 [Physcomitrella patens]	86.585	4.97e-14	AC210503.1	Populus trichocarpa clone POP004-G08, complete sequence	-	-	-	-	-	78.1	4.6e-24	sp|Q93WJ9|KAN1_ARATH	Transcription repressor KAN1 OS=Arabidopsis thaliana GN=KAN1 PE=1 SV=1	--	--	--	--	--	--	--	--	--
transcript_HQ_TX_pn_transcript21200/f2p0/2665	2663	84.3	2.3e-76	OAE34973.1	hypothetical protein AXG93_1864s1000 [Marchantia polymorpha subsp. polymorpha]	86.254	1.7e-82	XM_001775842.1	Physcomitrella patens subsp. patens predicted protein (PHYPADRAFT_169119) mRNA, complete cds	-	-	-	-	-	--	--	--	--	--	--	--	--	--	--	--	--	--
transcript_HQ_TX_pn_transcript67301/f2p0/1300	1300	86.6	1.2e-83	XP_001765673.1	predicted protein [Physcomitrella patens]	--	--	--	--	-	-	-	-	-	47.1	2e-42	sp|Q9SE96|GEML1_ARATH	GEM-like protein 1 OS=Arabidopsis thaliana GN=FIP1 PE=1 SV=1	--	--	--	--	--	--	--	--	--
transcript_HQ_TX_pn_transcript47580/f17p0/1922	1922	91.3	8.2e-225	XP_001776057.1	predicted protein [Physcomitrella patens]	86.277	0	XM_001765459.1	Physcomitrella patens subsp. patens predicted protein (PHYPADRAFT_233323) mRNA, complete cds	K12196	VPS4	vacuolar protein-sorting-associated protein 4	-	ko04144; Cellular Processes; Transport and catabolism; Endocytosis	80	6e-197	sp|Q9ZNT0|VPS4_ARATH	Protein SUPPRESSOR OF K(+) TRANSPORT GROWTH DEFECT 1 OS=Arabidopsis thaliana GN=SKD1 PE=1 SV=1	PF00910:RNA helicase;PF01637:ATPase domain predominantly from Archaea;PF02562:PhoH-like protein;PF05496:Holliday junction DNA helicase ruvB N-terminus;PF00004:ATPase family associated with various cellular activities (AAA);PF01057:Parvovirus non-structural protein NS1;PF02224:Cytidylate kinase;PF06309:Torsin;PF00158:Sigma-54 interaction domain;PF01695:IstB-like ATP binding protein;PF06068:TIP49 C…	GO:0006355//GO:0006139//GO:0006281//GO:0006310//GO:0019079	regulation of transcription, DNA-templated//nucleobase-containing compound metabolic process//DNA repair//DNA recombination//viral genome replication	--	--	GO:0003723//GO:0003724//GO:0005524//GO:0004127//GO:0008134//GO:0016887//GO:0009378//GO:0003678	RNA binding//RNA helicase activity//ATP binding//cytidylate kinase activity//transcription factor binding//ATPase activity//four-way junction helicase activity//DNA helicase activity	At2g27600	AAA+-type ATPase
transcript_HQ_TX_pn_transcript67992/f2p0/1310	1310	88.2	1.1e-124	XP_001758189.1	predicted protein [Physcomitrella patens]	--	--	--	--	K07735	algH	putative transcriptional regulator	-	-	32.3	7.3e-21	sp|B3EHS7|Y777_CHLL2	UPF0301 protein Clim_0777 OS=Chlorobium limicola (strain DSM 245 / NBRC 103803 / 6330) GN=Clim_0777 PE=3 SV=1	--	--	--	--	--	--	--	--	--
transcript_HQ_TX_pn_transcript72343/f2p0/1055	1055	53.6	1.8e-48	OAE27316.1	hypothetical protein AXG93_2817s1210 [Marchantia polymorpha subsp. polymorpha]	--	--	--	--	-	-	-	-	-	42.6	1.6e-21	sp|Q9GMC9|TSPO_SHEEP	Translocator protein OS=Ovis aries GN=TSPO PE=1 SV=1	PF03073:TspO/MBR family	--	--	GO:0016021	integral component of membrane	--	--	Hs4502481	Peripheral-type benzodiazepine receptor and related proteins
transcript_HQ_TX_pn_transcript30197/f3p0/2367	2367	91	5.2e-245	XP_001754196.1	predicted protein [Physcomitrella patens]	85.023	0	XM_001754144.1	Physcomitrella patens subsp. patens predicted protein (PHYPADRAFT_114983) mRNA, partial cds	K14500	BSK	BR-signaling kinase	2.7.11.1	ko04075; Environmental Information Processing; Signal transduction; Plant hormone signal transduction	69.6	1.3e-188	sp|Q944A7|Y4523_ARATH	Probable serine/threonine-protein kinase At4g35230 OS=Arabidopsis thaliana GN=At4g35230 PE=1 SV=1	PF00069:Protein kinase domain;PF07714:Protein tyrosine kinase;PF00515:Tetratricopeptide repeat	GO:0006468	protein phosphorylation	--	--	GO:0005515//GO:0004672//GO:0005524	protein binding//protein kinase activity//ATP binding	--	--
transcript_HQ_TX_pn_transcript6673/f3p0/3498	3498	58.2	7.8e-298	XP_001752196.1	predicted protein [Physcomitrella patens]	83.572	0	XM_001752144.1	Physcomitrella patens subsp. patens predicted protein (PHYPADRAFT_158632) mRNA, complete cds	-	-	-	-	-	30.4	6.2e-59	sp|Q6B9X6|VWKA_DICDI	Alpha-protein kinase vwkA OS=Dictyostelium discoideum GN=vwkA PE=1 SV=1	PF02816:Alpha-kinase family	GO:0006468	protein phosphorylation	--	--	GO:0004674//GO:0005524	protein serine/threonine kinase activity//ATP binding	--	--
transcript_HQ_TX_pn_transcript14154/f4p0/2934	2934	82.5	0	XP_001774678.1	predicted protein [Physcomitrella patens]	83.498	0	XM_001774626.1	Physcomitrella patens subsp. patens predicted protein (PHYPADRAFT_168546) mRNA, complete cds	K00688	PYG, glgP	glycogen phosphorylase	2.4.1.1	ko00500; Metabolism; Carbohydrate metabolism; Starch and sucrose metabolism | ko02026; Cellular Processes; Cellular community - prokaryotes; Biofilm formation - Escherichia coli | ko04910; Organismal Systems; Endocrine system; Insulin signaling pathway | ko04922; Organismal Systems; Endocrine system; Glucagon signaling pathway | ko04931; Human Diseases; Endocrine and metabolic diseases; Insulin r…	56.3	7.1e-266	sp|Q00766|PHS1_DICDI	Glycogen phosphorylase 1 OS=Dictyostelium discoideum GN=glpV PE=1 SV=3	PF00343:Carbohydrate phosphorylase	GO:0005975	carbohydrate metabolic process	--	--	GO:0008184	glycogen phosphorylase activity	At3g46970	Glycogen phosphorylase
transcript_HQ_TX_pn_transcript5785/f2p0/3594	3564	24.6	1.1e-09	OAE24844.1	hypothetical protein AXG93_4242s1160 [Marchantia polymorpha subsp. polymorpha]	--	--	--	--	K20478	GOLGB1	golgin subfamily B member 1	-	-	25.1	1.9e-10	sp|Q3V6T2|GRDN_HUMAN	Girdin OS=Homo sapiens GN=CCDC88A PE=1 SV=2	PF00038:Intermediate filament protein;PF06160:Septation ring formation regulator, EzrA ;PF10473:Leucine-rich repeats of kinetochore protein Cenp-F/LEK1;PF05531:Nucleopolyhedrovirus P10 protein;PF09730:Microtubule-associated protein Bicaudal-D;PF05791:Bacillus haemolytic enterotoxin (HBL);PF07851:TMPIT-like protein;PF07926:TPR/MLP1/MLP2-like protein;PF04513:Baculovirus polyhedron envelope protein,…	GO:0006810//GO:0009405//GO:0000921//GO:0006606	transport//pathogenesis//septin ring assembly//protein import into nucleus	GO:0016020//GO:0019028//GO:0019031//GO:0005940//GO:0016021//GO:0005882//GO:0005794	membrane//viral capsid//viral envelope//septin ring//integral component of membrane//intermediate filament//Golgi apparatus	GO:0042803//GO:0008134//GO:0070840//GO:0005198	protein homodimerization activity//transcription factor binding//dynein complex binding//structural molecule activity	--	--
transcript_HQ_TX_pn_transcript6064/f8p0/3568	3568	75.8	1e-175	XP_001757414.1	predicted protein [Physcomitrella patens]	--	--	--	--	-	-	-	-	-	--	--	--	--	--	--	--	--	--	--	--	--	--
transcript_HQ_TX_pn_transcript11321/f2p0/3138	3134	49	8e-52	XP_001781299.1	predicted protein [Physcomitrella patens]	--	--	--	--	-	-	-	-	-	26.5	4.8e-10	sp|Q9LFV5|FK111_ARATH	F-box/kelch-repeat protein At5g15710 OS=Arabidopsis thaliana GN=At5g15710 PE=2 SV=1	PF01344:Kelch motif;PF00646:F-box domain	--	--	--	--	GO:0005515	protein binding	--	--
transcript_HQ_TX_pn_transcript56231/f4p0/1629	1629	69.6	2.3e-127	XP_001759791.1	predicted protein [Physcomitrella patens]	--	--	--	--	-	-	-	-	-	--	--	--	--	--	--	--	--	--	--	--	--	--
transcript_HQ_TX_pn_transcript77275/f2p0/443	443	--	--	--	--	--	--	--	--	--	--	--	--	--	--	--	--	--	--	--	--	--	--	--	--	--	--
transcript_HQ_TX_pn_transcript59425/f2p0/1635	1631	83.3	1.4e-172	XP_001785202.1	predicted protein [Physcomitrella patens]	--	--	--	--	-	-	-	-	-	44.8	9.9e-76	sp|P0A9T4|TAS_ECOLI	Protein tas OS=Escherichia coli (strain K12) GN=tas PE=1 SV=1	--	--	--	--	--	--	--	At1g04420	Voltage-gated shaker-like K+ channel, subunit beta/KCNAB
transcript_HQ_TX_pn_transcript55495/f12p0/1730	1730	100	2e-246	XP_002961670.1	hypothetical protein SELMODRAFT_227280 [Selaginella moellendorffii]	83.429	0	XM_001760975.1	Physcomitrella patens subsp. patens predicted protein (PHYPADRAFT_208425) mRNA, complete cds	K08770	UBC	ubiquitin C	-	ko03320; Organismal Systems; Endocrine system; PPAR signaling pathway	98.7	5.9e-244	sp|Q8H159|UBQ10_ARATH	Polyubiquitin 10 OS=Arabidopsis thaliana GN=UBQ10 PE=2 SV=2	PF04452:RNA methyltransferase;PF14560:Ubiquitin-like domain;PF00240:Ubiquitin family	GO:0006364	rRNA processing	--	--	GO:0008168//GO:0005515	methyltransferase activity//protein binding	CE01921	Ubiquitin and ubiquitin-like proteins
transcript_HQ_TX_pn_transcript32788/f17p0/2262	2262	64.6	1.8e-194	XP_001766259.1	predicted protein [Physcomitrella patens]	--	--	--	--	K00422	E1.10.3.1	polyphenol oxidase	1.10.3.1	ko00350; Metabolism; Amino acid metabolism; Tyrosine metabolism | ko00950; Metabolism; Biosynthesis of other secondary metabolites; Isoquinoline alkaloid biosynthesis	36.6	1.7e-78	sp|P43311|PPO_VITVI	Polyphenol oxidase, chloroplastic OS=Vitis vinifera PE=1 SV=1	PF12142:Polyphenol oxidase middle domain;PF00264:Common central domain of tyrosinase;PF12143:Protein of unknown function (DUF_B2219)	GO:0055114//GO:0008152	oxidation-reduction process//metabolic process	--	--	GO:0004097//GO:0016491	catechol oxidase activity//oxidoreductase activity	--	--
transcript_HQ_TX_pn_transcript48980/f2p0/1903	1903	56.4	4.9e-28	XP_001762305.1	predicted protein [Physcomitrella patens]	--	--	--	--	-	-	-	-	-	--	--	--	--	PF01708:Geminivirus putative movement protein	GO:0046740	transport of virus in host, cell to cell	GO:0016021	integral component of membrane	--	--	--	--
transcript_HQ_TX_pn_transcript72695/f20p0/1010	1010	100	7.4e-100	XP_001776147.1	Arf1_5/ArfA-family small GTPase [Physcomitrella patens]	83.538	0	XM_001764323.1	Physcomitrella patens subsp. patens Arf1_5/ArfA-family small GTPase (ArfA13) mRNA, complete cds	K07937	ARF1	ADP-ribosylation factor 1	-	ko04072; Environmental Information Processing; Signal transduction; Phospholipase D signaling pathway | ko04144; Cellular Processes; Transport and catabolism; Endocytosis | ko05110; Human Diseases; Infectious diseases: Bacterial; Vibrio cholerae infection | ko05134; Human Diseases; Infectious diseases: Bacterial; Legionellosis	96.7	2e-98	sp|P51823|ARF2_ORYSJ	ADP-ribosylation factor 2 OS=Oryza sativa subsp. japonica GN=ARF PE=2 SV=2	PF01926:50S ribosome-binding GTPase;PF04670:Gtr1/RagA G protein conserved region;PF00071:Ras family;PF00025:ADP-ribosylation factor family;PF00503:G-protein alpha subunit;PF01591:6-phosphofructo-2-kinase;PF08477:Ras of Complex, Roc, domain of DAPkinase	GO:0007186//GO:0007264//GO:0006000	G-protein coupled receptor signaling pathway//small GTPase mediated signal transduction//fructose metabolic process	--	--	GO:0003873//GO:0003924//GO:0004871//GO:0019001//GO:0031683//GO:0005525//GO:0005524	6-phosphofructo-2-kinase activity//GTPase activity//signal transducer activity//guanyl nucleotide binding//G-protein beta/gamma-subunit complex binding//GTP binding//ATP binding	At3g62290	GTP-binding ADP-ribosylation factor Arf1
transcript_HQ_TX_pn_transcript44170/f25p0/1924	1924	91.5	1e-206	XP_001777571.1	predicted protein [Physcomitrella patens]	84.372	0	XM_001777519.1	Physcomitrella patens subsp. patens predicted protein (PHYPADRAFT_92279) mRNA, complete cds	K00927	PGK, pgk	phosphoglycerate kinase	2.7.2.3	ko01200; Metabolism; Global and overview maps; Carbon metabolism | ko01230; Metabolism; Global and overview maps; Biosynthesis of amino acids | ko00010; Metabolism; Carbohydrate metabolism; Glycolysis / Gluconeogenesis | ko00710; Metabolism; Energy metabolism; Carbon fixation in photosynthetic organisms	68.2	1.5e-152	sp|Q9SBN4|PGKH_VOLCA	Phosphoglycerate kinase, chloroplastic OS=Volvox carteri GN=PGK PE=2 SV=1	PF00162:Phosphoglycerate kinase	GO:0006096	glycolytic process	--	--	GO:0004618	phosphoglycerate kinase activity	At3g12780	3-phosphoglycerate kinase
transcript_HQ_TX_pn_transcript64636/f6p0/1372	1372	57.5	2e-39	XP_001751732.1	predicted protein [Physcomitrella patens]	--	--	--	--	-	-	-	-	-	--	--	--	--	PF05562:Cold acclimation protein WCOR413	--	--	GO:0016021	integral component of membrane	--	--	--	--
transcript_HQ_TX_pn_transcript7662/f2p0/3443	3426	56	1.5e-123	XP_001753418.1	predicted protein [Physcomitrella patens]	77.363	9.52e-131	XM_001753366.1	Physcomitrella patens subsp. patens predicted protein (PHYPADRAFT_159087) mRNA, complete cds	-	-	-	-	-	--	--	--	--	--	--	--	--	--	--	--	--	--
transcript_HQ_TX_pn_transcript45361/f6p0/1920	1920	67	8.7e-142	XP_001786203.1	predicted protein [Physcomitrella patens]	82.471	2.33e-169	XM_001786151.1	Physcomitrella patens subsp. patens predicted protein (PHYPADRAFT_3342) mRNA, partial cds	K12493	ARFGAP2_3	ADP-ribosylation factor GTPase-activating protein 2/3	-	ko04144; Cellular Processes; Transport and catabolism; Endocytosis	43.2	3.9e-79	sp|Q9FIQ0|AGD9_ARATH	Probable ADP-ribosylation factor GTPase-activating protein AGD9 OS=Arabidopsis thaliana GN=AGD9 PE=1 SV=1	PF01412:Putative GTPase activating protein for Arf	--	--	--	--	GO:0005096	GTPase activator activity	At5g46750	Predicted GTPase-activating protein
transcript_HQ_TX_pn_transcript21585/f2p0/2661	2667	79.4	1.8e-238	XP_001756881.1	predicted protein [Physcomitrella patens]	83.812	0	XM_001756829.1	Physcomitrella patens subsp. patens predicted protein (PHYPADRAFT_20962) mRNA, partial cds	K04773	sppA	protease IV	3.4.21.-	-	55.1	1.2e-168	sp|Q9C9C0|SPPA1_ARATH	Serine protease SPPA, chloroplastic OS=Arabidopsis thaliana GN=SPPA PE=2 SV=1	PF01343:Peptidase family S49	GO:0006508	proteolysis	--	--	GO:0008233	peptidase activity	--	--
transcript_HQ_TX_pn_transcript6534/f3p0/3529	3529	87.5	0	XP_001756645.1	predicted protein [Physcomitrella patens]	83.059	0	XM_001756593.1	Physcomitrella patens subsp. patens predicted protein (PHYPADRAFT_118241) mRNA, complete cds	K03696	clpC	ATP-dependent Clp protease ATP-binding subunit ClpC	-	-	82.3	0	sp|P31542|CLPAB_SOLLC	ATP-dependent Clp protease ATP-binding subunit ClpA homolog CD4B, chloroplastic OS=Solanum lycopersicum GN=CD4B PE=3 SV=1	PF00005:ABC transporter;PF02861:Clp amino terminal domain, pathogenicity island component;PF04851:Type III restriction enzyme, res subunit;PF02151:UvrB/uvrC motif;PF02367:Threonylcarbamoyl adenosine biosynthesis protein TsaE;PF06414:Zeta toxin;PF07728:AAA domain (dynein-related subfamily);PF00437:Type II/IV secretion system protein;PF03193:Protein of unknown function, DUF258;PF05496:Holliday junc…	GO:0006281//GO:0002949//GO:0006355//GO:0006810//GO:0006310//GO:0019538	DNA repair//tRNA threonylcarbamoyladenosine modification//regulation of transcription, DNA-templated//transport//DNA recombination//protein metabolic process	--	--	GO:0003924//GO:0016301//GO:0003677//GO:0016887//GO:0008134//GO:0005515//GO:0003723//GO:0003724//GO:0016787//GO:0009378//GO:0005525//GO:0005524	GTPase activity//kinase activity//DNA binding//ATPase activity//transcription factor binding//protein binding//RNA binding//RNA helicase activity//hydrolase activity//four-way junction helicase activity//GTP binding//ATP binding	At5g50920	Chaperone HSP104 and related ATP-dependent Clp proteases
transcript_HQ_TX_pn_transcript50944/f5p0/1785	1785	36.1	1.3e-11	XP_001770723.1	predicted protein [Physcomitrella patens]	--	--	--	--	-	-	-	-	-	--	--	--	--	--	--	--	--	--	--	--	--	--
transcript_HQ_TX_pn_transcript61678/f2p0/1552	1553	--	--	--	--	86.364	4.12e-156	AK368423.1	Hordeum vulgare subsp. vulgare mRNA for predicted protein, complete cds, clone: NIASHv2073H07	--	--	--	--	--	--	--	--	--	--	--	--	--	--	--	--	--	--
transcript_HQ_TX_pn_transcript10229/f2p0/3217	3217	77.5	4.6e-305	XP_001785882.1	predicted protein [Physcomitrella patens]	--	--	--	--	K00327	POR	NADPH-ferrihemoprotein reductase	1.6.2.4	-	63	2.3e-225	sp|P37116|NCPR_VIGRR	NADPH--cytochrome P450 reductase OS=Vigna radiata var. radiata PE=1 SV=1	PF00258:Flavodoxin;PF00091:Tubulin/FtsZ family, GTPase domain;PF00667:FAD binding domain;PF00175:Oxidoreductase NAD-binding domain	GO:0055114	oxidation-reduction process	--	--	GO:0003924//GO:0016491//GO:0010181	GTPase activity//oxidoreductase activity//FMN binding	At4g24520	NADP/FAD dependent oxidoreductase
transcript_HQ_TX_pn_transcript53871/f2p0/1780	1780	72.5	7.4e-87	OAE20273.1	hypothetical protein AXG93_4010s1100 [Marchantia polymorpha subsp. polymorpha]	--	--	--	--	-	-	-	-	-	27.6	4.8e-07	sp|P36774|LON2_MYXXA	Lon protease 2 OS=Myxococcus xanthus GN=lon2 PE=1 SV=3	--	--	--	--	--	--	--	At1g75460	Predicted E3 ubiquitin ligase
transcript_HQ_TX_pn_transcript37022/f6p0/2172	2172	71.8	4e-175	XP_001775400.1	predicted protein [Physcomitrella patens]	83.001	0	XM_001775348.1	Physcomitrella patens subsp. patens predicted protein (PHYPADRAFT_142391) mRNA, complete cds	-	-	-	-	-	39.3	1.6e-60	sp|Q67XV2|SAC3C_ARATH	SAC3 family protein C OS=Arabidopsis thaliana GN=SAC3C PE=2 SV=1	--	--	--	--	--	--	--	At3g06290	Nuclear protein export factor
transcript_HQ_TX_pn_transcript9373/f45p0/3131	3131	93.5	2.7e-108	XP_001769642.1	predicted protein [Physcomitrella patens]	80.039	3.26e-100	XM_001773530.1	Physcomitrella patens subsp. patens predicted protein (PHYPADRAFT_140222) mRNA, partial cds	-	-	-	-	-	53.9	5e-68	sp|Q9LD44|NAC56_ARATH	NAC transcription factor 56 OS=Arabidopsis thaliana GN=NAC056 PE=2 SV=1	PF02365:No apical meristem (NAM) protein	GO:0006355	regulation of transcription, DNA-templated	--	--	GO:0003677	DNA binding	--	--
transcript_HQ_TX_pn_transcript15050/f2p0/2907	2906	95.3	6.1e-54	XP_001755714.1	predicted protein [Physcomitrella patens]	86.495	3.07e-90	XM_001773703.1	Physcomitrella patens subsp. patens predicted protein (PHYPADRAFT_48199) mRNA, partial cds	-	-	-	-	-	84.3	4e-51	sp|Q9FN11|LBD37_ARATH	LOB domain-containing protein 37 OS=Arabidopsis thaliana GN=LBD37 PE=2 SV=1	PF03276:Spumavirus gag protein	GO:0019076//GO:0046718//GO:0075521	viral release from host cell//viral entry into host cell//microtubule-dependent intracellular transport of viral material towards nucleus	GO:0019028//GO:0044163//GO:0030430//GO:0042025	viral capsid//host cytoskeleton//host cell cytoplasm//host cell nucleus	--	--	--	--
transcript_HQ_TX_pn_transcript65001/f2p0/1417	1417	81.3	4.2e-133	XP_001775931.1	predicted protein [Physcomitrella patens]	87.309	0	XM_001775879.1	Physcomitrella patens subsp. patens predicted protein (PHYPADRAFT_143087) mRNA, complete cds	K15272	SLC35A1_2_3	solute carrier family 35 (UDP-sugar transporter), member A1/2/3	-	-	56.5	5e-84	sp|Q8LES0|CSTR5_ARATH	CMP-sialic acid transporter 5 OS=Arabidopsis thaliana GN=At5g65000 PE=2 SV=1	PF04142:Nucleotide-sugar transporter;PF00892:EamA-like transporter family	GO:0008643	carbohydrate transport	GO:0000139//GO:0016020//GO:0016021	Golgi membrane//membrane//integral component of membrane	GO:0005351	sugar:proton symporter activity	At5g65000	Predicted UDP-galactose transporter
transcript_HQ_TX_pn_transcript10349/f3p0/3196	3196	71.1	4.1e-144	XP_001783179.1	predicted protein [Physcomitrella patens]	84.873	1.79e-177	XM_001775592.1	Physcomitrella patens subsp. patens predicted protein (PHYPADRAFT_90223) mRNA, complete cds	K16302	CNNM	metal transporter CNNM	-	-	60.2	1.1e-123	sp|Q67XQ0|Y4424_ARATH	DUF21 domain-containing protein At4g14240 OS=Arabidopsis thaliana GN=CBSDUF1 PE=1 SV=1	--	--	--	--	--	--	--	At1g03270	Predicted membrane protein, contains two CBS domains
transcript_HQ_TX_pn_transcript13731/f2p0/2997	2990	73.1	4.5e-20	XP_001769698.1	predicted protein [Physcomitrella patens]	82.286	5.72e-33	XM_002442836.1	Sorghum bicolor hypothetical protein, mRNA	-	-	-	-	-	66.7	1e-17	sp|Q70II3|EF110_ARATH	Ethylene-responsive transcription factor ERF110 OS=Arabidopsis thaliana GN=ERF110 PE=2 SV=2	PF00847:AP2 domain	GO:0006355	regulation of transcription, DNA-templated	--	--	GO:0003700	transcription factor activity, sequence-specific DNA binding	--	--
transcript_HQ_TX_pn_transcript75741/f4p0/734	734	76	1.8e-47	XP_001765520.1	predicted protein [Physcomitrella patens]	--	--	--	--	K02902	RP-L28, MRPL28, rpmB	large subunit ribosomal protein L28	-	ko03010; Genetic Information Processing; Translation; Ribosome	77.3	7.2e-26	sp|O22795|RK28_ARATH	50S ribosomal protein L28, chloroplastic OS=Arabidopsis thaliana GN=RPL28 PE=2 SV=2	PF00830:Ribosomal L28 family	--	--	--	--	GO:0003735	structural constituent of ribosome	--	--
transcript_HQ_TX_pn_transcript14247/f4p0/2925	2926	86.3	0	XP_001753120.1	predicted protein [Physcomitrella patens]	--	--	--	--	-	-	-	-	-	40	8.1e-137	sp|Q726S7|PTA_DESVH	Phosphate acetyltransferase OS=Desulfovibrio vulgaris (strain Hildenborough / ATCC 29579 / DSM 644 / NCIMB 8303) GN=pta PE=3 SV=1	PF01515:Phosphate acetyl/butaryl transferase	GO:0008152	metabolic process	--	--	GO:0016746	transferase activity, transferring acyl groups	--	--
transcript_HQ_TX_pn_transcript71281/f23p0/1037	1037	92.5	5.9e-137	XP_001757271.1	predicted protein [Physcomitrella patens]	86.675	0	XM_001754182.1	Physcomitrella patens subsp. patens predicted protein (PHYPADRAFT_175471) mRNA, complete cds	K08913	LHCB2	light-harvesting complex II chlorophyll a/b binding protein 2	-	ko00196; Metabolism; Energy metabolism; Photosynthesis - antenna proteins	91.7	7.1e-136	sp|P20866|CB2_PHYPA	Chlorophyll a-b binding protein, chloroplastic OS=Physcomitrella patens subsp. patens GN=PHYPADRAFT_124625 PE=3 SV=2	--	--	--	--	--	--	--	--	--
transcript_HQ_TX_pn_transcript60695/f7p0/1576	1576	77.2	1.3e-58	XP_001763550.1	predicted protein [Physcomitrella patens]	--	--	--	--	-	-	-	-	-	74.8	5.5e-55	sp|O22160|TL15A_ARATH	Thylakoid lumenal 15 kDa protein 1, chloroplastic OS=Arabidopsis thaliana GN=At2g44920 PE=1 SV=2	--	--	--	--	--	--	--	--	--
transcript_HQ_TX_pn_transcript8038/f3p0/3401	3401	97.7	2.9e-79	XP_001781195.1	predicted protein [Physcomitrella patens]	85.401	9.66e-116	XM_001781143.1	Physcomitrella patens subsp. patens predicted protein (PHYPADRAFT_149443) mRNA, partial cds	-	-	-	-	-	77.3	6.2e-64	sp|Q9FU27|C3H2_ORYSJ	Zinc finger CCCH domain-containing protein 2 OS=Oryza sativa subsp. japonica GN=Os01g0192000 PE=2 SV=1	PF00642:Zinc finger C-x8-C-x5-C-x3-H type (and similar)	--	--	--	--	GO:0046872	metal ion binding	At2g19810	CCCH-type Zn-finger protein
transcript_HQ_TX_pn_transcript24535/f4p0/2542	2542	70.3	1e-254	XP_001759826.1	predicted protein [Physcomitrella patens]	--	--	--	--	-	-	-	-	-	--	--	--	--	--	--	--	--	--	--	--	--	--
transcript_HQ_TX_pn_transcript70405/f6p0/1141	1141	79.7	1.2e-93	XP_001765034.1	predicted protein [Physcomitrella patens]	--	--	--	--	-	-	-	-	-	--	--	--	--	--	--	--	--	--	--	--	--	--
transcript_HQ_TX_pn_transcript29964/f14p0/2318	2318	85.6	4.7e-283	XP_001778143.1	predicted protein [Physcomitrella patens]	78.601	0	XM_001778091.1	Physcomitrella patens subsp. patens predicted protein (PHYPADRAFT_145746) mRNA, complete cds	K01810	GPI, pgi	glucose-6-phosphate isomerase	5.3.1.9	ko01200; Metabolism; Global and overview maps; Carbon metabolism | ko00010; Metabolism; Carbohydrate metabolism; Glycolysis / Gluconeogenesis | ko00030; Metabolism; Carbohydrate metabolism; Pentose phosphate pathway | ko00500; Metabolism; Carbohydrate metabolism; Starch and sucrose metabolism | ko00520; Metabolism; Carbohydrate metabolism; Amino sugar and nucleotide sugar metabolism	73.3	1.9e-234	sp|Q9FXM5|G6PI_ARAHG	Glucose-6-phosphate isomerase, cytosolic OS=Arabidopsis halleri subsp. gemmifera GN=PGIC PE=3 SV=2	PF00342:Phosphoglucose isomerase	GO:0006096//GO:0006094	glycolytic process//gluconeogenesis	--	--	GO:0004347	glucose-6-phosphate isomerase activity	At5g42740	Glucose-6-phosphate isomerase
transcript_HQ_TX_pn_transcript67738/f2p0/1323	1323	96.5	5e-189	XP_001783975.1	predicted protein [Physcomitrella patens]	87.597	0	XM_001783923.1	Physcomitrella patens subsp. patens predicted protein (PHYPADRAFT_226921) mRNA, complete cds	K03841	FBP, fbp	fructose-1,6-bisphosphatase I	3.1.3.11	ko01200; Metabolism; Global and overview maps; Carbon metabolism | ko00010; Metabolism; Carbohydrate metabolism; Glycolysis / Gluconeogenesis | ko00030; Metabolism; Carbohydrate metabolism; Pentose phosphate pathway | ko00051; Metabolism; Carbohydrate metabolism; Fructose and mannose metabolism | ko00710; Metabolism; Energy metabolism; Carbon fixation in photosynthetic organisms | ko00680; Metabo…	84.3	5.2e-168	sp|P14766|F16P2_SPIOL	Fructose-1,6-bisphosphatase, cytosolic OS=Spinacia oleracea PE=1 SV=2	PF00459:Inositol monophosphatase family	GO:0046854	phosphatidylinositol phosphorylation	--	--	--	--	At1g43670	Fructose-1,6-bisphosphatase
transcript_HQ_TX_pn_transcript16052/f2p0/2867	2867	79.7	2.9e-197	AAT00626.1	calmodulin-binding ion transporter-like protein [Physcomitrella patens]	80.884	0	AY544793.1	Physcomitrella patens calmodulin-binding ion transporter-like protein (Camb1) mRNA, complete cds	-	-	-	-	-	--	--	--	--	PF01007:Inward rectifier potassium channel	GO:0006813	potassium ion transport	GO:0016021	integral component of membrane	GO:0005242	inward rectifier potassium channel activity	--	--
transcript_HQ_TX_pn_transcript16184/f2p0/2838	2839	81.2	4.8e-213	XP_001773763.1	predicted protein [Physcomitrella patens]	78.689	0	XM_001773711.1	Physcomitrella patens subsp. patens predicted protein (PHYPADRAFT_140431) mRNA, complete cds	K08238	XXT	xyloglucan 6-xylosyltransferase	2.4.2.39	-	51.8	3.1e-125	sp|Q9LF80|XXT3_ARATH	Probable xyloglucan 6-xylosyltransferase 3 OS=Arabidopsis thaliana GN=XXT3 PE=2 SV=1	PF05637:galactosyl transferase GMA12/MNN10 family	--	--	GO:0016021	integral component of membrane	GO:0016757	transferase activity, transferring glycosyl groups	At5g07720	Subunit of Golgi mannosyltransferase complex
transcript_HQ_TX_pn_transcript38336/f4p0/2141	2142	--	--	--	--	--	--	--	--	--	--	--	--	--	--	--	--	--	--	--	--	--	--	--	--	--	--
transcript_HQ_TX_pn_transcript10835/f2p0/3081	3081	79	0	XP_001764380.1	predicted protein [Physcomitrella patens]	79.689	0	XM_001764328.1	Physcomitrella patens subsp. patens predicted protein (PHYPADRAFT_164309) mRNA, complete cds	K09489	HSPA4	heat shock 70kDa protein 4	-	ko04530; Cellular Processes; Cellular community - eukaryotes; Tight junction | ko04612; Organismal Systems; Immune system; Antigen processing and presentation	70.5	6e-207	sp|Q9S7C0|HSP7O_ARATH	Heat shock 70 kDa protein 14 OS=Arabidopsis thaliana GN=HSP70-14 PE=2 SV=1	PF06723:MreB/Mbl protein	GO:0000902	cell morphogenesis	--	--	--	--	At1g79930	Molecular chaperones HSP105/HSP110/SSE1, HSP70 superfamily
transcript_HQ_TX_pn_transcript17892/f3p0/2627	2627	77.6	3e-153	XP_001774723.1	predicted protein [Physcomitrella patens]	--	--	--	--	K10781	FATB	fatty acyl-ACP thioesterase B [EC:3.1.2.14 3.1.2.21]	3.1.2.14,3.1.2.21	ko01212; Metabolism; Global and overview maps; Fatty acid metabolism | ko00061; Metabolism; Lipid metabolism; Fatty acid biosynthesis	50.9	2e-78	sp|Q9SJE2|FATB_ARATH	Palmitoyl-acyl carrier protein thioesterase, chloroplastic OS=Arabidopsis thaliana GN=FATB PE=1 SV=1	PF01643:Acyl-ACP thioesterase	GO:0006633	fatty acid biosynthetic process	--	--	GO:0016790	thiolester hydrolase activity	--	--
transcript_HQ_TX_pn_transcript1284/f4p0/4535	4535	42.8	2.2e-215	OAE35074.1	hypothetical protein AXG93_763s1070 [Marchantia polymorpha subsp. polymorpha]	--	--	--	--	K01539	ATP1A	sodium/potassium-transporting ATPase subunit alpha	3.6.3.9	ko04024; Environmental Information Processing; Signal transduction; cAMP signaling pathway | ko04022; Environmental Information Processing; Signal transduction; cGMP-PKG signaling pathway | ko04911; Organismal Systems; Endocrine system; Insulin secretion | ko04918; Organismal Systems; Endocrine system; Thyroid hormone synthesis | ko04919; Organismal Systems; Endocrine system; Thyroid hormone sign…	33.7	6.6e-45	sp|O34431|ATCL_BACSU	Calcium-transporting ATPase OS=Bacillus subtilis (strain 168) GN=yloB PE=1 SV=1	PF00122:E1-E2 ATPase	--	--	--	--	GO:0046872//GO:0000166	metal ion binding//nucleotide binding	SPBC31E1.02c	Ca2+ transporting ATPase
transcript_HQ_TX_pn_transcript75231/f2p0/807	807	64.2	4.9e-38	XP_001753122.1	predicted protein [Physcomitrella patens]	--	--	--	--	-	-	-	-	-	--	--	--	--	--	--	--	--	--	--	--	--	--
transcript_HQ_TX_pn_transcript20076/f18p0/2672	2672	71.4	4.3e-248	XP_001770154.1	predicted protein [Physcomitrella patens]	--	--	--	--	-	-	-	-	-	45.5	5.1e-146	sp|Q9ZVN2|Y1457_ARATH	Acyltransferase-like protein At1g54570, chloroplastic OS=Arabidopsis thaliana GN=At1g54570 PE=2 SV=1	PF07859:alpha/beta hydrolase fold;PF03982:Diacylglycerol acyltransferase ;PF01553:Acyltransferase	GO:0008152	metabolic process	--	--	GO:0016747//GO:0016746//GO:0016787	transferase activity, transferring acyl groups other than amino-acyl groups//transferase activity, transferring acyl groups//hydrolase activity	--	--
transcript_HQ_TX_pn_transcript34394/f4p0/2249	2249	87.1	2.1e-38	XP_001751910.1	predicted protein [Physcomitrella patens]	--	--	--	--	K19327	ANO10, TMEM16K	anoctamin-10	-	-	65.6	1.6e-28	sp|Q0JJZ6|CACLC_ORYSJ	Anoctamin-like protein Os01g0706700 OS=Oryza sativa subsp. japonica GN=Os01g0706700 PE=2 SV=1	--	--	--	--	--	--	--	At1g73020	Protein required for meiotic chromosome segregation
transcript_HQ_TX_pn_transcript15331/f2p0/2908	2908	68.7	2.4e-50	XP_001774631.1	predicted protein [Physcomitrella patens]	--	--	--	--	-	-	-	-	-	35.2	1.1e-13	sp|Q54I36|PYK3_DICDI	Dual specificity protein kinase pyk3 OS=Dictyostelium discoideum GN=pyk3 PE=1 SV=1	PF13606:Ankyrin repeat;PF00023:Ankyrin repeat	--	--	--	--	GO:0005515	protein binding	At3g58760	Tyrosine kinase specific for activated (GTP-bound) p21cdc42Hs
transcript_HQ_TX_pn_transcript78/f4p0/6342	6342	66.9	2.1e-264	XP_001757150.1	predicted protein [Physcomitrella patens]	74.167	7.49e-15	XM_012971817.1	PREDICTED: Erythranthe guttatus putative 1-phosphatidylinositol-3-phosphate 5-kinase FAB1C (LOC105948599), mRNA	K00921	PIKFYVE, FAB1	1-phosphatidylinositol-3-phosphate 5-kinase	2.7.1.150	ko00562; Metabolism; Carbohydrate metabolism; Inositol phosphate metabolism | ko04070; Environmental Information Processing; Signal transduction; Phosphatidylinositol signaling system | ko04145; Cellular Processes; Transport and catabolism; Phagosome | ko04810; Cellular Processes; Cell motility; Regulation of actin cytoskeleton	49.1	2e-100	sp|Q0WUR5|FAB1A_ARATH	1-phosphatidylinositol-3-phosphate 5-kinase FAB1A OS=Arabidopsis thaliana GN=FAB1A PE=2 SV=1	PF01504:Phosphatidylinositol-4-phosphate 5-Kinase;PF00118:TCP-1/cpn60 chaperonin family;PF13639:Ring finger domain	GO:0046488	phosphatidylinositol metabolic process	--	--	GO:0008270//GO:0005524//GO:0005515//GO:0016307	zinc ion binding//ATP binding//protein binding//phosphatidylinositol phosphate kinase activity	At4g33240	Phosphatidylinositol-4-phosphate 5-kinase and related FYVE finger-containing proteins
transcript_HQ_TX_pn_transcript66324/f20p0/1348	1348	55.4	5.9e-36	XP_001756568.1	predicted protein [Physcomitrella patens]	--	--	--	--	-	-	-	-	-	--	--	--	--	--	--	--	--	--	--	--	--	--
transcript_HQ_TX_pn_transcript65170/f4p0/1399	1399	79.7	1.3e-86	XP_001779748.1	predicted protein [Physcomitrella patens]	--	--	--	--	K01673	cynT, can	carbonic anhydrase	4.2.1.1	ko00910; Metabolism; Energy metabolism; Nitrogen metabolism	51	1.4e-54	sp|P40880|CAHC_HORVU	Carbonic anhydrase, chloroplastic OS=Hordeum vulgare PE=2 SV=1	PF07819:PGAP1-like protein;PF00484:Carbonic anhydrase	--	--	--	--	GO:0008270//GO:0016788//GO:0004089	zinc ion binding//hydrolase activity, acting on ester bonds//carbonate dehydratase activity	At5g14740	Predicted carbonic anhydrase involved in protection against oxidative damage
transcript_HQ_TX_pn_transcript129/f2p0/5794	5763	62.6	0	XP_001777401.1	predicted protein [Physcomitrella patens]	73.107	4.32e-156	XM_001773485.1	Physcomitrella patens subsp. patens predicted protein (PHYPADRAFT_191568) mRNA, complete cds	-	-	-	-	-	--	--	--	--	--	--	--	--	--	--	--	--	--
transcript_HQ_TX_pn_transcript2799/f2p0/4096	4094	56.3	1e-224	OAE21257.1	hypothetical protein AXG93_1817s1010 [Marchantia polymorpha subsp. polymorpha]	72.008	1.32e-25	XM_018996109.1	PREDICTED: Juglans regia probable esterase D14L (LOC109013875), mRNA	-	-	-	-	-	60.9	1.3e-47	sp|Q10J20|D14L_ORYSJ	Probable esterase D14L OS=Oryza sativa subsp. japonica GN=D14L PE=1 SV=1	PF00072:Response regulator receiver domain;PF00512:His Kinase A (phospho-acceptor) domain	GO:0007165//GO:0000160	signal transduction//phosphorelay signal transduction system	--	--	GO:0000155	phosphorelay sensor kinase activity	--	--
transcript_HQ_TX_pn_transcript62040/f9p0/1493	1493	80.5	2.8e-140	XP_001778776.1	predicted protein [Physcomitrella patens]	79.741	8.39e-168	XM_001778724.1	Physcomitrella patens subsp. patens predicted protein (PHYPADRAFT_146566) mRNA, complete cds	-	-	-	-	-	48	1.3e-82	sp|Q0WPT7|Y2104_ARATH	Uncharacterized methyltransferase At2g41040, chloroplastic OS=Arabidopsis thaliana GN=At2g41040 PE=2 SV=1	PF05148:Hypothetical methyltransferase;PF02390:Putative methyltransferase ;PF03141:Putative S-adenosyl-L-methionine-dependent methyltransferase;PF08241:Methyltransferase domain;PF01209:ubiE/COQ5 methyltransferase family	GO:0006400//GO:0008152	tRNA modification//metabolic process	GO:0005730	nucleolus	GO:0008168//GO:0008176	methyltransferase activity//tRNA (guanine-N7-)-methyltransferase activity	--	--
transcript_HQ_TX_pn_transcript20727/f2p0/2683	2683	71.6	7.4e-256	XP_001751910.1	predicted protein [Physcomitrella patens]	--	--	--	--	K19327	ANO10, TMEM16K	anoctamin-10	-	-	42.6	3.6e-139	sp|Q0JJZ6|CACLC_ORYSJ	Anoctamin-like protein Os01g0706700 OS=Oryza sativa subsp. japonica GN=Os01g0706700 PE=2 SV=1	PF16178:Dimerisation domain of Ca+-activated chloride-channel, anoctamin	--	--	--	--	GO:0046983	protein dimerization activity	At1g73020	Protein required for meiotic chromosome segregation
transcript_HQ_TX_pn_transcript14137/f7p0/2949	2949	77.4	1.5e-302	XP_001782380.1	predicted protein [Physcomitrella patens]	74.112	3.23e-65	AK373019.1	Hordeum vulgare subsp. vulgare mRNA for predicted protein, partial cds, clone: NIASHv3018E06	-	-	-	-	-	51	1.7e-187	sp|Q8H1Z0|CER3_ARATH	Protein ECERIFERUM 3 OS=Arabidopsis thaliana GN=CER3 PE=1 SV=1	PF04116:Fatty acid hydroxylase superfamily	GO:0055114//GO:0006633	oxidation-reduction process//fatty acid biosynthetic process	--	--	GO:0016491//GO:0005506	oxidoreductase activity//iron ion binding	--	--
transcript_HQ_TX_pn_transcript49412/f2p0/1895	1895	58.3	2.1e-100	XP_001753007.1	predicted protein [Physcomitrella patens]	--	--	--	--	-	-	-	-	-	--	--	--	--	--	--	--	--	--	--	--	At4g38220	Aminoacylase ACY1 and related metalloexopeptidases
transcript_HQ_TX_pn_transcript75658/f4p0/755	755	57.9	4.2e-39	XP_001780120.1	predicted protein [Physcomitrella patens]	--	--	--	--	K02437	gcvH, GCSH	glycine cleavage system H protein	-	ko00630; Metabolism; Carbohydrate metabolism; Glyoxylate and dicarboxylate metabolism | ko00260; Metabolism; Amino acid metabolism; Glycine, serine and threonine metabolism	43.4	1.2e-28	sp|P46485|GCSH_FLATR	Glycine cleavage system H protein, mitochondrial OS=Flaveria trinervia GN=GDCSH PE=2 SV=1	--	--	--	--	--	--	--	At2g35120	Glycine cleavage system H protein (lipoate-binding)
transcript_HQ_TX_pn_transcript4655/f3p0/3761	3761	50.2	9.2e-204	XP_001770612.1	predicted protein [Physcomitrella patens]	--	--	--	--	-	-	-	-	-	35.1	4.3e-122	sp|Q9C8G5|CSCLD_ARATH	CSC1-like protein ERD4 OS=Arabidopsis thaliana GN=ERD4 PE=2 SV=1	PF02714:Calcium-dependent channel, 7TM region, putative phosphate	--	--	GO:0016020	membrane	--	--	At1g30360	Uncharacterized conserved protein
transcript_HQ_TX_pn_transcript70499/f33p0/1155	1155	--	--	--	--	--	--	--	--	--	--	--	--	--	--	--	--	--	--	--	--	--	--	--	--	--	--
transcript_HQ_TX_pn_transcript43294/f3p0/2031	2031	73.3	3.2e-211	XP_001759629.1	predicted protein [Physcomitrella patens]	75.633	6.76e-180	XM_001759577.1	Physcomitrella patens subsp. patens predicted protein (PHYPADRAFT_72785) mRNA, complete cds	K01723	AOS	hydroperoxide dehydratase	4.2.1.92	ko00592; Metabolism; Lipid metabolism; alpha-Linolenic acid metabolism	44.7	1.1e-119	sp|K4BV52|AOS1_SOLLC	Allene oxide synthase 1, chloroplastic OS=Solanum lycopersicum GN=AOS1 PE=2 SV=1	PF00067:Cytochrome P450	GO:0055114	oxidation-reduction process	--	--	GO:0005506//GO:0016705//GO:0020037	iron ion binding//oxidoreductase activity, acting on paired donors, with incorporation or reduction of molecular oxygen//heme binding	--	--
transcript_HQ_TX_pn_transcript38631/f19p0/2027	2027	79.2	3.4e-189	XP_001782829.1	predicted protein [Physcomitrella patens]	83.099	0	XM_001755356.1	Physcomitrella patens subsp. patens predicted protein (PHYPADRAFT_176453) mRNA, complete cds	K09503	DNAJA2	DnaJ homolog subfamily A member 2	-	ko04141; Genetic Information Processing; Folding, sorting and degradation; Protein processing in endoplasmic reticulum	68.2	2.4e-164	sp|P42824|DNJH2_ALLPO	DnaJ protein homolog 2 OS=Allium porrum GN=LDJ2 PE=2 SV=1	PF16685:zinc RING finger of MSL2;PF00684:DnaJ central domain;PF01155:Hydrogenase/urease nickel incorporation, metallochaperone, hypA	GO:0006464	cellular protein modification process	--	--	GO:0016151//GO:0061630//GO:0031072//GO:0051082	nickel cation binding//ubiquitin protein ligase activity//heat shock protein binding//unfolded protein binding	At3g44110	Molecular chaperone (DnaJ superfamily)
transcript_HQ_TX_pn_transcript26023/f2p0/2497	2497	92.1	7.6e-263	XP_001763139.1	predicted protein [Physcomitrella patens]	83.575	0	XM_001763087.1	Physcomitrella patens subsp. patens predicted protein (PHYPADRAFT_182770) mRNA, complete cds	K13179	DDX18, HAS1	ATP-dependent RNA helicase DDX18/HAS1	3.6.4.13	-	66.9	8.9e-185	sp|Q54S03|DDX18_DICDI	Probable ATP-dependent RNA helicase ddx18 OS=Dictyostelium discoideum GN=ddx18 PE=3 SV=1	PF04851:Type III restriction enzyme, res subunit;PF02724:CDC45-like protein;PF00270:DEAD/DEAH box helicase;PF02535:ZIP Zinc transporter	GO:0006270//GO:0030001//GO:0055085	DNA replication initiation//metal ion transport//transmembrane transport	GO:0016020	membrane	GO:0005524//GO:0046873//GO:0016787//GO:0003677//GO:0003676	ATP binding//metal ion transmembrane transporter activity//hydrolase activity//DNA binding//nucleic acid binding	SPAC1F7.02c	ATP-dependent RNA helicase pitchoune
transcript_HQ_TX_pn_transcript37750/f2p0/2165	2164	82.1	7.5e-243	XP_001769164.1	predicted protein [Physcomitrella patens]	71.579	1.16e-23	NM_001249954.1	Glycine max lethal leaf spot 1-like protein (LOC778121), mRNA	K13071	PAO, ACD1	pheophorbide a oxygenase	1.14.15.17	ko00860; Metabolism; Metabolism of cofactors and vitamins; Porphyrin and chlorophyll metabolism	65.2	3e-189	sp|Q9FYC2|PAO_ARATH	Pheophorbide a oxygenase, chloroplastic OS=Arabidopsis thaliana GN=PAO PE=1 SV=1	PF08417:Pheophorbide a oxygenase;PF00355:Rieske [2Fe-2S] domain	GO:0055114	oxidation-reduction process	--	--	GO:0016491//GO:0010277//GO:0051537	oxidoreductase activity//chlorophyllide a oxygenase [overall] activity//2 iron, 2 sulfur cluster binding	--	--
transcript_HQ_TX_pn_transcript2106/f3p0/4245	4245	78	0	XP_001753347.1	predicted protein [Physcomitrella patens]	80.085	0	XM_001753295.1	Physcomitrella patens subsp. patens predicted protein (PHYPADRAFT_202276) mRNA, complete cds	K01537	E3.6.3.8	Ca2+-transporting ATPase	3.6.3.8	-	59.2	3.9e-305	sp|Q9LF79|ACA8_ARATH	Calcium-transporting ATPase 8, plasma membrane-type OS=Arabidopsis thaliana GN=ACA8 PE=1 SV=1	PF00122:E1-E2 ATPase;PF00781:Diacylglycerol kinase catalytic domain	--	--	--	--	GO:0046872//GO:0016301//GO:0000166	metal ion binding//kinase activity//nucleotide binding	At5g57110	Calcium transporting ATPase
transcript_HQ_TX_pn_transcript67569/f4p0/1305	1305	78	3.9e-101	XP_001771616.1	predicted protein [Physcomitrella patens]	--	--	--	--	K09660	MPDU1	mannose-P-dolichol utilization defect 1	-	-	54.8	4e-67	sp|Q8VY63|MPU12_ARATH	Mannose-P-dolichol utilization defect 1 protein homolog 2 OS=Arabidopsis thaliana GN=At4g07390 PE=2 SV=1	--	--	--	--	--	--	--	At5g59470	Predicted endoplasmic reticulum membrane protein Lec35/MPDU1 involved in monosaccharide-P-dolichol utilization
transcript_HQ_TX_pn_transcript54501/f7p0/1752	1752	71.6	3.5e-174	XP_001764514.1	predicted protein [Physcomitrella patens]	81.024	0	XM_001764462.1	Physcomitrella patens subsp. patens predicted protein (PHYPADRAFT_164395) mRNA, complete cds	-	-	-	-	-	59.3	6.2e-124	sp|Q9SRY4|LPA1_ARATH	Protein LOW PSII ACCUMULATION 1, chloroplastic OS=Arabidopsis thaliana GN=LPA1 PE=1 SV=1	PF12300:Protein of unknown function (DUF3628);PF13181:Tetratricopeptide repeat;PF13174:Tetratricopeptide repeat;PF00515:Tetratricopeptide repeat;PF13414:TPR repeat;PF13374:Tetratricopeptide repeat	--	--	--	--	GO:0005515//GO:0016817	protein binding//hydrolase activity, acting on acid anhydrides	--	--
transcript_HQ_TX_pn_transcript29860/f7p0/2378	2378	88	0	XP_001758651.1	predicted protein [Physcomitrella patens]	83.711	0	XM_001758599.1	Physcomitrella patens subsp. patens predicted protein (PHYPADRAFT_161483) mRNA, complete cds	-	-	-	-	-	70.9	1.4e-259	sp|Q9FNX5|DRP1E_ARATH	Dynamin-related protein 1E OS=Arabidopsis thaliana GN=DRP1E PE=1 SV=1	PF02212:Dynamin GTPase effector domain;PF08638:Mediator complex subunit MED14;PF01031:Dynamin central region;PF01926:50S ribosome-binding GTPase	GO:0006357	regulation of transcription from RNA polymerase II promoter	GO:0016592	mediator complex	GO:0001104//GO:0003924//GO:0005525	RNA polymerase II transcription cofactor activity//GTPase activity//GTP binding	At3g60190	Vacuolar sorting protein VPS1, dynamin, and related proteins
transcript_HQ_TX_pn_transcript4265/f2p0/3821	3818	44.2	8.2e-184	XP_001779397.1	predicted protein [Physcomitrella patens]	82.456	9.07e-62	XM_001779345.1	Physcomitrella patens subsp. patens predicted protein (PHYPADRAFT_94283) mRNA, complete cds	-	-	-	-	-	51.1	2e-18	sp|Q6AT41|NNJA4_ORYSJ	Ninja-family protein Os05g0558800 OS=Oryza sativa subsp. japonica GN=Os05g0558800 PE=2 SV=1	--	--	--	--	--	--	--	--	--
transcript_HQ_TX_pn_transcript67900/f7p0/1232	1232	53.6	2.2e-90	XP_001774349.1	predicted protein [Physcomitrella patens]	--	--	--	--	-	-	-	-	-	27.7	3.7e-14	sp|Q9ZU46|ZAR1_ARATH	Receptor protein kinase-like protein ZAR1 OS=Arabidopsis thaliana GN=ZAR1 PE=1 SV=1	PF13855:Leucine rich repeat	--	--	--	--	GO:0005515	protein binding	--	--
transcript_HQ_TX_pn_transcript1282/f6p0/4522	4522	27.1	5.5e-54	XP_001753145.1	predicted protein [Physcomitrella patens]	--	--	--	--	-	-	-	-	-	--	--	--	--	PF00004:ATPase family associated with various cellular activities (AAA);PF00931:NB-ARC domain;PF00569:Zinc finger, ZZ type	--	--	--	--	GO:0008270//GO:0043531//GO:0005524	zinc ion binding//ADP binding//ATP binding	--	--
transcript_HQ_TX_pn_transcript19322/f13p0/2684	2684	95.8	1.6e-226	XP_001765894.1	predicted protein [Physcomitrella patens]	88.898	0	XM_001766773.1	Physcomitrella patens subsp. patens predicted protein (PHYPADRAFT_131187) mRNA, complete cds	-	-	-	-	-	68.9	1.6e-200	sp|Q75KK8|MPK14_ORYSJ	Mitogen-activated protein kinase 14 OS=Oryza sativa subsp. japonica GN=MPK14 PE=2 SV=1	PF07714:Protein tyrosine kinase;PF06293:Lipopolysaccharide kinase (Kdo/WaaP) family;PF00069:Protein kinase domain	GO:0006468	protein phosphorylation	GO:0016020	membrane	GO:0005524//GO:0016773//GO:0004672	ATP binding//phosphotransferase activity, alcohol group as acceptor//protein kinase activity	At5g19010	Mitogen-activated protein kinase
transcript_HQ_TX_pn_transcript75335/f3p0/811	811	78.2	5.4e-45	OAE33285.1	hypothetical protein AXG93_1200s1470 [Marchantia polymorpha subsp. polymorpha]	82.007	6.72e-62	XM_001753434.1	Physcomitrella patens subsp. patens predicted protein (PHYPADRAFT_114083) mRNA, partial cds	-	-	-	-	-	70.5	3.6e-34	sp|O04616|CUT1A_ARATH	Protein CURVATURE THYLAKOID 1A, chloroplastic OS=Arabidopsis thaliana GN=CURT1A PE=1 SV=1	--	--	--	--	--	--	--	--	--
transcript_HQ_TX_pn_transcript54691/f30p0/1685	1685	84.6	2.5e-177	XP_001768773.1	predicted protein [Physcomitrella patens]	78.928	0	XM_001768721.1	Physcomitrella patens subsp. patens predicted protein (PHYPADRAFT_214795) mRNA, complete cds	K00122	FDH	formate dehydrogenase	1.2.1.2	ko01200; Metabolism; Global and overview maps; Carbon metabolism | ko00630; Metabolism; Carbohydrate metabolism; Glyoxylate and dicarboxylate metabolism | ko00680; Metabolism; Energy metabolism; Methane metabolism	64	3.2e-130	sp|Q9SXP2|FDH1_ORYSJ	Formate dehydrogenase 1, mitochondrial OS=Oryza sativa subsp. japonica GN=Os06g0486800 PE=1 SV=2	PF03446:NAD binding domain of 6-phosphogluconate dehydrogenase;PF00389:D-isomer specific 2-hydroxyacid dehydrogenase, catalytic domain;PF03720:UDP-glucose/GDP-mannose dehydrogenase family, UDP binding domain;PF02826:D-isomer specific 2-hydroxyacid dehydrogenase, NAD binding domain	GO:0008152//GO:0055114	metabolic process//oxidation-reduction process	--	--	GO:0004616//GO:0051287//GO:0016616	phosphogluconate dehydrogenase (decarboxylating) activity//NAD binding//oxidoreductase activity, acting on the CH-OH group of donors, NAD or NADP as acceptor	At5g14780	Glyoxylate/hydroxypyruvate reductase (D-isomer-specific 2-hydroxy acid dehydrogenase superfamily)
transcript_HQ_TX_pn_transcript72026/f2p0/1080	1080	92.3	1e-62	XP_001772023.1	predicted protein [Physcomitrella patens]	90.476	3.73e-145	XM_001771971.1	Physcomitrella patens subsp. patens predicted protein (PHYPADRAFT_138352) mRNA, partial cds	-	-	-	-	-	--	--	--	--	--	--	--	--	--	--	--	--	--
transcript_HQ_TX_pn_transcript10407/f2p0/3203	3195	76	2.3e-115	XP_001763519.1	predicted protein [Physcomitrella patens]	79.45	5.19e-148	XM_001763467.1	Physcomitrella patens subsp. patens predicted protein (PHYPADRAFT_163873) mRNA, complete cds	K13510	LPCAT1_2	lysophosphatidylcholine acyltransferase / lyso-PAF acetyltransferase [EC:2.3.1.23 2.3.1.67]	2.3.1.23,2.3.1.67	ko00564; Metabolism; Lipid metabolism; Glycerophospholipid metabolism | ko00565; Metabolism; Lipid metabolism; Ether lipid metabolism	59.3	1.2e-80	sp|Q8S8S2|LPCT2_ARATH	Lysophospholipid acyltransferase LPEAT2 OS=Arabidopsis thaliana GN=LPEAT2 PE=1 SV=1	PF01553:Acyltransferase	GO:0008152	metabolic process	--	--	GO:0016746	transferase activity, transferring acyl groups	At2g45670	Predicted phosphate acyltransferase, contains PlsC domain
transcript_HQ_TX_pn_transcript7775/f2p0/3422	3422	81.9	5.5e-131	XP_001773142.1	predicted protein [Physcomitrella patens]	86.111	0	XM_001773090.1	Physcomitrella patens subsp. patens predicted protein (PHYPADRAFT_191289) mRNA, complete cds	K05841	E2.4.1.173	sterol 3beta-glucosyltransferase	2.4.1.173	-	66.1	2.4e-103	sp|Q9M8Z7|U80A2_ARATH	Sterol 3-beta-glucosyltransferase UGT80A2 OS=Arabidopsis thaliana GN=UGT80A2 PE=1 SV=1	PF03033:Glycosyltransferase family 28 N-terminal domain;PF03033:Glycosyltransferase family 28 N-terminal domain	GO:0005975//GO:0030259//GO:0005975//GO:0030259	carbohydrate metabolic process//lipid glycosylation//carbohydrate metabolic process//lipid glycosylation	--	--	GO:0016758//GO:0016758	transferase activity, transferring hexosyl groups//transferase activity, transferring hexosyl groups	At3g07020	UDP-glucuronosyl and UDP-glucosyl transferase
transcript_HQ_TX_pn_transcript30397/f16p0/2318	2318	68.2	8e-150	XP_001771007.1	predicted protein [Physcomitrella patens]	--	--	--	--	-	-	-	-	-	43.1	1.1e-96	sp|Q60DN5|PROT1_ORYSJ	Proline transporter 1 OS=Oryza sativa subsp. japonica GN=PROT1 PE=2 SV=1	--	--	--	--	--	--	--	At3g55740	Amino acid transporters
transcript_HQ_TX_pn_transcript13321/f2p0/2938	2935	66.8	8.7e-117	XP_001769480.1	predicted protein [Physcomitrella patens]	--	--	--	--	-	-	-	-	-	34.2	4.5e-79	sp|B9S2H4|Y232_RICCO	Glycosyltransferase family 92 protein RCOM_0530710 OS=Ricinus communis GN=RCOM_0699480 PE=3 SV=1	--	--	--	--	--	--	--	--	--
transcript_HQ_TX_pn_transcript26777/f3p0/2472	2472	33	3.8e-41	APB88776.1	terpene synthase 3 [Pseudotaxiphyllum elegans]	--	--	--	--	--	--	--	--	--	27.1	5.6e-06	sp|D3KYU2|MIBS_STRLS	2-methylisoborneol synthase OS=Streptomyces lasaliensis GN=tpc PE=1 SV=1	PF03661:Uncharacterised protein family (UPF0121)	--	--	GO:0016021	integral component of membrane	--	--	--	--
transcript_HQ_TX_pn_transcript24427/f3p0/2558	2558	79.7	6.4e-233	XP_001774494.1	predicted protein [Physcomitrella patens]	81.543	0	XM_001774442.1	Physcomitrella patens subsp. patens predicted protein (PHYPADRAFT_11872) mRNA, partial cds	-	-	-	-	-	--	--	--	--	PF07464:Apolipophorin-III precursor (apoLp-III);PF01442:Apolipoprotein A1/A4/E domain;PF07819:PGAP1-like protein;PF04513:Baculovirus polyhedron envelope protein, PEP, C terminus ;PF00326:Prolyl oligopeptidase family;PF01738:Dienelactone hydrolase family	GO:0006869//GO:0042157//GO:0006508	lipid transport//lipoprotein metabolic process//proteolysis	GO:0005576//GO:0019031//GO:0019028	extracellular region//viral envelope//viral capsid	GO:0005198//GO:0016787//GO:0016788//GO:0008236//GO:0008289	structural molecule activity//hydrolase activity//hydrolase activity, acting on ester bonds//serine-type peptidase activity//lipid binding	--	--
transcript_HQ_TX_pn_transcript57783/f3p0/1678	1678	85.6	4.3e-169	XP_001774198.1	predicted protein [Physcomitrella patens]	74.309	1.1e-62	XM_013589505.1	Medicago truncatula anion-transporting ATPase mRNA	K01551	arsA, ASNA1	arsenite-transporting ATPase	3.6.3.16	-	56.6	1.3e-99	sp|Q16MG9|ASNA_AEDAE	ATPase ASNA1 homolog OS=Aedes aegypti GN=AAEL011136 PE=3 SV=1	PF00448:SRP54-type protein, GTPase domain;PF00142:4Fe-4S iron sulfur cluster binding proteins, NifH/frxC family;PF00931:NB-ARC domain	GO:0055114//GO:0006614	oxidation-reduction process//SRP-dependent cotranslational protein targeting to membrane	--	--	GO:0005525//GO:0016491//GO:0043531//GO:0005524	GTP binding//oxidoreductase activity//ADP binding//ATP binding	At1g01910	Putative arsenite-translocating ATPase
transcript_HQ_TX_pn_transcript35670/f2p0/2222	2222	72.7	2.2e-136	XP_001771151.1	predicted protein [Physcomitrella patens]	80.37	1.82e-86	XM_001753761.1	Physcomitrella patens subsp. patens predicted protein (PHYPADRAFT_55375) mRNA, complete cds	K13051	iaaA, ASRGL1	beta-aspartyl-peptidase (threonine type)	3.4.19.5	-	46	9.4e-77	sp|Q8GXG1|ASPGB_ARATH	Probable isoaspartyl peptidase/L-asparaginase 2 OS=Arabidopsis thaliana GN=At3g16150 PE=2 SV=2	PF01112:Asparaginase	--	--	--	--	GO:0016787	hydrolase activity	At5g08100	Asparaginase
transcript_HQ_TX_pn_transcript23339/f3p0/2589	2589	55.9	4.7e-90	XP_001771935.1	predicted protein [Physcomitrella patens]	82.432	2.83e-65	XM_001771883.1	Physcomitrella patens subsp. patens predicted protein (PHYPADRAFT_86298) mRNA, complete cds	-	-	-	-	-	--	--	--	--	PF04504:Protein of unknown function, DUF573	GO:0006355	regulation of transcription, DNA-templated	--	--	--	--	--	--
transcript_HQ_TX_pn_transcript71537/f6p0/1105	1105	53.9	2.8e-15	XP_001782513.1	predicted protein [Physcomitrella patens]	85.938	2.15e-08	XM_001777753.1	Physcomitrella patens subsp. patens predicted protein (PHYPADRAFT_170004) mRNA, complete cds	-	-	-	-	-	48.6	2.4e-12	sp|P60496|BABL_LILLO	Chemocyanin OS=Lilium longiflorum PE=1 SV=1	PF02298:Plastocyanin-like domain;PF01344:Kelch motif	--	--	--	--	GO:0005515//GO:0009055	protein binding//electron carrier activity	--	--
transcript_HQ_TX_pn_transcript34452/f2p0/2256	2256	69.5	6.7e-210	XP_001766806.1	predicted protein [Physcomitrella patens]	82.017	0	XM_001766754.1	Physcomitrella patens subsp. patens predicted protein (PHYPADRAFT_165366) mRNA, complete cds	-	-	-	-	-	31.2	7.6e-58	sp|Q9LS46|ALMT9_ARATH	Aluminum-activated malate transporter 9 OS=Arabidopsis thaliana GN=ALMT9 PE=2 SV=1	PF11744:Aluminium activated malate transporter;PF04632:Fusaric acid resistance protein family	GO:0015743//GO:0006810	malate transport//transport	GO:0005886	plasma membrane	--	--	At3g18440	Predicted membrane protein
transcript_HQ_TX_pn_transcript71840/f3p0/1092	1092	88.3	1.5e-53	XP_001757573.1	predicted protein [Physcomitrella patens]	81.03	1.16e-75	XM_011399709.1	Auxenochlorella protothecoides 13 kDa ribonucleoprotein-associated protein partial mRNA	K12845	SNU13, NHP2L	U4/U6 small nuclear ribonucleoprotein SNU13	-	ko03040; Genetic Information Processing; Transcription; Spliceosome | ko03008; Genetic Information Processing; Translation; Ribosome biogenesis in eukaryotes	71.9	2.5e-43	sp|Q5XH16|NH2L1_XENLA	NHP2-like protein 1 OS=Xenopus laevis GN=snu13 PE=2 SV=1	--	--	--	--	--	--	--	At5g20160	60S ribosomal protein 15.5kD/SNU13, NHP2/L7A family (includes ribonuclease P subunit p38), involved in splicing
transcript_HQ_TX_pn_transcript25153/f6p0/2494	2494	75.8	1.3e-190	XP_001752543.1	predicted protein [Physcomitrella patens]	79.939	0	XM_001770730.1	Physcomitrella patens subsp. patens predicted protein (PHYPADRAFT_43801) mRNA, partial cds	-	-	-	-	-	32.5	7.6e-43	sp|Q6VN19|RBP10_MOUSE	Ran-binding protein 10 OS=Mus musculus GN=Ranbp10 PE=1 SV=2	PF00622:SPRY domain	--	--	--	--	GO:0005515	protein binding	At1g35470	SPRY domain-containing proteins
transcript_HQ_TX_pn_transcript22213/f6p0/2621	2628	81.1	1.8e-311	XP_001761187.1	predicted protein [Physcomitrella patens]	80.834	0	XM_001761135.1	Physcomitrella patens subsp. patens predicted protein (PHYPADRAFT_162784) mRNA, complete cds	K00392	sir	sulfite reductase (ferredoxin)	1.8.7.1	ko00920; Metabolism; Energy metabolism; Sulfur metabolism	63.1	4.9e-234	sp|O82802|SIR1_TOBAC	Sulfite reductase 1 [ferredoxin], chloroplastic OS=Nicotiana tabacum GN=SIR1 PE=1 SV=1	PF03460:Nitrite/Sulfite reductase ferredoxin-like half domain;PF01077:Nitrite and sulphite reductase 4Fe-4S domain	GO:0055114	oxidation-reduction process	--	--	GO:0051536//GO:0016491//GO:0020037	iron-sulfur cluster binding//oxidoreductase activity//heme binding	At5g04590	Sulfite reductase (ferredoxin)
transcript_HQ_TX_pn_transcript24871/f10p0/2445	2445	92.8	7.1e-306	XP_001784416.1	predicted protein [Physcomitrella patens]	80.811	0	XM_001784372.1	Physcomitrella patens subsp. patens predicted protein (PHYPADRAFT_200113) mRNA, complete cds	K00703	glgA	starch synthase	2.4.1.21	ko00500; Metabolism; Carbohydrate metabolism; Starch and sucrose metabolism | ko02026; Cellular Processes; Cellular community - prokaryotes; Biofilm formation - Escherichia coli	66.4	8.1e-223	sp|P93568|SSY1_SOLTU	Soluble starch synthase 1, chloroplastic/amyloplastic OS=Solanum tuberosum PE=2 SV=1	--	--	--	--	--	--	--	--	--
transcript_HQ_TX_pn_transcript76714/f22p0/566	566	84.3	9.7e-49	XP_001765198.1	predicted protein [Physcomitrella patens]	--	--	--	--	K02698	psaK	photosystem I subunit X	-	ko00195; Metabolism; Energy metabolism; Photosynthesis	72	8.6e-35	sp|Q9SUI5|PSAK_ARATH	Photosystem I reaction center subunit psaK, chloroplastic OS=Arabidopsis thaliana GN=PSAK PE=2 SV=2	PF01241:Photosystem I psaG / psaK	GO:0015979	photosynthesis	GO:0016020//GO:0009522	membrane//photosystem I	--	--	--	--
transcript_HQ_TX_pn_transcript64332/f14p0/1364	1364	85.8	6.4e-155	XP_001758184.1	predicted protein [Physcomitrella patens]	81.808	0	XM_001758132.1	Physcomitrella patens subsp. patens predicted protein (PHYPADRAFT_205965) mRNA, complete cds	K05928	E2.1.1.95	tocopherol O-methyltransferase	2.1.1.95	ko00130; Metabolism; Metabolism of cofactors and vitamins; Ubiquinone and other terpenoid-quinone biosynthesis	67.8	2.5e-117	sp|Q6ZIK0|GTOMC_ORYSJ	Probable tocopherol O-methyltransferase, chloroplastic OS=Oryza sativa subsp. japonica GN=VTE4 PE=2 SV=1	PF05175:Methyltransferase small domain;PF01209:ubiE/COQ5 methyltransferase family;PF08241:Methyltransferase domain;PF01728:FtsJ-like methyltransferase;PF03141:Putative S-adenosyl-L-methionine-dependent methyltransferase	GO:0032259//GO:0008152	methylation//metabolic process	--	--	GO:0008168	methyltransferase activity	At1g64970	SAM-dependent methyltransferases
transcript_HQ_TX_pn_transcript23971/f2p0/2566	2565	77.8	9.2e-163	XP_001765745.1	predicted protein [Physcomitrella patens]	89.152	0	XM_001765693.1	Physcomitrella patens subsp. patens predicted protein (PHYPADRAFT_130002) mRNA, partial cds	K12837	U2AF2	splicing factor U2AF 65 kDa subunit	-	ko03040; Genetic Information Processing; Transcription; Spliceosome	61.8	1.5e-126	sp|Q8L716|U2A2B_ARATH	Splicing factor U2af large subunit B OS=Arabidopsis thaliana GN=U2AF65B PE=2 SV=2	PF00076:RNA recognition motif. (a.k.a. RRM, RBD, or RNP domain);PF16367:RNA recognition motif	--	--	--	--	GO:0003676	nucleic acid binding	At1g60900	Splicing factor U2AF, large subunit (RRM superfamily)
transcript_HQ_TX_pn_transcript56078/f5p0/1723	1723	93.9	3e-125	XP_001780977.1	predicted protein [Physcomitrella patens]	86.024	0	XM_001757749.1	Physcomitrella patens subsp. patens predicted protein (PHYPADRAFT_33411) mRNA, partial cds	K00968	PCYT1	choline-phosphate cytidylyltransferase	2.7.7.15	ko00564; Metabolism; Lipid metabolism; Glycerophospholipid metabolism | ko00440; Metabolism; Metabolism of other amino acids; Phosphonate and phosphinate metabolism | ko05231; Human Diseases; Cancers: Overview; Choline metabolism in cancer	74.6	1.1e-101	sp|Q9ZV56|CCT1_ARATH	Choline-phosphate cytidylyltransferase 1 OS=Arabidopsis thaliana GN=CCT1 PE=1 SV=1	PF09184:PPP4R2;PF01467:Cytidylyltransferase-like	GO:0009058	biosynthetic process	GO:0030289	protein phosphatase 4 complex	GO:0003824//GO:0019888	catalytic activity//protein phosphatase regulator activity	At2g32260	Phosphorylcholine transferase/cholinephosphate cytidylyltransferase
transcript_HQ_TX_pn_transcript18229/f2p0/2774	2774	94.8	0	XP_001774724.1	predicted protein [Physcomitrella patens]	89.116	0	XM_001774672.1	Physcomitrella patens subsp. patens predicted protein (PHYPADRAFT_219762) mRNA, complete cds	K09490	HSPA5, BIP	heat shock 70kDa protein 5	-	ko03060; Genetic Information Processing; Folding, sorting and degradation; Protein export | ko04141; Genetic Information Processing; Folding, sorting and degradation; Protein processing in endoplasmic reticulum | ko04918; Organismal Systems; Endocrine system; Thyroid hormone synthesis | ko05020; Human Diseases; Neurodegenerative diseases; Prion diseases	87.1	3.2e-308	sp|P49118|BIP_SOLLC	Luminal-binding protein OS=Solanum lycopersicum PE=2 SV=1	PF01968:Hydantoinase/oxoprolinase;PF02782:FGGY family of carbohydrate kinases, C-terminal domain;PF06723:MreB/Mbl protein	GO:0005975//GO:0000902	carbohydrate metabolic process//cell morphogenesis	--	--	GO:0016773//GO:0016787	phosphotransferase activity, alcohol group as acceptor//hydrolase activity	At5g42020	Molecular chaperones GRP78/BiP/KAR2, HSP70 superfamily
transcript_HQ_TX_pn_transcript56550/f24p0/1677	1677	65.8	5.8e-17	XP_001769881.1	predicted protein [Physcomitrella patens]	--	--	--	--	-	-	-	-	-	--	--	--	--	--	--	--	--	--	--	--	--	--
transcript_HQ_TX_pn_transcript39812/f2p0/2095	2095	86.1	2.7e-144	XP_001777583.1	predicted protein [Physcomitrella patens]	--	--	--	--	K01176	AMY, amyA, malS	alpha-amylase	3.2.1.1	ko00500; Metabolism; Carbohydrate metabolism; Starch and sucrose metabolism | ko04973; Organismal Systems; Digestive system; Carbohydrate digestion and absorption	61.9	1.1e-100	sp|P04063|AMY2_HORVU	Alpha-amylase type B isozyme OS=Hordeum vulgare GN=AMY1.2 PE=1 SV=3	PF07821:Alpha-amylase C-terminal beta-sheet domain;PF00128:Alpha amylase, catalytic domain;PF02324:Glycosyl hydrolase family 70;PF00128:Alpha amylase, catalytic domain	GO:0005975//GO:0009250//GO:0005975	carbohydrate metabolic process//glucan biosynthetic process//carbohydrate metabolic process	--	--	GO:0046527//GO:0003824//GO:0004556//GO:0003824//GO:0005509	glucosyltransferase activity//catalytic activity//alpha-amylase activity//catalytic activity//calcium ion binding	At1g76130	Alpha-amylase
transcript_HQ_TX_pn_transcript49273/f2p0/1891	1891	45	7e-51	XP_001775831.1	predicted protein [Physcomitrella patens]	--	--	--	--	-	-	-	-	-	33.5	2.5e-30	sp|Q9C5W7|TOM2A_ARATH	Tobamovirus multiplication protein 2A OS=Arabidopsis thaliana GN=TOM2A PE=1 SV=1	PF00335:Tetraspanin family;PF09036:Bcr-Abl oncoprotein oligomerisation domain	GO:0007165//GO:0006468	signal transduction//protein phosphorylation	GO:0016021	integral component of membrane	GO:0005096//GO:0004674	GTPase activator activity//protein serine/threonine kinase activity	--	--
transcript_HQ_TX_pn_transcript71709/f3p0/1101	1101	73	1.8e-62	XP_001773155.1	predicted protein [Physcomitrella patens]	78.514	2.49e-82	XM_001773103.1	Physcomitrella patens subsp. patens predicted protein (PHYPADRAFT_167873) mRNA, complete cds	-	-	-	-	-	47.8	1.1e-22	sp|Q9SAG8|DNAJ8_ARATH	Chaperone protein dnaJ 8, chloroplastic OS=Arabidopsis thaliana GN=ATJ8 PE=2 SV=1	PF08831:Class II MHC-associated invariant chain trimerisation domain	GO:0019882//GO:0006886//GO:0006955	antigen processing and presentation//intracellular protein transport//immune response	GO:0016020	membrane	GO:0042289	MHC class II protein binding	At1g80920	Molecular chaperone (DnaJ superfamily)
transcript_HQ_TX_pn_transcript19147/f35p0/2712	2712	74.8	1e-175	XP_001760185.1	predicted protein [Physcomitrella patens]	--	--	--	--	-	-	-	-	-	42.8	2.6e-97	sp|Q6Z4P2|APY2_ORYSJ	Probable apyrase 2 OS=Oryza sativa subsp. japonica GN=APY2 PE=2 SV=1	PF01150:GDA1/CD39 (nucleoside phosphatase) family	--	--	--	--	GO:0016787	hydrolase activity	At5g18280	Nucleoside phosphatase
transcript_HQ_TX_pn_transcript12639/f2p0/3064	3064	78.9	4.8e-94	KZN05383.1	hypothetical protein DCAR_006220 [Daucus carota subsp. sativus]	86.792	1.79e-147	XM_001781723.1	Physcomitrella patens subsp. patens predicted protein (PHYPADRAFT_96766) mRNA, complete cds	K12812	UAP56, BAT1, SUB2	ATP-dependent RNA helicase UAP56/SUB2	3.6.4.13	ko03040; Genetic Information Processing; Transcription; Spliceosome | ko03013; Genetic Information Processing; Translation; RNA transport | ko03015; Genetic Information Processing; Translation; mRNA surveillance pathway | ko05164; Human Diseases; Infectious diseases: Viral; Influenza A	95.7	1.4e-83	sp|Q56XG6|RH15_ARATH	DEAD-box ATP-dependent RNA helicase 15 OS=Arabidopsis thaliana GN=RH15 PE=1 SV=3	--	--	--	--	--	--	--	At5g11200	ATP-dependent RNA helicase
transcript_HQ_TX_pn_transcript21316/f2p0/2659	2661	86.2	5.1e-148	XP_001773893.1	predicted protein [Physcomitrella patens]	85.905	0	XM_001781571.1	Physcomitrella patens subsp. patens predicted protein (PHYPADRAFT_149964) mRNA, partial cds	-	-	-	-	-	62.5	1.5e-113	sp|F4HP88|SFH4_ARATH	Phosphatidylinositol/phosphatidylcholine transfer protein SFH4 OS=Arabidopsis thaliana GN=SFH4 PE=2 SV=1	PF16740:Spindle and kinetochore-associated protein 2	GO:0051301//GO:0007059	cell division//chromosome segregation	GO:0000940//GO:0005876	condensed chromosome outer kinetochore//spindle microtubule	GO:0008017	microtubule binding	At1g19650	Phosphatidylinositol transfer protein SEC14 and related proteins
transcript_HQ_TX_pn_transcript43771/f4p0/2023	2023	87.3	2.5e-67	XP_001765265.1	predicted protein [Physcomitrella patens]	83.855	1.61e-106	XM_001765213.1	Physcomitrella patens subsp. patens predicted protein (PHYPADRAFT_129209) mRNA, complete cds	-	-	-	-	-	--	--	--	--	PF06414:Zeta toxin;PF02367:Threonylcarbamoyl adenosine biosynthesis protein TsaE;PF01121:Dephospho-CoA kinase;PF07931:Chloramphenicol phosphotransferase-like protein;PF00004:ATPase family associated with various cellular activities (AAA);PF07728:AAA domain (dynein-related subfamily);PF00485:Phosphoribulokinase / Uridine kinase family	GO:0008152//GO:0015937//GO:0002949	metabolic process//coenzyme A biosynthetic process//tRNA threonylcarbamoyladenosine modification	--	--	GO:0005524//GO:0016887//GO:0016740//GO:0016301//GO:0004140	ATP binding//ATPase activity//transferase activity//kinase activity//dephospho-CoA kinase activity	--	--
transcript_HQ_TX_pn_transcript32400/f7p0/2293	2293	38.7	6.5e-11	XP_001781142.1	predicted protein [Physcomitrella patens]	--	--	--	--	-	-	-	-	-	--	--	--	--	PF05036:Sporulation related domain;PF00847:AP2 domain	GO:0006355	regulation of transcription, DNA-templated	--	--	GO:0003700//GO:0042834	transcription factor activity, sequence-specific DNA binding//peptidoglycan binding	--	--
transcript_HQ_TX_pn_transcript21015/f2p0/2577	2578	84	0	ADB23405.1	chloroplast Hsp70-1 [Physcomitrella patens]	77.003	0	XM_010031880.2	PREDICTED: Eucalyptus grandis stromal 70 kDa heat shock-related protein, chloroplastic (LOC104420006), mRNA	K03283	HSPA1_8	heat shock 70kDa protein 1/8	-	ko03040; Genetic Information Processing; Transcription; Spliceosome | ko04141; Genetic Information Processing; Folding, sorting and degradation; Protein processing in endoplasmic reticulum | ko04010; Environmental Information Processing; Signal transduction; MAPK signaling pathway | ko04144; Cellular Processes; Transport and catabolism; Endocytosis | ko04612; Organismal Systems; Immune system; An…	76.8	1.1e-289	sp|Q9STW6|HSP7F_ARATH	Heat shock 70 kDa protein 6, chloroplastic OS=Arabidopsis thaliana GN=HSP70-6 PE=1 SV=1	PF02782:FGGY family of carbohydrate kinases, C-terminal domain;PF06723:MreB/Mbl protein;PF03233:Aphid transmission protein;PF04513:Baculovirus polyhedron envelope protein, PEP, C terminus	GO:0005975//GO:0000902//GO:0019089	carbohydrate metabolic process//cell morphogenesis//transmission of virus	GO:0019028//GO:0019031	viral capsid//viral envelope	GO:0016773//GO:0005198	phosphotransferase activity, alcohol group as acceptor//structural molecule activity	At4g24280	Molecular chaperones mortalin/PBP74/GRP75, HSP70 superfamily
transcript_HQ_TX_pn_transcript41611/f3p0/2071	2071	74.2	1e-164	XP_001752610.1	predicted protein [Physcomitrella patens]	76.682	5.81e-121	XM_001769446.1	Physcomitrella patens subsp. patens predicted protein (PHYPADRAFT_134951) mRNA, partial cds	-	-	-	-	-	52.5	3.6e-115	sp|Q8W4F0|DAR1_ARATH	Protein DA1-related 1 OS=Arabidopsis thaliana GN=DAR1 PE=1 SV=3	PF00412:LIM domain	--	--	--	--	GO:0008270	zinc ion binding	At1g19270	Adaptor protein Enigma and related PDZ-LIM proteins
transcript_HQ_TX_pn_transcript16379/f2p0/2767	2767	82.4	1.7e-239	XP_001766264.1	predicted protein [Physcomitrella patens]	--	--	--	--	-	-	-	-	-	82.4	1.7e-240	sp|A9SIZ6|D5FAD_PHYPA	Acyl-lipid (8-3)-desaturase OS=Physcomitrella patens subsp. patens GN=DES5 PE=1 SV=1	PF00487:Fatty acid desaturase	GO:0006629	lipid metabolic process	--	--	--	--	Hs4758334	Delta 6-fatty acid desaturase/delta-8 sphingolipid desaturase
transcript_HQ_TX_pn_transcript10534/f4p0/3193	3193	58.5	5.9e-260	XP_001784189.1	predicted protein [Physcomitrella patens]	74.537	2.41e-146	XM_001784137.1	Physcomitrella patens subsp. patens predicted protein (PHYPADRAFT_172942) mRNA, complete cds	--	--	--	--	--	--	--	--	--	PF00479:Glucose-6-phosphate dehydrogenase, NAD binding domain	GO:0006006//GO:0055114	glucose metabolic process//oxidation-reduction process	--	--	GO:0004345//GO:0050661	glucose-6-phosphate dehydrogenase activity//NADP binding	--	--
transcript_HQ_TX_pn_transcript58954/f5p0/1633	1633	66.9	3.8e-130	XP_001752948.1	transcription factor WRKY 2 [Physcomitrella patens]	80.296	8.6e-34	XM_013758540.1	PREDICTED: Brassica oleracea var. oleracea probable WRKY transcription factor 39 (LOC106320169), mRNA	-	-	-	-	-	46.2	2.5e-42	sp|O22176|WRK15_ARATH	Probable WRKY transcription factor 15 OS=Arabidopsis thaliana GN=WRKY15 PE=2 SV=1	PF03106:WRKY DNA -binding domain	GO:0006355	regulation of transcription, DNA-templated	--	--	GO:0043565//GO:0003700	sequence-specific DNA binding//transcription factor activity, sequence-specific DNA binding	--	--
transcript_HQ_TX_pn_transcript49756/f10p0/1804	1804	77.9	2.1e-121	XP_001765219.1	predicted protein [Physcomitrella patens]	88.889	1.14e-87	XM_001762623.1	Physcomitrella patens subsp. patens predicted protein (PHYPADRAFT_125807) mRNA, partial cds	K18342	OTUD6	OTU domain-containing protein 6	3.4.19.12	-	67.3	2.5e-56	sp|Q8LBZ4|OTU_ARATH	OTU domain-containing protein At3g57810 OS=Arabidopsis thaliana GN=At3g57810 PE=2 SV=1	--	--	--	--	--	--	--	At3g57810	OTU (ovarian tumor)-like cysteine protease
transcript_HQ_TX_pn_transcript48813/f6p0/1886	1886	85.7	1.9e-210	XP_001764010.1	predicted protein [Physcomitrella patens]	82.179	0	XM_001763958.1	Physcomitrella patens subsp. patens predicted protein (PHYPADRAFT_127465) mRNA, complete cds	-	-	-	-	-	44.6	1.6e-90	sp|P47734|FADH_METMR	S-(hydroxymethyl)glutathione dehydrogenase OS=Methylobacter marinus GN=fdh PE=3 SV=2	PF08240:Alcohol dehydrogenase GroES-like domain;PF00107:Zinc-binding dehydrogenase	GO:0055114	oxidation-reduction process	--	--	--	--	SPBC1198.01	Sorbitol dehydrogenase
transcript_HQ_TX_pn_transcript24060/f2p0/2484	2484	75.1	6.6e-142	XP_001757192.1	predicted protein [Physcomitrella patens]	--	--	--	--	K01051	E3.1.1.11	pectinesterase	3.1.1.11	ko00040; Metabolism; Carbohydrate metabolism; Pentose and glucuronate interconversions	38.9	7.5e-91	sp|O04886|PME1_CITSI	Pectinesterase 1 OS=Citrus sinensis GN=PECS-1.1 PE=2 SV=1	PF01095:Pectinesterase;PF04043:Plant invertase/pectin methylesterase inhibitor;PF04544:Herpesvirus egress protein UL20	GO:0042545//GO:0019058	cell wall modification//viral life cycle	GO:0005618	cell wall	GO:0030599//GO:0004857	pectinesterase activity//enzyme inhibitor activity	--	--
transcript_HQ_TX_pn_transcript49321/f8p0/1880	1880	72.8	2.1e-201	XP_001752514.1	predicted protein [Physcomitrella patens]	79.823	0	KC997569.1	Zea mays cultivar maeva ammonium transporter AMT31 mRNA, complete cds	K03320	amt, AMT, MEP	ammonium transporter, Amt family	-	-	71.9	1.8e-190	sp|Q84KJ6|AMT31_ORYSJ	Ammonium transporter 3 member 1 OS=Oryza sativa subsp. japonica GN=AMT3-1 PE=2 SV=1	PF00909:Ammonium Transporter Family	GO:0015696	ammonium transport	GO:0016020	membrane	GO:0008519	ammonium transmembrane transporter activity	At2g38290	Ammonia permease
transcript_HQ_TX_pn_transcript40576/f2p0/2099	2099	96.4	7.9e-112	XP_001773642.1	predicted protein [Physcomitrella patens]	83.433	0	XM_001773587.1	Physcomitrella patens subsp. patens predicted protein (CK1a1) mRNA, complete cds	K03097	CSNK2A	casein kinase II subunit alpha	2.7.11.1	ko03008; Genetic Information Processing; Translation; Ribosome biogenesis in eukaryotes | ko04310; Environmental Information Processing; Signal transduction; Wnt signaling pathway | ko04064; Environmental Information Processing; Signal transduction; NF-kappa B signaling pathway | ko04139; Cellular Processes; Transport and catabolism; Mitophagy - yeast | ko04520; Cellular Processes; Cellular commu…	91.2	4.5e-105	sp|Q9AR27|HD6_ORYSI	Casein kinase II subunit alpha-2 OS=Oryza sativa subsp. indica GN=HD6 PE=2 SV=1	PF07714:Protein tyrosine kinase;PF00069:Protein kinase domain;PF00069:Protein kinase domain;PF07714:Protein tyrosine kinase	GO:0006468//GO:0006468	protein phosphorylation//protein phosphorylation	--	--	GO:0005524//GO:0004672//GO:0004672//GO:0005524	ATP binding//protein kinase activity//protein kinase activity//ATP binding	At5g67380	Casein kinase II, alpha subunit
transcript_HQ_TX_pn_transcript37966/f17p0/2096	2096	87.6	2.3e-281	XP_001759947.1	predicted protein [Physcomitrella patens]	81.283	0	XM_001759895.1	Physcomitrella patens subsp. patens predicted protein (PHYPADRAFT_122530) mRNA, complete cds	K01638	aceB, glcB	malate synthase	2.3.3.9	ko01200; Metabolism; Global and overview maps; Carbon metabolism | ko00620; Metabolism; Carbohydrate metabolism; Pyruvate metabolism | ko00630; Metabolism; Carbohydrate metabolism; Glyoxylate and dicarboxylate metabolism	67.4	9.4e-212	sp|P08216|MASY_CUCSA	Malate synthase, glyoxysomal OS=Cucumis sativus PE=2 SV=2	PF01274:Malate synthase;PF03328:HpcH/HpaI aldolase/citrate lyase family	GO:0006097	glyoxylate cycle	--	--	GO:0004474//GO:0003824	malate synthase activity//catalytic activity	At5g03860	Malate synthase
transcript_HQ_TX_pn_transcript17709/f19p0/2789	2789	90.6	2.7e-277	APU94844.1	leucine-rich repeat receptor-like protein kinase [Pohlia nutans]	98.382	0	KX159240.1	Pohlia nutans leucine-rich repeat receptor-like protein kinase (LRR-RLK16) mRNA, complete cds	-	-	-	-	-	42.2	8.2e-70	sp|Q9SKB2|SBIR1_ARATH	Leucine-rich repeat receptor-like serine/threonine/tyrosine-protein kinase SOBIR1 OS=Arabidopsis thaliana GN=SOBIR1 PE=1 SV=1	PF07714:Protein tyrosine kinase;PF00069:Protein kinase domain	GO:0006468	protein phosphorylation	--	--	GO:0005524//GO:0004672	ATP binding//protein kinase activity	--	--
transcript_HQ_TX_pn_transcript19398/f8p0/2684	2684	55.9	3.4e-144	XP_001752027.1	predicted protein [Physcomitrella patens]	82.179	0	XM_001751975.1	Physcomitrella patens subsp. patens predicted protein (PHYPADRAFT_64447) mRNA, complete cds	-	-	-	-	-	--	--	--	--	PF09036:Bcr-Abl oncoprotein oligomerisation domain	GO:0007165//GO:0006468	signal transduction//protein phosphorylation	--	--	GO:0004674//GO:0005096	protein serine/threonine kinase activity//GTPase activator activity	--	--
transcript_HQ_TX_pn_transcript71696/f2p0/1071	1071	63.2	2.9e-94	XP_001769520.1	predicted protein [Physcomitrella patens]	--	--	--	--	K07119	K07119	uncharacterized protein	-	-	31.4	3.5e-29	sp|P70684|PGDH_CAVPO	15-hydroxyprostaglandin dehydrogenase [NAD(+)] OS=Cavia porcellus GN=HPGD PE=2 SV=1	PF01210:NAD-dependent glycerol-3-phosphate dehydrogenase N-terminus;PF02737:3-hydroxyacyl-CoA dehydrogenase, NAD binding domain;PF02882:Tetrahydrofolate dehydrogenase/cyclohydrolase, NAD(P)-binding domain;PF01370:NAD dependent epimerase/dehydratase family;PF02558:Ketopantoate reductase PanE/ApbA	GO:0046168//GO:0006631//GO:0009396//GO:0055114	glycerol-3-phosphate catabolic process//fatty acid metabolic process//folic acid-containing compound biosynthetic process//oxidation-reduction process	--	--	GO:0050662//GO:0003824//GO:0003857//GO:0051287//GO:0008677//GO:0016616//GO:0004488//GO:0016491	coenzyme binding//catalytic activity//3-hydroxyacyl-CoA dehydrogenase activity//NAD binding//2-dehydropantoate 2-reductase activity//oxidoreductase activity, acting on the CH-OH group of donors, NAD or NADP as acceptor//methylenetetrahydrofolate dehydrogenase (NADP+) activity//oxidoreductase activity	At1g49670_1	15-hydroxyprostaglandin dehydrogenase and related dehydrogenases
transcript_HQ_TX_pn_transcript15442/f2p0/2902	2903	70.1	3.8e-165	XP_001768300.1	predicted protein [Physcomitrella patens]	80.503	0	XM_001768248.1	Physcomitrella patens subsp. patens predicted protein (PHYPADRAFT_166007) mRNA, complete cds	K03514	PAPD5_7, TRF4	non-canonical poly(A) RNA polymerase PAPD5/7	2.7.7.19	ko03018; Genetic Information Processing; Folding, sorting and degradation; RNA degradation	40.7	8.5e-46	sp|Q5XG87|PAPD7_HUMAN	Non-canonical poly(A) RNA polymerase PAPD7 OS=Homo sapiens GN=PAPD7 PE=1 SV=3	PF01909:Nucleotidyltransferase domain	--	--	--	--	GO:0016779	nucleotidyltransferase activity	At5g53770	DNA polymerase sigma
transcript_HQ_TX_pn_transcript59686/f6p0/1587	1587	83.6	1.7e-130	XP_001779224.1	predicted protein [Physcomitrella patens]	81.111	5.41e-160	XM_001779172.1	Physcomitrella patens subsp. patens predicted protein (PHYPADRAFT_147053) mRNA, complete cds	-	-	-	-	-	--	--	--	--	--	--	--	--	--	--	--	--	--
transcript_HQ_TX_pn_transcript56478/f2p0/1655	1655	92.9	7.5e-41	XP_001751727.1	predicted protein [Physcomitrella patens]	--	--	--	--	-	-	-	-	-	--	--	--	--	PF05749:Rubella membrane glycoprotein E2	--	--	GO:0019013//GO:0016021	viral nucleocapsid//integral component of membrane	--	--	--	--
transcript_HQ_TX_pn_transcript47277/f3p0/1941	1941	67.5	5.7e-08	XP_001770428.1	predicted protein [Physcomitrella patens]	--	--	--	--	--	--	--	--	--	--	--	--	--	--	--	--	--	--	--	--	--	--
transcript_HQ_TX_pn_transcript8323/f2p0/3369	3368	90.2	0	XP_001783094.1	predicted protein [Physcomitrella patens]	81.108	0	XM_001783042.1	Physcomitrella patens subsp. patens predicted protein (PHYPADRAFT_61310) mRNA, complete cds	K02355	fusA, GFM, EFG	elongation factor G	-	-	78.7	0	sp|Q9SI75|EFGC_ARATH	Elongation factor G, chloroplastic OS=Arabidopsis thaliana GN=CPEFG PE=1 SV=1	PF04548:AIG1 family;PF01926:50S ribosome-binding GTPase;PF03144:Elongation factor Tu domain 2;PF03764:Elongation factor G, domain IV	--	--	--	--	GO:0005525	GTP binding	At1g62750	Mitochondrial elongation factor
transcript_HQ_TX_pn_transcript30939/f4p0/2303	2303	80.5	9.3e-199	XP_001770929.1	predicted protein [Physcomitrella patens]	81.467	0	XM_001770877.1	Physcomitrella patens subsp. patens predicted protein (PHYPADRAFT_189288) mRNA, complete cds	K11155	DGAT1	diacylglycerol O-acyltransferase 1 [EC:2.3.1.20 2.3.1.75 2.3.1.76]	2.3.1.20,2.3.1.75,2.3.1.76	ko00561; Metabolism; Lipid metabolism; Glycerolipid metabolism | ko00830; Metabolism; Metabolism of cofactors and vitamins; Retinol metabolism | ko04975; Organismal Systems; Digestive system; Fat digestion and absorption	65.5	2.5e-165	sp|A0A161IUT7|DGAT1_CORAE	Diacylglycerol O-acyltransferase 1 OS=Corylus americana GN=DGAT1 PE=1 SV=1	--	--	--	--	--	--	--	At2g19450	Sterol O-acyltransferase/Diacylglycerol O-acyltransferase
transcript_HQ_TX_pn_transcript2677/f3p0/4121	4121	50.4	2.1e-246	OAE29840.1	hypothetical protein AXG93_1508s1110 [Marchantia polymorpha subsp. polymorpha]	83.965	0	XM_001765261.1	Physcomitrella patens subsp. patens predicted protein (PHYPADRAFT_184591) mRNA, complete cds	-	-	-	-	-	48.3	2.4e-70	sp|Q05609|CTR1_ARATH	Serine/threonine-protein kinase CTR1 OS=Arabidopsis thaliana GN=CTR1 PE=1 SV=1	PF00069:Protein kinase domain;PF07714:Protein tyrosine kinase	GO:0006468	protein phosphorylation	--	--	GO:0004672//GO:0005524	protein kinase activity//ATP binding	At3g58640	Tyrosine kinase specific for activated (GTP-bound) p21cdc42Hs
transcript_HQ_TX_pn_transcript67310/f4p0/1339	1339	53.1	1.7e-35	XP_001769051.1	predicted protein [Physcomitrella patens]	--	--	--	--	-	-	-	-	-	--	--	--	--	--	--	--	--	--	--	--	At3g60450	Predicted phosphoglycerate mutase
transcript_HQ_TX_pn_transcript56139/f5p0/1650	1651	64.8	2.3e-127	OAE30203.1	hypothetical protein AXG93_4295s1590 [Marchantia polymorpha subsp. polymorpha]	--	--	--	--	-	-	-	-	-	--	--	--	--	--	--	--	--	--	--	--	--	--
transcript_HQ_TX_pn_transcript46815/f3p0/1990	1990	--	--	--	--	--	--	--	--	--	--	--	--	--	--	--	--	--	PF13676:TIR domain	GO:0007165	signal transduction	--	--	GO:0005515	protein binding	--	--
transcript_HQ_TX_pn_transcript73846/f10p0/934	935	72	3e-39	O04683.1	RecName: Full=Ferredoxin-1, chloroplastic; AltName: Full=Ferredoxin I; Flags: Precursor	--	--	--	--	K02639	petF	ferredoxin	-	ko00195; Metabolism; Energy metabolism; Photosynthesis	72	2.9e-40	sp|O04683|FER1_MESCR	Ferredoxin-1, chloroplastic OS=Mesembryanthemum crystallinum PE=2 SV=1	PF00111:2Fe-2S iron-sulfur cluster binding domain	--	--	--	--	GO:0051536//GO:0009055	iron-sulfur cluster binding//electron carrier activity	--	--
transcript_HQ_TX_pn_transcript3086/f14p0/4002	4002	75.2	0	XP_001779217.1	predicted protein [Physcomitrella patens]	81.063	0	XM_001779165.1	Physcomitrella patens subsp. patens predicted protein (PHYPADRAFT_147034) mRNA, complete cds	K00705	malQ	4-alpha-glucanotransferase	2.4.1.25	ko00500; Metabolism; Carbohydrate metabolism; Starch and sucrose metabolism	56	0	sp|Q69Q02|DPE2_ORYSJ	4-alpha-glucanotransferase DPE2 OS=Oryza sativa subsp. japonica GN=DPE2 PE=2 SV=1	PF00686:Starch binding domain;PF02446:4-alpha-glucanotransferase	GO:0005975	carbohydrate metabolic process	--	--	GO:0004134//GO:2001070	4-alpha-glucanotransferase activity//starch binding	--	--
transcript_HQ_TX_pn_transcript67777/f8p0/1294	1296	80	1e-69	XP_001775295.1	predicted protein [Physcomitrella patens]	85.089	3.5e-141	XM_001775243.1	Physcomitrella patens subsp. patens predicted protein (PHYPADRAFT_142249) mRNA, complete cds	-	-	-	-	-	48.5	7e-40	sp|E5KCJ8|Y3IP1_TOBAC	Ycf3-interacting protein 1, chloroplastic OS=Nicotiana tabacum PE=1 SV=2	PF01342:SAND domain	--	--	--	--	GO:0003677	DNA binding	--	--
transcript_HQ_TX_pn_transcript10122/f3p0/3226	3226	72	0	XP_001769779.1	predicted protein [Physcomitrella patens]	--	--	--	--	-	-	-	-	-	41.9	1.4e-182	sp|O64481|SBT25_ARATH	Subtilisin-like protease SBT2.5 OS=Arabidopsis thaliana GN=SBT2.5 PE=2 SV=1	PF00082:Subtilase family	GO:0006508	proteolysis	--	--	GO:0004252	serine-type endopeptidase activity	--	--
transcript_HQ_TX_pn_transcript4235/f3p0/3673	3673	55.7	9.6e-105	XP_001759901.1	predicted protein [Physcomitrella patens]	--	--	--	--	-	-	-	-	-	--	--	--	--	PF10471:Anaphase-promoting complex APC subunit CDC26	GO:0031145//GO:0030071	anaphase-promoting complex-dependent catabolic process//regulation of mitotic metaphase/anaphase transition	GO:0005680	anaphase-promoting complex	--	--	--	--
transcript_HQ_TX_pn_transcript46453/f3p0/1960	1960	67	1.5e-168	XP_001777977.1	predicted protein [Physcomitrella patens]	--	--	--	--	-	-	-	-	-	36.7	8.8e-79	sp|Q9XIQ7|FBT7_ARATH	Probable folate-biopterin transporter 7 OS=Arabidopsis thaliana GN=At1g64890 PE=2 SV=1	PF03092:BT1 family	GO:0006810	transport	GO:0016021	integral component of membrane	--	--	--	--
transcript_HQ_TX_pn_transcript10277/f2p0/3220	3218	68.9	1.4e-56	XP_001782344.1	predicted protein [Physcomitrella patens]	--	--	--	--	-	-	-	-	-	35	5.6e-22	sp|P25848|PHY1_CERPU	Light-sensor Protein kinase OS=Ceratodon purpureus GN=PHY1 PE=3 SV=3	PF00069:Protein kinase domain;PF07714:Protein tyrosine kinase;PF06293:Lipopolysaccharide kinase (Kdo/WaaP) family	GO:0006468	protein phosphorylation	GO:0016020	membrane	GO:0004672//GO:0016773//GO:0005524	protein kinase activity//phosphotransferase activity, alcohol group as acceptor//ATP binding	At5g41730	Tyrosine kinase specific for activated (GTP-bound) p21cdc42Hs
transcript_HQ_TX_pn_transcript50948/f6p0/1765	1765	61.3	2.3e-64	XP_001766515.1	predicted protein [Physcomitrella patens]	--	--	--	--	--	--	--	--	--	--	--	--	--	--	--	--	--	--	--	--	--	--
transcript_HQ_TX_pn_transcript56324/f2p0/1738	1738	62.8	7.2e-95	XP_001785329.1	predicted protein [Physcomitrella patens]	82.857	1.47e-61	XM_001756196.1	Physcomitrella patens subsp. patens predicted protein (PHYPADRAFT_117540) mRNA, complete cds	-	-	-	-	-	38.9	4.8e-44	sp|Q93W28|Y4554_ARATH	Uncharacterized protein At4g15545 OS=Arabidopsis thaliana GN=At4g15545 PE=1 SV=1	PF16326:ABC transporter C-terminal domain;PF07926:TPR/MLP1/MLP2-like protein;PF13851:Growth-arrest specific micro-tubule binding;PF04111:Autophagy protein Apg6;PF16740:Spindle and kinetochore-associated protein 2;PF02601:Exonuclease VII, large subunit	GO:0051301//GO:0048870//GO:0007059//GO:0006606//GO:0006914	cell division//cell motility//chromosome segregation//protein import into nucleus//autophagy	GO:0031514//GO:0000940//GO:0005876	motile cilium//condensed chromosome outer kinetochore//spindle microtubule	GO:0008017//GO:0008855//GO:0003677	microtubule binding//exodeoxyribonuclease VII activity//DNA binding	--	--
transcript_HQ_TX_pn_transcript51884/f2p0/1831	1831	96.3	7.7e-164	XP_001763194.1	predicted protein [Physcomitrella patens]	91.114	0	XM_001753115.1	Physcomitrella patens subsp. patens predicted protein (PHYPADRAFT_158894) mRNA, complete cds	K03231	EEF1A	elongation factor 1-alpha	-	ko03013; Genetic Information Processing; Translation; RNA transport | ko05134; Human Diseases; Infectious diseases: Bacterial; Legionellosis	89.9	2.9e-156	sp|P25698|EF1A_SOYBN	Elongation factor 1-alpha OS=Glycine max GN=TEFS1 PE=3 SV=2	PF03144:Elongation factor Tu domain 2	--	--	--	--	GO:0005525	GTP binding	At1g07940	Translation elongation factor EF-1 alpha/Tu
transcript_HQ_TX_pn_transcript71011/f4p0/1110	1110	56.2	9.1e-59	XP_001760663.1	predicted protein [Physcomitrella patens]	--	--	--	--	K07034	K07034	uncharacterized protein	-	-	41.6	3e-31	sp|P32907|ATO2_YEAST	Ammonia transport outward protein 2 OS=Saccharomyces cerevisiae (strain ATCC 204508 / S288c) GN=ATO2 PE=1 SV=1	PF01184:GPR1/FUN34/yaaH family	--	--	GO:0016021	integral component of membrane	--	--	--	--
transcript_HQ_TX_pn_transcript71241/f6p0/1124	1124	64.5	7.1e-43	XP_001777809.1	predicted protein [Physcomitrella patens]	86.932	2.67e-47	XM_001780814.1	Physcomitrella patens subsp. patens predicted protein (PHYPADRAFT_171369) mRNA, complete cds	-	-	-	-	-	--	--	--	--	PF00050:Kazal-type serine protease inhibitor domain	--	--	--	--	GO:0005515	protein binding	--	--
transcript_LQ_TX_pn_transcript28207/f2p0/2439	2435	79.9	6.4e-174	XP_001766264.1	predicted protein [Physcomitrella patens]	--	--	--	--	-	-	-	-	-	79.9	6.2e-175	sp|A9SIZ6|D5FAD_PHYPA	Acyl-lipid (8-3)-desaturase OS=Physcomitrella patens subsp. patens GN=DES5 PE=1 SV=1	PF00487:Fatty acid desaturase	GO:0006629	lipid metabolic process	--	--	--	--	Hs4758334	Delta 6-fatty acid desaturase/delta-8 sphingolipid desaturase
transcript_HQ_TX_pn_transcript40833/f2p0/2102	2102	64.7	2.9e-130	XP_001751445.1	predicted protein [Physcomitrella patens]	--	--	--	--	K19366	SPG20	spartin	-	ko04144; Cellular Processes; Transport and catabolism; Endocytosis	37.2	3.3e-71	sp|F4JNX2|SDEH4_ARATH	Senescence/dehydration-associated protein At4g35985, chloroplastic OS=Arabidopsis thaliana GN=P85 PE=2 SV=1	--	--	--	--	--	--	--	--	--
transcript_HQ_TX_pn_transcript9542/f3p0/3270	3270	81.2	0	XP_001763082.1	predicted protein [Physcomitrella patens]	84.342	0	XM_001763030.1	Physcomitrella patens subsp. patens predicted protein (PHYPADRAFT_126406) mRNA, partial cds	-	-	-	-	-	47.9	8.9e-193	sp|Q94BM7|SPA4_ARATH	Protein SPA1-RELATED 4 OS=Arabidopsis thaliana GN=SPA4 PE=1 SV=1	PF00069:Protein kinase domain;PF07714:Protein tyrosine kinase;PF00400:WD domain, G-beta repeat	GO:0006468	protein phosphorylation	--	--	GO:0005515//GO:0004672//GO:0005524	protein binding//protein kinase activity//ATP binding	--	--
transcript_HQ_TX_pn_transcript24947/f7p0/2529	2530	96.6	0	XP_001759152.1	predicted protein [Physcomitrella patens]	86.885	0	XM_001759100.1	Physcomitrella patens subsp. patens predicted protein (PHYPADRAFT_179458) mRNA, complete cds	K01648	ACLY	ATP citrate (pro-S)-lyase	2.3.3.8	ko00020; Metabolism; Carbohydrate metabolism; Citrate cycle (TCA cycle) | ko00720; Metabolism; Energy metabolism; Carbon fixation pathways in prokaryotes	86.3	0	sp|Q9FGX1|ACLB2_ARATH	ATP-citrate synthase beta chain protein 2 OS=Arabidopsis thaliana GN=ACLB-2 PE=1 SV=1	PF00549:CoA-ligase;PF00285:Citrate synthase, C-terminal domain;PF02629:CoA binding domain	GO:0008152	metabolic process	--	--	GO:0046912//GO:0003824//GO:0048037	transferase activity, transferring acyl groups, acyl groups converted into alkyl on transfer//catalytic activity//cofactor binding	At5g49460	ATP-citrate lyase
transcript_HQ_TX_pn_transcript23329/f43p0/2536	2536	80.2	5.6e-229	XP_001773877.1	predicted protein [Physcomitrella patens]	--	--	--	--	-	-	-	-	-	38.6	9.9e-99	sp|O81629|KLCR1_ARATH	Protein KINESIN LIGHT CHAIN-RELATED 1 OS=Arabidopsis thaliana GN=KLCR1 PE=1 SV=1	PF07721:Tetratricopeptide repeat;PF13174:Tetratricopeptide repeat;PF13181:Tetratricopeptide repeat;PF13176:Tetratricopeptide repeat;PF13374:Tetratricopeptide repeat;PF00515:Tetratricopeptide repeat	--	--	--	--	GO:0005515//GO:0042802	protein binding//identical protein binding	At4g10840	Kinesin light chain
transcript_HQ_TX_pn_transcript73915/f3p0/937	937	59.3	1.8e-28	XP_001774684.1	predicted protein [Physcomitrella patens]	--	--	--	--	--	--	--	--	--	--	--	--	--	--	--	--	--	--	--	--	--	--
transcript_HQ_TX_pn_transcript76736/f3p0/507	507	99	7.3e-56	XP_001756365.1	predicted protein [Physcomitrella patens]	92.47	4.81e-131	XM_001769481.1	Physcomitrella patens subsp. patens predicted protein (PHYPADRAFT_106959) mRNA, complete cds	K02929	RP-L44e, RPL44	large subunit ribosomal protein L44e	-	ko03010; Genetic Information Processing; Translation; Ribosome	90.5	2e-51	sp|Q96499|RL44_GOSHI	60S ribosomal protein L44 OS=Gossypium hirsutum GN=RPL44 PE=3 SV=3	PF00935:Ribosomal protein L44;PF00471:Ribosomal protein L33	GO:0006412	translation	GO:0005622//GO:0005840	intracellular//ribosome	GO:0003735	structural constituent of ribosome	At4g14320	60S ribosomal protein L44
transcript_HQ_TX_pn_transcript72447/f23p0/947	950	86.3	1.9e-57	XP_001754387.1	predicted protein [Physcomitrella patens]	81.548	4.44e-109	XM_001754335.1	Physcomitrella patens subsp. patens predicted protein (PHYPADRAFT_175508) mRNA, complete cds	K17892	FTRC	ferredoxin-thioredoxin reductase catalytic chain	1.8.7.2	-	81	8.7e-56	sp|O49856|FTRC_SOYBN	Ferredoxin-thioredoxin reductase catalytic chain, chloroplastic OS=Glycine max GN=FTRC PE=2 SV=1	PF02943:Ferredoxin thioredoxin reductase catalytic beta chain	GO:0055114	oxidation-reduction process	--	--	GO:0016730	oxidoreductase activity, acting on iron-sulfur proteins as donors	--	--
transcript_HQ_TX_pn_transcript66649/f8p0/1356	1356	81.2	1e-128	XP_001764254.1	predicted protein [Physcomitrella patens]	82.567	0	XM_001764202.1	Physcomitrella patens subsp. patens predicted protein (PHYPADRAFT_109889) mRNA, complete cds	K15040	VDAC2	voltage-dependent anion channel protein 2	-	ko04020; Environmental Information Processing; Signal transduction; Calcium signaling pathway | ko04022; Environmental Information Processing; Signal transduction; cGMP-PKG signaling pathway | ko04621; Organismal Systems; Immune system; NOD-like receptor signaling pathway | ko05012; Human Diseases; Neurodegenerative diseases; Parkinson's disease | ko05016; Human Diseases; Neurodegenerative diseas…	26.8	4.4e-21	sp|Q9FKM2|VDAC4_ARATH	Mitochondrial outer membrane protein porin 4 OS=Arabidopsis thaliana GN=VDAC4 PE=1 SV=1	PF01459:Eukaryotic porin	GO:0055085	transmembrane transport	GO:0005741	mitochondrial outer membrane	--	--	At5g57490	Porin/voltage-dependent anion-selective channel protein
transcript_HQ_TX_pn_transcript4420/f7p0/3789	3789	80.9	1.8e-300	OAE24982.1	hypothetical protein AXG93_3856s1110 [Marchantia polymorpha subsp. polymorpha]	85.93	0	XM_001782069.1	Physcomitrella patens subsp. patens predicted protein (PHYPADRAFT_198308) mRNA, partial cds	K01535	PMA1, PMA2	H+-transporting ATPase	3.6.3.6	ko00190; Metabolism; Energy metabolism; Oxidative phosphorylation	78.2	7.9e-294	sp|Q7XPY2|PMA1_ORYSJ	Plasma membrane ATPase OS=Oryza sativa subsp. japonica GN=Os04g0656100 PE=2 SV=1	PF00122:E1-E2 ATPase	--	--	--	--	GO:0046872//GO:0000166	metal ion binding//nucleotide binding	At4g30190	Plasma membrane H+-transporting ATPase
transcript_HQ_TX_pn_transcript28525/f14p0/2291	2291	47.4	3.6e-78	XP_001765236.1	predicted protein [Physcomitrella patens]	79.027	3.28e-54	XM_001765184.1	Physcomitrella patens subsp. patens predicted protein (PHYPADRAFT_164715) mRNA, complete cds	-	-	-	-	-	--	--	--	--	PF02599:Global regulator protein family;PF00575:S1 RNA binding domain	GO:0006402//GO:0006109	mRNA catabolic process//regulation of carbohydrate metabolic process	--	--	GO:0003723//GO:0003676	RNA binding//nucleic acid binding	At4g29060	Mitochondrial translation elongation factor EF-Tsmt, catalyzes nucleotide exchange on EF-Tumt
transcript_HQ_TX_pn_transcript36971/f2p0/2189	2189	76.9	7.3e-145	XP_001776444.1	MscS-Like mechanosensitive ion channel MSCL3 [Physcomitrella patens]	76.163	1.65e-146	XM_001781846.1	Physcomitrella patens subsp. patens MscS-Like mechanosensitive ion channel MSCL4 (MSCL4) mRNA, complete cds	-	-	-	-	-	46.4	4.1e-85	sp|Q8VZL4|MSL1_ARATH	Mechanosensitive ion channel protein 1, mitochondrial OS=Arabidopsis thaliana GN=MSL1 PE=2 SV=1	PF00924:Mechanosensitive ion channel	GO:0055085	transmembrane transport	GO:0016020	membrane	--	--	--	--
transcript_HQ_TX_pn_transcript8874/f2p0/3320	3320	82.3	0	XP_001752856.1	predicted protein [Physcomitrella patens]	77.128	0	XM_001752804.1	Physcomitrella patens subsp. patens predicted protein (PHYPADRAFT_201802) mRNA, complete cds	K15925	XYL1	alpha-D-xyloside xylohydrolase	3.2.1.177	-	44.8	2.7e-237	sp|Q9S7Y7|XYL1_ARATH	Alpha-xylosidase 1 OS=Arabidopsis thaliana GN=XYL1 PE=1 SV=1	PF01055:Glycosyl hydrolases family 31	GO:0005975	carbohydrate metabolic process	--	--	GO:0004553	hydrolase activity, hydrolyzing O-glycosyl compounds	At1g68560	Maltase glucoamylase and related hydrolases, glycosyl hydrolase family 31
transcript_HQ_TX_pn_transcript51333/f5p0/1802	1802	65.6	2.1e-44	XP_001770736.1	predicted protein [Physcomitrella patens]	--	--	--	--	-	-	-	-	-	40.6	2.5e-11	sp|Q9XIM0|MEE14_ARATH	CCG-binding protein 1 OS=Arabidopsis thaliana GN=MEE14 PE=1 SV=1	--	--	--	--	--	--	--	--	--
transcript_HQ_TX_pn_transcript22542/f6p0/2609	2609	75.7	1.1e-115	XP_001751755.1	predicted protein [Physcomitrella patens]	81.787	0	XM_001771546.1	Physcomitrella patens subsp. patens predicted protein (PHYPADRAFT_137658) mRNA, complete cds	K21398	-	-	-	-	61.2	1.4e-76	sp|Q9C6B2|NRAM2_ARATH	Metal transporter Nramp2 OS=Arabidopsis thaliana GN=NRAMP2 PE=2 SV=1	PF01566:Natural resistance-associated macrophage protein;PF05313:Poxvirus P21 membrane protein	GO:0006810	transport	GO:0016020//GO:0016021	membrane//integral component of membrane	GO:0005215	transporter activity	At1g47240	Mn2+ and Fe2+ transporters of the NRAMP family
transcript_HQ_TX_pn_transcript46903/f3p0/1934	1934	61.8	1.3e-63	XP_001751309.1	predicted protein [Physcomitrella patens]	74.309	1.27e-62	XM_001751257.1	Physcomitrella patens subsp. patens predicted protein (PHYPADRAFT_63875) mRNA, complete cds	-	-	-	-	-	--	--	--	--	--	--	--	--	--	--	--	--	--
transcript_HQ_TX_pn_transcript32954/f2p0/2299	2296	78.8	4.6e-198	XP_001752543.1	predicted protein [Physcomitrella patens]	79.923	0	XM_001770730.1	Physcomitrella patens subsp. patens predicted protein (PHYPADRAFT_43801) mRNA, partial cds	-	-	-	-	-	32.9	2.8e-44	sp|Q6VN19|RBP10_MOUSE	Ran-binding protein 10 OS=Mus musculus GN=Ranbp10 PE=1 SV=2	PF00622:SPRY domain	--	--	--	--	GO:0005515	protein binding	At1g35470	SPRY domain-containing proteins
transcript_HQ_TX_pn_transcript62739/f16p0/1492	1492	85.7	3.1e-187	XP_001758714.1	predicted protein [Physcomitrella patens]	81.712	0	XM_001758662.1	Physcomitrella patens subsp. patens predicted protein (PHYPADRAFT_120582) mRNA, complete cds	K01623	ALDO	fructose-bisphosphate aldolase, class I	4.1.2.13	ko01200; Metabolism; Global and overview maps; Carbon metabolism | ko01230; Metabolism; Global and overview maps; Biosynthesis of amino acids | ko00010; Metabolism; Carbohydrate metabolism; Glycolysis / Gluconeogenesis | ko00030; Metabolism; Carbohydrate metabolism; Pentose phosphate pathway | ko00051; Metabolism; Carbohydrate metabolism; Fructose and mannose metabolism | ko00710; Metabolism; Ene…	76.6	7.5e-163	sp|Q40677|ALFP_ORYSJ	Fructose-bisphosphate aldolase, chloroplastic OS=Oryza sativa subsp. japonica GN=ALDP PE=1 SV=2	PF00274:Fructose-bisphosphate aldolase class-I	GO:0006096	glycolytic process	--	--	GO:0004332	fructose-bisphosphate aldolase activity	At2g01140	Fructose-biphosphate aldolase
transcript_HQ_TX_pn_transcript561/f2p0/5055	5055	61.6	0	XP_001766331.1	predicted protein [Physcomitrella patens]	77.69	0	XM_001766279.1	Physcomitrella patens subsp. patens predicted protein (PHYPADRAFT_80033) mRNA, complete cds	-	-	-	-	-	--	--	--	--	--	--	--	--	--	--	--	At3g20720	Uncharacterized conserved protein
transcript_HQ_TX_pn_transcript69713/f5p0/1206	1206	38.4	1.9e-33	XP_001783078.1	predicted protein [Physcomitrella patens]	--	--	--	--	--	--	--	--	--	--	--	--	--	--	--	--	--	--	--	--	--	--
transcript_HQ_TX_pn_transcript68347/f3p0/1294	1294	91.1	5.7e-129	XP_001771367.1	predicted protein [Physcomitrella patens]	84.082	0	XM_001771315.1	Physcomitrella patens subsp. patens predicted protein (PHYPADRAFT_234483) mRNA, complete cds	K17497	PMM	phosphomannomutase	5.4.2.8	ko00051; Metabolism; Carbohydrate metabolism; Fructose and mannose metabolism | ko00520; Metabolism; Carbohydrate metabolism; Amino sugar and nucleotide sugar metabolism	81	4.6e-116	sp|Q1W377|PMM_SOLLC	Phosphomannomutase OS=Solanum lycopersicum PE=2 SV=1	PF03332:Eukaryotic phosphomannomutase;PF07851:TMPIT-like protein	GO:0009298	GDP-mannose biosynthetic process	GO:0016021//GO:0005737	integral component of membrane//cytoplasm	GO:0004615	phosphomannomutase activity	At2g45790	Phosphomannomutase
transcript_HQ_TX_pn_transcript49126/f10p0/1878	1878	77.3	2.6e-66	XP_001785891.1	predicted protein [Physcomitrella patens]	--	--	--	--	-	-	-	-	-	31.8	2.8e-13	sp|Q9WU63|HEBP2_MOUSE	Heme-binding protein 2 OS=Mus musculus GN=Hebp2 PE=1 SV=1	--	--	--	--	--	--	--	--	--
transcript_HQ_TX_pn_transcript12458/f2p0/3068	3068	97	0	XP_001758274.1	predicted protein [Physcomitrella patens]	87.222	0	XM_001781728.1	Physcomitrella patens subsp. patens predicted protein (PHYPADRAFT_150129) mRNA, complete cds	K03869	CUL3	cullin 3	-	ko04120; Genetic Information Processing; Folding, sorting and degradation; Ubiquitin mediated proteolysis | ko04340; Environmental Information Processing; Signal transduction; Hedgehog signaling pathway | ko04341; Environmental Information Processing; Signal transduction; Hedgehog signaling pathway - fly	75.3	0	sp|Q9ZVH4|CUL3A_ARATH	Cullin-3A OS=Arabidopsis thaliana GN=CUL3A PE=1 SV=1	PF00888:Cullin family;PF03791:KNOX2 domain ;PF07516:SecA Wing and Scaffold domain;PF05261:TraM protein, DNA-binding	GO:0000746//GO:0017038//GO:0006511	conjugation//protein import//ubiquitin-dependent protein catabolic process	GO:0005634//GO:0016020	nucleus//membrane	GO:0003677//GO:0031625	DNA binding//ubiquitin protein ligase binding	At1g26830	Cullins
transcript_HQ_TX_pn_transcript224/f2p0/5526	5519	58.7	5.9e-207	ABM67303.1	SBP-domain protein 10 [Physcomitrella patens]	76.687	1.41e-11	XM_018826432.1	PREDICTED: Musa acuminata subsp. malaccensis squamosa promoter-binding-like protein 15 (LOC103985515), transcript variant X3, mRNA	-	-	-	-	-	46.2	1.2e-35	sp|Q9SMX9|SPL1_ARATH	Squamosa promoter-binding-like protein 1 OS=Arabidopsis thaliana GN=SPL1 PE=1 SV=2	PF03110:SBP domain;PF13606:Ankyrin repeat;PF00023:Ankyrin repeat	--	--	GO:0005634	nucleus	GO:0005515//GO:0003677	protein binding//DNA binding	--	--
transcript_HQ_TX_pn_transcript17245/f2p0/2817	2818	87.2	7.7e-147	XP_001773866.1	predicted protein [Physcomitrella patens]	--	--	--	--	-	-	-	-	-	66.2	1.2e-108	sp|Q40863|EMB8_PICGL	Embryogenesis-associated protein EMB8 OS=Picea glauca GN=EMB8 PE=2 SV=1	--	--	--	--	--	--	--	At3g50790	Alpha/beta hydrolase
transcript_HQ_TX_pn_transcript27132/f2p0/2397	2392	67	4.8e-222	XP_001756729.1	predicted protein [Physcomitrella patens]	--	--	--	--	K13463	COI-1	coronatine-insensitive protein 1	-	ko04075; Environmental Information Processing; Signal transduction; Plant hormone signal transduction	40.8	3.5e-114	sp|O04197|COI1_ARATH	Coronatine-insensitive protein 1 OS=Arabidopsis thaliana GN=COI1 PE=1 SV=1	PF13516:Leucine Rich repeat;PF00646:F-box domain;PF12937:F-box-like	--	--	--	--	GO:0005515	protein binding	At2g39940	Leucine rich repeat proteins, some proteins contain F-box
transcript_HQ_TX_pn_transcript56265/f2p0/1717	1718	88.6	3.9e-202	XP_001751424.1	predicted protein [Physcomitrella patens]	87.511	0	XM_001783392.1	Physcomitrella patens subsp. patens predicted protein (PHYPADRAFT_98737) mRNA, complete cds	K00660	CHS	chalcone synthase	2.3.1.74	ko00941; Metabolism; Biosynthesis of other secondary metabolites; Flavonoid biosynthesis | ko04712; Organismal Systems; Environmental adaptation; Circadian rhythm - plant	62.4	3.9e-139	sp|O65872|CHSY_PINST	Chalcone synthase OS=Pinus strobus GN=CHS PE=2 SV=1	PF08545:3-Oxoacyl-[acyl-carrier-protein (ACP)] synthase III;PF08392:FAE1/Type III polyketide synthase-like protein;PF04632:Fusaric acid resistance protein family	GO:0006633//GO:0006810	fatty acid biosynthetic process//transport	GO:0016020//GO:0005886	membrane//plasma membrane	GO:0016747//GO:0004315	transferase activity, transferring acyl groups other than amino-acyl groups//3-oxoacyl-[acyl-carrier-protein] synthase activity	--	--
transcript_HQ_TX_pn_transcript49727/f2p0/1893	1893	71.8	5.2e-179	XP_001772163.1	predicted protein [Physcomitrella patens]	82.842	0	XM_001772111.1	Physcomitrella patens subsp. patens predicted protein (PHYPADRAFT_217801) mRNA, complete cds	K02358	tuf, TUFM	elongation factor Tu	-	-	77	3e-177	sp|P68158|EFTU_TOBAC	Elongation factor Tu, chloroplastic OS=Nicotiana tabacum GN=TUFA PE=3 SV=1	PF01926:50S ribosome-binding GTPase;PF03144:Elongation factor Tu domain 2	--	--	--	--	GO:0005525	GTP binding	At4g20360	Mitochondrial translation elongation factor Tu
transcript_HQ_TX_pn_transcript68521/f2p0/1282	1282	92.9	1.1e-63	XP_001784395.1	predicted protein [Physcomitrella patens]	--	--	--	--	-	-	-	-	-	51.6	2.7e-28	sp|Q9GMC9|TSPO_SHEEP	Translocator protein OS=Ovis aries GN=TSPO PE=1 SV=1	PF03073:TspO/MBR family	--	--	GO:0016021	integral component of membrane	--	--	Hs4502481	Peripheral-type benzodiazepine receptor and related proteins
transcript_HQ_TX_pn_transcript75832/f3p0/722	722	64.6	3.5e-19	XP_006431702.1	hypothetical protein CICLE_v10003471mg [Citrus clementina]	91.667	4.94e-13	XM_015789226.1	PREDICTED: Oryza sativa Japonica Group 40S ribosomal protein S2-3 (LOC4342695), mRNA	K02981	RP-S2e, RPS2	small subunit ribosomal protein S2e	-	ko03010; Genetic Information Processing; Translation; Ribosome	43.8	3.9e-16	sp|P31009|RS2_DROME	40S ribosomal protein S2 OS=Drosophila melanogaster GN=RpS2 PE=1 SV=2	--	--	--	--	--	--	--	7297568	40S ribosomal protein S2/30S ribosomal protein S5
transcript_HQ_TX_pn_transcript7613/f2p0/3402	3402	93.6	1.6e-151	XP_001762319.1	predicted protein [Physcomitrella patens]	83.672	0	XM_001754933.1	Physcomitrella patens subsp. patens predicted protein (PHYPADRAFT_176181) mRNA, complete cds	K15103	UCP2_3, SLC25A8_9	solute carrier family 25 (mitochondrial uncoupling protein), member 8/9	-	-	80.1	2.1e-128	sp|O81845|PUMP1_ARATH	Mitochondrial uncoupling protein 1 OS=Arabidopsis thaliana GN=PUMP1 PE=1 SV=1	--	--	--	--	--	--	--	At3g54110	Mitochondrial fatty acid anion carrier protein/Uncoupling protein
transcript_HQ_TX_pn_transcript7859/f4p0/3386	3387	87.6	0	XP_001756645.1	predicted protein [Physcomitrella patens]	82.744	0	XM_001756593.1	Physcomitrella patens subsp. patens predicted protein (PHYPADRAFT_118241) mRNA, complete cds	K03696	clpC	ATP-dependent Clp protease ATP-binding subunit ClpC	-	-	81.8	0	sp|P31542|CLPAB_SOLLC	ATP-dependent Clp protease ATP-binding subunit ClpA homolog CD4B, chloroplastic OS=Solanum lycopersicum GN=CD4B PE=3 SV=1	PF07728:AAA domain (dynein-related subfamily);PF02367:Threonylcarbamoyl adenosine biosynthesis protein TsaE;PF06414:Zeta toxin;PF02151:UvrB/uvrC motif;PF03193:Protein of unknown function, DUF258;PF00437:Type II/IV secretion system protein;PF02861:Clp amino terminal domain, pathogenicity island component;PF00005:ABC transporter;PF04851:Type III restriction enzyme, res subunit;PF07726:ATPase family…	GO:0006281//GO:0019538//GO:0006310//GO:0006810//GO:0006355//GO:0002949	DNA repair//protein metabolic process//DNA recombination//transport//regulation of transcription, DNA-templated//tRNA threonylcarbamoyladenosine modification	--	--	GO:0005515//GO:0008134//GO:0016887//GO:0003677//GO:0016301//GO:0003924//GO:0005524//GO:0005525//GO:0009378//GO:0016787//GO:0003724//GO:0003723	protein binding//transcription factor binding//ATPase activity//DNA binding//kinase activity//GTPase activity//ATP binding//GTP binding//four-way junction helicase activity//hydrolase activity//RNA helicase activity//RNA binding	At5g50920	Chaperone HSP104 and related ATP-dependent Clp proteases
transcript_HQ_TX_pn_transcript2330/f2p0/4101	4101	37.1	1.2e-119	GAQ89961.1	hypothetical protein KFL_005820050 [Klebsormidium flaccidum]	--	--	--	--	K01322	PREP	prolyl oligopeptidase	3.4.21.26	ko04614; Organismal Systems; Endocrine system; Renin-angiotensin system	68.3	1.1e-17	sp|Q94A68|Y1669_ARATH	Uncharacterized oxidoreductase At1g06690, chloroplastic OS=Arabidopsis thaliana GN=At1g06690 PE=1 SV=1	--	--	--	--	--	--	--	At1g06690	Voltage-gated shaker-like K+ channel, subunit beta/KCNAB
[truncated: 5,280 more rows]
