# Supplementary material for: Extreme environmental adaptation mechanisms of Antarctic bryophytes are mainly the activation of antioxidants, secondary metabolites and photosynthetic pathways
Source: BMC Plant Biol. 2023 Aug 22;23:399. doi: 10.1186/s12870-023-04366-w (PMC10464054; doi:10.1186/s12870-023-04366-w)
Supplement: Supplementary file 5 — Additional file 5. [file 12870_2023_4366_MOESM5_ESM.xls]

## Sheet: file5
gene_id	Length	NR Identity	NR Evalue	NR ID	NR Description	NT Identity	NT Evalue	NT ID	NT Description	KO ID	KO Name	KO Description	KO Ec	KO Pathway	Swissprot Identity	Swissprot Evalue	Swissprot ID	Swissprot Description	PFAM ID:PFAM Description	Gene Ontology Biological Pathway	BP Description	Gene Ontology Cellular Component	CC Description	Gene Ontology Molecular Function	MF Description	KOG ID	KOG Description
transcript_HQ_TX_pn_transcript62474/f2p0/1528	1528	56.9	6.6e-92	XP_001757380.1	predicted protein [Physcomitrella patens]	--	--	--	--	--	--	--	--	--	--	--	--	--	PF03792:PBC domain	--	--	GO:0005634	nucleus	GO:0003700	transcription factor activity, sequence-specific DNA binding	--	--
transcript_HQ_TX_pn_transcript69465/f4p0/1237	1237	41.9	7.6e-14	XP_001778751.1	predicted protein [Physcomitrella patens]	--	--	--	--	-	-	-	-	-	--	--	--	--	--	--	--	--	--	--	--	--	--
transcript_HQ_TX_pn_transcript73578/f2p0/962	962	83.3	9.8e-09	XP_001775905.1	predicted protein [Physcomitrella patens]	--	--	--	--	--	--	--	--	--	--	--	--	--	--	--	--	--	--	--	--	--	--
transcript_HQ_TX_pn_transcript68639/f4p0/1269	1269	--	--	--	--	--	--	--	--	--	--	--	--	--	--	--	--	--	--	--	--	--	--	--	--	--	--
transcript_HQ_TX_pn_transcript2747/f5p0/4103	4103	95.1	1.3e-25	XP_001775145.1	predicted protein [Physcomitrella patens]	80.412	2.2e-28	XM_001775092.1	Physcomitrella patens subsp. patens predicted protein (PHYPADRAFT_168740) mRNA, complete cds	K09286	EREBP	EREBP-like factor	-	-	42.9	3.9e-20	sp|Q8H1E4|RAP24_ARATH	Ethylene-responsive transcription factor RAP2-4 OS=Arabidopsis thaliana GN=RAP2-4 PE=1 SV=1	PF00847:AP2 domain	GO:0006355	regulation of transcription, DNA-templated	--	--	GO:0003700	transcription factor activity, sequence-specific DNA binding	--	--
transcript_HQ_TX_pn_transcript48357/f2p0/1908	1903	90.3	8.3e-286	XP_001777588.1	predicted protein [Physcomitrella patens]	--	--	--	--	-	-	-	-	-	56.6	6.6e-156	sp|P26901|CATA_BACSU	Vegetative catalase OS=Bacillus subtilis (strain 168) GN=katA PE=1 SV=5	PF00199:Catalase	GO:0055114	oxidation-reduction process	--	--	GO:0004096//GO:0020037	catalase activity//heme binding	Hs4557014	Catalase
transcript_HQ_TX_pn_transcript47949/f3p0/1925	1925	44.8	2.9e-44	OAE35386.1	hypothetical protein AXG93_2587s1010 [Marchantia polymorpha subsp. polymorpha]	--	--	--	--	-	-	-	-	-	32.5	3.7e-13	sp|Q54HW1|PSD10_DICDI	26S proteasome non-ATPase regulatory subunit 10 OS=Dictyostelium discoideum GN=psmD10 PE=2 SV=1	PF00023:Ankyrin repeat;PF13606:Ankyrin repeat	--	--	--	--	GO:0005515	protein binding	7301359	Ankyrin
transcript_HQ_TX_pn_transcript9741/f4p0/3256	3256	83.8	2.3e-57	XP_001760365.1	predicted protein [Physcomitrella patens]	78.534	1.36e-24	XM_002893670.1	Arabidopsis lyrata subsp. lyrata ATHSFA1D, mRNA	K09414	HSF1	heat shock transcription factor 1	-	ko04212; Organismal Systems; Aging; Longevity regulating pathway - worm | ko05134; Human Diseases; Infectious diseases: Bacterial; Legionellosis	44.9	1.3e-42	sp|P41153|HSF8_SOLPE	Heat shock factor protein HSF8 OS=Solanum peruvianum GN=HSF8 PE=2 SV=1	--	--	--	--	--	--	--	At5g16820	Heat shock transcription factor
transcript_HQ_TX_pn_transcript20795/f2p0/2631	2631	84	6.6e-225	XP_001757982.1	predicted protein [Physcomitrella patens]	83.792	0	XM_001757930.1	Physcomitrella patens subsp. patens predicted protein (PHYPADRAFT_119711) mRNA, complete cds	-	-	-	-	-	--	--	--	--	--	--	--	--	--	--	--	--	--
transcript_HQ_TX_pn_transcript73269/f3p0/968	968	55.3	7.9e-51	XP_001759306.1	predicted protein [Physcomitrella patens]	--	--	--	--	-	-	-	-	-	29.4	5.2e-08	sp|O04023|SRC2_ARATH	Protein SRC2 homolog OS=Arabidopsis thaliana GN=SRC2 PE=1 SV=1	PF00168:C2 domain	--	--	--	--	GO:0005515	protein binding	--	--
transcript_HQ_TX_pn_transcript54573/f6p0/1706	1706	63.7	2.7e-142	XP_001768044.1	predicted protein [Physcomitrella patens]	--	--	--	--	-	-	-	-	-	--	--	--	--	PF02519:Auxin responsive protein	GO:0009733	response to auxin	--	--	--	--	--	--
transcript_HQ_TX_pn_transcript61170/f3p0/1568	1568	81.2	1.4e-73	XP_001752710.1	predicted protein [Physcomitrella patens]	81.198	4.5e-101	XM_001752658.1	Physcomitrella patens subsp. patens predicted protein (PHYPADRAFT_112861) mRNA, partial cds	-	-	-	-	-	38.5	2.9e-32	sp|Q945P1|EULS3_ARATH	Ricin B-like lectin EULS3 OS=Arabidopsis thaliana GN=EULS3 PE=1 SV=1	--	--	--	--	--	--	--	--	--
transcript_HQ_TX_pn_transcript44839/f3p0/1997	1997	45.5	7.4e-43	XP_001762830.1	predicted protein [Physcomitrella patens]	--	--	--	--	-	-	-	-	-	32.1	1.8e-23	sp|P25848|PHY1_CERPU	Light-sensor Protein kinase OS=Ceratodon purpureus GN=PHY1 PE=3 SV=3	PF06293:Lipopolysaccharide kinase (Kdo/WaaP) family;PF07714:Protein tyrosine kinase;PF00069:Protein kinase domain	GO:0006468	protein phosphorylation	GO:0016020	membrane	GO:0016773//GO:0004672//GO:0005524	phosphotransferase activity, alcohol group as acceptor//protein kinase activity//ATP binding	At5g41730	Tyrosine kinase specific for activated (GTP-bound) p21cdc42Hs
transcript_HQ_TX_pn_transcript53030/f22p0/1754	1754	65.7	8e-25	XP_001784376.1	predicted protein [Physcomitrella patens]	--	--	--	--	--	--	--	--	--	--	--	--	--	--	--	--	--	--	--	--	--	--
transcript_HQ_TX_pn_transcript67950/f5p0/1300	1300	84.4	1.7e-80	XP_001773374.1	predicted protein [Physcomitrella patens]	81.419	0	XM_001758565.1	Physcomitrella patens subsp. patens predicted protein (PHYPADRAFT_206296) mRNA, complete cds	-	-	-	-	-	61.2	7.4e-58	sp|O48670|RER1A_ARATH	Protein RER1A OS=Arabidopsis thaliana GN=RER1A PE=1 SV=1	PF03248:Rer1 family	--	--	GO:0016021	integral component of membrane	--	--	At4g39220	Golgi proteins involved in ER retention (RER)
transcript_HQ_TX_pn_transcript68682/f2p0/1274	1274	86.7	4.8e-80	YP_009136281.1	NdhA (chloroplast) [Nyholmiella obtusifolia]	91.197	0	KM111545.1	Sanionia uncinata chloroplast, complete genome	K05572	ndhA	NAD(P)H-quinone oxidoreductase subunit 1	1.6.5.3	ko00190; Metabolism; Energy metabolism; Oxidative phosphorylation	82.6	8.3e-78	sp|Q6YXP8|NU1C_PHYPA	NAD(P)H-quinone oxidoreductase subunit 1, chloroplastic OS=Physcomitrella patens subsp. patens GN=ndhA PE=3 SV=1	PF00146:NADH dehydrogenase;PF15168:Triple QxxK/R motif-containing protein family	GO:0055114	oxidation-reduction process	GO:0016020//GO:0005789	membrane//endoplasmic reticulum membrane	--	--	AtCh078	NADH dehydrogenase subunit 1
transcript_HQ_TX_pn_transcript71725/f5p0/1088	1088	46.8	1.9e-40	XP_001779272.1	predicted protein [Physcomitrella patens]	--	--	--	--	--	--	--	--	--	46.8	1.8e-41	sp|A9TKY8|CSPL1_PHYPA	CASP-like protein 1U4 OS=Physcomitrella patens subsp. patens GN=PHYPADRAFT_108355 PE=2 SV=1	PF04144:SCAMP family	GO:0015031	protein transport	GO:0016021	integral component of membrane	--	--	--	--
transcript_HQ_TX_pn_transcript64464/f2p0/1457	1457	--	--	--	--	--	--	--	--	--	--	--	--	--	--	--	--	--	PF00403:Heavy-metal-associated domain	GO:0030001	metal ion transport	--	--	GO:0046872	metal ion binding	--	--
transcript_HQ_TX_pn_transcript40175/f3p0/2081	2082	86	2.6e-184	XP_001776511.1	predicted protein [Physcomitrella patens]	82.23	0	XM_001770230.1	Physcomitrella patens subsp. patens predicted protein (PHYPADRAFT_107052) mRNA, complete cds	K01102	PDP	pyruvate dehydrogenase phosphatase	3.1.3.43	-	62.5	7.3e-124	sp|Q10S32|P2C28_ORYSJ	Probable protein phosphatase 2C 28 OS=Oryza sativa subsp. japonica GN=Os03g0137200 PE=2 SV=1	PF00481:Protein phosphatase 2C	--	--	--	--	GO:0003824	catalytic activity	At3g51370	Protein phosphatase 2C/pyruvate dehydrogenase (lipoamide) phosphatase
transcript_HQ_TX_pn_transcript208/f3p0/5583	5582	99.2	6e-284	YP_009307325.1	ATP synthase F1 subunit alpha (mitochondrion) [Nyholmiella gymnostoma]	96.527	0	KC784955.1	Bartramia pomiformis mitochondrion, complete genome	K02132	ATPeF1A, ATP5A1, ATP1	F-type H+-transporting ATPase subunit alpha	-	ko00190; Metabolism; Energy metabolism; Oxidative phosphorylation | ko05010; Human Diseases; Neurodegenerative diseases; Alzheimer's disease | ko05012; Human Diseases; Neurodegenerative diseases; Parkinson's disease | ko05016; Human Diseases; Neurodegenerative diseases; Huntington's disease	95.9	8.2e-271	sp|P26854|ATPAM_MARPO	ATP synthase subunit alpha, mitochondrial OS=Marchantia polymorpha GN=ATPA PE=3 SV=2	PF00306:ATP synthase alpha/beta chain, C terminal domain;PF00006:ATP synthase alpha/beta family, nucleotide-binding domain;PF02874:ATP synthase alpha/beta family, beta-barrel domain	GO:0046034//GO:0015986//GO:0015992	ATP metabolic process//ATP synthesis coupled proton transport//proton transport	--	--	GO:0005524	ATP binding	AtMi099	F0F1-type ATP synthase, alpha subunit
transcript_HQ_TX_pn_transcript47026/f2p0/1946	1946	84.1	1.7e-153	XP_001759516.1	predicted protein [Physcomitrella patens]	81.962	0	XM_001759464.1	Physcomitrella patens subsp. patens predicted protein (PHYPADRAFT_121779) mRNA, complete cds	K17095	ANXA7_11	annexin A7/11	-	-	40.9	1.3e-66	sp|P20073|ANXA7_HUMAN	Annexin A7 OS=Homo sapiens GN=ANXA7 PE=1 SV=3	PF00191:Annexin	--	--	--	--	GO:0005544//GO:0005509	calcium-dependent phospholipid binding//calcium ion binding	Hs4809279	Annexin
transcript_HQ_TX_pn_transcript65287/f4p0/1425	1425	75.8	1.5e-98	XP_001778372.1	Qb+Qc-SNARE, SNAP33-family [Physcomitrella patens]	82.344	1.06e-151	XM_001778320.1	Physcomitrella patens subsp. patens Qb+Qc-SNARE, SNAP33-family (SNAP30) mRNA, complete cds	K18211	SNAP25	synaptosomal-associated protein 25	-	ko04911; Organismal Systems; Endocrine system; Insulin secretion | ko04721; Organismal Systems; Nervous system; Synaptic vesicle cycle	40.9	1.1e-38	sp|Q9LMG8|SNP30_ARATH	Putative SNAP25 homologous protein SNAP30 OS=Arabidopsis thaliana GN=SNAP30 PE=3 SV=1	PF16752:Tubulin-specific chaperone C N-terminal domain;PF07160:Protein of unknown function (DUF1395);PF00992:Troponin	GO:0007059//GO:0051301	chromosome segregation//cell division	GO:0005861	troponin complex	GO:0008017//GO:0015631	microtubule binding//tubulin binding	At1g13890	SNAP-25 (synaptosome-associated protein) component of SNARE complex
transcript_HQ_TX_pn_transcript10602/f4p0/3117	3117	53.3	2e-15	XP_001777113.1	predicted protein [Physcomitrella patens]	100	3.69e-10	KX159269.1	Pohlia nutans leucine-rich repeat receptor-like protein kinase (LRR-RLK45) mRNA, complete cds	-	-	-	-	-	45.5	1.2e-08	sp|Q84QC2|ERF17_ARATH	Ethylene-responsive transcription factor ERF017 OS=Arabidopsis thaliana GN=ERF017 PE=2 SV=1	PF00847:AP2 domain	GO:0006355	regulation of transcription, DNA-templated	--	--	GO:0003700	transcription factor activity, sequence-specific DNA binding	--	--
transcript_HQ_TX_pn_transcript15779/f2p0/2790	2789	71.1	0	XP_001757416.1	predicted protein [Physcomitrella patens]	81.596	0	XM_001757364.1	Physcomitrella patens subsp. patens predicted protein (PHYPADRAFT_160875) mRNA, complete cds	-	-	-	-	-	41	8.7e-72	sp|Q9SZJ2|GRDP2_ARATH	Glycine-rich domain-containing protein 2 OS=Arabidopsis thaliana GN=GRDP2 PE=2 SV=1	--	--	--	--	--	--	--	--	--
transcript_HQ_TX_pn_transcript27239/f3p0/2455	2455	52.9	2.4e-120	XP_001760671.1	predicted protein [Physcomitrella patens]	93.182	6.28e-07	XM_019202925.1	PREDICTED: Tarenaya hassleriana UDP-glycosyltransferase 72B1-like (LOC104817049), mRNA	-	-	-	-	-	30.4	4.7e-45	sp|Q9LNI1|U72B3_ARATH	UDP-glycosyltransferase 72B3 OS=Arabidopsis thaliana GN=UGT72B3 PE=2 SV=1	PF00201:UDP-glucoronosyl and UDP-glucosyl transferase	GO:0008152	metabolic process	--	--	GO:0016758	transferase activity, transferring hexosyl groups	At1g01420	UDP-glucuronosyl and UDP-glucosyl transferase
transcript_HQ_TX_pn_transcript51485/f3p0/1823	1823	59.7	1e-59	XP_001773525.1	predicted protein [Physcomitrella patens]	--	--	--	--	--	--	--	--	--	--	--	--	--	--	--	--	--	--	--	--	--	--
transcript_HQ_TX_pn_transcript61122/f4p0/1565	1565	47.2	3.2e-49	AMT92115.1	dehydration-responsive element-binding protein 5-7 [Syntrichia caninervis]	95.918	1.42e-11	HQ647354.1	Hordeum vulgare subsp. vulgare cultivar Steptoe AP2/EREBP-like protein gene, complete cds	-	-	-	-	-	44.2	2.6e-09	sp|Q8S9Z5|DRE1F_ORYSJ	Dehydration-responsive element-binding protein 1F OS=Oryza sativa subsp. japonica GN=DREB1F PE=3 SV=1	PF00847:AP2 domain;PF03063:Prismane/CO dehydrogenase family	GO:0006355//GO:0055114	regulation of transcription, DNA-templated//oxidation-reduction process	--	--	GO:0003700//GO:0016491	transcription factor activity, sequence-specific DNA binding//oxidoreductase activity	--	--
transcript_HQ_TX_pn_transcript67551/f3p0/1328	1328	--	--	--	--	--	--	--	--	--	--	--	--	--	--	--	--	--	--	--	--	--	--	--	--	--	--
transcript_HQ_TX_pn_transcript32657/f2p0/2300	2300	77.5	3.9e-165	XP_001761172.1	predicted protein [Physcomitrella patens]	--	--	--	--	-	-	-	-	-	32	2.9e-41	sp|Q5IGR6|EXT1C_DANRE	Exostosin-1c OS=Danio rerio GN=ext1c PE=2 SV=1	--	--	--	--	--	--	--	7303172	Acetylglucosaminyltransferase EXT1/exostosin 1
transcript_HQ_TX_pn_transcript27656/f2p0/2444	2444	69.7	1.4e-248	XP_001768667.1	predicted protein [Physcomitrella patens]	77.995	0	XM_001768615.1	Physcomitrella patens subsp. patens predicted protein (PHYPADRAFT_82584) mRNA, complete cds	-	-	-	-	-	51.7	2.8e-151	sp|Q0WVX5|SSY4_ARATH	Probable starch synthase 4, chloroplastic/amyloplastic OS=Arabidopsis thaliana GN=SS4 PE=2 SV=1	PF06079:Apyrase	--	--	--	--	GO:0005509//GO:0017110	calcium ion binding//nucleoside-diphosphatase activity	--	--
transcript_HQ_TX_pn_transcript32971/f2p0/2273	2273	80.5	7.9e-235	XP_001783342.1	predicted protein [Physcomitrella patens]	81.454	0	XM_001783290.1	Physcomitrella patens subsp. patens predicted protein (PHYPADRAFT_152313) mRNA, complete cds	K03294	TC.APA	basic amino acid/polyamine antiporter, APA family	-	-	59.4	1.7e-158	sp|Q9C5D6|CAAT9_ARATH	Cationic amino acid transporter 9, chloroplastic OS=Arabidopsis thaliana GN=CAT9 PE=2 SV=1	PF00324:Amino acid permease;PF00517:Retroviral envelope protein;PF03845:Spore germination protein;PF04995:Heme exporter protein D (CcmD);PF13520:Amino acid permease	GO:0006810//GO:0015886//GO:0009847//GO:0055085//GO:0003333//GO:0017004	transport//heme transport//spore germination//transmembrane transport//amino acid transmembrane transport//cytochrome complex assembly	GO:0016020//GO:0019031//GO:0016021	membrane//viral envelope//integral component of membrane	GO:0015171//GO:0005198	amino acid transmembrane transporter activity//structural molecule activity	At1g05940	Amino acid transporters
transcript_HQ_TX_pn_transcript74843/f2p0/840	840	39.8	6.7e-14	XP_001778751.1	predicted protein [Physcomitrella patens]	--	--	--	--	-	-	-	-	-	--	--	--	--	--	--	--	--	--	--	--	--	--
transcript_HQ_TX_pn_transcript66814/f2p0/1364	1364	54.6	2.6e-23	XP_001765317.1	predicted protein [Physcomitrella patens]	--	--	--	--	--	--	--	--	--	--	--	--	--	--	--	--	--	--	--	--	--	--
transcript_HQ_TX_pn_transcript72113/f10p0/1069	1069	52.8	3.4e-55	XP_001758584.1	predicted protein [Physcomitrella patens]	--	--	--	--	-	-	-	-	-	40.1	2e-37	sp|Q851K1|GL36_ORYSJ	Germin-like protein 3-6 OS=Oryza sativa subsp. japonica GN=Os03g0694000 PE=2 SV=1	--	--	--	--	--	--	--	--	--
transcript_HQ_TX_pn_transcript13618/f2p0/2996	2996	70.2	3.7e-240	CAM90411.1	HAK3 potassium transporter [Physcomitrella patens]	78.47	2.43e-96	XM_001769714.1	Physcomitrella patens subsp. patens potassium transporter (Pphak2) mRNA, complete cds	K03549	kup	KUP system potassium uptake protein	-	-	46.4	5.2e-155	sp|Q9SA05|POT10_ARATH	Potassium transporter 10 OS=Arabidopsis thaliana GN=POT10 PE=2 SV=2	PF02705:K+ potassium transporter	GO:0071805	potassium ion transmembrane transport	GO:0016020	membrane	GO:0015079	potassium ion transmembrane transporter activity	--	--
transcript_HQ_TX_pn_transcript60992/f11p0/1560	1560	95.2	1.6e-266	BAG65793.1	ribulose-1,5-bisphosphate carboxylase/oxygenase (chloroplast) [Racopilum aristatum]	100	0	AY631193.1	Pohlia nutans isolate Cox DNA A65 ribulose 1,5-bisphosphate carboxylase/oxygenase large subunit (rbcL) gene, partial cds; chloroplast	K01601	rbcL	ribulose-bisphosphate carboxylase large chain	4.1.1.39	ko01200; Metabolism; Global and overview maps; Carbon metabolism | ko00630; Metabolism; Carbohydrate metabolism; Glyoxylate and dicarboxylate metabolism | ko00710; Metabolism; Energy metabolism; Carbon fixation in photosynthetic organisms	92.9	5.3e-260	sp|P34915|RBL_PHYPA	Ribulose bisphosphate carboxylase large chain OS=Physcomitrella patens subsp. patens GN=rbcL PE=1 SV=2	PF02788:Ribulose bisphosphate carboxylase large chain, N-terminal domain;PF00016:Ribulose bisphosphate carboxylase large chain, catalytic domain	GO:0015977	carbon fixation	--	--	GO:0016984//GO:0000287	ribulose-bisphosphate carboxylase activity//magnesium ion binding	--	--
transcript_HQ_TX_pn_transcript32722/f5p0/2297	2297	77.9	6.3e-272	XP_001763233.1	predicted protein [Physcomitrella patens]	78.976	0	XM_001763181.1	Physcomitrella patens subsp. patens predicted protein (PHYPADRAFT_182773) mRNA, complete cds	K01568	PDC, pdc	pyruvate decarboxylase	4.1.1.1	ko00010; Metabolism; Carbohydrate metabolism; Glycolysis / Gluconeogenesis	69.3	1.6e-241	sp|P51850|PDC1_PEA	Pyruvate decarboxylase 1 OS=Pisum sativum GN=PDC1 PE=2 SV=1	PF02776:Thiamine pyrophosphate enzyme, N-terminal TPP binding domain;PF00205:Thiamine pyrophosphate enzyme, central domain;PF02775:Thiamine pyrophosphate enzyme, C-terminal TPP binding domain	--	--	--	--	GO:0000287//GO:0030976//GO:0003824	magnesium ion binding//thiamine pyrophosphate binding//catalytic activity	At5g54960	Thiamine pyrophosphate-requiring enzyme
transcript_HQ_TX_pn_transcript24825/f3p0/2534	2534	86.4	9.5e-237	XP_001784242.1	predicted protein [Physcomitrella patens]	77.544	0	XM_001759144.1	Physcomitrella patens subsp. patens predicted protein (PHYPADRAFT_179535) mRNA, complete cds	K00975	glgC	glucose-1-phosphate adenylyltransferase	2.7.7.27	ko00500; Metabolism; Carbohydrate metabolism; Starch and sucrose metabolism | ko00520; Metabolism; Carbohydrate metabolism; Amino sugar and nucleotide sugar metabolism | ko02026; Cellular Processes; Cellular community - prokaryotes; Biofilm formation - Escherichia coli	66.3	1.2e-181	sp|P55230|GLGL2_ARATH	Glucose-1-phosphate adenylyltransferase large subunit 2, chloroplastic OS=Arabidopsis thaliana GN=APL2 PE=1 SV=2	PF00483:Nucleotidyl transferase;PF07959:L-fucokinase	GO:0009058	biosynthetic process	--	--	GO:0016779//GO:0016772	nucleotidyltransferase activity//transferase activity, transferring phosphorus-containing groups	At1g27680	GDP-mannose pyrophosphorylase/mannose-1-phosphate guanylyltransferase
transcript_HQ_TX_pn_transcript30682/f21p0/2253	2253	69	8.3e-184	XP_001774208.1	double-stranded RNA binding protein [Physcomitrella patens]	77.242	0	XM_001774174.1	Physcomitrella patens subsp. patens double-stranded RNA binding protein (DRB1502) mRNA, complete cds	-	-	-	-	-	54.2	4.1e-72	sp|Q0DKP4|DRB2_ORYSJ	Double-stranded RNA-binding protein 2 OS=Oryza sativa subsp. japonica GN=DRB2 PE=2 SV=1	PF03368:Dicer dimerisation domain	--	--	--	--	GO:0016891	endoribonuclease activity, producing 5'-phosphomonoesters	--	--
transcript_HQ_TX_pn_transcript71174/f2p0/1088	1089	77.3	9.8e-58	XP_001759722.1	predicted protein [Physcomitrella patens]	74.691	7.41e-28	XM_013614236.1	Medicago truncatula cytochrome b5-like heme/steroid-binding domain protein mRNA	K17278	PGRMC1_2	membrane-associated progesterone receptor component	-	-	59.9	1.4e-46	sp|Q9M2Z4|MSBP2_ARATH	Membrane steroid-binding protein 2 OS=Arabidopsis thaliana GN=MSBP2 PE=1 SV=1	--	--	--	--	--	--	--	At3g48890	Putative steroid membrane receptor Hpr6.6/25-Dx
transcript_HQ_TX_pn_transcript34969/f2p0/2187	2187	77.5	3.7e-165	XP_001761172.1	predicted protein [Physcomitrella patens]	--	--	--	--	-	-	-	-	-	32	2.8e-41	sp|Q5IGR6|EXT1C_DANRE	Exostosin-1c OS=Danio rerio GN=ext1c PE=2 SV=1	--	--	--	--	--	--	--	7303172	Acetylglucosaminyltransferase EXT1/exostosin 1
transcript_HQ_TX_pn_transcript66989/f7p0/1333	1333	--	--	--	--	--	--	--	--	--	--	--	--	--	--	--	--	--	--	--	--	--	--	--	--	--	--
transcript_HQ_TX_pn_transcript65526/f3p0/1418	1418	--	--	--	--	--	--	--	--	--	--	--	--	--	--	--	--	--	--	--	--	--	--	--	--	--	--
transcript_HQ_TX_pn_transcript44771/f4p0/1993	1993	55.6	6.4e-63	KRH17852.1	hypothetical protein GLYMA_13G021700, partial [Glycine max]	96.845	0	JX241520.1	Leucobryum glaucum 25S ribosomal RNA gene, partial sequence	-	-	-	-	-	80.6	4.9e-08	sp|Q8TGM7|ART2_YEAST	Putative uncharacterized protein ART2 OS=Saccharomyces cerevisiae (strain ATCC 204508 / S288c) GN=ART2 PE=5 SV=1	--	--	--	--	--	--	--	--	--
transcript_HQ_TX_pn_transcript27761/f3p0/2440	2440	69.4	3.8e-134	XP_001786201.1	predicted protein [Physcomitrella patens]	--	--	--	--	K04733	IRAK4	interleukin-1 receptor-associated kinase 4	2.7.11.1	ko04064; Environmental Information Processing; Signal transduction; NF-kappa B signaling pathway | ko04620; Organismal Systems; Immune system; Toll-like receptor signaling pathway | ko04624; Organismal Systems; Immune system; Toll and Imd signaling pathway | ko04621; Organismal Systems; Immune system; NOD-like receptor signaling pathway | ko04722; Organismal Systems; Nervous system; Neurotrophin …	36.1	2.4e-57	sp|F4IB81|LYK3_ARATH	LysM domain receptor-like kinase 3 OS=Arabidopsis thaliana GN=LYK3 PE=2 SV=1	PF07714:Protein tyrosine kinase;PF00069:Protein kinase domain	GO:0006468	protein phosphorylation	--	--	GO:0004672//GO:0005524	protein kinase activity//ATP binding	--	--
transcript_HQ_TX_pn_transcript74817/f5p0/836	836	64.1	2.7e-23	XP_001767207.1	predicted protein [Physcomitrella patens]	--	--	--	--	-	-	-	-	-	--	--	--	--	--	--	--	--	--	--	--	--	--
transcript_HQ_TX_pn_transcript33427/f2p0/2280	2279	--	--	--	--	--	--	--	--	--	--	--	--	--	--	--	--	--	--	--	--	--	--	--	--	--	--
transcript_HQ_TX_pn_transcript60646/f3p0/1586	1586	68.5	2e-59	XP_001758594.1	predicted protein [Physcomitrella patens]	--	--	--	--	-	-	-	-	-	30	6.4e-11	sp|O04133|SRC2_SOYBN	Protein SRC2 OS=Glycine max GN=SRC2 PE=2 SV=1	PF00168:C2 domain	--	--	--	--	GO:0005515	protein binding	--	--
transcript_HQ_TX_pn_transcript27299/f2p0/2454	2454	69.9	5.1e-86	XP_001757896.1	predicted protein [Physcomitrella patens]	--	--	--	--	-	-	-	-	-	34.8	1.3e-31	sp|Q9ZUD9|SRO2_ARATH	Probable inactive poly [ADP-ribose] polymerase SRO2 OS=Arabidopsis thaliana GN=SRO2 PE=1 SV=1	PF00644:Poly(ADP-ribose) polymerase catalytic domain	--	--	--	--	GO:0003950	NAD+ ADP-ribosyltransferase activity	--	--
transcript_HQ_TX_pn_transcript44063/f2p0/2015	2014	30.3	7e-49	XP_001768520.1	predicted protein [Physcomitrella patens]	--	--	--	--	-	-	-	-	-	--	--	--	--	--	--	--	--	--	--	--	--	--
transcript_HQ_TX_pn_transcript68620/f2p0/1278	1277	100	8.7e-231	ABI48169.1	ATPase beta subunit, partial (chloroplast) [Leptobryum pyriforme]	96.97	0	DQ646071.1	Mnium hornum ATPase beta subunit (atpB) gene, partial cds; chloroplast	K02112	ATPF1B, atpD	F-type H+-transporting ATPase subunit beta	3.6.3.14	ko00190; Metabolism; Energy metabolism; Oxidative phosphorylation | ko00195; Metabolism; Energy metabolism; Photosynthesis	97.8	8.2e-227	sp|P80658|ATPB_PHYPA	ATP synthase subunit beta, chloroplastic OS=Physcomitrella patens subsp. patens GN=atpB PE=1 SV=2	PF00005:ABC transporter;PF00004:ATPase family associated with various cellular activities (AAA);PF00006:ATP synthase alpha/beta family, nucleotide-binding domain;PF03193:Protein of unknown function, DUF258;PF01637:ATPase domain predominantly from Archaea;PF00910:RNA helicase	--	--	--	--	GO:0005524//GO:0005525//GO:0016887//GO:0003924//GO:0003723//GO:0003724	ATP binding//GTP binding//ATPase activity//GTPase activity//RNA binding//RNA helicase activity	AtCh030	F0F1-type ATP synthase, beta subunit
transcript_HQ_TX_pn_transcript34396/f7p0/2238	2238	62.4	1.8e-26	XP_001784984.1	predicted protein [Physcomitrella patens]	--	--	--	--	-	-	-	-	-	--	--	--	--	PF00847:AP2 domain	GO:0006355	regulation of transcription, DNA-templated	--	--	GO:0003700	transcription factor activity, sequence-specific DNA binding	--	--
transcript_HQ_TX_pn_transcript20955/f2p0/2676	2675	--	--	--	--	--	--	--	--	--	--	--	--	--	--	--	--	--	--	--	--	--	--	--	--	--	--
transcript_HQ_TX_pn_transcript66095/f3p0/1398	1398	62.9	5.3e-72	XP_001765499.1	Qa-SNARE, SYP2/Pep12p/Syntaxin 7-type [Physcomitrella patens]	--	--	--	--	-	-	-	-	-	39.5	1.2e-37	sp|P93654|SYP22_ARATH	Syntaxin-22 OS=Arabidopsis thaliana GN=SYP22 PE=1 SV=1	PF09402:Man1-Src1p-C-terminal domain;PF07160:Protein of unknown function (DUF1395);PF00015:Methyl-accepting chemotaxis protein (MCP) signalling domain;PF05192:MutS domain III;PF00804:Syntaxin;PF00682:HMGL-like;PF00816:H-NS histone family;PF00957:Synaptobrevin;PF05739:SNARE domain	GO:0007059//GO:0016192//GO:0007165//GO:0006355//GO:0051301//GO:0006298	chromosome segregation//vesicle-mediated transport//signal transduction//regulation of transcription, DNA-templated//cell division//mismatch repair	GO:0005622//GO:0005639//GO:0016021//GO:0016020	intracellular//integral component of nuclear inner membrane//integral component of membrane//membrane	GO:0003677//GO:0005515//GO:0004871//GO:0030983//GO:0003824//GO:0005524//GO:0008017	DNA binding//protein binding//signal transducer activity//mismatched DNA binding//catalytic activity//ATP binding//microtubule binding	At5g16830	SNARE protein PEP12/VAM3/Syntaxin 7/Syntaxin 17
transcript_HQ_TX_pn_transcript9808/f2p0/3250	3250	64.6	1e-203	XP_001762698.1	predicted protein [Physcomitrella patens]	--	--	--	--	-	-	-	-	-	32.7	1e-23	sp|F4I9E1|NFD4_ARATH	Protein NUCLEAR FUSION DEFECTIVE 4 OS=Arabidopsis thaliana GN=NFD4 PE=3 SV=1	PF03124:EXS family;PF07690:Major Facilitator Superfamily	GO:0055085	transmembrane transport	GO:0016021	integral component of membrane	--	--	--	--
transcript_HQ_TX_pn_transcript66867/f3p0/1367	1367	55.8	1.1e-90	XP_001773823.1	predicted protein [Physcomitrella patens]	--	--	--	--	-	-	-	-	-	32.9	4.2e-27	sp|O45903|MECR1_CAEEL	Probable trans-2-enoyl-CoA reductase 1, mitochondrial OS=Caenorhabditis elegans GN=W09H1.5 PE=3 SV=1	PF00107:Zinc-binding dehydrogenase;PF08240:Alcohol dehydrogenase GroES-like domain	GO:0055114	oxidation-reduction process	--	--	--	--	CE16575	Zn2+-binding dehydrogenase (nuclear receptor binding factor-1)
transcript_HQ_TX_pn_transcript59772/f9p0/1563	1564	85.7	2.8e-37	YP_009109453.1	hypothetical protein Ycf3 (chloroplast) [Sanionia uncinata]	91.65	0	KM111545.1	Sanionia uncinata chloroplast, complete genome	-	-	-	-	-	100	4.6e-38	sp|P12202|YCF3_MARPO	Photosystem I assembly protein Ycf3 OS=Marchantia polymorpha GN=ycf3 PE=3 SV=2	PF00515:Tetratricopeptide repeat;PF13414:TPR repeat;PF13374:Tetratricopeptide repeat;PF13176:Tetratricopeptide repeat;PF13174:Tetratricopeptide repeat;PF13181:Tetratricopeptide repeat	--	--	--	--	GO:0005515	protein binding	AtCh024	FOG: TPR repeat
transcript_HQ_TX_pn_transcript48207/f2p0/1846	1846	77.5	8.5e-219	XP_001766299.1	predicted protein [Physcomitrella patens]	--	--	--	--	-	-	-	-	-	35.9	1.2e-74	sp|Q42569|C90A1_ARATH	Cytochrome P450 90A1 OS=Arabidopsis thaliana GN=CYP90A1 PE=2 SV=1	PF00067:Cytochrome P450	GO:0055114	oxidation-reduction process	--	--	GO:0016705//GO:0005506//GO:0020037	oxidoreductase activity, acting on paired donors, with incorporation or reduction of molecular oxygen//iron ion binding//heme binding	At5g05690	Cytochrome P450 CYP4/CYP19/CYP26 subfamilies
transcript_HQ_TX_pn_transcript2827/f2p0/4058	4058	31.3	2e-42	XP_001768520.1	predicted protein [Physcomitrella patens]	--	--	--	--	-	-	-	-	-	--	--	--	--	--	--	--	--	--	--	--	--	--
transcript_HQ_TX_pn_transcript63933/f2p0/1478	1482	--	--	--	--	--	--	--	--	--	--	--	--	--	--	--	--	--	PF02765:Telomeric single stranded DNA binding POT1/CDC13	GO:0000723	telomere maintenance	GO:0000784	nuclear chromosome, telomeric region	GO:0003677	DNA binding	--	--
transcript_HQ_TX_pn_transcript52433/f4p0/1762	1762	39.8	2.6e-47	XP_001767964.1	predicted protein [Physcomitrella patens]	--	--	--	--	-	-	-	-	-	51.7	6.6e-09	sp|Q9SJR0|ERF24_ARATH	Ethylene-responsive transcription factor ERF024 OS=Arabidopsis thaliana GN=ERF024 PE=2 SV=1	PF00096:Zinc finger, C2H2 type;PF13912:C2H2-type zinc finger;PF00847:AP2 domain	GO:0006355	regulation of transcription, DNA-templated	--	--	GO:0003700//GO:0046872	transcription factor activity, sequence-specific DNA binding//metal ion binding	--	--
transcript_HQ_TX_pn_transcript8408/f2p0/3363	3361	29.2	1.7e-28	GAQ90847.1	hypothetical protein KFL_006920015 [Klebsormidium flaccidum]	--	--	--	--	--	--	--	--	--	29.9	2.4e-28	sp|Q8N328|PGBD3_HUMAN	PiggyBac transposable element-derived protein 3 OS=Homo sapiens GN=PGBD3 PE=2 SV=3	--	--	--	--	--	--	--	--	--
transcript_HQ_TX_pn_transcript37628/f2p0/2134	2134	55.2	6e-152	XP_001760671.1	predicted protein [Physcomitrella patens]	90.385	5.44e-07	XM_002461679.1	Sorghum bicolor hypothetical protein, mRNA	-	-	-	-	-	30	4.2e-50	sp|Q9M156|U72B1_ARATH	UDP-glycosyltransferase 72B1 OS=Arabidopsis thaliana GN=UGT72B1 PE=1 SV=1	PF05280:Flagellar transcriptional activator (FlhC);PF00201:UDP-glucoronosyl and UDP-glucosyl transferase	GO:0045893//GO:1902208//GO:0008152	positive regulation of transcription, DNA-templated//regulation of bacterial-type flagellum assembly//metabolic process	--	--	GO:0016758//GO:0003677	transferase activity, transferring hexosyl groups//DNA binding	At4g01070	UDP-glucuronosyl and UDP-glucosyl transferase
transcript_HQ_TX_pn_transcript49790/f3p0/1841	1841	37.6	1.9e-77	XP_001764135.1	predicted protein [Physcomitrella patens]	--	--	--	--	-	-	-	-	-	--	--	--	--	PF01344:Kelch motif;PF00646:F-box domain	--	--	--	--	GO:0005515	protein binding	--	--
transcript_HQ_TX_pn_transcript27366/f4p0/2434	2434	83.1	3.5e-164	XP_001785042.1	predicted protein [Physcomitrella patens]	82.692	1.52e-97	XM_001768173.1	Physcomitrella patens subsp. patens predicted protein (PHYPADRAFT_110047) mRNA, complete cds	-	-	-	-	-	59.6	1.2e-114	sp|Q94AZ2|STP13_ARATH	Sugar transport protein 13 OS=Arabidopsis thaliana GN=STP13 PE=1 SV=2	PF07690:Major Facilitator Superfamily;PF00083:Sugar (and other) transporter	GO:0055085	transmembrane transport	GO:0016021	integral component of membrane	GO:0022857	transmembrane transporter activity	At5g26340	Predicted transporter (major facilitator superfamily)
transcript_HQ_TX_pn_transcript73540/f2p0/962	962	41	3e-10	OAE24013.1	hypothetical protein AXG93_4079s1010 [Marchantia polymorpha subsp. polymorpha]	95.745	4.01e-10	AP014958.1	Oryza sativa Japonica Group DNA, chromosome 2, cultivar: Nipponbare, complete sequence	--	--	--	--	--	--	--	--	--	--	--	--	--	--	--	--	--	--
transcript_HQ_TX_pn_transcript16631/f17p0/2795	2795	81.9	4.3e-222	XP_001777149.1	predicted protein [Physcomitrella patens]	78.833	0	XM_001755415.1	Physcomitrella patens subsp. patens predicted protein (PHYPADRAFT_204044) mRNA, complete cds	K08238	XXT	xyloglucan 6-xylosyltransferase	2.4.2.39	-	58.7	2.7e-153	sp|O22775|XXT2_ARATH	Xyloglucan 6-xylosyltransferase 2 OS=Arabidopsis thaliana GN=XXT2 PE=1 SV=1	PF05637:galactosyl transferase GMA12/MNN10 family	--	--	GO:0016021	integral component of membrane	GO:0016757	transferase activity, transferring glycosyl groups	At4g02500	Subunit of Golgi mannosyltransferase complex
transcript_HQ_TX_pn_transcript75843/f3p0/727	725	73.5	2.3e-18	XP_001754200.1	predicted protein [Physcomitrella patens]	--	--	--	--	-	-	-	-	-	--	--	--	--	PF06624:Ribosome associated membrane protein RAMP4	--	--	GO:0005783	endoplasmic reticulum	--	--	At1g27330	Predicted membrane protein
transcript_HQ_TX_pn_transcript38910/f2p0/2138	2138	89	3.4e-139	XP_001784394.1	predicted protein [Physcomitrella patens]	86.121	0	XM_001772498.1	Physcomitrella patens subsp. patens predicted protein (PHYPADRAFT_190808) mRNA, complete cds	K00948	PRPS, prsA	ribose-phosphate pyrophosphokinase	2.7.6.1	ko01200; Metabolism; Global and overview maps; Carbon metabolism | ko01230; Metabolism; Global and overview maps; Biosynthesis of amino acids | ko00030; Metabolism; Carbohydrate metabolism; Pentose phosphate pathway | ko00230; Metabolism; Nucleotide metabolism; Purine metabolism	86.4	3.5e-121	sp|Q9XG98|KPRS1_SPIOL	Ribose-phosphate pyrophosphokinase 1 OS=Spinacia oleracea GN=PRS1 PE=2 SV=1	PF00156:Phosphoribosyl transferase domain;PF14572:Phosphoribosyl synthetase-associated domain	GO:0009116//GO:0009165	nucleoside metabolic process//nucleotide biosynthetic process	--	--	GO:0004749//GO:0000287	ribose phosphate diphosphokinase activity//magnesium ion binding	At2g44530	Ribose-phosphate pyrophosphokinase
transcript_HQ_TX_pn_transcript35342/f2p0/2121	2121	66.7	9.1e-108	XP_001764527.1	predicted protein [Physcomitrella patens]	--	--	--	--	K10781	FATB	fatty acyl-ACP thioesterase B [EC:3.1.2.14 3.1.2.21]	3.1.2.14,3.1.2.21	ko01212; Metabolism; Global and overview maps; Fatty acid metabolism | ko00061; Metabolism; Lipid metabolism; Fatty acid biosynthesis	47.7	8.6e-72	sp|Q9SJE2|FATB_ARATH	Palmitoyl-acyl carrier protein thioesterase, chloroplastic OS=Arabidopsis thaliana GN=FATB PE=1 SV=1	PF01643:Acyl-ACP thioesterase	GO:0006633	fatty acid biosynthetic process	--	--	GO:0016790	thiolester hydrolase activity	--	--
transcript_HQ_TX_pn_transcript73780/f6p0/937	937	74.4	8e-48	XP_011400913.1	Cytochrome b559 subunit alpha [Auxenochlorella protothecoides]	92.052	0	KM111545.1	Sanionia uncinata chloroplast, complete genome	K02707	psbE	photosystem II cytochrome b559 subunit alpha	-	ko00195; Metabolism; Energy metabolism; Photosynthesis	100	1.8e-42	sp|Q6YXL9|PSBE_PHYPA	Cytochrome b559 subunit alpha OS=Physcomitrella patens subsp. patens GN=psbE PE=3 SV=1	PF00283:Cytochrome b559, alpha (gene psbE) and beta (gene psbF)subunits;PF00284:Lumenal portion of Cytochrome b559, alpha (gene psbE) subunit	GO:0015979	photosynthesis	GO:0016021//GO:0009523	integral component of membrane//photosystem II	GO:0046872	metal ion binding	--	--
transcript_HQ_TX_pn_transcript58910/f5p0/1636	1636	44.9	7.6e-46	XP_001762601.1	predicted protein [Physcomitrella patens]	81.579	1.91e-15	NM_001249956.1	Glycine max uncharacterized LOC100527241 (LOC100527241), mRNA	-	-	-	-	-	53.9	2.6e-15	sp|Q1ECI2|ERF23_ARATH	Ethylene-responsive transcription factor ERF023 OS=Arabidopsis thaliana GN=ERF023 PE=2 SV=1	PF04889:Cwf15/Cwc15 cell cycle control protein;PF00847:AP2 domain	GO:0000398//GO:0006355	mRNA splicing, via spliceosome//regulation of transcription, DNA-templated	GO:0005681	spliceosomal complex	GO:0003700	transcription factor activity, sequence-specific DNA binding	--	--
transcript_HQ_TX_pn_transcript1235/f2p0/4518	4522	81.8	0	XP_001752167.1	predicted protein [Physcomitrella patens]	--	--	--	--	K15535	PWD	phosphoglucan, water dikinase	2.7.9.5	-	54.1	0	sp|Q6ZY51|PWD_ARATH	Phosphoglucan, water dikinase, chloroplastic OS=Arabidopsis thaliana GN=GWD3 PE=1 SV=1	PF01326:Pyruvate phosphate dikinase, PEP/pyruvate binding domain;PF01835:MG2 domain;PF00686:Starch binding domain	GO:0016310	phosphorylation	--	--	GO:0016301//GO:2001070//GO:0005524//GO:0004866	kinase activity//starch binding//ATP binding//endopeptidase inhibitor activity	--	--
transcript_HQ_TX_pn_transcript64408/f2p0/1459	1459	50.3	2.5e-24	XP_001765317.1	predicted protein [Physcomitrella patens]	--	--	--	--	-	-	-	-	-	--	--	--	--	--	--	--	--	--	--	--	--	--
transcript_HQ_TX_pn_transcript28136/f2p0/2354	2353	81.5	2.1e-222	XP_001752682.1	predicted protein [Physcomitrella patens]	71.833	7.51e-31	XM_001757742.1	Physcomitrella patens subsp. patens predicted protein (PHYPADRAFT_119507) mRNA, complete cds	-	-	-	-	-	57.7	3e-142	sp|Q8VZP6|GUX8_ARATH	Putative glucuronosyltransferase PGSIP8 OS=Arabidopsis thaliana GN=PGSIP8 PE=2 SV=1	PF11051:Mannosyltransferase putative	GO:0006486	protein glycosylation	--	--	GO:0016757	transferase activity, transferring glycosyl groups	At2g35710	Glycosyl transferase, family 8 - glycogenin
transcript_HQ_TX_pn_transcript305/f2p0/5372	5372	44.2	5e-110	KCW85028.1	hypothetical protein EUGRSUZ_B01867 [Eucalyptus grandis]	--	--	--	--	-	-	-	-	-	26.8	4.7e-58	sp|O81825|DRL28_ARATH	Probable disease resistance protein At4g27220 OS=Arabidopsis thaliana GN=At4g27220 PE=2 SV=1	PF00560:Leucine Rich Repeat;PF13855:Leucine rich repeat;PF00931:NB-ARC domain	--	--	--	--	GO:0043531//GO:0005515	ADP binding//protein binding	--	--
transcript_HQ_TX_pn_transcript62590/f5p0/1481	1481	40.6	3e-57	XP_001765732.1	predicted protein [Physcomitrella patens]	--	--	--	--	-	-	-	-	-	33.6	9.8e-22	sp|P25848|PHY1_CERPU	Light-sensor Protein kinase OS=Ceratodon purpureus GN=PHY1 PE=3 SV=3	PF00069:Protein kinase domain;PF06293:Lipopolysaccharide kinase (Kdo/WaaP) family;PF07714:Protein tyrosine kinase	GO:0006468	protein phosphorylation	GO:0016020	membrane	GO:0005524//GO:0016773//GO:0004672	ATP binding//phosphotransferase activity, alcohol group as acceptor//protein kinase activity	At1g64300	Tyrosine kinase specific for activated (GTP-bound) p21cdc42Hs
transcript_HQ_TX_pn_transcript67726/f2p0/1224	1224	100	1.2e-67	YP_009109483.1	ribosomal protein S11 (chloroplast) [Sanionia uncinata]	91.874	0	KM111545.1	Sanionia uncinata chloroplast, complete genome	-	-	-	-	-	94.6	7e-66	sp|P06364|RR11_MARPO	30S ribosomal protein S11, chloroplastic OS=Marchantia polymorpha GN=rps11 PE=3 SV=1	PF00411:Ribosomal protein S11	GO:0006412	translation	GO:0005840	ribosome	GO:0003735	structural constituent of ribosome	AtCh055	Mitochondrial/chloroplast ribosomal protein S11
transcript_HQ_TX_pn_transcript32376/f2p0/2310	2310	60.5	7.7e-52	XP_001759349.1	predicted protein [Physcomitrella patens]	80.978	7.37e-31	XM_016107267.1	PREDICTED: Arachis duranensis cyclic dof factor 2 (LOC107486705), mRNA	-	-	-	-	-	82	7.8e-26	sp|Q8LFV3|CDF3_ARATH	Cyclic dof factor 3 OS=Arabidopsis thaliana GN=CDF3 PE=1 SV=2	PF02701:Dof domain, zinc finger	GO:0006355	regulation of transcription, DNA-templated	--	--	GO:0003677	DNA binding	--	--
transcript_HQ_TX_pn_transcript5557/f5p0/3592	3592	99.2	3.8e-284	YP_009307445.1	ATP synthase F1 subunit alpha (mitochondrion) [Ulota phyllantha]	98.422	0	KT373818.1	Tetraplodon fuegianus mitochondrion, complete genome	K02132	ATPeF1A, ATP5A1, ATP1	F-type H+-transporting ATPase subunit alpha	-	ko00190; Metabolism; Energy metabolism; Oxidative phosphorylation | ko05010; Human Diseases; Neurodegenerative diseases; Alzheimer's disease | ko05012; Human Diseases; Neurodegenerative diseases; Parkinson's disease | ko05016; Human Diseases; Neurodegenerative diseases; Huntington's disease	95.9	6.9e-271	sp|P26854|ATPAM_MARPO	ATP synthase subunit alpha, mitochondrial OS=Marchantia polymorpha GN=ATPA PE=3 SV=2	PF02874:ATP synthase alpha/beta family, beta-barrel domain;PF00006:ATP synthase alpha/beta family, nucleotide-binding domain;PF00306:ATP synthase alpha/beta chain, C terminal domain	GO:0046034//GO:0015992//GO:0015986	ATP metabolic process//proton transport//ATP synthesis coupled proton transport	--	--	GO:0005524	ATP binding	AtMi099	F0F1-type ATP synthase, alpha subunit
transcript_HQ_TX_pn_transcript51606/f4p0/1826	1826	--	--	--	--	--	--	--	--	--	--	--	--	--	--	--	--	--	--	--	--	--	--	--	--	--	--
transcript_HQ_TX_pn_transcript73674/f2p0/958	958	--	--	--	--	--	--	--	--	--	--	--	--	--	--	--	--	--	--	--	--	--	--	--	--	--	--
transcript_HQ_TX_pn_transcript11182/f2p0/3151	3151	83.2	4.5e-63	XP_001759836.1	predicted protein [Physcomitrella patens]	--	--	--	--	-	-	-	-	-	--	--	--	--	PF14144:Seed dormancy control;PF03194:LUC7 N_terminus;PF15761:Immortalisation up-regulated protein;PF00257:Dehydrin;PF06273:Plant specific eukaryotic initiation factor 4B	GO:0006351//GO:0006376//GO:0006950//GO:0009415	transcription, DNA-templated//mRNA splice site selection//response to stress//response to water	GO:0005634//GO:0005685	nucleus//U1 snRNP	GO:0003743//GO:0003729//GO:0043565	translation initiation factor activity//mRNA binding//sequence-specific DNA binding	--	--
transcript_HQ_TX_pn_transcript29715/f3p0/2387	2387	76.4	2.5e-13	XP_001773845.1	predicted protein [Physcomitrella patens]	--	--	--	--	-	-	-	-	-	30.9	8.1e-10	sp|O22609|DEGP1_ARATH	Protease Do-like 1, chloroplastic OS=Arabidopsis thaliana GN=DEGP1 PE=1 SV=2	PF00089:Trypsin	GO:0006508	proteolysis	--	--	GO:0004252	serine-type endopeptidase activity	At3g27925	Serine protease
transcript_HQ_TX_pn_transcript14700/f4p0/2938	2938	89.9	2.9e-261	YP_009109448.1	photosystem II CP43 protein (chloroplast) [Sanionia uncinata]	92.877	0	KM111545.1	Sanionia uncinata chloroplast, complete genome	K02705	psbC	photosystem II CP43 chlorophyll apoprotein	-	ko00195; Metabolism; Energy metabolism; Photosynthesis	89.6	3.3e-255	sp|Q6YXN9|PSBC_PHYPA	Photosystem II CP43 reaction center protein OS=Physcomitrella patens subsp. patens GN=psbC PE=3 SV=1	PF00421:Photosystem II protein	GO:0019684//GO:0009767	photosynthesis, light reaction//photosynthetic electron transport chain	GO:0009521//GO:0016020	photosystem//membrane	GO:0016168	chlorophyll binding	--	--
transcript_HQ_TX_pn_transcript1412/f47p0/4345	4345	85.9	7.2e-35	XP_018505183.1	PREDICTED: uncharacterized protein LOC108867880 [Pyrus x bretschneideri]	99.836	0	KC291523.1	Pohlia nutans isolate No.L 18S ribosomal RNA gene, partial sequence	-	-	-	-	-	51.3	1.7e-10	sp|Q6CQE5|TAR1_KLULA	Protein TAR1 OS=Kluyveromyces lactis (strain ATCC 8585 / CBS 2359 / DSM 70799 / NBRC 1267 / NRRL Y-1140 / WM37) GN=TAR1-A PE=4 SV=2	--	--	--	--	--	--	--	--	--
transcript_HQ_TX_pn_transcript67933/f19p0/1249	1249	68.5	2.1e-59	XP_001758594.1	predicted protein [Physcomitrella patens]	--	--	--	--	-	-	-	-	-	30	6.6e-11	sp|O04133|SRC2_SOYBN	Protein SRC2 OS=Glycine max GN=SRC2 PE=2 SV=1	PF00168:C2 domain	--	--	--	--	GO:0005515	protein binding	--	--
transcript_HQ_TX_pn_transcript7849/f6p0/3406	3407	62.1	1.5e-237	XP_001784511.1	predicted protein [Physcomitrella patens]	--	--	--	--	-	-	-	-	-	40	5.2e-135	sp|Q8LPQ8|MSSP2_ARATH	Monosaccharide-sensing protein 2 OS=Arabidopsis thaliana GN=MSSP2 PE=1 SV=2	PF00083:Sugar (and other) transporter;PF07690:Major Facilitator Superfamily	GO:0055085	transmembrane transport	GO:0016021	integral component of membrane	GO:0022857	transmembrane transporter activity	At4g35300	Predicted transporter (major facilitator superfamily)
transcript_HQ_TX_pn_transcript55825/f2p0/1730	1730	39.9	2.3e-16	XP_001776861.1	predicted protein [Physcomitrella patens]	--	--	--	--	--	--	--	--	--	--	--	--	--	--	--	--	--	--	--	--	--	--
transcript_HQ_TX_pn_transcript11090/f2p0/3134	3133	92.2	1.8e-35	XP_001776527.1	predicted protein [Physcomitrella patens]	86.486	9.61e-61	XM_001776475.1	Physcomitrella patens subsp. patens predicted protein (PHYPADRAFT_169410) mRNA, complete cds	-	-	-	-	-	66.2	2.6e-24	sp|C0SVM5|BBX19_ARATH	B-box zinc finger protein 19 OS=Arabidopsis thaliana GN=BBX19 PE=2 SV=1	--	--	--	--	--	--	--	--	--
transcript_HQ_TX_pn_transcript42192/f2p0/2049	2049	86.1	6.3e-215	XP_001776651.1	predicted protein [Physcomitrella patens]	84.672	0	XM_001769905.1	Physcomitrella patens subsp. patens predicted protein (PHYPADRAFT_166605) mRNA, complete cds	K08678	UXS1, uxs	UDP-glucuronate decarboxylase	4.1.1.35	ko00520; Metabolism; Carbohydrate metabolism; Amino sugar and nucleotide sugar metabolism	74	1.3e-186	sp|Q8S8T4|UXS4_ARATH	UDP-glucuronic acid decarboxylase 4 OS=Arabidopsis thaliana GN=UXS4 PE=2 SV=1	PF01370:NAD dependent epimerase/dehydratase family;PF01073:3-beta hydroxysteroid dehydrogenase/isomerase family	GO:0055114//GO:0006694	oxidation-reduction process//steroid biosynthetic process	--	--	GO:0016616//GO:0003854//GO:0050662//GO:0003824	oxidoreductase activity, acting on the CH-OH group of donors, NAD or NADP as acceptor//3-beta-hydroxy-delta5-steroid dehydrogenase activity//coenzyme binding//catalytic activity	At2g47650	dTDP-glucose 4-6-dehydratase/UDP-glucuronic acid decarboxylase
transcript_HQ_TX_pn_transcript13403/f2p0/3006	3005	70.7	1.9e-50	XP_003608262.1	hypothetical protein MTR_4g091430 [Medicago truncatula]	98.805	0	KX578028.1	Orthotrichum bicolor mitochondrion, complete genome	-	-	-	-	-	87.8	4.7e-15	sp|P93276|M030_ARATH	Uncharacterized mitochondrial protein AtMg00030 OS=Arabidopsis thaliana GN=AtMg00030 PE=4 SV=1	--	--	--	--	--	--	--	--	--
transcript_HQ_TX_pn_transcript61102/f4p0/1568	1569	69.9	3.3e-115	AFZ39139.1	TCHQD class glutathione S-transferase [Physcomitrella patens]	--	--	--	--	-	-	-	-	-	26.9	2.6e-25	sp|O80662|TCHQD_ARATH	Glutathione S-transferase TCHQD OS=Arabidopsis thaliana GN=TCHQD PE=2 SV=1	PF13409:Glutathione S-transferase, N-terminal domain;PF13417:Glutathione S-transferase, N-terminal domain;PF02798:Glutathione S-transferase, N-terminal domain	--	--	--	--	GO:0005515	protein binding	At1g77290	Uncharacterized conserved protein (Ganglioside-induced differentiation associated protein 1, GDAP1)
transcript_HQ_TX_pn_transcript68471/f4p0/1279	1279	--	--	--	--	--	--	--	--	--	--	--	--	--	--	--	--	--	--	--	--	--	--	--	--	--	--
transcript_HQ_TX_pn_transcript45392/f22p0/1891	1891	69.7	1.2e-143	XP_001784062.1	predicted protein [Physcomitrella patens]	--	--	--	--	-	-	-	-	-	55.6	2.5e-115	sp|Q8LB88|RGLG5_ARATH	E3 ubiquitin-protein ligase RGLG5 OS=Arabidopsis thaliana GN=RGLG5 PE=1 SV=1	PF14634:zinc-RING finger domain;PF13639:Ring finger domain;PF00097:Zinc finger, C3HC4 type (RING finger)	--	--	--	--	GO:0008270//GO:0046872//GO:0005515	zinc ion binding//metal ion binding//protein binding	At3g01650	Copine
transcript_HQ_TX_pn_transcript65539/f9p0/1411	1411	56.1	1.4e-72	Q08632.1	RecName: Full=Short-chain type dehydrogenase/reductase	--	--	--	--	K00059	fabG	3-oxoacyl-[acyl-carrier protein] reductase	1.1.1.100	ko01212; Metabolism; Global and overview maps; Fatty acid metabolism | ko00061; Metabolism; Lipid metabolism; Fatty acid biosynthesis | ko01040; Metabolism; Lipid metabolism; Biosynthesis of unsaturated fatty acids | ko00780; Metabolism; Metabolism of cofactors and vitamins; Biotin metabolism	56.1	1.4e-73	sp|Q08632|SDR1_PICAB	Short-chain type dehydrogenase/reductase OS=Picea abies PE=2 SV=1	PF02882:Tetrahydrofolate dehydrogenase/cyclohydrolase, NAD(P)-binding domain;PF01370:NAD dependent epimerase/dehydratase family	GO:0055114//GO:0009396	oxidation-reduction process//folic acid-containing compound biosynthetic process	--	--	GO:0004488//GO:0050662//GO:0003824	methylenetetrahydrofolate dehydrogenase (NADP+) activity//coenzyme binding//catalytic activity	At4g13180	Reductases with broad range of substrate specificities
transcript_HQ_TX_pn_transcript31478/f3p0/2332	2332	97.6	6.3e-62	EPS74505.1	hypothetical protein M569_00222, partial [Genlisea aurea]	96.668	0	KM111545.1	Sanionia uncinata chloroplast, complete genome	-	-	-	-	-	59.7	1.8e-17	sp|Q49KT9|YCF68_EUCGG	Uncharacterized protein ycf68 OS=Eucalyptus globulus subsp. globulus GN=ycf68-1 PE=3 SV=1	--	--	--	--	--	--	--	--	--
transcript_HQ_TX_pn_transcript13165/f3p0/3021	3023	87.7	0	XP_001779205.1	predicted protein [Physcomitrella patens]	85.321	0	XM_001779153.1	Physcomitrella patens subsp. patens predicted protein (PHYPADRAFT_147035) mRNA, partial cds	K01681	ACO, acnA	aconitate hydratase	4.2.1.3	ko01200; Metabolism; Global and overview maps; Carbon metabolism | ko01210; Metabolism; Global and overview maps; 2-Oxocarboxylic acid metabolism | ko01230; Metabolism; Global and overview maps; Biosynthesis of amino acids | ko00020; Metabolism; Carbohydrate metabolism; Citrate cycle (TCA cycle) | ko00630; Metabolism; Carbohydrate metabolism; Glyoxylate and dicarboxylate metabolism | ko00720; Met…	75.9	0	sp|Q6YZX6|ACOC_ORYSJ	Putative aconitate hydratase, cytoplasmic OS=Oryza sativa subsp. japonica GN=Os08g0191100 PE=3 SV=1	PF00330:Aconitase family (aconitate hydratase);PF00694:Aconitase C-terminal domain	GO:0008152	metabolic process	--	--	--	--	At2g05710	RNA-binding translational regulator IRP (aconitase superfamily)
transcript_HQ_TX_pn_transcript48072/f16p0/1894	1894	42.3	7.8e-26	XP_001762915.1	predicted protein [Physcomitrella patens]	--	--	--	--	-	-	-	-	-	--	--	--	--	PF15491:CST, telomere maintenance, complex subunit CTC1	GO:0000723	telomere maintenance	--	--	--	--	--	--
transcript_HQ_TX_pn_transcript3241/f3p0/3951	3952	79.5	0	XP_001766478.1	predicted protein [Physcomitrella patens]	81.354	0	XM_001766426.1	Physcomitrella patens subsp. patens predicted protein (PHYPADRAFT_165237) mRNA, complete cds	-	-	-	-	-	31.4	1.2e-77	sp|Q5QM84|TPC1_ORYSJ	Two pore calcium channel protein 1 OS=Oryza sativa subsp. japonica GN=TPC1 PE=1 SV=2	PF00520:Ion transport protein	GO:0055085//GO:0006811	transmembrane transport//ion transport	GO:0016020	membrane	GO:0005216	ion channel activity	At4g03560	Voltage-gated Ca2+ channels, alpha1 subunits
transcript_HQ_TX_pn_transcript62160/f4p0/1516	1516	88.1	1.5e-11	XP_001758905.1	predicted protein [Physcomitrella patens]	--	--	--	--	-	-	-	-	-	--	--	--	--	--	--	--	--	--	--	--	At5g64400	Uncharacterized conserved protein
transcript_HQ_TX_pn_transcript50409/f4p0/1846	1846	51.6	6.8e-51	XP_001783833.1	predicted protein [Physcomitrella patens]	--	--	--	--	-	-	-	-	-	23.4	1e-07	sp|Q9ZVD2|NHL13_ARATH	NDR1/HIN1-like protein 13 OS=Arabidopsis thaliana GN=NHL13 PE=2 SV=1	PF00672:HAMP domain	GO:0007165	signal transduction	GO:0016021	integral component of membrane	GO:0004871	signal transducer activity	--	--
transcript_HQ_TX_pn_transcript3717/f2p0/3809	3809	76.5	6.7e-279	XP_001772419.1	predicted protein [Physcomitrella patens]	81.411	0	XM_001772367.1	Physcomitrella patens subsp. patens predicted protein (PHYPADRAFT_138790) mRNA, complete cds	-	-	-	-	-	--	--	--	--	--	--	--	--	--	--	--	--	--
transcript_HQ_TX_pn_transcript53750/f2p0/1775	1777	59.2	1.3e-59	XP_001773525.1	predicted protein [Physcomitrella patens]	--	--	--	--	--	--	--	--	--	--	--	--	--	--	--	--	--	--	--	--	--	--
transcript_HQ_TX_pn_transcript56228/f18p0/1669	1669	61.1	2.3e-37	XP_001778042.1	predicted protein [Physcomitrella patens]	--	--	--	--	-	-	-	-	-	--	--	--	--	--	--	--	--	--	--	--	--	--
transcript_HQ_TX_pn_transcript58268/f3p0/1662	1662	93.5	8.3e-165	XP_001781693.1	cpk7 calcium-dependent protein kinase [Physcomitrella patens]	78.641	4.22e-07	XM_018986027.1	PREDICTED: Juglans regia calcium-dependent protein kinase 26 (LOC109006664), transcript variant X3, mRNA	K13412	CPK	calcium-dependent protein kinase	2.7.11.1	ko04626; Organismal Systems; Environmental adaptation; Plant-pathogen interaction | ko05145; Human Diseases; Infectious diseases: Parasitic; Toxoplasmosis	65.3	1.2e-108	sp|Q9FXQ3|CDPKD_ORYSJ	Calcium-dependent protein kinase 13 OS=Oryza sativa subsp. japonica GN=CPK13 PE=2 SV=1	PF13499:EF-hand domain pair;PF00069:Protein kinase domain;PF12763:Cytoskeletal-regulatory complex EF hand;PF13202:EF hand;PF10591:Secreted protein acidic and rich in cysteine Ca binding region;PF13833:EF-hand domain pair;PF13405:EF-hand domain;PF00036:EF hand;PF07714:Protein tyrosine kinase	GO:0007165//GO:0006468	signal transduction//protein phosphorylation	GO:0005578	proteinaceous extracellular matrix	GO:0005515//GO:0005524//GO:0004672//GO:0005509	protein binding//ATP binding//protein kinase activity//calcium ion binding	At5g04870	Ca2+/calmodulin-dependent protein kinase, EF-Hand protein superfamily
transcript_HQ_TX_pn_transcript51305/f2p0/1842	1843	71.3	3.2e-69	XP_001772003.1	predicted protein [Physcomitrella patens]	--	--	--	--	K13448	CML	calcium-binding protein CML	-	ko04626; Organismal Systems; Environmental adaptation; Plant-pathogen interaction	41.2	6.9e-33	sp|Q8W4L0|CML49_ARATH	Probable calcium-binding protein CML49 OS=Arabidopsis thaliana GN=CML49 PE=2 SV=1	PF13499:EF-hand domain pair;PF01400:Astacin (Peptidase family M12A);PF13405:EF-hand domain;PF13202:EF hand;PF00036:EF hand;PF13833:EF-hand domain pair	GO:0006508	proteolysis	--	--	GO:0004222//GO:0005509	metalloendopeptidase activity//calcium ion binding	At2g27480	Ca2+-binding protein, EF-Hand protein superfamily
transcript_HQ_TX_pn_transcript32272/f2p0/2310	2310	83.3	2.5e-111	XP_001775591.1	predicted protein [Physcomitrella patens]	--	--	--	--	K14156	CHK	choline/ethanolamine kinase [EC:2.7.1.32 2.7.1.82]	2.7.1.32,2.7.1.82	ko00564; Metabolism; Lipid metabolism; Glycerophospholipid metabolism | ko05231; Human Diseases; Cancers: Overview; Choline metabolism in cancer	46.7	5.5e-64	sp|Q8L518|CK2_ARATH	Probable choline kinase 2 OS=Arabidopsis thaliana GN=At1g74320 PE=2 SV=1	PF04655:Aminoglycoside/hydroxyurea antibiotic resistance kinase;PF00069:Protein kinase domain;PF10591:Secreted protein acidic and rich in cysteine Ca binding region	GO:0019748//GO:0007165//GO:0006468	secondary metabolic process//signal transduction//protein phosphorylation	GO:0005578	proteinaceous extracellular matrix	GO:0005524//GO:0005509//GO:0004672//GO:0016773	ATP binding//calcium ion binding//protein kinase activity//phosphotransferase activity, alcohol group as acceptor	At1g74320	Choline kinase
transcript_HQ_TX_pn_transcript54179/f8p0/1705	1705	69.6	3.4e-166	XP_001778485.1	predicted protein [Physcomitrella patens]	78.535	1.85e-65	XM_001778433.1	Physcomitrella patens subsp. patens predicted protein (PHYPADRAFT_93286) mRNA, complete cds	-	-	-	-	-	37	1.1e-21	sp|Q3ZBK2|F213A_BOVIN	Redox-regulatory protein FAM213A OS=Bos taurus GN=FAM213A PE=2 SV=1	PF08534:Redoxin;PF00536:SAM domain (Sterile alpha motif);PF00578:AhpC/TSA family	GO:0055114	oxidation-reduction process	--	--	GO:0016209//GO:0005515//GO:0016491	antioxidant activity//protein binding//oxidoreductase activity	Hs14150116_2	Uncharacterized conserved protein
transcript_HQ_TX_pn_transcript6928/f3p0/3505	3505	35.5	9.4e-94	XP_001773837.1	predicted protein [Physcomitrella patens]	--	--	--	--	--	--	--	--	--	--	--	--	--	--	--	--	--	--	--	--	--	--
transcript_HQ_TX_pn_transcript23963/f8p0/2520	2520	52.6	1.1e-14	XP_001773845.1	predicted protein [Physcomitrella patens]	--	--	--	--	K15262	BCP1, BCCIP	protein BCP1	-	-	30.9	8.6e-10	sp|O22609|DEGP1_ARATH	Protease Do-like 1, chloroplastic OS=Arabidopsis thaliana GN=DEGP1 PE=1 SV=2	PF00089:Trypsin	GO:0006508	proteolysis	--	--	GO:0004252	serine-type endopeptidase activity	At3g27925	Serine protease
transcript_HQ_TX_pn_transcript38318/f2p0/2152	2150	96.3	1.4e-236	YP_009136251.1	PsaB (chloroplast) [Nyholmiella obtusifolia]	95.287	0	KP765733.1	Nyholmiella obtusifolia chloroplast, complete genome	K02690	psaB	photosystem I P700 chlorophyll a apoprotein A2	-	ko00195; Metabolism; Energy metabolism; Photosynthesis	95.5	5.6e-236	sp|Q8MFA2|PSAB_PHYPA	Photosystem I P700 chlorophyll a apoprotein A2 OS=Physcomitrella patens subsp. patens GN=psaB PE=3 SV=1	PF00223:Photosystem I psaA/psaB protein	GO:0015979	photosynthesis	GO:0009522//GO:0016021//GO:0009579	photosystem I//integral component of membrane//thylakoid	--	--	--	--
transcript_HQ_TX_pn_transcript59349/f2p0/1627	1627	59.7	2.1e-11	XP_001781306.1	predicted protein [Physcomitrella patens]	--	--	--	--	-	-	-	-	-	48.5	7.5e-07	sp|F4IC29|HIP28_ARATH	Heavy metal-associated isoprenylated plant protein 28 OS=Arabidopsis thaliana GN=HIPP28 PE=3 SV=1	PF00403:Heavy-metal-associated domain;PF00527:E7 protein, Early protein	GO:0030001//GO:0006355	metal ion transport//regulation of transcription, DNA-templated	--	--	GO:0003700//GO:0003677//GO:0046872	transcription factor activity, sequence-specific DNA binding//DNA binding//metal ion binding	At1g06330	Copper chaperone
transcript_HQ_TX_pn_transcript64739/f2p0/1412	1412	--	--	--	--	--	--	--	--	--	--	--	--	--	--	--	--	--	--	--	--	--	--	--	--	--	--
transcript_HQ_TX_pn_transcript62071/f2p0/1535	1535	48.6	1.8e-33	XP_001754586.1	predicted protein [Physcomitrella patens]	--	--	--	--	-	-	-	-	-	--	--	--	--	PF13176:Tetratricopeptide repeat;PF13181:Tetratricopeptide repeat;PF00515:Tetratricopeptide repeat;PF13374:Tetratricopeptide repeat	--	--	--	--	GO:0005515	protein binding	--	--
transcript_HQ_TX_pn_transcript65962/f2p0/1399	1399	90.5	2e-103	XP_001780867.1	Rab6/RabH-family small GTPase [Physcomitrella patens]	--	--	--	--	K07893	RAB6A	Ras-related protein Rab-6A	-	-	79.1	2.1e-90	sp|Q9LFT9|RAH1E_ARATH	Ras-related protein RABH1e OS=Arabidopsis thaliana GN=RABH1E PE=2 SV=1	PF01926:50S ribosome-binding GTPase;PF04670:Gtr1/RagA G protein conserved region;PF00071:Ras family;PF00025:ADP-ribosylation factor family;PF03193:Protein of unknown function, DUF258;PF02421:Ferrous iron transport protein B;PF08477:Ras of Complex, Roc, domain of DAPkinase	GO:0007264	small GTPase mediated signal transduction	--	--	GO:0003924//GO:0005525	GTPase activity//GTP binding	At5g10260	GTPase Rab6/YPT6/Ryh1, small G protein superfamily
transcript_HQ_TX_pn_transcript32256/f2p0/2305	2305	47.6	2.2e-75	XP_001756017.1	predicted protein [Physcomitrella patens]	--	--	--	--	K10664	ATL6S	E3 ubiquitin-protein ligase ATL6/9/15/31/42/55	2.3.2.27	-	34.5	7.3e-24	sp|Q8RXX9|ATL6_ARATH	E3 ubiquitin-protein ligase ATL6 OS=Arabidopsis thaliana GN=ATL6 PE=1 SV=2	PF14634:zinc-RING finger domain;PF11789:Zinc-finger of the MIZ type in Nse subunit;PF13639:Ring finger domain;PF12861:Anaphase-promoting complex subunit 11 RING-H2 finger;PF12678:RING-H2 zinc finger domain;PF00097:Zinc finger, C3HC4 type (RING finger);PF17123:RING-like zinc finger;PF12906:RING-variant domain;PF17121:Zinc finger, C3HC4 type (RING finger)	--	--	GO:0005680	anaphase-promoting complex	GO:0004842//GO:0046872//GO:0005515//GO:0008270	ubiquitin-protein transferase activity//metal ion binding//protein binding//zinc ion binding	At3g05200	FOG: Predicted E3 ubiquitin ligase
transcript_HQ_TX_pn_transcript52056/f4p0/1824	1824	--	--	--	--	--	--	--	--	--	--	--	--	--	--	--	--	--	PF03325:Herpesvirus polymerase accessory protein;PF04086:Signal recognition particle, alpha subunit, N-terminal	GO:0019079//GO:0006886	viral genome replication//intracellular protein transport	GO:0005785	signal recognition particle receptor complex	GO:0005047//GO:0005525//GO:0003924//GO:0030337	signal recognition particle binding//GTP binding//GTPase activity//DNA polymerase processivity factor activity	--	--
transcript_HQ_TX_pn_transcript25832/f5p0/2480	2480	78.9	1.6e-196	XP_001781267.1	predicted protein [Physcomitrella patens]	80.476	0	XM_001781215.1	Physcomitrella patens subsp. patens predicted protein (PHYPADRAFT_2476) mRNA, partial cds	-	-	-	-	-	--	--	--	--	PF01306:LacY proton/sugar symporter	GO:0006810	transport	GO:0016020	membrane	--	--	--	--
transcript_HQ_TX_pn_transcript26506/f2p0/2471	2470	63.5	9.8e-37	XP_001773525.1	predicted protein [Physcomitrella patens]	--	--	--	--	--	--	--	--	--	--	--	--	--	--	--	--	--	--	--	--	--	--
transcript_HQ_TX_pn_transcript75026/f3p0/824	824	43.7	7.3e-13	XP_001776006.1	predicted protein [Physcomitrella patens]	--	--	--	--	K10624	RBBP6	E3 ubiquitin-protein ligase RBBP6	2.3.2.27	-	--	--	--	--	PF08783:DWNN domain;PF03700:Sorting nexin, N-terminal domain	GO:0006886	intracellular protein transport	GO:0005634	nucleus	GO:0008270	zinc ion binding	--	--
transcript_HQ_TX_pn_transcript68017/f2p0/1317	1314	72	9.1e-82	AFZ39123.1	DHAR class glutathione S-transferase [Physcomitrella patens]	--	--	--	--	K05021	CLIC1	chloride intracellular channel protein 1	-	-	60.6	2e-66	sp|Q8LE52|DHAR3_ARATH	Glutathione S-transferase DHAR3, chloroplastic OS=Arabidopsis thaliana GN=DHAR3 PE=1 SV=1	PF13409:Glutathione S-transferase, N-terminal domain;PF00462:Glutaredoxin;PF13417:Glutathione S-transferase, N-terminal domain;PF02798:Glutathione S-transferase, N-terminal domain	GO:0045454	cell redox homeostasis	--	--	GO:0009055//GO:0015035//GO:0005515	electron carrier activity//protein disulfide oxidoreductase activity//protein binding	At1g75270	Intracellular Cl- channel CLIC, contains GST domain
transcript_HQ_TX_pn_transcript68422/f2p0/1288	1288	54.9	4.6e-30	XP_001784631.1	predicted protein [Physcomitrella patens]	--	--	--	--	-	-	-	-	-	--	--	--	--	PF06459:Ryanodine Receptor TM 4-6;PF00403:Heavy-metal-associated domain;PF00174:Oxidoreductase molybdopterin binding domain	GO:0006874//GO:0042128//GO:0030001	cellular calcium ion homeostasis//nitrate assimilation//metal ion transport	GO:0016021	integral component of membrane	GO:0005219//GO:0046872	ryanodine-sensitive calcium-release channel activity//metal ion binding	--	--
transcript_HQ_TX_pn_transcript67446/f3p0/1333	1333	65.8	3.7e-99	XP_001751676.1	predicted protein [Physcomitrella patens]	--	--	--	--	-	-	-	-	-	48.8	1.6e-68	sp|Q8S8Q6|TET8_ARATH	Tetraspanin-8 OS=Arabidopsis thaliana GN=TET8 PE=2 SV=1	PF00335:Tetraspanin family;PF15957:Commissureless	GO:0007411	axon guidance	GO:0016021	integral component of membrane	--	--	--	--
transcript_HQ_TX_pn_transcript33080/f2p0/2305	2305	71.2	7.6e-76	XP_001754245.1	predicted protein [Physcomitrella patens]	--	--	--	--	-	-	-	-	-	45.9	2.1e-47	sp|Q9SE96|GEML1_ARATH	GEM-like protein 1 OS=Arabidopsis thaliana GN=FIP1 PE=1 SV=1	--	--	--	--	--	--	--	--	--
transcript_HQ_TX_pn_transcript33312/f2p0/2240	2240	--	--	--	--	--	--	--	--	--	--	--	--	--	--	--	--	--	--	--	--	--	--	--	--	--	--
transcript_HQ_TX_pn_transcript64861/f2p0/1362	1360	--	--	--	--	--	--	--	--	--	--	--	--	--	--	--	--	--	--	--	--	--	--	--	--	--	--
transcript_HQ_TX_pn_transcript68172/f3p0/1297	1297	45.2	8.5e-40	XP_001768520.1	predicted protein [Physcomitrella patens]	--	--	--	--	-	-	-	-	-	--	--	--	--	PF01582:TIR domain;PF01708:Geminivirus putative movement protein ;PF13676:TIR domain	GO:0007165//GO:0046740	signal transduction//transport of virus in host, cell to cell	GO:0016021	integral component of membrane	GO:0005515	protein binding	--	--
transcript_HQ_TX_pn_transcript74465/f2p0/873	873	42.3	4e-09	XP_020082359.1	abscisic stress-ripening protein 1-like [Ananas comosus]	--	--	--	--	-	-	-	-	-	--	--	--	--	PF11654:Protein of unknown function (DUF2665);PF02496:ABA/WDS induced protein	GO:0009306//GO:0006950	protein secretion//response to stress	--	--	--	--	--	--
transcript_HQ_TX_pn_transcript54543/f2p0/1750	1750	63.2	6e-89	EMS63307.1	50S ribosomal protein L2, chloroplastic [Triticum urartu]	92.948	0	KM111545.1	Sanionia uncinata chloroplast, complete genome	K02886	RP-L2, MRPL2, rplB	large subunit ribosomal protein L2	-	ko03010; Genetic Information Processing; Translation; Ribosome	95.8	5.8e-74	sp|Q6YXK8|RR3_PHYPA	30S ribosomal protein S3, chloroplastic OS=Physcomitrella patens subsp. patens GN=rps3 PE=3 SV=1	PF07650:KH domain	--	--	--	--	GO:0003723	RNA binding	AtCh063	Mitochondrial/chloroplast ribosomal protein L2
transcript_HQ_TX_pn_transcript11206/f2p0/3108	3109	71.2	1.0e-311	XP_001757416.1	predicted protein [Physcomitrella patens]	81.509	0	XM_001757364.1	Physcomitrella patens subsp. patens predicted protein (PHYPADRAFT_160875) mRNA, complete cds	-	-	-	-	-	41	1.1e-70	sp|Q9SZJ2|GRDP2_ARATH	Glycine-rich domain-containing protein 2 OS=Arabidopsis thaliana GN=GRDP2 PE=2 SV=1	--	--	--	--	--	--	--	--	--
transcript_HQ_TX_pn_transcript23338/f7p0/2588	2589	75	5.1e-20	XP_001766429.1	SNF2 family DNA-dependent ATPase [Physcomitrella patens]	91.954	3.87e-24	XM_001783429.1	Physcomitrella patens subsp. patens predicted protein (PHYPADRAFT_36754) mRNA, partial cds	K20093	ERCC6L, PICH	DNA excision repair protein ERCC-6-like	3.6.4.12	-	46.8	1.4e-10	sp|Q8W103|CHR24_ARATH	Protein CHROMATIN REMODELING 24 OS=Arabidopsis thaliana GN=CHR24 PE=2 SV=1	PF00069:Protein kinase domain;PF06293:Lipopolysaccharide kinase (Kdo/WaaP) family;PF07714:Protein tyrosine kinase	GO:0006468	protein phosphorylation	GO:0016020	membrane	GO:0004672//GO:0016773//GO:0005524	protein kinase activity//phosphotransferase activity, alcohol group as acceptor//ATP binding	At1g64300	Tyrosine kinase specific for activated (GTP-bound) p21cdc42Hs
transcript_HQ_TX_pn_transcript72737/f3p0/1030	1030	43.7	1.4e-08	XP_020082359.1	abscisic stress-ripening protein 1-like [Ananas comosus]	--	--	--	--	-	-	-	-	-	--	--	--	--	PF02496:ABA/WDS induced protein	GO:0006950	response to stress	--	--	--	--	--	--
transcript_HQ_TX_pn_transcript64422/f2p0/1421	1421	44.4	5e-09	XP_001764884.1	predicted protein [Physcomitrella patens]	--	--	--	--	--	--	--	--	--	--	--	--	--	--	--	--	--	--	--	--	--	--
transcript_HQ_TX_pn_transcript15081/f3p0/2928	2928	86.8	0	XP_001757551.1	predicted protein [Physcomitrella patens]	82.957	0	XM_001769977.1	Physcomitrella patens subsp. patens predicted protein (PHYPADRAFT_188513) mRNA, complete cds	K00695	E2.4.1.13	sucrose synthase	2.4.1.13	ko00500; Metabolism; Carbohydrate metabolism; Starch and sucrose metabolism	65.7	0	sp|O24301|SUS2_PEA	Sucrose synthase 2 OS=Pisum sativum GN=SUS2 PE=2 SV=1	PF00862:Sucrose synthase	GO:0005985	sucrose metabolic process	--	--	GO:0016157	sucrose synthase activity	At4g02280	Glycosyltransferase
transcript_HQ_TX_pn_transcript55412/f10p0/1738	1738	75.4	1.6e-17	XP_001751961.1	predicted protein [Physcomitrella patens]	84.211	4.23e-37	AK368341.1	Hordeum vulgare subsp. vulgare mRNA for predicted protein, complete cds, clone: NIASHv2072F09	K09286	EREBP	EREBP-like factor	-	-	67.2	1.3e-17	sp|O80338|EF101_ARATH	Ethylene-responsive transcription factor 2 OS=Arabidopsis thaliana GN=ERF2 PE=2 SV=1	PF00847:AP2 domain	GO:0006355	regulation of transcription, DNA-templated	--	--	GO:0003700	transcription factor activity, sequence-specific DNA binding	--	--
transcript_HQ_TX_pn_transcript41232/f5p0/2073	2073	73.3	3.3e-211	XP_001759629.1	predicted protein [Physcomitrella patens]	75.633	6.91e-180	XM_001759577.1	Physcomitrella patens subsp. patens predicted protein (PHYPADRAFT_72785) mRNA, complete cds	K01723	AOS	hydroperoxide dehydratase	4.2.1.92	ko00592; Metabolism; Lipid metabolism; alpha-Linolenic acid metabolism	44.7	1.1e-119	sp|K4BV52|AOS1_SOLLC	Allene oxide synthase 1, chloroplastic OS=Solanum lycopersicum GN=AOS1 PE=2 SV=1	PF00067:Cytochrome P450	GO:0055114	oxidation-reduction process	--	--	GO:0020037//GO:0016705//GO:0005506	heme binding//oxidoreductase activity, acting on paired donors, with incorporation or reduction of molecular oxygen//iron ion binding	--	--
transcript_HQ_TX_pn_transcript31594/f5p0/2321	2321	79.3	1.2e-132	XP_001770695.1	predicted protein [Physcomitrella patens]	--	--	--	--	K03875	SKP2, FBXL1	F-box and leucine-rich repeat protein 1 (S-phase kinase-associated protein 2)	-	ko04120; Genetic Information Processing; Folding, sorting and degradation; Ubiquitin mediated proteolysis | ko04068; Environmental Information Processing; Signal transduction; FoxO signaling pathway | ko04150; Environmental Information Processing; Signal transduction; mTOR signaling pathway | ko04110; Cellular Processes; Cell growth and death; Cell cycle | ko05200; Human Diseases; Cancers: Overvi…	51.2	4e-70	sp|Q9LPL4|SKP2A_ARATH	F-box protein SKP2A OS=Arabidopsis thaliana GN=SKP2A PE=1 SV=1	PF00646:F-box domain;PF12937:F-box-like;PF00560:Leucine Rich Repeat;PF13516:Leucine Rich repeat;PF13855:Leucine rich repeat	--	--	--	--	GO:0005515	protein binding	At1g21410	Leucine rich repeat proteins, some proteins contain F-box
transcript_HQ_TX_pn_transcript26756/f6p0/2507	2507	92.3	1.1e-91	XP_001751570.1	predicted protein [Physcomitrella patens]	88.078	3.21e-134	XM_001771021.1	Physcomitrella patens subsp. patens predicted protein (PHYPADRAFT_189465) mRNA, complete cds	-	-	-	-	-	--	--	--	--	--	--	--	--	--	--	--	--	--
transcript_HQ_TX_pn_transcript4016/f2p0/3782	3782	39.2	6.7e-45	XP_001774078.1	predicted protein [Physcomitrella patens]	--	--	--	--	-	-	-	-	-	37.2	9.4e-45	sp|P25848|PHY1_CERPU	Light-sensor Protein kinase OS=Ceratodon purpureus GN=PHY1 PE=3 SV=3	PF00069:Protein kinase domain;PF07714:Protein tyrosine kinase;PF06293:Lipopolysaccharide kinase (Kdo/WaaP) family	GO:0006468	protein phosphorylation	GO:0016020	membrane	GO:0005524//GO:0004672//GO:0016773	ATP binding//protein kinase activity//phosphotransferase activity, alcohol group as acceptor	At1g64300	Tyrosine kinase specific for activated (GTP-bound) p21cdc42Hs
transcript_HQ_TX_pn_transcript70122/f35p0/1118	1118	32.1	4.8e-15	XP_001762972.1	predicted protein [Physcomitrella patens]	--	--	--	--	--	--	--	--	--	--	--	--	--	PF02496:ABA/WDS induced protein	GO:0006950	response to stress	--	--	--	--	--	--
transcript_HQ_TX_pn_transcript17760/f7p0/2795	2796	76	2e-267	XP_001754224.1	TLP1A TIR1-like auxin receptor protein [Physcomitrella patens]	--	--	--	--	K14485	TIR1	transport inhibitor response 1	-	ko04075; Environmental Information Processing; Signal transduction; Plant hormone signal transduction	34.9	3.5e-89	sp|Q570C0|TIR1_ARATH	Protein TRANSPORT INHIBITOR RESPONSE 1 OS=Arabidopsis thaliana GN=TIR1 PE=1 SV=2	PF16519:Tetramerisation domain of TRPM;PF12937:F-box-like;PF00646:F-box domain;PF13516:Leucine Rich repeat;PF13855:Leucine rich repeat	GO:0051262	protein tetramerization	--	--	GO:0005515	protein binding	At3g62980	Leucine rich repeat proteins, some proteins contain F-box
transcript_HQ_TX_pn_transcript65724/f2p0/1321	1321	53.8	4.7e-30	XP_001760891.1	predicted protein [Physcomitrella patens]	--	--	--	--	--	--	--	--	--	--	--	--	--	--	--	--	--	--	--	--	--	--
transcript_LQ_TX_pn_transcript61701/f2p0/1556	1554	49.7	2.4e-33	XP_001773867.1	predicted protein [Physcomitrella patens]	--	--	--	--	K13448	CML	calcium-binding protein CML	-	ko04626; Organismal Systems; Environmental adaptation; Plant-pathogen interaction	38.7	2.3e-21	sp|Q9FYK2|CML25_ARATH	Probable calcium-binding protein CML25 OS=Arabidopsis thaliana GN=CML25 PE=2 SV=1	PF13833:EF-hand domain pair;PF12763:Cytoskeletal-regulatory complex EF hand;PF10591:Secreted protein acidic and rich in cysteine Ca binding region;PF13202:EF hand;PF13405:EF-hand domain;PF00036:EF hand;PF13499:EF-hand domain pair	GO:0007165	signal transduction	GO:0005578	proteinaceous extracellular matrix	GO:0005509//GO:0005515	calcium ion binding//protein binding	At1g24620	Calmodulin and related proteins (EF-Hand superfamily)
transcript_HQ_TX_pn_transcript20393/f2p0/2696	2693	85.1	8.7e-265	XP_001784596.1	predicted protein [Physcomitrella patens]	74.481	1.41e-43	CP019102.1	Spirodela polyrhiza strain 9509 chromosome 10 sequence	K09840	NCED	9-cis-epoxycarotenoid dioxygenase	1.13.11.51	ko00906; Metabolism; Metabolism of terpenoids and polyketides; Carotenoid biosynthesis	55.2	2.9e-165	sp|C3VEQ3|NCED_ONCHC	9-cis-epoxycarotenoid dioxygenase, chloroplastic OS=Oncidium hybrid cultivar GN=NCED PE=2 SV=1	PF03055:Retinal pigment epithelial membrane protein	GO:0055114	oxidation-reduction process	--	--	GO:0016702	oxidoreductase activity, acting on single donors with incorporation of molecular oxygen, incorporation of two atoms of oxygen	At3g14440	Beta, beta-carotene 15,15'-dioxygenase and related enzymes
transcript_HQ_TX_pn_transcript7744/f4p0/3385	3385	82.6	0	XP_001752856.1	predicted protein [Physcomitrella patens]	--	--	--	--	K15925	XYL1	alpha-D-xyloside xylohydrolase	3.2.1.177	-	45	1.8e-236	sp|Q9S7Y7|XYL1_ARATH	Alpha-xylosidase 1 OS=Arabidopsis thaliana GN=XYL1 PE=1 SV=1	PF01055:Glycosyl hydrolases family 31	GO:0005975	carbohydrate metabolic process	--	--	GO:0004553	hydrolase activity, hydrolyzing O-glycosyl compounds	At1g68560	Maltase glucoamylase and related hydrolases, glycosyl hydrolase family 31
transcript_HQ_TX_pn_transcript49399/f3p0/1882	1882	82.3	8.4e-206	XP_001754001.1	predicted protein [Physcomitrella patens]	76.505	1.09e-147	XM_010049577.2	PREDICTED: Eucalyptus grandis UDP-glucuronate 4-epimerase 1 (LOC104436718), mRNA	K08679	E5.1.3.6	UDP-glucuronate 4-epimerase	5.1.3.6	ko00520; Metabolism; Carbohydrate metabolism; Amino sugar and nucleotide sugar metabolism	75.8	1.2e-160	sp|Q9M0B6|GAE1_ARATH	UDP-glucuronate 4-epimerase 1 OS=Arabidopsis thaliana GN=GAE1 PE=1 SV=1	PF01073:3-beta hydroxysteroid dehydrogenase/isomerase family;PF01370:NAD dependent epimerase/dehydratase family	GO:0006694//GO:0055114	steroid biosynthetic process//oxidation-reduction process	--	--	GO:0003824//GO:0050662//GO:0003854//GO:0016616	catalytic activity//coenzyme binding//3-beta-hydroxy-delta5-steroid dehydrogenase activity//oxidoreductase activity, acting on the CH-OH group of donors, NAD or NADP as acceptor	At4g30440	UDP-glucose 4-epimerase/UDP-sulfoquinovose synthase
transcript_HQ_TX_pn_transcript55084/f2p0/1749	1749	70.6	1.8e-106	XP_001767767.1	predicted protein [Physcomitrella patens]	--	--	--	--	-	-	-	-	-	--	--	--	--	--	--	--	--	--	--	--	--	--
transcript_HQ_TX_pn_transcript38348/f4p0/2145	2145	86	2.7e-184	XP_001776511.1	predicted protein [Physcomitrella patens]	82.23	0	XM_001770230.1	Physcomitrella patens subsp. patens predicted protein (PHYPADRAFT_107052) mRNA, complete cds	K01102	PDP	pyruvate dehydrogenase phosphatase	3.1.3.43	-	62.5	7.5e-124	sp|Q10S32|P2C28_ORYSJ	Probable protein phosphatase 2C 28 OS=Oryza sativa subsp. japonica GN=Os03g0137200 PE=2 SV=1	PF00481:Protein phosphatase 2C	--	--	--	--	GO:0003824	catalytic activity	At3g51370	Protein phosphatase 2C/pyruvate dehydrogenase (lipoamide) phosphatase
transcript_HQ_TX_pn_transcript69401/f2p0/1216	1216	55.8	2.7e-32	XP_001769796.1	predicted protein [Physcomitrella patens]	--	--	--	--	--	--	--	--	--	--	--	--	--	PF11808:Domain of unknown function (DUF3329);PF06645:Microsomal signal peptidase 12 kDa subunit (SPC12)	GO:0006465	signal peptide processing	GO:0016021//GO:0005787	integral component of membrane//signal peptidase complex	GO:0004673//GO:0008233	protein histidine kinase activity//peptidase activity	--	--
transcript_HQ_TX_pn_transcript38403/f2p0/2152	2152	38.9	1.6e-51	XP_001767964.1	predicted protein [Physcomitrella patens]	--	--	--	--	-	-	-	-	-	42.9	5.2e-08	sp|Q9SNE1|ERF11_ARATH	Ethylene-responsive transcription factor ERF011 OS=Arabidopsis thaliana GN=ERF011 PE=2 SV=1	PF00847:AP2 domain;PF00096:Zinc finger, C2H2 type;PF13912:C2H2-type zinc finger	GO:0006355	regulation of transcription, DNA-templated	--	--	GO:0003700//GO:0046872	transcription factor activity, sequence-specific DNA binding//metal ion binding	--	--
transcript_HQ_TX_pn_transcript51479/f2p0/1821	1821	43.9	1.8e-59	XP_001765530.1	predicted protein [Physcomitrella patens]	77.232	2.1e-25	XM_001765478.1	Physcomitrella patens subsp. patens predicted protein (PHYPADRAFT_164797) mRNA, complete cds	-	-	-	-	-	--	--	--	--	PF00403:Heavy-metal-associated domain	GO:0030001	metal ion transport	--	--	GO:0046872	metal ion binding	--	--
transcript_HQ_TX_pn_transcript68180/f3p0/1255	1255	99.6	1.1e-137	ACH70608.1	photosystem I subunit B (chloroplast) [Aneura sp. Shaw 670]	90.33	0	KM111545.1	Sanionia uncinata chloroplast, complete genome	K02689	psaA	photosystem I P700 chlorophyll a apoprotein A1	-	ko00195; Metabolism; Energy metabolism; Photosynthesis	99.6	1.8e-138	sp|Q8MFA2|PSAB_PHYPA	Photosystem I P700 chlorophyll a apoprotein A2 OS=Physcomitrella patens subsp. patens GN=psaB PE=3 SV=1	PF00223:Photosystem I psaA/psaB protein	GO:0015979	photosynthesis	GO:0016021//GO:0009522//GO:0009579	integral component of membrane//photosystem I//thylakoid	--	--	--	--
transcript_HQ_TX_pn_transcript73870/f3p0/941	941	43.2	1.4e-23	XP_001782962.1	predicted protein [Physcomitrella patens]	--	--	--	--	-	-	-	-	-	--	--	--	--	PF13000:Acetyl-coenzyme A transporter 1;PF05434:TMEM9	--	--	GO:0016021	integral component of membrane	GO:0008521	acetyl-CoA transporter activity	--	--
transcript_HQ_TX_pn_transcript36483/f2p0/2200	2200	59.6	2.3e-85	XP_001758438.1	predicted protein [Physcomitrella patens]	--	--	--	--	-	-	-	-	-	29.3	1.1e-32	sp|Q9SV07|ASAT1_ARATH	Acyl-CoA--sterol O-acyltransferase 1 OS=Arabidopsis thaliana GN=ASAT1 PE=1 SV=1	--	--	--	--	--	--	--	--	--
transcript_HQ_TX_pn_transcript37015/f2p0/2183	2183	82	9.8e-174	XP_001782312.1	predicted protein [Physcomitrella patens]	--	--	--	--	K05894	OPR	12-oxophytodienoic acid reductase	1.3.1.42	ko00592; Metabolism; Lipid metabolism; alpha-Linolenic acid metabolism	62	2e-124	sp|B9FSC8|OPR11_ORYSJ	Putative 12-oxophytodienoate reductase 11 OS=Oryza sativa subsp. japonica GN=OPR11 PE=2 SV=1	PF00724:NADH:flavin oxidoreductase / NADH oxidase family	GO:0055114	oxidation-reduction process	--	--	GO:0010181//GO:0016491	FMN binding//oxidoreductase activity	At1g76690	NADH:flavin oxidoreductase/12-oxophytodienoate reductase
transcript_HQ_TX_pn_transcript20707/f2p0/2654	2654	99.6	3.1e-262	APU94852.1	leucine-rich repeat receptor-like protein kinase [Pohlia nutans]	99.612	0	KX159248.1	Pohlia nutans leucine-rich repeat receptor-like protein kinase (LRR-RLK24) mRNA, complete cds	-	-	-	-	-	49.3	7.2e-84	sp|C0LGH3|Y5614_ARATH	Probable LRR receptor-like serine/threonine-protein kinase At1g56140 OS=Arabidopsis thaliana GN=At1g56140 PE=2 SV=2	PF00069:Protein kinase domain;PF07714:Protein tyrosine kinase;PF00672:HAMP domain	GO:0007165//GO:0006468	signal transduction//protein phosphorylation	GO:0016021	integral component of membrane	GO:0004871//GO:0005524//GO:0004672	signal transducer activity//ATP binding//protein kinase activity	--	--
transcript_HQ_TX_pn_transcript8355/f2p0/3308	3309	86.8	0	XP_001757551.1	predicted protein [Physcomitrella patens]	82.957	0	XM_001769977.1	Physcomitrella patens subsp. patens predicted protein (PHYPADRAFT_188513) mRNA, complete cds	K00695	E2.4.1.13	sucrose synthase	2.4.1.13	ko00500; Metabolism; Carbohydrate metabolism; Starch and sucrose metabolism	65.7	0	sp|O24301|SUS2_PEA	Sucrose synthase 2 OS=Pisum sativum GN=SUS2 PE=2 SV=1	PF00862:Sucrose synthase	GO:0005985	sucrose metabolic process	--	--	GO:0016157	sucrose synthase activity	At4g02280	Glycosyltransferase
transcript_HQ_TX_pn_transcript38167/f4p0/2096	2096	65.1	1.4e-105	XP_001785374.1	predicted protein [Physcomitrella patens]	--	--	--	--	-	-	-	-	-	41.2	1.9e-55	sp|Q9C6E4|EXOL1_ARATH	Protein EXORDIUM-like 1 OS=Arabidopsis thaliana GN=EXL1 PE=2 SV=1	--	--	--	--	--	--	--	--	--
transcript_LQ_TX_pn_transcript23123/f2p0/2557	2557	79.2	2.7e-50	XP_001760201.1	predicted protein [Physcomitrella patens]	82.495	5.68e-107	XM_001760149.1	Physcomitrella patens subsp. patens predicted protein (PHYPADRAFT_162318) mRNA, complete cds	-	-	-	-	-	--	--	--	--	--	--	--	--	--	--	--	--	--
transcript_HQ_TX_pn_transcript32388/f3p0/2309	2309	92.7	4.8e-54	XP_001753847.1	predicted protein [Physcomitrella patens]	82.353	5.38e-72	XM_001765296.1	Physcomitrella patens subsp. patens predicted protein (PHYPADRAFT_18644) mRNA, partial cds	-	-	-	-	-	74.3	8.3e-44	sp|Q0J7V9|LSD1_ORYSJ	Protein LSD1 OS=Oryza sativa subsp. japonica GN=LSD1 PE=2 SV=1	PF00130:Phorbol esters/diacylglycerol binding domain (C1 domain);PF01667:Ribosomal protein S27;PF04810:Sec23/Sec24 zinc finger;PF08491:Squalene epoxidase	GO:0006886//GO:0055114//GO:0006412//GO:0006888//GO:0035556	intracellular protein transport//oxidation-reduction process//translation//ER to Golgi vesicle-mediated transport//intracellular signal transduction	GO:0030127//GO:0016021//GO:0005622//GO:0005840	COPII vesicle coat//integral component of membrane//intracellular//ribosome	GO:0004506//GO:0008270//GO:0050660//GO:0003735	squalene monooxygenase activity//zinc ion binding//flavin adenine dinucleotide binding//structural constituent of ribosome	--	--
transcript_HQ_TX_pn_transcript28956/f2p0/2348	2348	82.5	9e-258	XP_001783943.1	predicted protein [Physcomitrella patens]	81.302	0	XM_001783891.1	Physcomitrella patens subsp. patens predicted protein (PHYPADRAFT_110612) mRNA, complete cds	K15747	LUT5, CYP97A3	beta-ring hydroxylase	1.14.-.-	ko00906; Metabolism; Metabolism of terpenoids and polyketides; Carotenoid biosynthesis	65.1	3.9e-206	sp|Q93VK5|LUT5_ARATH	Protein LUTEIN DEFICIENT 5, chloroplastic OS=Arabidopsis thaliana GN=CYP97A3 PE=1 SV=1	PF00067:Cytochrome P450	GO:0055114	oxidation-reduction process	--	--	GO:0005506//GO:0016705//GO:0020037	iron ion binding//oxidoreductase activity, acting on paired donors, with incorporation or reduction of molecular oxygen//heme binding	At1g31800	Cytochrome P450 CYP4/CYP19/CYP26 subfamilies
transcript_HQ_TX_pn_transcript71158/f2p0/1073	1073	71	1e-46	XP_001767996.1	predicted protein [Physcomitrella patens]	--	--	--	--	-	-	-	-	-	36.7	1.3e-15	sp|Q9M812|CUT1C_ARATH	Protein CURVATURE THYLAKOID 1C, chloroplastic OS=Arabidopsis thaliana GN=CURT1C PE=1 SV=1	--	--	--	--	--	--	--	--	--
transcript_HQ_TX_pn_transcript70366/f2p0/1183	1183	83.9	1.6e-77	XP_001767588.1	predicted protein [Physcomitrella patens]	81.693	1.54e-114	XM_001767536.1	Physcomitrella patens subsp. patens predicted protein (PHYPADRAFT_106732) mRNA, complete cds	K07304	msrA	peptide-methionine (S)-S-oxide reductase	1.8.4.11	-	61.1	7.7e-54	sp|P54151|MSRA_BRANA	Peptide methionine sulfoxide reductase OS=Brassica napus GN=PMSR PE=2 SV=1	PF01625:Peptide methionine sulfoxide reductase	GO:0055114	oxidation-reduction process	--	--	GO:0008113	peptide-methionine (S)-S-oxide reductase activity	At5g07470	Peptide methionine sulfoxide reductase
transcript_HQ_TX_pn_transcript28181/f8p0/2424	2424	78.5	4.5e-151	XP_001757653.1	predicted protein [Physcomitrella patens]	81.468	0	XM_001757601.1	Physcomitrella patens subsp. patens predicted protein (PHYPADRAFT_22515) mRNA, partial cds	-	-	-	-	-	35.5	4.3e-83	sp|Q9FJ24|BDG2_ARATH	Probable lysophospholipase BODYGUARD 2 OS=Arabidopsis thaliana GN=BDG2 PE=2 SV=1	PF01674:Lipase (class 2);PF06821:Serine hydrolase	--	--	--	--	GO:0016787	hydrolase activity	At5g41900	Predicted hydrolase/acyltransferase (alpha/beta hydrolase superfamily)
transcript_HQ_TX_pn_transcript34257/f10p0/2250	2250	59.7	1.3e-59	XP_001773525.1	predicted protein [Physcomitrella patens]	--	--	--	--	--	--	--	--	--	--	--	--	--	--	--	--	--	--	--	--	--	--
transcript_HQ_TX_pn_transcript49924/f2p0/1792	1792	76.9	6e-145	XP_001776444.1	MscS-Like mechanosensitive ion channel MSCL3 [Physcomitrella patens]	76.163	1.34e-146	XM_001781846.1	Physcomitrella patens subsp. patens MscS-Like mechanosensitive ion channel MSCL4 (MSCL4) mRNA, complete cds	-	-	-	-	-	46.4	3.4e-85	sp|Q8VZL4|MSL1_ARATH	Mechanosensitive ion channel protein 1, mitochondrial OS=Arabidopsis thaliana GN=MSL1 PE=2 SV=1	PF00924:Mechanosensitive ion channel	GO:0055085	transmembrane transport	GO:0016020	membrane	--	--	--	--
transcript_HQ_TX_pn_transcript61063/f3p0/1572	1573	67.2	2.6e-99	XP_001781323.1	Qa-SNARE, Sso1/Syntaxin1-type, SYP12A-group [Physcomitrella patens]	--	--	--	--	K08486	STX1B_2_3	syntaxin 1B/2/3	-	ko04130; Genetic Information Processing; Folding, sorting and degradation; SNARE interactions in vesicular transport | ko04721; Organismal Systems; Nervous system; Synaptic vesicle cycle	46.2	9.9e-65	sp|O64791|SY124_ARATH	Syntaxin-124 OS=Arabidopsis thaliana GN=SYP124 PE=2 SV=1	PF07813:LTXXQ motif family protein;PF00812:Ephrin;PF00804:Syntaxin;PF05739:SNARE domain	--	--	GO:0042597//GO:0016020	periplasmic space//membrane	GO:0005515	protein binding	At1g61290	SNARE protein Syntaxin 1 and related proteins
transcript_HQ_TX_pn_transcript70172/f2p0/1197	1197	96.2	7.2e-187	YP_009136277.1	ChlN (chloroplast) [Nyholmiella obtusifolia]	94.936	0	KP119739.1	Orthotrichum rogeri chloroplast, complete genome	K04038	chlN	light-independent protochlorophyllide reductase subunit N	1.3.7.7	ko00860; Metabolism; Metabolism of cofactors and vitamins; Porphyrin and chlorophyll metabolism	92.4	7.8e-179	sp|Q6YXP4|CHLN_PHYPA	Light-independent protochlorophyllide reductase subunit N OS=Physcomitrella patens subsp. patens GN=chlN PE=3 SV=1	PF00148:Nitrogenase component 1 type Oxidoreductase	GO:0055114	oxidation-reduction process	--	--	GO:0016491	oxidoreductase activity	--	--
transcript_HQ_TX_pn_transcript51947/f2p0/1828	1828	84.3	2e-196	XP_001775995.1	predicted protein [Physcomitrella patens]	86.479	0	XM_001775943.1	Physcomitrella patens subsp. patens predicted protein (PHYPADRAFT_220786) mRNA, complete cds	K00161	PDHA, pdhA	pyruvate dehydrogenase E1 component alpha subunit	1.2.4.1	ko01200; Metabolism; Global and overview maps; Carbon metabolism | ko00010; Metabolism; Carbohydrate metabolism; Glycolysis / Gluconeogenesis | ko00020; Metabolism; Carbohydrate metabolism; Citrate cycle (TCA cycle) | ko00620; Metabolism; Carbohydrate metabolism; Pyruvate metabolism | ko04066; Environmental Information Processing; Signal transduction; HIF-1 signaling pathway | ko04922; Organismal…	79.6	5e-177	sp|O24457|ODPA3_ARATH	Pyruvate dehydrogenase E1 component subunit alpha-3, chloroplastic OS=Arabidopsis thaliana GN=PDH-E1 ALPHA PE=2 SV=1	PF00676:Dehydrogenase E1 component;PF13292:1-deoxy-D-xylulose-5-phosphate synthase;PF02775:Thiamine pyrophosphate enzyme, C-terminal TPP binding domain	GO:0008152//GO:0016114	metabolic process//terpenoid biosynthetic process	--	--	GO:0003824//GO:0008661//GO:0016624//GO:0030976	catalytic activity//1-deoxy-D-xylulose-5-phosphate synthase activity//oxidoreductase activity, acting on the aldehyde or oxo group of donors, disulfide as acceptor//thiamine pyrophosphate binding	At1g01090	Pyruvate dehydrogenase E1, alpha subunit
transcript_HQ_TX_pn_transcript67756/f4p0/1321	1321	68.4	4.9e-51	XP_001751654.1	predicted protein [Physcomitrella patens]	--	--	--	--	K13448	CML	calcium-binding protein CML	-	ko04626; Organismal Systems; Environmental adaptation; Plant-pathogen interaction	46.3	8.1e-28	sp|Q9FYK2|CML25_ARATH	Probable calcium-binding protein CML25 OS=Arabidopsis thaliana GN=CML25 PE=2 SV=1	PF13833:EF-hand domain pair;PF10591:Secreted protein acidic and rich in cysteine Ca binding region;PF13405:EF-hand domain;PF00036:EF hand;PF12763:Cytoskeletal-regulatory complex EF hand;PF13202:EF hand;PF07137:VDE lipocalin domain;PF13499:EF-hand domain pair	GO:0007165//GO:0055114	signal transduction//oxidation-reduction process	GO:0009507//GO:0005578	chloroplast//proteinaceous extracellular matrix	GO:0046422//GO:0005515//GO:0005509	violaxanthin de-epoxidase activity//protein binding//calcium ion binding	At1g24620	Calmodulin and related proteins (EF-Hand superfamily)
transcript_HQ_TX_pn_transcript48272/f15p0/1889	1889	72	4.4e-146	XP_001761795.1	predicted protein [Physcomitrella patens]	--	--	--	--	-	-	-	-	-	38.9	2.3e-52	sp|Q9LZS7|GDL71_ARATH	GDSL esterase/lipase At5g03610 OS=Arabidopsis thaliana GN=At5g03610 PE=2 SV=1	PF00657:GDSL-like Lipase/Acylhydrolase	--	--	--	--	GO:0016788	hydrolase activity, acting on ester bonds	--	--
transcript_HQ_TX_pn_transcript59464/f6p0/1578	1578	53.8	5.8e-67	Q08632.1	RecName: Full=Short-chain type dehydrogenase/reductase	86.207	1.84e-15	XM_010909699.2	PREDICTED: Elaeis guineensis short-chain type dehydrogenase/reductase-like (LOC105034507), mRNA	K00059	fabG	3-oxoacyl-[acyl-carrier protein] reductase	1.1.1.100	ko01212; Metabolism; Global and overview maps; Fatty acid metabolism | ko00061; Metabolism; Lipid metabolism; Fatty acid biosynthesis | ko01040; Metabolism; Lipid metabolism; Biosynthesis of unsaturated fatty acids | ko00780; Metabolism; Metabolism of cofactors and vitamins; Biotin metabolism	53.8	5.6e-68	sp|Q08632|SDR1_PICAB	Short-chain type dehydrogenase/reductase OS=Picea abies PE=2 SV=1	PF02882:Tetrahydrofolate dehydrogenase/cyclohydrolase, NAD(P)-binding domain;PF01370:NAD dependent epimerase/dehydratase family	GO:0055114//GO:0009396	oxidation-reduction process//folic acid-containing compound biosynthetic process	--	--	GO:0004488//GO:0003824//GO:0050662	methylenetetrahydrofolate dehydrogenase (NADP+) activity//catalytic activity//coenzyme binding	At3g03980	Reductases with broad range of substrate specificities
transcript_HQ_TX_pn_transcript58642/f2p0/1649	1649	67.9	1e-37	XP_001763988.1	predicted protein [Physcomitrella patens]	86.158	4.74e-101	XM_001763936.1	Physcomitrella patens subsp. patens predicted protein (PHYPADRAFT_77452) mRNA, complete cds	-	-	-	-	-	--	--	--	--	--	--	--	--	--	--	--	--	--
transcript_HQ_TX_pn_transcript28095/f3p0/2430	2430	56.5	7.6e-42	XP_001753902.1	predicted protein [Physcomitrella patens]	--	--	--	--	-	-	-	-	-	47	1.7e-07	sp|Q84QC2|ERF17_ARATH	Ethylene-responsive transcription factor ERF017 OS=Arabidopsis thaliana GN=ERF017 PE=2 SV=1	PF00847:AP2 domain	GO:0006355	regulation of transcription, DNA-templated	--	--	GO:0003700	transcription factor activity, sequence-specific DNA binding	--	--
transcript_HQ_TX_pn_transcript27894/f2p0/2437	2437	54.7	8e-124	XP_001759349.1	predicted protein [Physcomitrella patens]	80.1	2.8e-30	XM_011088938.1	PREDICTED: Sesamum indicum cyclic dof factor 1 (LOC105168787), mRNA	-	-	-	-	-	68.8	1.5e-27	sp|Q93ZL5|CDF2_ARATH	Cyclic dof factor 2 OS=Arabidopsis thaliana GN=CDF2 PE=1 SV=2	PF02701:Dof domain, zinc finger	GO:0006355	regulation of transcription, DNA-templated	--	--	GO:0003677	DNA binding	--	--
transcript_HQ_TX_pn_transcript49845/f3p0/1880	1880	--	--	--	--	--	--	--	--	--	--	--	--	--	--	--	--	--	--	--	--	--	--	--	--	--	--
transcript_HQ_TX_pn_transcript72634/f3p0/1038	1038	76.3	8.5e-67	XP_001765534.1	predicted protein [Physcomitrella patens]	73.428	1.49e-39	XM_001752478.1	Physcomitrella patens subsp. patens predicted protein (PHYPADRAFT_112634) mRNA, complete cds	K13448	CML	calcium-binding protein CML	-	ko04626; Organismal Systems; Environmental adaptation; Plant-pathogen interaction	44.8	3.4e-29	sp|Q9FYK2|CML25_ARATH	Probable calcium-binding protein CML25 OS=Arabidopsis thaliana GN=CML25 PE=2 SV=1	PF00036:EF hand;PF13405:EF-hand domain;PF13202:EF hand;PF10591:Secreted protein acidic and rich in cysteine Ca binding region;PF12763:Cytoskeletal-regulatory complex EF hand;PF13833:EF-hand domain pair;PF13499:EF-hand domain pair	GO:0007165	signal transduction	GO:0005578	proteinaceous extracellular matrix	GO:0005509//GO:0005515	calcium ion binding//protein binding	At1g24620	Calmodulin and related proteins (EF-Hand superfamily)
transcript_HQ_TX_pn_transcript61680/f7p0/1523	1523	79.4	4e-174	XP_001754205.1	predicted protein [Physcomitrella patens]	74.84	1.51e-130	XM_001754153.1	Physcomitrella patens subsp. patens predicted protein (PHYPADRAFT_104684) mRNA, complete cds	-	-	-	-	-	52.3	2.9e-109	sp|Q6PQJ9|5BPOR_DIGLA	3-oxo-Delta(4,5)-steroid 5-beta-reductase OS=Digitalis lanata PE=1 SV=1	PF01370:NAD dependent epimerase/dehydratase family	--	--	--	--	GO:0003824//GO:0050662	catalytic activity//coenzyme binding	--	--
transcript_HQ_TX_pn_transcript23242/f4p0/2572	2572	87.9	3.7e-281	XP_001767839.1	predicted protein [Physcomitrella patens]	87.407	0	KP087877.1	Bryum argenteum heat shock protein 70 (HSP70-1) mRNA, complete cds	K03283	HSPA1_8	heat shock 70kDa protein 1/8	-	ko03040; Genetic Information Processing; Transcription; Spliceosome | ko04141; Genetic Information Processing; Folding, sorting and degradation; Protein processing in endoplasmic reticulum | ko04010; Environmental Information Processing; Signal transduction; MAPK signaling pathway | ko04144; Cellular Processes; Transport and catabolism; Endocytosis | ko04612; Organismal Systems; Immune system; An…	84.5	1.4e-262	sp|P22953|MD37E_ARATH	Probable mediator of RNA polymerase II transcription subunit 37e OS=Arabidopsis thaliana GN=MED37E PE=1 SV=3	PF01968:Hydantoinase/oxoprolinase;PF06723:MreB/Mbl protein;PF02782:FGGY family of carbohydrate kinases, C-terminal domain	GO:0005975//GO:0000902	carbohydrate metabolic process//cell morphogenesis	--	--	GO:0016773//GO:0016787	phosphotransferase activity, alcohol group as acceptor//hydrolase activity	At5g02500	Molecular chaperones HSP70/HSC70, HSP70 superfamily
transcript_HQ_TX_pn_transcript21153/f3p0/2664	2664	57.5	4.3e-46	AMT92115.1	dehydration-responsive element-binding protein 5-7 [Syntrichia caninervis]	87.072	6.17e-77	KU613415.1	Syntrichia caninervis dehydration-responsive element-binding protein 5-7 (DREB5-7) mRNA, complete cds	-	-	-	-	-	38.7	3.1e-10	sp|A2Y8S6|DRE1C_ORYSI	Dehydration-responsive element-binding protein 1C OS=Oryza sativa subsp. indica GN=DREB1C PE=3 SV=1	PF00847:AP2 domain	GO:0006355	regulation of transcription, DNA-templated	--	--	GO:0003700	transcription factor activity, sequence-specific DNA binding	--	--
transcript_HQ_TX_pn_transcript21865/f2p0/2639	2639	42.3	9.4e-62	XP_001752692.1	predicted protein [Physcomitrella patens]	--	--	--	--	-	-	-	-	-	30.6	1.3e-29	sp|Q9LPQ8|ALMT3_ARATH	Putative aluminum-activated malate transporter 3 OS=Arabidopsis thaliana GN=ALMT3 PE=3 SV=1	PF04632:Fusaric acid resistance protein family;PF11744:Aluminium activated malate transporter	GO:0006810//GO:0015743	transport//malate transport	GO:0005886	plasma membrane	--	--	At1g18420	Predicted membrane protein
transcript_HQ_TX_pn_transcript2980/f2p0/4049	4048	83.5	4.3e-74	XP_001757898.1	predicted protein [Physcomitrella patens]	--	--	--	--	-	-	-	-	-	70.6	2.2e-63	sp|Q9LY87|RGLG2_ARATH	E3 ubiquitin-protein ligase RGLG2 OS=Arabidopsis thaliana GN=RGLG2 PE=1 SV=1	PF14634:zinc-RING finger domain;PF13639:Ring finger domain;PF00097:Zinc finger, C3HC4 type (RING finger)	--	--	--	--	GO:0008270//GO:0005515//GO:0046872	zinc ion binding//protein binding//metal ion binding	At5g14420	Copine
transcript_HQ_TX_pn_transcript41319/f2p0/2072	2072	--	--	--	--	75.177	1.07e-53	XM_001770401.1	Physcomitrella patens subsp. patens predicted protein (PHYPADRAFT_166818) mRNA, complete cds	--	--	--	--	--	--	--	--	--	--	--	--	--	--	--	--	--	--
transcript_HQ_TX_pn_transcript1398/f3p0/4516	4516	87.4	0	XP_001769175.1	cellulose synthase-like D4, glycosyltransferase family 2 protein [Physcomitrella patens]	82.585	0	XM_001769123.1	Physcomitrella patens subsp. patens cellulose synthase-like D4, glycosyltransferase family 2 protein (cslD4) mRNA, complete cds	K20924	CSLD	cellulose synthase-like protein	2.4.1.-	-	65.3	0	sp|Q9M9M4|CSLD3_ARATH	Cellulose synthase-like protein D3 OS=Arabidopsis thaliana GN=CSLD3 PE=1 SV=1	PF03552:Cellulose synthase	GO:0030244	cellulose biosynthetic process	GO:0016020	membrane	GO:0016760	cellulose synthase (UDP-forming) activity	--	--
transcript_HQ_TX_pn_transcript61545/f2p0/1558	1558	--	--	--	--	--	--	--	--	--	--	--	--	--	--	--	--	--	--	--	--	--	--	--	--	--	--
transcript_HQ_TX_pn_transcript45979/f4p0/1966	1966	66.7	3.6e-58	XP_001758594.1	predicted protein [Physcomitrella patens]	--	--	--	--	-	-	-	-	-	29.8	1.8e-10	sp|O04133|SRC2_SOYBN	Protein SRC2 OS=Glycine max GN=SRC2 PE=2 SV=1	PF00168:C2 domain	--	--	--	--	GO:0005515	protein binding	--	--
transcript_HQ_TX_pn_transcript44389/f2p0/2009	2009	72.6	1e-100	XP_001770084.1	predicted protein [Physcomitrella patens]	--	--	--	--	-	-	-	-	-	26.5	5.6e-12	sp|Q9ASW1|B3GTG_ARATH	Hydroxyproline O-galactosyltransferase GALT3 OS=Arabidopsis thaliana GN=GALT3 PE=2 SV=1	PF01762:Galactosyltransferase	GO:0006486	protein glycosylation	GO:0016020	membrane	GO:0008378	galactosyltransferase activity	At5g57500	Galactosyltransferases
transcript_HQ_TX_pn_transcript60574/f5p0/1582	1582	53.7	5.2e-07	KZT75461.1	hypothetical protein F511_47514 [Dorcoceras hygrometricum]	100	2.47e-168	KC291523.1	Pohlia nutans isolate No.L 18S ribosomal RNA gene, partial sequence	--	--	--	--	--	--	--	--	--	--	--	--	--	--	--	--	--	--
transcript_HQ_TX_pn_transcript73620/f7p0/957	957	--	--	--	--	--	--	--	--	--	--	--	--	--	--	--	--	--	--	--	--	--	--	--	--	--	--
transcript_HQ_TX_pn_transcript25835/f2p0/2502	2502	90	1.6e-34	XP_001765113.1	transcription factor WRKY14 [Physcomitrella patens]	78.495	1.74e-22	XM_001773102.1	Physcomitrella patens subsp. patens transcription factor WRKY18 (WRKY18) mRNA, partial cds	-	-	-	-	-	40	2.2e-26	sp|Q9C983|WRK57_ARATH	Probable WRKY transcription factor 57 OS=Arabidopsis thaliana GN=WRKY57 PE=2 SV=1	PF03119:NAD-dependent DNA ligase C4 zinc finger domain;PF03106:WRKY DNA -binding domain	GO:0006281//GO:0006355//GO:0006260	DNA repair//regulation of transcription, DNA-templated//DNA replication	--	--	GO:0003911//GO:0003700//GO:0043565	DNA ligase (NAD+) activity//transcription factor activity, sequence-specific DNA binding//sequence-specific DNA binding	--	--
transcript_HQ_TX_pn_transcript33637/f4p0/2276	2276	93.5	2e-89	YP_009047671.1	NADH dehydrogenase subunit 6 (mitochondrion) [Funaria hygrometrica]	96.506	0	KT373818.1	Tetraplodon fuegianus mitochondrion, complete genome	K03884	ND6	NADH-ubiquinone oxidoreductase chain 6	1.6.5.3	ko00190; Metabolism; Energy metabolism; Oxidative phosphorylation | ko05012; Human Diseases; Neurodegenerative diseases; Parkinson's disease	82.4	3.3e-77	sp|P26850|NU6M_MARPO	NADH-ubiquinone oxidoreductase chain 6 OS=Marchantia polymorpha GN=ND6 PE=2 SV=2	PF00499:NADH-ubiquinone/plastoquinone oxidoreductase chain 6	GO:0055114	oxidation-reduction process	--	--	GO:0008137	NADH dehydrogenase (ubiquinone) activity	--	--
transcript_HQ_TX_pn_transcript50260/f2p0/1867	1867	41.8	1.7e-25	XP_001762915.1	predicted protein [Physcomitrella patens]	--	--	--	--	-	-	-	-	-	--	--	--	--	--	--	--	--	--	--	--	--	--
transcript_HQ_TX_pn_transcript14924/f2p0/2862	2862	79.3	1.4e-132	XP_001770695.1	predicted protein [Physcomitrella patens]	--	--	--	--	K03875	SKP2, FBXL1	F-box and leucine-rich repeat protein 1 (S-phase kinase-associated protein 2)	-	ko04120; Genetic Information Processing; Folding, sorting and degradation; Ubiquitin mediated proteolysis | ko04068; Environmental Information Processing; Signal transduction; FoxO signaling pathway | ko04150; Environmental Information Processing; Signal transduction; mTOR signaling pathway | ko04110; Cellular Processes; Cell growth and death; Cell cycle | ko05200; Human Diseases; Cancers: Overvi…	51.2	4.9e-70	sp|Q9LPL4|SKP2A_ARATH	F-box protein SKP2A OS=Arabidopsis thaliana GN=SKP2A PE=1 SV=1	PF00560:Leucine Rich Repeat;PF12937:F-box-like;PF00646:F-box domain;PF13855:Leucine rich repeat;PF13516:Leucine Rich repeat	--	--	--	--	GO:0005515	protein binding	At1g21410	Leucine rich repeat proteins, some proteins contain F-box
transcript_HQ_TX_pn_transcript21558/f3p0/2648	2648	85.7	9.2e-259	XP_001757568.1	predicted protein [Physcomitrella patens]	79.153	0	XM_001758746.1	Physcomitrella patens subsp. patens predicted protein (PHYPADRAFT_161624) mRNA, complete cds	K15397	KCS	3-ketoacyl-CoA synthase	2.3.1.199	ko00062; Metabolism; Lipid metabolism; Fatty acid elongation	71.6	2.7e-216	sp|Q9LN49|KCS4_ARATH	3-ketoacyl-CoA synthase 4 OS=Arabidopsis thaliana GN=KCS4 PE=2 SV=1	PF03788:LrgA family;PF08392:FAE1/Type III polyketide synthase-like protein;PF08545:3-Oxoacyl-[acyl-carrier-protein (ACP)] synthase III	GO:0006633	fatty acid biosynthetic process	GO:0016020//GO:0016021	membrane//integral component of membrane	GO:0016747//GO:0004315	transferase activity, transferring acyl groups other than amino-acyl groups//3-oxoacyl-[acyl-carrier-protein] synthase activity	--	--
transcript_LQ_TX_pn_transcript37782/f2p0/2140	2134	86.6	8.5e-263	XP_001756623.1	predicted protein [Physcomitrella patens]	84.817	0	XM_001756571.1	Physcomitrella patens subsp. patens predicted protein (PHYPADRAFT_204867) mRNA, complete cds	K00130	betB, gbsA	betaine-aldehyde dehydrogenase	1.2.1.8	ko00260; Metabolism; Amino acid metabolism; Glycine, serine and threonine metabolism	68.7	2.8e-211	sp|Q9STS1|BADH2_ARATH	Betaine aldehyde dehydrogenase 2, mitochondrial OS=Arabidopsis thaliana GN=ALDH10A9 PE=2 SV=1	PF00171:Aldehyde dehydrogenase family	GO:0008152//GO:0055114	metabolic process//oxidation-reduction process	--	--	GO:0016491	oxidoreductase activity	At3g48170	Aldehyde dehydrogenase
transcript_HQ_TX_pn_transcript50227/f2p0/1868	1869	63.3	3.5e-63	XP_001777399.1	predicted protein [Physcomitrella patens]	--	--	--	--	-	-	-	-	-	--	--	--	--	--	--	--	--	--	--	--	--	--
transcript_HQ_TX_pn_transcript52121/f5p0/1771	1771	73	3.4e-47	AGC78943.1	hypothetical protein (mitochondrion) [Vicia faba]	99.199	0	KC784955.1	Bartramia pomiformis mitochondrion, complete genome	-	-	-	-	-	--	--	--	--	--	--	--	--	--	--	--	--	--
transcript_HQ_TX_pn_transcript50330/f2p0/1844	1844	--	--	--	--	--	--	--	--	--	--	--	--	--	--	--	--	--	--	--	--	--	--	--	--	--	--
transcript_HQ_TX_pn_transcript19667/f2p0/2718	2718	75.3	2.2e-263	XP_001767931.1	predicted protein [Physcomitrella patens]	84.662	0	XM_001767879.1	Physcomitrella patens subsp. patens predicted protein (PHYPADRAFT_132735) mRNA, partial cds	-	-	-	-	-	66.4	1.4e-151	sp|Q0WVV6|CB60D_ARATH	Calmodulin-binding protein 60 D OS=Arabidopsis thaliana GN=CBP60D PE=2 SV=1	PF07887:Calmodulin binding protein-like	GO:0006950	response to stress	--	--	GO:0005516	calmodulin binding	--	--
transcript_HQ_TX_pn_transcript2863/f2p0/4019	4019	63.1	5.7e-228	XP_001771969.1	sensory histidine protein kinase [Physcomitrella patens]	--	--	--	--	K19691	NIK1, TCSC	osomolarity two-component system, sensor histidine kinase NIK1	2.7.13.3	ko02020; Environmental Information Processing; Signal transduction; Two-component system	40.5	3e-49	sp|Q5A599|NIK1_CANAL	Histidine protein kinase NIK1 OS=Candida albicans (strain SC5314 / ATCC MYA-2876) GN=NIK1 PE=1 SV=2	PF00512:His Kinase A (phospho-acceptor) domain;PF00072:Response regulator receiver domain	GO:0007165//GO:0000160	signal transduction//phosphorelay signal transduction system	--	--	GO:0000155	phosphorelay sensor kinase activity	At2g01830	Sensory transduction histidine kinase
transcript_HQ_TX_pn_transcript5538/f2p0/3646	3644	75.2	6.6e-98	XP_001758080.1	predicted protein [Physcomitrella patens]	--	--	--	--	-	-	-	-	-	36.6	8e-41	sp|P25848|PHY1_CERPU	Light-sensor Protein kinase OS=Ceratodon purpureus GN=PHY1 PE=3 SV=3	PF00069:Protein kinase domain;PF07714:Protein tyrosine kinase;PF06293:Lipopolysaccharide kinase (Kdo/WaaP) family	GO:0006468	protein phosphorylation	GO:0016020	membrane	GO:0004672//GO:0016773//GO:0005524	protein kinase activity//phosphotransferase activity, alcohol group as acceptor//ATP binding	At1g64300	Tyrosine kinase specific for activated (GTP-bound) p21cdc42Hs
transcript_HQ_TX_pn_transcript74299/f2p0/892	892	--	--	--	--	--	--	--	--	--	--	--	--	--	--	--	--	--	--	--	--	--	--	--	--	--	--
transcript_HQ_TX_pn_transcript65776/f3p0/1407	1407	45.4	5.4e-24	XP_001762242.1	predicted protein [Physcomitrella patens]	--	--	--	--	--	--	--	--	--	--	--	--	--	--	--	--	--	--	--	--	--	--
transcript_HQ_TX_pn_transcript15264/f4p0/2891	2891	49.9	2.3e-109	XP_001774926.1	predicted protein [Physcomitrella patens]	72.003	1.9e-62	XM_001764999.1	Physcomitrella patens subsp. patens predicted protein (PHYPADRAFT_164608) mRNA, complete cds	-	-	-	-	-	36.8	4.9e-25	sp|Q10D34|IAA13_ORYSJ	Auxin-responsive protein IAA13 OS=Oryza sativa subsp. japonica GN=IAA13 PE=2 SV=1	--	--	--	--	--	--	--	--	--
transcript_HQ_TX_pn_transcript21237/f2p0/2667	2667	76	5.9e-213	XP_001769989.1	predicted protein [Physcomitrella patens]	83.626	0	XM_001769937.1	Physcomitrella patens subsp. patens predicted protein (PHYPADRAFT_135465) mRNA, complete cds	K00814	GPT, ALT	alanine transaminase	2.6.1.2	ko01200; Metabolism; Global and overview maps; Carbon metabolism | ko01210; Metabolism; Global and overview maps; 2-Oxocarboxylic acid metabolism | ko01230; Metabolism; Global and overview maps; Biosynthesis of amino acids | ko00710; Metabolism; Energy metabolism; Carbon fixation in photosynthetic organisms | ko00250; Metabolism; Amino acid metabolism; Alanine, aspartate and glutamate metabolism …	67.2	5.8e-190	sp|F4I7I0|ALAT1_ARATH	Alanine aminotransferase 1, mitochondrial OS=Arabidopsis thaliana GN=ALAAT1 PE=1 SV=1	PF01212:Beta-eliminating lyase;PF00155:Aminotransferase class I and II	GO:0006520//GO:0009058	cellular amino acid metabolic process//biosynthetic process	--	--	GO:0016829//GO:0030170	lyase activity//pyridoxal phosphate binding	At1g17290	Alanine aminotransferase
transcript_HQ_TX_pn_transcript34894/f3p0/2201	2201	43.1	1.7e-08	XP_001764884.1	predicted protein [Physcomitrella patens]	--	--	--	--	--	--	--	--	--	--	--	--	--	--	--	--	--	--	--	--	--	--
transcript_HQ_TX_pn_transcript67555/f2p0/1324	1324	77.8	1.8e-69	XP_001753847.1	predicted protein [Physcomitrella patens]	76.775	3.95e-71	XM_001765296.1	Physcomitrella patens subsp. patens predicted protein (PHYPADRAFT_18644) mRNA, partial cds	-	-	-	-	-	53	6.2e-44	sp|P94077|LSD1_ARATH	Protein LSD1 OS=Arabidopsis thaliana GN=LSD1 PE=1 SV=1	PF00130:Phorbol esters/diacylglycerol binding domain (C1 domain);PF08491:Squalene epoxidase;PF04810:Sec23/Sec24 zinc finger	GO:0006886//GO:0055114//GO:0035556//GO:0006888	intracellular protein transport//oxidation-reduction process//intracellular signal transduction//ER to Golgi vesicle-mediated transport	GO:0030127//GO:0016021	COPII vesicle coat//integral component of membrane	GO:0004506//GO:0050660//GO:0008270	squalene monooxygenase activity//flavin adenine dinucleotide binding//zinc ion binding	--	--
transcript_HQ_TX_pn_transcript14314/f3p0/2961	2961	77.4	3.3e-196	ABO61745.1	trehalose-phosphatase 1 [Physcomitrella patens]	79.484	0	EF151134.1	Physcomitrella patens subsp. patens trehalose-phosphatase 1 mRNA, complete cds	K01087	otsB	trehalose 6-phosphate phosphatase	3.1.3.12	ko00500; Metabolism; Carbohydrate metabolism; Starch and sucrose metabolism	55.6	2.3e-99	sp|O64896|TPPA_ARATH	Trehalose-phosphate phosphatase A OS=Arabidopsis thaliana GN=TPPA PE=1 SV=1	PF02358:Trehalose-phosphatase	GO:0005992	trehalose biosynthetic process	--	--	GO:0003824	catalytic activity	At5g51460	Trehalose-6-phosphate synthase component TPS1 and related subunits
transcript_HQ_TX_pn_transcript10816/f2p0/3175	3175	54.6	6.1e-140	XP_001775433.1	predicted protein [Physcomitrella patens]	--	--	--	--	-	-	-	-	-	22.8	7e-17	sp|Q9M0E1|FBL77_ARATH	F-box/LRR-repeat protein At4g29420 OS=Arabidopsis thaliana GN=At4g29420 PE=2 SV=1	PF12937:F-box-like	--	--	--	--	GO:0005515	protein binding	--	--
transcript_HQ_TX_pn_transcript69156/f2p0/1249	1249	71.2	7.2e-97	XP_001781323.1	Qa-SNARE, Sso1/Syntaxin1-type, SYP12A-group [Physcomitrella patens]	--	--	--	--	K08486	STX1B_2_3	syntaxin 1B/2/3	-	ko04130; Genetic Information Processing; Folding, sorting and degradation; SNARE interactions in vesicular transport | ko04721; Organismal Systems; Nervous system; Synaptic vesicle cycle	45.8	1.6e-65	sp|O64791|SY124_ARATH	Syntaxin-124 OS=Arabidopsis thaliana GN=SYP124 PE=2 SV=1	PF05739:SNARE domain;PF07813:LTXXQ motif family protein;PF00812:Ephrin;PF00804:Syntaxin	--	--	GO:0042597//GO:0016020	periplasmic space//membrane	GO:0005515	protein binding	At1g61290	SNARE protein Syntaxin 1 and related proteins
transcript_HQ_TX_pn_transcript37914/f2p0/2162	2162	58.5	1.5e-25	KRH17874.1	hypothetical protein GLYMA_13G023800, partial [Glycine max]	99.889	0	KC291523.1	Pohlia nutans isolate No.L 18S ribosomal RNA gene, partial sequence	-	-	-	-	-	--	--	--	--	--	--	--	--	--	--	--	--	--
transcript_HQ_TX_pn_transcript62164/f10p0/1513	1513	48.8	4.9e-47	XP_001759343.1	predicted protein [Physcomitrella patens]	73.21	2.92e-18	XM_001759291.1	Physcomitrella patens subsp. patens predicted protein (PHYPADRAFT_72403) mRNA, complete cds	-	-	-	-	-	--	--	--	--	PF13851:Growth-arrest specific micro-tubule binding;PF15313:Hexamethylene bis-acetamide-inducible protein	GO:0048870//GO:0000122	cell motility//negative regulation of transcription from RNA polymerase II promoter	GO:0031514//GO:0005737//GO:0005634	motile cilium//cytoplasm//nucleus	GO:0017069//GO:0004861	snRNA binding//cyclin-dependent protein serine/threonine kinase inhibitor activity	--	--
transcript_HQ_TX_pn_transcript69654/f18p0/1199	1199	55.6	2e-64	XP_001785163.1	predicted protein [Physcomitrella patens]	83.656	1.55e-119	XM_001785111.1	Physcomitrella patens subsp. patens predicted protein (PHYPADRAFT_173352) mRNA, complete cds	-	-	-	-	-	43.9	1.6e-06	sp|Q8LIB3|BZP60_ORYSJ	bZIP transcription factor 60 OS=Oryza sativa subsp. japonica GN=BZIP60 PE=2 SV=1	PF03131:bZIP Maf transcription factor;PF08826:DMPK coiled coil domain like;PF07716:Basic region leucine zipper;PF00170:bZIP transcription factor;PF11593:Mediator complex subunit 3 fungal	GO:0006468//GO:0006355//GO:0006357	protein phosphorylation//regulation of transcription, DNA-templated//regulation of transcription from RNA polymerase II promoter	GO:0016592//GO:0005634	mediator complex//nucleus	GO:0003677//GO:0001104//GO:0043565//GO:0005524//GO:0004674//GO:0003700	DNA binding//RNA polymerase II transcription cofactor activity//sequence-specific DNA binding//ATP binding//protein serine/threonine kinase activity//transcription factor activity, sequence-specific DNA binding	--	--
transcript_HQ_TX_pn_transcript61137/f4p0/1504	1504	73.7	6.4e-116	XP_001780998.1	predicted protein [Physcomitrella patens]	--	--	--	--	K10047	VTC4	inositol-phosphate phosphatase / L-galactose 1-phosphate phosphatase [EC:3.1.3.25 3.1.3.93]	3.1.3.25,3.1.3.93	ko00053; Metabolism; Carbohydrate metabolism; Ascorbate and aldarate metabolism | ko00562; Metabolism; Carbohydrate metabolism; Inositol phosphate metabolism | ko04070; Environmental Information Processing; Signal transduction; Phosphatidylinositol signaling system	62	7e-92	sp|P54928|IMP3_SOLLC	Inositol monophosphatase 3 OS=Solanum lycopersicum GN=IMP3 PE=1 SV=1	PF00459:Inositol monophosphatase family	GO:0046854	phosphatidylinositol phosphorylation	--	--	--	--	At3g02870	Inositol monophosphatase
transcript_HQ_TX_pn_transcript19008/f3p0/2750	2750	30.8	2.5e-33	XP_015893773.1	PREDICTED: probable ubiquitin-like-specific protease 2A isoform X1 [Ziziphus jujuba]	--	--	--	--	K08596	SENP7	sentrin-specific protease 7	3.4.22.68	-	33.6	1.5e-31	sp|Q0WKV8|ULP2A_ARATH	Probable ubiquitin-like-specific protease 2A OS=Arabidopsis thaliana GN=ULP2A PE=2 SV=2	PF09111:SLIDE;PF02902:Ulp1 protease family, C-terminal catalytic domain;PF00847:AP2 domain	GO:0006355//GO:0006338//GO:0006508	regulation of transcription, DNA-templated//chromatin remodeling//proteolysis	GO:0005634	nucleus	GO:0016818//GO:0005524//GO:0008234//GO:0003700//GO:0003676	hydrolase activity, acting on acid anhydrides, in phosphorus-containing anhydrides//ATP binding//cysteine-type peptidase activity//transcription factor activity, sequence-specific DNA binding//nucleic acid binding	At4g33620	Protease, Ulp1 family
transcript_HQ_TX_pn_transcript24796/f9p0/2531	2531	85.5	2.2e-201	XP_001778757.1	predicted protein [Physcomitrella patens]	78.467	0	XM_001774303.1	Physcomitrella patens subsp. patens predicted protein (PHYPADRAFT_168416) mRNA, complete cds	-	-	-	-	-	40.1	4.4e-14	sp|Q84MB2|TIF8_ARATH	Protein TIFY 8 OS=Arabidopsis thaliana GN=TIFY8 PE=1 SV=1	--	--	--	--	--	--	--	--	--
transcript_HQ_TX_pn_transcript38842/f2p0/2139	2139	76.3	1.9e-193	XP_001761481.1	predicted protein [Physcomitrella patens]	77.099	1.46e-32	XM_010463209.2	PREDICTED: Camelina sativa cysteine proteinase RD21A-like (LOC104742230), mRNA	-	-	-	-	-	54.8	1.4e-133	sp|P43297|RD21A_ARATH	Cysteine proteinase RD21A OS=Arabidopsis thaliana GN=RD21A PE=1 SV=1	PF03051:Peptidase C1-like family;PF00112:Papain family cysteine protease	GO:0006508	proteolysis	--	--	GO:0004197//GO:0008234	cysteine-type endopeptidase activity//cysteine-type peptidase activity	At1g47128_1	Cysteine proteinase Cathepsin L
transcript_HQ_TX_pn_transcript68636/f2p0/1248	1248	80.3	4.1e-100	AAN87348.1	DR3 [Syntrichia ruralis]	79.109	7.34e-133	AY168202.1	Tortula ruralis DR3 mRNA, complete cds	-	-	-	-	-	--	--	--	--	--	--	--	--	--	--	--	--	--
transcript_HQ_TX_pn_transcript41554/f2p0/2075	2075	82.6	3.5e-306	AMD62039.1	NADH-plastoquinone oxidoreductase subunit 5 (chloroplast) [Tetraplodon fuegianus]	89.051	0	KM111545.1	Sanionia uncinata chloroplast, complete genome	K05577	ndhF	NAD(P)H-quinone oxidoreductase subunit 5	1.6.5.3	ko00190; Metabolism; Energy metabolism; Oxidative phosphorylation	76.5	2.7e-280	sp|Q6YXQ6|NU5C_PHYPA	NAD(P)H-quinone oxidoreductase subunit 5, chloroplastic OS=Physcomitrella patens subsp. patens GN=ndhF PE=3 SV=1	--	--	--	--	--	--	--	AtCh070	NADH dehydrogenase subunits 2, 5, and related proteins
transcript_HQ_TX_pn_transcript43730/f3p0/2025	2025	48.1	4.9e-42	OAE25015.1	hypothetical protein AXG93_523s1200 [Marchantia polymorpha subsp. polymorpha]	85.714	5.13e-12	XM_011049911.1	PREDICTED: Populus euphratica uncharacterized LOC105142332 (LOC105142332), mRNA	-	-	-	-	-	55.7	5.1e-37	sp|O82645|IQM1_ARATH	IQ domain-containing protein IQM1 OS=Arabidopsis thaliana GN=IQM1 PE=1 SV=1	--	--	--	--	--	--	--	--	--
transcript_HQ_TX_pn_transcript513/f2p0/5086	5086	74.6	0	AMM06269.1	'photosystem I P700 apoprotein A1 (chloroplast) [Vicia sativa]	93.956	0	KM111545.1	Sanionia uncinata chloroplast, complete genome	K02690	psaB	photosystem I P700 chlorophyll a apoprotein A2	-	ko00195; Metabolism; Energy metabolism; Photosynthesis	97.3	0	sp|Q8MFA2|PSAB_PHYPA	Photosystem I P700 chlorophyll a apoprotein A2 OS=Physcomitrella patens subsp. patens GN=psaB PE=3 SV=1	PF00223:Photosystem I psaA/psaB protein	GO:0015979	photosynthesis	GO:0009579//GO:0016021//GO:0009522	thylakoid//integral component of membrane//photosystem I	--	--	--	--
transcript_HQ_TX_pn_transcript51317/f3p0/1838	1838	82.9	1.9e-138	XP_001782969.1	predicted protein [Physcomitrella patens]	74.85	4.39e-52	XM_010941443.2	PREDICTED: Elaeis guineensis mitochondrial uncoupling protein 5 (LOC105058492), mRNA	K15104	SLC25A11, OGC	solute carrier family 25 (mitochondrial oxoglutarate transporter), member 11	-	-	60.7	2.3e-97	sp|Q9SB52|PUMP4_ARATH	Mitochondrial uncoupling protein 4 OS=Arabidopsis thaliana GN=PUMP4 PE=2 SV=1	--	--	--	--	--	--	--	At4g24570	Mitochondrial oxoglutarate/malate carrier proteins
transcript_HQ_TX_pn_transcript43571/f3p0/1941	1941	44.7	3.1e-30	XP_001785786.1	predicted protein [Physcomitrella patens]	--	--	--	--	--	--	--	--	--	--	--	--	--	--	--	--	--	--	--	--	--	--
transcript_HQ_TX_pn_transcript70268/f13p0/1122	1122	38.5	2.3e-17	XP_001780946.1	predicted protein [Physcomitrella patens]	--	--	--	--	-	-	-	-	-	58.8	3.1e-12	sp|O22611|DRM1_PEA	Dormancy-associated protein 1 OS=Pisum sativum GN=DRM1 PE=2 SV=1	--	--	--	--	--	--	--	--	--
transcript_HQ_TX_pn_transcript73066/f2p0/1004	1004	76.3	2.6e-65	XP_001765534.1	predicted protein [Physcomitrella patens]	73.32	6.71e-38	XM_001752478.1	Physcomitrella patens subsp. patens predicted protein (PHYPADRAFT_112634) mRNA, complete cds	K13448	CML	calcium-binding protein CML	-	ko04626; Organismal Systems; Environmental adaptation; Plant-pathogen interaction	44.1	1.9e-29	sp|Q9FYK2|CML25_ARATH	Probable calcium-binding protein CML25 OS=Arabidopsis thaliana GN=CML25 PE=2 SV=1	PF13833:EF-hand domain pair;PF10591:Secreted protein acidic and rich in cysteine Ca binding region;PF12763:Cytoskeletal-regulatory complex EF hand;PF13405:EF-hand domain;PF00036:EF hand;PF13202:EF hand;PF13499:EF-hand domain pair	GO:0007165	signal transduction	GO:0005578	proteinaceous extracellular matrix	GO:0005509//GO:0005515	calcium ion binding//protein binding	At1g24620	Calmodulin and related proteins (EF-Hand superfamily)
transcript_HQ_TX_pn_transcript37189/f3p0/2175	2174	95.1	6.8e-252	XP_001777081.1	predicted protein [Physcomitrella patens]	87.022	0	XM_001777029.1	Physcomitrella patens subsp. patens predicted protein (PHYPADRAFT_108007) mRNA, complete cds	K07374	TUBA	tubulin alpha	-	ko04145; Cellular Processes; Transport and catabolism; Phagosome | ko04210; Cellular Processes; Cell growth and death; Apoptosis | ko04530; Cellular Processes; Cellular community - eukaryotes; Tight junction | ko04540; Cellular Processes; Cellular community - eukaryotes; Gap junction | ko05130; Human Diseases; Infectious diseases: Bacterial; Pathogenic Escherichia coli infection	92.4	5.1e-245	sp|P28752|TBA1_ORYSJ	Tubulin alpha-1 chain OS=Oryza sativa subsp. japonica GN=TUBA1 PE=1 SV=1	PF00091:Tubulin/FtsZ family, GTPase domain	--	--	--	--	GO:0003924	GTPase activity	At5g19780	Alpha tubulin
transcript_HQ_TX_pn_transcript64579/f11p0/1389	1389	61.8	2.1e-52	YP_009109500.1	NADH-plastoquinone oxidoreductase subunit 6 (chloroplast) [Sanionia uncinata]	91.26	0	KP765733.1	Nyholmiella obtusifolia chloroplast, complete genome	K02691	psaC	photosystem I subunit VII	-	ko00195; Metabolism; Energy metabolism; Photosynthesis	59.1	8e-50	sp|Q6YXQ0|NU6C_PHYPA	NAD(P)H-quinone oxidoreductase subunit 6, chloroplastic OS=Physcomitrella patens subsp. patens GN=ndhG PE=3 SV=1	PF00499:NADH-ubiquinone/plastoquinone oxidoreductase chain 6	GO:0055114	oxidation-reduction process	--	--	GO:0008137	NADH dehydrogenase (ubiquinone) activity	--	--
transcript_HQ_TX_pn_transcript70184/f3p0/1173	1173	61.3	9.9e-56	XP_001773810.1	predicted protein [Physcomitrella patens]	--	--	--	--	--	--	--	--	--	--	--	--	--	--	--	--	--	--	--	--	--	--
transcript_HQ_TX_pn_transcript19330/f3p0/2755	2756	73	6.8e-39	XP_001766556.1	predicted protein [Physcomitrella patens]	95.05	3.15e-35	KX711975.1	Zygodon viridissimus mitochondrion, complete genome	-	-	-	-	-	44.6	6.3e-22	sp|Q9FLC6|ATL73_ARATH	RING-H2 finger protein ATL73 OS=Arabidopsis thaliana GN=ATL73 PE=2 SV=1	PF12861:Anaphase-promoting complex subunit 11 RING-H2 finger;PF00097:Zinc finger, C3HC4 type (RING finger);PF17123:RING-like zinc finger;PF13639:Ring finger domain;PF14634:zinc-RING finger domain;PF12678:RING-H2 zinc finger domain	--	--	GO:0005680	anaphase-promoting complex	GO:0046872//GO:0005515//GO:0004842//GO:0008270	metal ion binding//protein binding//ubiquitin-protein transferase activity//zinc ion binding	At5g05280	FOG: Predicted E3 ubiquitin ligase
transcript_HQ_TX_pn_transcript45150/f2p0/1990	1990	53.5	8.9e-65	XP_001762132.1	predicted protein [Physcomitrella patens]	--	--	--	--	-	-	-	-	-	--	--	--	--	PF07989:Centrosomin N-terminal motif 1	--	--	GO:0005815	microtubule organizing center	--	--	--	--
transcript_HQ_TX_pn_transcript62827/f2p0/1477	1477	--	--	--	--	--	--	--	--	--	--	--	--	--	--	--	--	--	--	--	--	--	--	--	--	--	--
transcript_HQ_TX_pn_transcript37231/f4p0/2154	2154	76.3	4.4e-227	XP_001758603.1	predicted protein [Physcomitrella patens]	77.503	0	XM_001785448.1	Physcomitrella patens subsp. patens predicted protein (PHYPADRAFT_173509) mRNA, complete cds	K03320	amt, AMT, MEP	ammonium transporter, Amt family	-	-	69	2.9e-184	sp|O04161|AMT12_SOLLC	Ammonium transporter 1 member 2 OS=Solanum lycopersicum GN=AMT1-2 PE=2 SV=1	PF00909:Ammonium Transporter Family	GO:0015696	ammonium transport	GO:0016020	membrane	GO:0008519	ammonium transmembrane transporter activity	At4g13510	Ammonia permease
transcript_HQ_TX_pn_transcript12303/f2p0/3078	3080	31.1	1.1e-74	XP_001772549.1	predicted protein [Physcomitrella patens]	--	--	--	--	-	-	-	-	-	--	--	--	--	PF00023:Ankyrin repeat;PF13606:Ankyrin repeat	--	--	--	--	GO:0005515	protein binding	--	--
transcript_HQ_TX_pn_transcript74618/f3p0/858	858	--	--	--	--	--	--	--	--	--	--	--	--	--	--	--	--	--	--	--	--	--	--	--	--	--	--
transcript_HQ_TX_pn_transcript32770/f4p0/2177	2177	64.7	1.3e-194	XP_001758305.1	predicted protein [Physcomitrella patens]	--	--	--	--	K01051	E3.1.1.11	pectinesterase	3.1.1.11	ko00040; Metabolism; Carbohydrate metabolism; Pentose and glucuronate interconversions	35.9	3e-80	sp|Q42534|PME2_ARATH	Pectinesterase 2 OS=Arabidopsis thaliana GN=PME2 PE=2 SV=2	PF04043:Plant invertase/pectin methylesterase inhibitor;PF01095:Pectinesterase	GO:0042545	cell wall modification	GO:0005618	cell wall	GO:0004857//GO:0030599	enzyme inhibitor activity//pectinesterase activity	--	--
transcript_HQ_TX_pn_transcript18286/f4p0/2759	2760	38.7	6e-11	XP_001781142.1	predicted protein [Physcomitrella patens]	--	--	--	--	-	-	-	-	-	--	--	--	--	--	--	--	--	--	--	--	--	--
transcript_HQ_TX_pn_transcript14724/f3p0/2939	2939	81.6	1.9e-31	XP_001782231.1	predicted protein [Physcomitrella patens]	--	--	--	--	-	-	-	-	-	56	9.6e-21	sp|P46518|LEA14_GOSHI	Late embryogenesis abundant protein Lea14-A OS=Gossypium hirsutum GN=LEA14-A PE=2 SV=1	--	--	--	--	--	--	--	--	--
transcript_HQ_TX_pn_transcript9656/f7p0/3222	3222	58.9	2e-252	XP_008662981.1	PREDICTED: uncharacterized protein LOC103641407 [Zea mays]	78.365	2.89e-26	XM_015835096.1	PREDICTED: Oryza brachyantha uncharacterized LOC102704685 (LOC102704685), mRNA	-	-	-	-	-	25.6	5.4e-09	sp|Q8KEQ0|TOLB_CHLTE	Protein TolB OS=Chlorobium tepidum (strain ATCC 49652 / DSM 12025 / NBRC 103806 / TLS) GN=tolB PE=3 SV=1	PF00400:WD domain, G-beta repeat;PF00930:Dipeptidyl peptidase IV (DPP IV) N-terminal region	GO:0006508	proteolysis	--	--	GO:0005515	protein binding	--	--
transcript_HQ_TX_pn_transcript50585/f2p0/1860	1860	--	--	--	--	--	--	--	--	--	--	--	--	--	--	--	--	--	PF02255:PTS system, Lactose/Cellobiose specific IIA subunit	GO:0009401	phosphoenolpyruvate-dependent sugar phosphotransferase system	--	--	--	--	--	--
transcript_HQ_TX_pn_transcript51239/f2p0/1843	1843	81.6	5.5e-69	XP_001771716.1	predicted protein [Physcomitrella patens]	91.667	4.69e-07	XM_017391384.1	PREDICTED: Daucus carota subsp. sativus uncharacterized LOC108218451 (LOC108218451), transcript variant X2, mRNA	-	-	-	-	-	--	--	--	--	--	--	--	--	--	--	--	--	--
transcript_HQ_TX_pn_transcript76147/f3p0/678	678	83.1	4.5e-69	XP_001775244.1	predicted protein [Physcomitrella patens]	84.026	1.43e-117	XM_001783046.1	Physcomitrella patens subsp. patens predicted protein (PHYPADRAFT_152025) mRNA, partial cds	K01602	rbcS	ribulose-bisphosphate carboxylase small chain	4.1.1.39	ko01200; Metabolism; Global and overview maps; Carbon metabolism | ko00630; Metabolism; Carbohydrate metabolism; Glyoxylate and dicarboxylate metabolism | ko00710; Metabolism; Energy metabolism; Carbon fixation in photosynthetic organisms	58.5	3e-50	sp|P10795|RBS1A_ARATH	Ribulose bisphosphate carboxylase small chain 1A, chloroplastic OS=Arabidopsis thaliana GN=RBCS-1A PE=1 SV=2	--	--	--	--	--	--	--	--	--
transcript_HQ_TX_pn_transcript47202/f2p0/1873	1873	42.3	7.7e-26	XP_001762915.1	predicted protein [Physcomitrella patens]	--	--	--	--	-	-	-	-	-	--	--	--	--	PF15491:CST, telomere maintenance, complex subunit CTC1	GO:0000723	telomere maintenance	--	--	--	--	--	--
transcript_HQ_TX_pn_transcript67179/f2p0/1291	1291	85	1.2e-86	XP_001784467.1	predicted protein [Physcomitrella patens]	--	--	--	--	K12197	CHMP1, VPS46, DID2	charged multivesicular body protein 1	-	ko04144; Cellular Processes; Transport and catabolism; Endocytosis	66.7	1.4e-64	sp|Q84VG1|CHMP1_ORYSJ	ESCRT-related protein CHMP1 OS=Oryza sativa subsp. japonica GN=CHMP1 PE=2 SV=1	PF03398:Regulator of Vps4 activity in the MVB pathway;PF02970:Tubulin binding cofactor A;PF03357:Snf7	GO:0015031//GO:0007034//GO:0007023//GO:0007021	protein transport//vacuolar transport//post-chaperonin tubulin folding pathway//tubulin complex assembly	--	--	GO:0048487	beta-tubulin binding	At1g73030	Vacuolar assembly/sorting protein DID2
transcript_HQ_TX_pn_transcript1974/f2p0/4302	4302	49	1.1e-144	OAE34460.1	hypothetical protein AXG93_2886s1230 [Marchantia polymorpha subsp. polymorpha]	85.214	1.02e-66	XM_001783124.1	Physcomitrella patens subsp. patens predicted protein (PHYPADRAFT_38593) mRNA, partial cds	-	-	-	-	-	53.4	4.2e-25	sp|Q75KW7|ORR41_ORYSJ	Two-component response regulator ORR41 OS=Oryza sativa subsp. japonica GN=RR41 PE=3 SV=1	PF00512:His Kinase A (phospho-acceptor) domain;PF00072:Response regulator receiver domain	GO:0000160//GO:0007165	phosphorelay signal transduction system//signal transduction	--	--	GO:0000155	phosphorelay sensor kinase activity	At5g35750	Sensory transduction histidine kinase
transcript_HQ_TX_pn_transcript43285/f2p0/2063	2036	45.5	7.5e-43	XP_001762830.1	predicted protein [Physcomitrella patens]	--	--	--	--	-	-	-	-	-	32.1	1.9e-23	sp|P25848|PHY1_CERPU	Light-sensor Protein kinase OS=Ceratodon purpureus GN=PHY1 PE=3 SV=3	PF00069:Protein kinase domain;PF06293:Lipopolysaccharide kinase (Kdo/WaaP) family;PF07714:Protein tyrosine kinase	GO:0006468	protein phosphorylation	GO:0016020	membrane	GO:0005524//GO:0016773//GO:0004672	ATP binding//phosphotransferase activity, alcohol group as acceptor//protein kinase activity	At5g41730	Tyrosine kinase specific for activated (GTP-bound) p21cdc42Hs
transcript_HQ_TX_pn_transcript74630/f3p0/860	860	--	--	--	--	--	--	--	--	--	--	--	--	--	--	--	--	--	--	--	--	--	--	--	--	--	--
transcript_HQ_TX_pn_transcript67030/f8p0/1319	1319	65.6	9e-98	XP_001751676.1	predicted protein [Physcomitrella patens]	--	--	--	--	-	-	-	-	-	49.6	9.5e-69	sp|Q8S8Q6|TET8_ARATH	Tetraspanin-8 OS=Arabidopsis thaliana GN=TET8 PE=2 SV=1	PF00335:Tetraspanin family;PF15957:Commissureless	GO:0007411	axon guidance	GO:0016021	integral component of membrane	--	--	--	--
transcript_HQ_TX_pn_transcript18712/f6p0/2726	2726	51.1	4.9e-114	BAL46028.1	Dof transcription factor [Physcomitrella patens]	80.978	8.71e-31	XM_016107267.1	PREDICTED: Arachis duranensis cyclic dof factor 2 (LOC107486705), mRNA	-	-	-	-	-	82	9.2e-26	sp|Q8LFV3|CDF3_ARATH	Cyclic dof factor 3 OS=Arabidopsis thaliana GN=CDF3 PE=1 SV=2	PF02701:Dof domain, zinc finger	GO:0006355	regulation of transcription, DNA-templated	--	--	GO:0003677	DNA binding	--	--
transcript_HQ_TX_pn_transcript56201/f5p0/1652	1652	31.1	4.1e-07	XP_001755252.1	predicted protein [Physcomitrella patens]	--	--	--	--	--	--	--	--	--	--	--	--	--	--	--	--	--	--	--	--	--	--
transcript_HQ_TX_pn_transcript26846/f2p0/2465	2465	83.2	3.6e-63	XP_001759836.1	predicted protein [Physcomitrella patens]	--	--	--	--	-	-	-	-	-	--	--	--	--	PF15761:Immortalisation up-regulated protein;PF03194:LUC7 N_terminus;PF14144:Seed dormancy control;PF00257:Dehydrin	GO:0006950//GO:0009415//GO:0006376//GO:0006351	response to stress//response to water//mRNA splice site selection//transcription, DNA-templated	GO:0005685//GO:0005634	U1 snRNP//nucleus	GO:0003729//GO:0043565	mRNA binding//sequence-specific DNA binding	--	--
transcript_HQ_TX_pn_transcript51022/f37p0/1789	1789	62.4	1.5e-26	XP_001784984.1	predicted protein [Physcomitrella patens]	--	--	--	--	-	-	-	-	-	--	--	--	--	PF00847:AP2 domain	GO:0006355	regulation of transcription, DNA-templated	--	--	GO:0003700	transcription factor activity, sequence-specific DNA binding	--	--
transcript_HQ_TX_pn_transcript23273/f8p0/2487	2487	44.3	1.2e-37	XP_001753516.1	histone methyltransferase Su3-9 group [Physcomitrella patens]	--	--	--	--	K11420	EHMT	euchromatic histone-lysine N-methyltransferase	2.1.1.43	ko00310; Metabolism; Amino acid metabolism; Lysine degradation | ko04211; Organismal Systems; Aging; Longevity regulating pathway	37.8	9.6e-30	sp|O22781|SUVH2_ARATH	Histone-lysine N-methyltransferase family member SUVH2 OS=Arabidopsis thaliana GN=SUVH2 PE=1 SV=1	PF02182:SAD/SRA domain	--	--	--	--	GO:0042393	histone binding	--	--
transcript_HQ_TX_pn_transcript77452/f2p0/355	355	95.3	7.7e-28	AAQ03797.1	photosystem II N protein (chloroplast) [Pyrrhobryum latifolium]	96.501	1.89e-158	JN162224.1	Hedwigia stellata photosystem II CP47 protein (psbB) gene, partial cds; photosystem II subunit (psbT) and photosystem II subunit (psbN) genes, complete cds; and photosystem II CP47 protein (psbH) gene, partial cds; chloroplast	K02715	psbN	PsbN protein	-	-	100	2.3e-17	sp|Q71NV7|PSBN_LEUSC	Protein PsbN OS=Leucodon sciuroides GN=psbN PE=3 SV=2	--	--	--	--	--	--	--	--	--
transcript_HQ_TX_pn_transcript66467/f2p0/1378	1378	--	--	--	--	--	--	--	--	--	--	--	--	--	--	--	--	--	--	--	--	--	--	--	--	--	--
transcript_HQ_TX_pn_transcript62763/f3p0/1516	1516	67.3	3e-105	XP_001776770.1	predicted protein [Physcomitrella patens]	--	--	--	--	-	-	-	-	-	47.6	1e-66	sp|B8ACH9|IPCS_ORYSI	Phosphatidylinositol:ceramide inositolphosphotransferase OS=Oryza sativa subsp. indica GN=ERH1 PE=3 SV=1	--	--	--	--	--	--	--	At3g54020	Uncharacterized conserved protein
transcript_HQ_TX_pn_transcript7590/f2p0/3444	3444	75.9	2.2e-159	XP_001752628.1	predicted protein [Physcomitrella patens]	79.386	0	XM_001752576.1	Physcomitrella patens subsp. patens predicted protein (PHYPADRAFT_201778) mRNA, partial cds	K13510	LPCAT1_2	lysophosphatidylcholine acyltransferase / lyso-PAF acetyltransferase [EC:2.3.1.23 2.3.1.67]	2.3.1.23,2.3.1.67	ko00564; Metabolism; Lipid metabolism; Glycerophospholipid metabolism | ko00565; Metabolism; Lipid metabolism; Ether lipid metabolism	36	1.3e-64	sp|Q8S8S2|LPCT2_ARATH	Lysophospholipid acyltransferase LPEAT2 OS=Arabidopsis thaliana GN=LPEAT2 PE=1 SV=1	PF13499:EF-hand domain pair;PF01553:Acyltransferase;PF13833:EF-hand domain pair;PF13405:EF-hand domain;PF00036:EF hand	GO:0008152	metabolic process	--	--	GO:0016746//GO:0005509	transferase activity, transferring acyl groups//calcium ion binding	Hs8923446	Predicted phosphate acyltransferase, contains PlsC domain
transcript_HQ_TX_pn_transcript43194/f8p0/2017	2017	61.3	7.2e-147	XP_001762080.1	predicted protein [Physcomitrella patens]	--	--	--	--	K00902	E2.7.1.108	dolichol kinase	2.7.1.108	ko00510; Metabolism; Glycan biosynthesis and metabolism; N-Glycan biosynthesis	37.8	9.1e-71	sp|F4J4C8|EVN_ARATH	Dolichol kinase EVAN OS=Arabidopsis thaliana GN=EVN PE=2 SV=1	PF11837:Domain of unknown function (DUF3357)	--	--	--	--	GO:0004564//GO:0004575	beta-fructofuranosidase activity//sucrose alpha-glucosidase activity	At3g45040	Dolichol kinase
transcript_HQ_TX_pn_transcript70645/f2p0/1170	1170	44	1.1e-27	XP_001752428.1	predicted protein [Physcomitrella patens]	--	--	--	--	-	-	-	-	-	--	--	--	--	--	--	--	--	--	--	--	--	--
transcript_HQ_TX_pn_transcript70280/f2p0/1188	1188	41.3	5.6e-14	XP_001774651.1	predicted protein [Physcomitrella patens]	--	--	--	--	-	-	-	-	-	--	--	--	--	--	--	--	--	--	--	--	--	--
transcript_HQ_TX_pn_transcript28070/f8p0/2356	2361	95.4	1e-256	YP_002586951.1	ATP synthase CF1 alpha subunit (chloroplast) [Syntrichia ruralis]	95.42	0	KP119739.1	Orthotrichum rogeri chloroplast, complete genome	K02111	ATPF1A, atpA	F-type H+-transporting ATPase subunit alpha	3.6.3.14	ko00190; Metabolism; Energy metabolism; Oxidative phosphorylation | ko00195; Metabolism; Energy metabolism; Photosynthesis	94.2	7.7e-255	sp|Q6YXK3|ATPA_PHYPA	ATP synthase subunit alpha, chloroplastic OS=Physcomitrella patens subsp. patens GN=atpA PE=3 SV=1	PF02874:ATP synthase alpha/beta family, beta-barrel domain;PF00006:ATP synthase alpha/beta family, nucleotide-binding domain;PF13145:PPIC-type PPIASE domain;PF00306:ATP synthase alpha/beta chain, C terminal domain	GO:0015992//GO:0015986//GO:0046034	proton transport//ATP synthesis coupled proton transport//ATP metabolic process	--	--	GO:0016853//GO:0005524	isomerase activity//ATP binding	AtCh008	F0F1-type ATP synthase, alpha subunit
transcript_HQ_TX_pn_transcript33963/f3p0/2262	2262	68.9	7.2e-111	XP_001781142.1	predicted protein [Physcomitrella patens]	--	--	--	--	-	-	-	-	-	38.2	8e-07	sp|Q84QC2|ERF17_ARATH	Ethylene-responsive transcription factor ERF017 OS=Arabidopsis thaliana GN=ERF017 PE=2 SV=1	PF00847:AP2 domain	GO:0006355	regulation of transcription, DNA-templated	--	--	GO:0003700	transcription factor activity, sequence-specific DNA binding	--	--
transcript_HQ_TX_pn_transcript63834/f10p0/1479	1479	55.1	6.9e-46	XP_001770902.1	predicted protein [Physcomitrella patens]	--	--	--	--	K13448	CML	calcium-binding protein CML	-	ko04626; Organismal Systems; Environmental adaptation; Plant-pathogen interaction	46.5	2.2e-26	sp|P61860|CALM_COLTR	Calmodulin OS=Colletotrichum trifolii PE=3 SV=2	PF00036:EF hand;PF13405:EF-hand domain;PF10591:Secreted protein acidic and rich in cysteine Ca binding region;PF09272:Hepsin, SRCR;PF13833:EF-hand domain pair;PF13499:EF-hand domain pair;PF13202:EF hand;PF12763:Cytoskeletal-regulatory complex EF hand	GO:0007165	signal transduction	GO:0005578	proteinaceous extracellular matrix	GO:0005509//GO:0005515//GO:0070008//GO:0004252	calcium ion binding//protein binding//serine-type exopeptidase activity//serine-type endopeptidase activity	At1g24620	Calmodulin and related proteins (EF-Hand superfamily)
transcript_HQ_TX_pn_transcript47722/f2p0/1858	1855	73	1.1e-125	XP_001751511.1	predicted protein [Physcomitrella patens]	--	--	--	--	K15283	SLC35E1	solute carrier family 35, member E1	-	-	57.1	1.4e-102	sp|Q94B38|GPT2_ARATH	Glucose-6-phosphate/phosphate translocator 2, chloroplastic OS=Arabidopsis thaliana GN=GPT2 PE=2 SV=2	PF08449:UAA transporter family;PF00892:EamA-like transporter family	GO:0055085	transmembrane transport	GO:0016020//GO:0016021	membrane//integral component of membrane	--	--	At1g61800	Glucose-6-phosphate/phosphate and phosphoenolpyruvate/phosphate antiporter
transcript_HQ_TX_pn_transcript68154/f2p0/1300	1299	82.6	1.1e-98	XP_001778850.1	predicted protein [Physcomitrella patens]	--	--	--	--	-	-	-	-	-	36.1	1.1e-42	sp|Q9SUT9|RTNLB_ARATH	Reticulon-like protein B2 OS=Arabidopsis thaliana GN=RTNLB2 PE=1 SV=1	--	--	--	--	--	--	--	At4g11220	Reticulon
transcript_HQ_TX_pn_transcript75786/f2p0/726	726	43	1.1e-15	XP_001778751.1	predicted protein [Physcomitrella patens]	--	--	--	--	-	-	-	-	-	--	--	--	--	--	--	--	--	--	--	--	--	--
transcript_HQ_TX_pn_transcript33994/f5p0/2262	2262	77.3	8.7e-24	XP_001762212.1	predicted protein [Physcomitrella patens]	--	--	--	--	-	-	-	-	-	52.6	5.5e-16	sp|O80338|EF101_ARATH	Ethylene-responsive transcription factor 2 OS=Arabidopsis thaliana GN=ERF2 PE=2 SV=1	PF00847:AP2 domain	GO:0006355	regulation of transcription, DNA-templated	--	--	GO:0003700	transcription factor activity, sequence-specific DNA binding	--	--
transcript_HQ_TX_pn_transcript46994/f2p0/1942	1942	68.3	6.1e-151	XP_001781902.1	predicted protein [Physcomitrella patens]	--	--	--	--	-	-	-	-	-	26.7	8.3e-21	sp|Q9FZK1|FBX6_ARATH	F-box only protein 6 OS=Arabidopsis thaliana GN=FBX6 PE=2 SV=1	PF01344:Kelch motif;PF00646:F-box domain	--	--	--	--	GO:0005515	protein binding	--	--
transcript_HQ_TX_pn_transcript17537/f2p0/2809	2809	95.5	0	YP_009136250.1	PsaA (chloroplast) [Nyholmiella obtusifolia]	95.139	0	KP765733.1	Nyholmiella obtusifolia chloroplast, complete genome	K02689	psaA	photosystem I P700 chlorophyll a apoprotein A1	-	ko00195; Metabolism; Energy metabolism; Photosynthesis	94.9	0	sp|Q8MFA3|PSAA_PHYPA	Photosystem I P700 chlorophyll a apoprotein A1 OS=Physcomitrella patens subsp. patens GN=psaA PE=3 SV=1	--	--	--	--	--	--	--	--	--
transcript_HQ_TX_pn_transcript22833/f2p0/2605	2605	--	--	--	--	--	--	--	--	--	--	--	--	--	--	--	--	--	--	--	--	--	--	--	--	--	--
transcript_HQ_TX_pn_transcript56233/f4p0/1668	1669	70.5	3e-106	XP_001767767.1	predicted protein [Physcomitrella patens]	--	--	--	--	-	-	-	-	-	--	--	--	--	PF00628:PHD-finger;PF00130:Phorbol esters/diacylglycerol binding domain (C1 domain)	GO:0035556	intracellular signal transduction	--	--	GO:0005515	protein binding	--	--
transcript_HQ_TX_pn_transcript61785/f2p0/1549	1549	--	--	--	--	--	--	--	--	--	--	--	--	--	--	--	--	--	--	--	--	--	--	--	--	--	--
transcript_HQ_TX_pn_transcript6166/f2p0/3468	3468	83.1	9.5e-256	XP_001769301.1	predicted protein [Physcomitrella patens]	83.566	0	XM_001769249.1	Physcomitrella patens subsp. patens predicted protein (PHYPADRAFT_187922) mRNA, complete cds	-	-	-	-	-	62	1.6e-171	sp|Q56XP4|NHX2_ARATH	Sodium/hydrogen exchanger 2 OS=Arabidopsis thaliana GN=NHX2 PE=2 SV=2	PF00999:Sodium/hydrogen exchanger family	GO:0055085//GO:0006812	transmembrane transport//cation transport	GO:0016021	integral component of membrane	GO:0015299	solute:proton antiporter activity	At3g05030	Sodium/hydrogen exchanger protein
transcript_HQ_TX_pn_transcript59873/f3p0/1617	1617	83.2	6.6e-151	XP_001759516.1	predicted protein [Physcomitrella patens]	--	--	--	--	K17095	ANXA7_11	annexin A7/11	-	-	40.1	1.7e-64	sp|P20073|ANXA7_HUMAN	Annexin A7 OS=Homo sapiens GN=ANXA7 PE=1 SV=3	PF00191:Annexin	--	--	--	--	GO:0005544//GO:0005509	calcium-dependent phospholipid binding//calcium ion binding	Hs4809279	Annexin
transcript_HQ_TX_pn_transcript21569/f2p0/2650	2650	91	1.5e-112	YP_009235271.1	ribosomal protein S1 (mitochondrion) [Racomitrium lanuginosum]	97.035	0	KC784955.1	Bartramia pomiformis mitochondrion, complete genome	K02109	ATPF0B, atpF	F-type H+-transporting ATPase subunit b	-	ko00190; Metabolism; Energy metabolism; Oxidative phosphorylation | ko00195; Metabolism; Energy metabolism; Photosynthesis	81	1e-85	sp|P26863|RT01_MARPO	Ribosomal protein S1, mitochondrial OS=Marchantia polymorpha GN=RPS1 PE=3 SV=2	--	--	--	--	--	--	--	--	--
transcript_HQ_TX_pn_transcript34359/f3p0/2248	2248	89.3	1.6e-208	XP_001766378.1	histone acetyltransferase SAGA/ADA, catalytic subunit PCAF/GCN5 [Physcomitrella patens]	84.838	0	XM_001766326.1	Physcomitrella patens subsp. patens histone acetyltransferase SAGA/ADA, catalytic subunit PCAF/GCN5 (HAG1501) mRNA, partial cds	K06062	PCAF, KAT2, GCN5	histone acetyltransferase	2.3.1.48	ko04330; Environmental Information Processing; Signal transduction; Notch signaling pathway | ko04919; Organismal Systems; Endocrine system; Thyroid hormone signaling pathway | ko05203; Human Diseases; Cancers: Overview; Viral carcinogenesis | ko05166; Human Diseases; Infectious diseases: Viral; HTLV-I infection	67.2	6e-164	sp|Q338B9|GCN5_ORYSJ	Histone acetyltransferase GCN5 OS=Oryza sativa subsp. japonica GN=GCN5 PE=2 SV=1	PF09184:PPP4R2;PF00583:Acetyltransferase (GNAT) family;PF13508:Acetyltransferase (GNAT) domain;PF04147:Nop14-like family ;PF04931:DNA polymerase phi;PF13673:Acetyltransferase (GNAT) domain;PF05395:Protein phosphatase inhibitor 1/DARPP-32;PF04006:Mpp10 protein;PF00439:Bromodomain;PF08445:FR47-like protein;PF06524:NOA36 protein	GO:0007165//GO:0006351//GO:0006364	signal transduction//transcription, DNA-templated//rRNA processing	GO:0005732//GO:0032040//GO:0034457//GO:0005634//GO:0030289	small nucleolar ribonucleoprotein complex//small-subunit processome//Mpp10 complex//nucleus//protein phosphatase 4 complex	GO:0004864//GO:0016747//GO:0003887//GO:0008080//GO:0005515//GO:0008270//GO:0003677//GO:0019888	protein phosphatase inhibitor activity//transferase activity, transferring acyl groups other than amino-acyl groups//DNA-directed DNA polymerase activity//N-acetyltransferase activity//protein binding//zinc ion binding//DNA binding//protein phosphatase regulator activity	YGR252w	Histone acetyltransferase SAGA/ADA, catalytic subunit PCAF/GCN5 and related proteins
transcript_HQ_TX_pn_transcript59631/f4p0/1619	1619	43.9	1.6e-59	XP_001765530.1	predicted protein [Physcomitrella patens]	77.232	1.86e-25	XM_001765478.1	Physcomitrella patens subsp. patens predicted protein (PHYPADRAFT_164797) mRNA, complete cds	-	-	-	-	-	--	--	--	--	PF00403:Heavy-metal-associated domain	GO:0030001	metal ion transport	--	--	GO:0046872	metal ion binding	--	--
transcript_HQ_TX_pn_transcript73076/f3p0/990	989	50	1.3e-40	XP_001768893.1	predicted protein [Physcomitrella patens]	81.818	2.45e-17	XM_001768841.1	Physcomitrella patens subsp. patens predicted protein (PHYPADRAFT_166261) mRNA, complete cds	-	-	-	-	-	38.3	1.3e-06	sp|F4IQG4|HIP30_ARATH	Heavy metal-associated isoprenylated plant protein 30 OS=Arabidopsis thaliana GN=HIPP30 PE=1 SV=1	PF00403:Heavy-metal-associated domain;PF00919:Uncharacterized protein family UPF0004	GO:0030001//GO:0009451	metal ion transport//RNA modification	--	--	GO:0046872//GO:0003824//GO:0051539	metal ion binding//catalytic activity//4 iron, 4 sulfur cluster binding	At1g06330	Copper chaperone
transcript_HQ_TX_pn_transcript58662/f7p0/1584	1586	78.1	5e-159	XP_001764851.1	predicted protein [Physcomitrella patens]	86.802	0	XM_001764799.1	Physcomitrella patens subsp. patens predicted protein (PHYPADRAFT_164579) mRNA, complete cds	K01738	cysK	cysteine synthase A	2.5.1.47	ko01200; Metabolism; Global and overview maps; Carbon metabolism | ko01230; Metabolism; Global and overview maps; Biosynthesis of amino acids | ko00920; Metabolism; Energy metabolism; Sulfur metabolism | ko00270; Metabolism; Amino acid metabolism; Cysteine and methionine metabolism	68.9	2.1e-131	sp|P32260|CYSKP_SPIOL	Cysteine synthase, chloroplastic/chromoplastic OS=Spinacia oleracea GN=CYSK PE=1 SV=2	--	--	--	--	--	--	--	At2g43750	Cystathionine beta-synthase and related enzymes
transcript_HQ_TX_pn_transcript30278/f2p0/2243	2243	--	--	--	--	--	--	--	--	--	--	--	--	--	--	--	--	--	PF00403:Heavy-metal-associated domain	GO:0030001	metal ion transport	--	--	GO:0046872	metal ion binding	--	--
transcript_HQ_TX_pn_transcript76043/f2p0/694	694	57.9	3.8e-39	XP_001780120.1	predicted protein [Physcomitrella patens]	--	--	--	--	K02437	gcvH, GCSH	glycine cleavage system H protein	-	ko00630; Metabolism; Carbohydrate metabolism; Glyoxylate and dicarboxylate metabolism | ko00260; Metabolism; Amino acid metabolism; Glycine, serine and threonine metabolism	43.4	1.1e-28	sp|P46485|GCSH_FLATR	Glycine cleavage system H protein, mitochondrial OS=Flaveria trinervia GN=GDCSH PE=2 SV=1	--	--	--	--	--	--	--	At2g35120	Glycine cleavage system H protein (lipoate-binding)
transcript_HQ_TX_pn_transcript70037/f2p0/1201	1201	84.2	1.2e-93	XP_001753653.1	early light-induced protein 3 [Physcomitrella patens]	85.955	2.45e-157	AY034890.1	Tortula ruralis early light-inducible protein ELIPA mRNA, complete cds	-	-	-	-	-	48.8	6.7e-21	sp|Q01931|DS22_CRAPL	Desiccation stress protein DSP-22, chloroplastic OS=Craterostigma plantagineum GN=DSP-22 PE=2 SV=1	--	--	--	--	--	--	--	--	--
transcript_HQ_TX_pn_transcript51374/f2p0/1835	1835	78.5	3.9e-91	XP_001773606.1	predicted protein [Physcomitrella patens]	--	--	--	--	K10666	RNF5	E3 ubiquitin-protein ligase RNF5	2.3.2.27	ko04141; Genetic Information Processing; Folding, sorting and degradation; Protein processing in endoplasmic reticulum	45.1	1.3e-26	sp|Q96GF1|RN185_HUMAN	E3 ubiquitin-protein ligase RNF185 OS=Homo sapiens GN=RNF185 PE=1 SV=1	PF16685:zinc RING finger of MSL2;PF12861:Anaphase-promoting complex subunit 11 RING-H2 finger;PF13639:Ring finger domain;PF00097:Zinc finger, C3HC4 type (RING finger);PF14634:zinc-RING finger domain;PF12678:RING-H2 zinc finger domain;PF04564:U-box domain	GO:0016567	protein ubiquitination	GO:0005680	anaphase-promoting complex	GO:0046872//GO:0005515//GO:0004842//GO:0008270//GO:0061630	metal ion binding//protein binding//ubiquitin-protein transferase activity//zinc ion binding//ubiquitin protein ligase activity	At2g23780	Predicted E3 ubiquitin ligase
transcript_HQ_TX_pn_transcript59830/f6p0/1609	1609	40.6	3.2e-57	XP_001765732.1	predicted protein [Physcomitrella patens]	--	--	--	--	-	-	-	-	-	33.6	1.1e-21	sp|P25848|PHY1_CERPU	Light-sensor Protein kinase OS=Ceratodon purpureus GN=PHY1 PE=3 SV=3	PF06293:Lipopolysaccharide kinase (Kdo/WaaP) family;PF07714:Protein tyrosine kinase;PF00069:Protein kinase domain	GO:0006468	protein phosphorylation	GO:0016020	membrane	GO:0004672//GO:0016773//GO:0005524	protein kinase activity//phosphotransferase activity, alcohol group as acceptor//ATP binding	At1g64300	Tyrosine kinase specific for activated (GTP-bound) p21cdc42Hs
transcript_HQ_TX_pn_transcript67331/f3p0/1302	1302	--	--	--	--	--	--	--	--	--	--	--	--	--	--	--	--	--	--	--	--	--	--	--	--	--	--
transcript_HQ_TX_pn_transcript22596/f2p0/2613	2612	--	--	--	--	--	--	--	--	--	--	--	--	--	--	--	--	--	--	--	--	--	--	--	--	--	--
transcript_HQ_TX_pn_transcript69717/f6p0/1210	1210	72.4	1.7e-82	XP_001772796.1	predicted protein [Physcomitrella patens]	79.505	7.37e-108	XM_001772744.1	Physcomitrella patens subsp. patens predicted protein (PHYPADRAFT_167699) mRNA, complete cds	-	-	-	-	-	35.4	3e-21	sp|Q9LZX1|LOR15_ARATH	Protein LURP-one-related 15 OS=Arabidopsis thaliana GN=At5g01750 PE=1 SV=1	--	--	--	--	--	--	--	--	--
transcript_HQ_TX_pn_transcript42599/f4p0/2007	2007	71.4	2.2e-111	XP_001779959.1	predicted protein [Physcomitrella patens]	--	--	--	--	-	-	-	-	-	49.7	1e-82	sp|Q7XTQ5|MEX1_ORYSJ	Maltose excess protein 1-like, chloroplastic OS=Oryza sativa subsp. japonica GN=Os04g0602400 PE=2 SV=2	--	--	--	--	--	--	--	--	--
transcript_HQ_TX_pn_transcript33073/f5p0/2288	2288	70.5	4.1e-106	XP_001767767.1	predicted protein [Physcomitrella patens]	--	--	--	--	-	-	-	-	-	--	--	--	--	PF00628:PHD-finger;PF00130:Phorbol esters/diacylglycerol binding domain (C1 domain)	GO:0035556	intracellular signal transduction	--	--	GO:0005515	protein binding	--	--
transcript_HQ_TX_pn_transcript53722/f16p0/1740	1741	80.5	2e-190	XP_001765240.1	predicted protein [Physcomitrella patens]	84.175	0	XM_001765188.1	Physcomitrella patens subsp. patens predicted protein (PHYPADRAFT_129252) mRNA, complete cds	-	-	-	-	-	35.7	7.9e-47	sp|Q8RWL6|STY17_ARATH	Serine/threonine-protein kinase STY17 OS=Arabidopsis thaliana GN=STY17 PE=1 SV=1	PF13606:Ankyrin repeat;PF07714:Protein tyrosine kinase;PF00069:Protein kinase domain;PF00023:Ankyrin repeat	GO:0006468	protein phosphorylation	--	--	GO:0004672//GO:0005524//GO:0005515	protein kinase activity//ATP binding//protein binding	At1g14000	Tyrosine kinase specific for activated (GTP-bound) p21cdc42Hs
transcript_HQ_TX_pn_transcript10205/f4p0/3193	3193	35.4	1.1e-112	XP_001773837.1	predicted protein [Physcomitrella patens]	--	--	--	--	--	--	--	--	--	--	--	--	--	--	--	--	--	--	--	--	--	--
transcript_HQ_TX_pn_transcript30956/f6p0/2309	2309	44.4	7.5e-39	XP_001769623.1	predicted protein [Physcomitrella patens]	--	--	--	--	-	-	-	-	-	38.8	4.6e-10	sp|Q8RXX9|ATL6_ARATH	E3 ubiquitin-protein ligase ATL6 OS=Arabidopsis thaliana GN=ATL6 PE=1 SV=2	PF12678:RING-H2 zinc finger domain;PF11789:Zinc-finger of the MIZ type in Nse subunit;PF14634:zinc-RING finger domain;PF17122:Zinc-finger;PF12861:Anaphase-promoting complex subunit 11 RING-H2 finger;PF13639:Ring finger domain;PF00628:PHD-finger;PF17123:RING-like zinc finger;PF00097:Zinc finger, C3HC4 type (RING finger)	--	--	GO:0005680	anaphase-promoting complex	GO:0008270//GO:0005515//GO:0046872//GO:0004842	zinc ion binding//protein binding//metal ion binding//ubiquitin-protein transferase activity	At3g05200	FOG: Predicted E3 ubiquitin ligase
transcript_HQ_TX_pn_transcript67021/f2p0/1355	1355	70.8	2.5e-87	XP_001783341.1	predicted protein [Physcomitrella patens]	84.72	0	XM_001783289.1	Physcomitrella patens subsp. patens predicted protein (PHYPADRAFT_172561) mRNA, complete cds	K09528	DNAJC8	DnaJ homolog subfamily C member 8	-	-	24.6	6.2e-07	sp|Q6NZB0|DNJC8_MOUSE	DnaJ homolog subfamily C member 8 OS=Mus musculus GN=Dnajc8 PE=1 SV=2	--	--	--	--	--	--	--	7301050	Predicted molecular chaperone (DnaJ superfamily)
transcript_HQ_TX_pn_transcript26369/f7p0/2434	2434	65	5e-110	XP_001785739.1	predicted protein [Physcomitrella patens]	83.636	1.29e-33	XM_014764463.1	PREDICTED: Glycine max probable transcription factor PosF21 (LOC780560), transcript variant X2, mRNA	-	-	-	-	-	45.4	1.8e-49	sp|Q69IL4|RF2A_ORYSJ	Transcription factor RF2a OS=Oryza sativa subsp. japonica GN=RF2a PE=1 SV=1	PF00170:bZIP transcription factor;PF07716:Basic region leucine zipper;PF06156:Protein of unknown function (DUF972);PF03131:bZIP Maf transcription factor;PF10186:Vacuolar sorting 38 and autophagy-related subunit 14;PF06005:Protein of unknown function (DUF904)	GO:0006260//GO:0090529//GO:0006355//GO:0010508//GO:0043093	DNA replication//cell septum assembly//regulation of transcription, DNA-templated//positive regulation of autophagy//FtsZ-dependent cytokinesis	GO:0005737//GO:0005634	cytoplasm//nucleus	GO:0003700//GO:0003677//GO:0043565	transcription factor activity, sequence-specific DNA binding//DNA binding//sequence-specific DNA binding	--	--
transcript_HQ_TX_pn_transcript13250/f4p0/2963	2963	62.4	2.5e-26	XP_001784984.1	predicted protein [Physcomitrella patens]	--	--	--	--	-	-	-	-	-	--	--	--	--	PF00847:AP2 domain	GO:0006355	regulation of transcription, DNA-templated	--	--	GO:0003700	transcription factor activity, sequence-specific DNA binding	--	--
transcript_HQ_TX_pn_transcript51168/f2p0/1843	1843	39.8	2.7e-47	XP_001767964.1	predicted protein [Physcomitrella patens]	--	--	--	--	-	-	-	-	-	51.7	6.9e-09	sp|Q9SJR0|ERF24_ARATH	Ethylene-responsive transcription factor ERF024 OS=Arabidopsis thaliana GN=ERF024 PE=2 SV=1	PF00847:AP2 domain;PF00096:Zinc finger, C2H2 type;PF13912:C2H2-type zinc finger	GO:0006355	regulation of transcription, DNA-templated	--	--	GO:0046872//GO:0003700	metal ion binding//transcription factor activity, sequence-specific DNA binding	--	--
transcript_HQ_TX_pn_transcript347/f3p0/5300	5299	74.3	7e-133	XP_001779347.1	predicted protein [Physcomitrella patens]	--	--	--	--	-	-	-	-	-	40.8	1.6e-90	sp|F4JRP0|STIL3_ARATH	Protein STICHEL-like 3 OS=Arabidopsis thaliana GN=At4g18820 PE=3 SV=1	PF12169:DNA polymerase III subunits gamma and tau domain III;PF05496:Holliday junction DNA helicase ruvB N-terminus;PF00004:ATPase family associated with various cellular activities (AAA)	GO:0006310//GO:0006281	DNA recombination//DNA repair	--	--	GO:0003887//GO:0009378//GO:0005524	DNA-directed DNA polymerase activity//four-way junction helicase activity//ATP binding	At5g45720	Replication factor C, subunit RFC4
transcript_HQ_TX_pn_transcript46001/f3p0/1974	1973	60.5	8.5e-76	XP_001768619.1	predicted protein [Physcomitrella patens]	--	--	--	--	-	-	-	-	-	--	--	--	--	PF05837:Centromere protein H (CENP-H);PF04065:Not1 N-terminal domain, CCR4-Not complex component ;PF10186:Vacuolar sorting 38 and autophagy-related subunit 14	GO:0051382//GO:0010508//GO:0006355	kinetochore assembly//positive regulation of autophagy//regulation of transcription, DNA-templated	GO:0000776//GO:0005634	kinetochore//nucleus	--	--	--	--
transcript_HQ_TX_pn_transcript40721/f2p0/2096	2089	36.1	1.3e-69	XP_001764135.1	predicted protein [Physcomitrella patens]	--	--	--	--	-	-	-	-	-	--	--	--	--	PF00646:F-box domain;PF12937:F-box-like;PF01344:Kelch motif	--	--	--	--	GO:0005515	protein binding	--	--
transcript_HQ_TX_pn_transcript5385/f2p0/3611	3611	83.2	1.1e-148	XP_001770646.1	predicted protein [Physcomitrella patens]	80.967	0	XM_001770594.1	Physcomitrella patens subsp. patens predicted protein (PHYPADRAFT_189058) mRNA, complete cds	K09522	DNAJC2	DnaJ homolog subfamily C member 2	-	-	42.3	1.2e-49	sp|Q4R8H2|DNJC2_MACFA	DnaJ homolog subfamily C member 2 OS=Macaca fascicularis GN=DNAJC2 PE=2 SV=1	--	--	--	--	--	--	--	At5g06110	Zuotin and related molecular chaperones (DnaJ superfamily), contains DNA-binding domains
transcript_HQ_TX_pn_transcript21847/f4p0/2627	2627	86.4	1.6e-308	AKA95377.1	heat shock protein 70 [Bryum argenteum]	86.896	0	KP087878.1	Bryum argenteum heat shock protein 70 (HSP70-2) mRNA, complete cds	K03283	HSPA1_8	heat shock 70kDa protein 1/8	-	ko03040; Genetic Information Processing; Transcription; Spliceosome | ko04141; Genetic Information Processing; Folding, sorting and degradation; Protein processing in endoplasmic reticulum | ko04010; Environmental Information Processing; Signal transduction; MAPK signaling pathway | ko04144; Cellular Processes; Transport and catabolism; Endocytosis | ko04612; Organismal Systems; Immune system; An…	80.3	9.7e-291	sp|P09189|HSP7C_PETHY	Heat shock cognate 70 kDa protein OS=Petunia hybrida GN=HSP70 PE=2 SV=1	PF07817:GLE1-like protein;PF01968:Hydantoinase/oxoprolinase;PF02782:FGGY family of carbohydrate kinases, C-terminal domain;PF06723:MreB/Mbl protein	GO:0016973//GO:0005975//GO:0000902	poly(A)+ mRNA export from nucleus//carbohydrate metabolic process//cell morphogenesis	GO:0005643	nuclear pore	GO:0016773//GO:0016787	phosphotransferase activity, alcohol group as acceptor//hydrolase activity	At5g02500	Molecular chaperones HSP70/HSC70, HSP70 superfamily
transcript_HQ_TX_pn_transcript11248/f5p0/3133	3133	35.4	1.1e-112	XP_001773837.1	predicted protein [Physcomitrella patens]	--	--	--	--	--	--	--	--	--	--	--	--	--	--	--	--	--	--	--	--	--	--
transcript_HQ_TX_pn_transcript59585/f4p0/1603	1603	60.1	1.2e-48	XP_001768970.1	predicted protein [Physcomitrella patens]	--	--	--	--	--	--	--	--	--	--	--	--	--	PF00487:Fatty acid desaturase	GO:0006629	lipid metabolic process	--	--	--	--	--	--
transcript_HQ_TX_pn_transcript26834/f2p0/2469	2469	49.4	1.9e-32	XP_001783915.1	predicted protein [Physcomitrella patens]	--	--	--	--	-	-	-	-	-	--	--	--	--	--	--	--	--	--	--	--	--	--
transcript_HQ_TX_pn_transcript73948/f2p0/924	924	--	--	--	--	--	--	--	--	--	--	--	--	--	--	--	--	--	PF02496:ABA/WDS induced protein	GO:0006950	response to stress	--	--	--	--	--	--
transcript_HQ_TX_pn_transcript28531/f2p0/2405	2406	60.9	2.2e-206	XP_001765686.1	predicted protein [Physcomitrella patens]	72.5	2.93e-169	XM_001765634.1	Physcomitrella patens subsp. patens predicted protein (PHYPADRAFT_129788) mRNA, complete cds	-	-	-	-	-	36.1	1.5e-96	sp|E4NKF8|PUB1_MEDTR	U-box domain-containing protein 1 OS=Medicago truncatula GN=PUB1 PE=1 SV=1	PF00514:Armadillo/beta-catenin-like repeat;PF04564:U-box domain;PF02985:HEAT repeat;PF11789:Zinc-finger of the MIZ type in Nse subunit	GO:0016567	protein ubiquitination	--	--	GO:0004842//GO:0005515//GO:0008270	ubiquitin-protein transferase activity//protein binding//zinc ion binding	At1g29340	FOG: Armadillo/beta-catenin-like repeats
transcript_HQ_TX_pn_transcript15224/f14p0/2830	2831	95	2.4e-257	YP_009136277.1	ChlN (chloroplast) [Nyholmiella obtusifolia]	93.14	0	KM111545.1	Sanionia uncinata chloroplast, complete genome	K04038	chlN	light-independent protochlorophyllide reductase subunit N	1.3.7.7	ko00860; Metabolism; Metabolism of cofactors and vitamins; Porphyrin and chlorophyll metabolism	92	3.4e-249	sp|Q6YXP4|CHLN_PHYPA	Light-independent protochlorophyllide reductase subunit N OS=Physcomitrella patens subsp. patens GN=chlN PE=3 SV=1	PF00148:Nitrogenase component 1 type Oxidoreductase	GO:0055114	oxidation-reduction process	--	--	GO:0016491	oxidoreductase activity	--	--
transcript_HQ_TX_pn_transcript71577/f7p0/1102	1102	52.8	5.7e-29	XP_001760686.1	predicted protein [Physcomitrella patens]	--	--	--	--	-	-	-	-	-	--	--	--	--	--	--	--	--	--	--	--	--	--
transcript_HQ_TX_pn_transcript15750/f3p0/2837	2836	94.5	0	AEB54948.1	NADH dehydrogenase subunit 5 (mitochondrion) [Funaria hygrometrica]	98.769	0	KC662873.1	Tetraplodon fuegianus NADH dehydrogenase subunit 5 (nad5) gene, complete cds; mitochondrial	K03883	ND5	NADH-ubiquinone oxidoreductase chain 5	1.6.5.3	ko00190; Metabolism; Energy metabolism; Oxidative phosphorylation | ko05012; Human Diseases; Neurodegenerative diseases; Parkinson's disease	88.3	0	sp|P26849|NU5M_MARPO	NADH-ubiquinone oxidoreductase chain 5 OS=Marchantia polymorpha GN=ND5 PE=3 SV=2	PF06455:NADH dehydrogenase subunit 5 C-terminus	GO:0055114//GO:0042773	oxidation-reduction process//ATP synthesis coupled electron transport	--	--	GO:0008137	NADH dehydrogenase (ubiquinone) activity	AtMi005	NADH dehydrogenase subunits 2, 5, and related proteins
transcript_HQ_TX_pn_transcript74203/f3p0/897	897	79.6	6e-37	XP_001752841.1	intraflagellar transport protein IFT122 [Physcomitrella patens]	--	--	--	--	-	-	-	-	-	47.9	6.3e-16	sp|P80680|FTRV_MAIZE	Ferredoxin-thioredoxin reductase, variable chain OS=Zea mays PE=1 SV=1	PF02941:Ferredoxin thioredoxin reductase variable alpha chain	GO:0015979	photosynthesis	--	--	--	--	--	--
transcript_HQ_TX_pn_transcript11883/f2p0/2963	2945	67.8	3.7e-35	XP_001765530.1	predicted protein [Physcomitrella patens]	78.261	9.49e-26	XM_001765478.1	Physcomitrella patens subsp. patens predicted protein (PHYPADRAFT_164797) mRNA, complete cds	-	-	-	-	-	--	--	--	--	--	--	--	--	--	--	--	CE27494	C-type lectin
transcript_HQ_TX_pn_transcript70444/f9p0/1151	1151	44.1	2.4e-22	XP_001762242.1	predicted protein [Physcomitrella patens]	--	--	--	--	--	--	--	--	--	--	--	--	--	--	--	--	--	--	--	--	--	--
transcript_HQ_TX_pn_transcript50748/f7p0/1834	1834	48.2	7.4e-66	KRH17823.1	hypothetical protein GLYMA_13G0188001, partial [Glycine max]	93.897	0	JX241521.1	Bryum caespiticium 25S ribosomal RNA gene, partial sequence	-	-	-	-	-	52.1	2.8e-10	sp|Q6CQE5|TAR1_KLULA	Protein TAR1 OS=Kluyveromyces lactis (strain ATCC 8585 / CBS 2359 / DSM 70799 / NBRC 1267 / NRRL Y-1140 / WM37) GN=TAR1-A PE=4 SV=2	--	--	--	--	--	--	--	--	--
transcript_HQ_TX_pn_transcript59920/f2p0/1610	1610	56.9	6.9e-92	XP_001757380.1	predicted protein [Physcomitrella patens]	--	--	--	--	--	--	--	--	--	--	--	--	--	PF03792:PBC domain	--	--	GO:0005634	nucleus	GO:0003700	transcription factor activity, sequence-specific DNA binding	--	--
transcript_HQ_TX_pn_transcript19090/f2p0/2691	2690	91.5	9.1e-246	XP_001777101.1	predicted protein [Physcomitrella patens]	84.356	0	XM_001777049.1	Physcomitrella patens subsp. patens predicted protein (PHYPADRAFT_144496) mRNA, partial cds	-	-	-	-	-	48.4	1.5e-132	sp|Q8W4E7|S40A3_ARATH	Solute carrier family 40 member 3, chloroplastic OS=Arabidopsis thaliana GN=IREG3 PE=1 SV=1	PF07690:Major Facilitator Superfamily;PF06963:Ferroportin1 (FPN1)	GO:0034755//GO:0055085	iron ion transmembrane transport//transmembrane transport	GO:0016021	integral component of membrane	GO:0005381	iron ion transmembrane transporter activity	At5g26820	Iron transporter
transcript_HQ_TX_pn_transcript39371/f2p0/2106	2106	64.5	2.9e-167	XP_001771059.1	predicted protein [Physcomitrella patens]	--	--	--	--	-	-	-	-	-	38.6	3.7e-91	sp|Q7XI08|XB34_ORYSJ	Probable E3 ubiquitin-protein ligase XBOS34 OS=Oryza sativa subsp. japonica GN=XBOS34 PE=2 SV=1	PF00023:Ankyrin repeat;PF13606:Ankyrin repeat;PF14634:zinc-RING finger domain;PF13639:Ring finger domain	--	--	--	--	GO:0008270//GO:0005515	zinc ion binding//protein binding	--	--
transcript_HQ_TX_pn_transcript23370/f3p0/2488	2488	90.9	1.7e-60	KZN08865.1	hypothetical protein DCAR_001521 [Daucus carota subsp. sativus]	99.471	0	KM111545.1	Sanionia uncinata chloroplast, complete genome	-	-	-	-	-	93.4	4.3e-46	sp|Q3BAI2|YCX91_PHAAO	Uncharacterized protein ORF91 OS=Phalaenopsis aphrodite subsp. formosana PE=4 SV=1	--	--	--	--	--	--	--	--	--
transcript_HQ_TX_pn_transcript39852/f2p0/2118	2118	70.1	7.7e-91	XP_001763152.1	predicted protein [Physcomitrella patens]	77.313	3.97e-43	XM_015755235.1	PREDICTED: Oryza sativa Japonica Group AAA-ATPase At5g57480 (LOC4347129), mRNA	K08900	BCS1	mitochondrial chaperone BCS1	-	-	40.2	8.6e-88	sp|Q9FKM3|AATPK_ARATH	AAA-ATPase At5g57480 OS=Arabidopsis thaliana GN=At5g57480 PE=3 SV=1	PF07728:AAA domain (dynein-related subfamily);PF01926:50S ribosome-binding GTPase;PF00004:ATPase family associated with various cellular activities (AAA);PF05496:Holliday junction DNA helicase ruvB N-terminus;PF00910:RNA helicase;PF01695:IstB-like ATP binding protein	GO:0006310//GO:0006281	DNA recombination//DNA repair	--	--	GO:0003724//GO:0003723//GO:0009378//GO:0016887//GO:0005524//GO:0005525	RNA helicase activity//RNA binding//four-way junction helicase activity//ATPase activity//ATP binding//GTP binding	At5g57480	AAA+-type ATPase
transcript_HQ_TX_pn_transcript55301/f2p0/1744	1745	46.3	5e-19	APQ47370.1	AP2/ERF domain-containing transcription factor [Vernicia montana]	78.626	1.22e-12	FP094609.1	Phyllostachys edulis cDNA clone: bphylf047i05, full insert sequence	K09286	EREBP	EREBP-like factor	-	-	56.4	1.3e-17	sp|O80338|EF101_ARATH	Ethylene-responsive transcription factor 2 OS=Arabidopsis thaliana GN=ERF2 PE=2 SV=1	PF00847:AP2 domain	GO:0006355	regulation of transcription, DNA-templated	--	--	GO:0003700	transcription factor activity, sequence-specific DNA binding	--	--
transcript_HQ_TX_pn_transcript52025/f203p0/1654	1654	94.5	2.2e-290	NP_904175.1	photosystem II 47 kDa protein [Physcomitrella patens]	94.621	0	KP119739.1	Orthotrichum rogeri chloroplast, complete genome	K02704	psbB	photosystem II CP47 chlorophyll apoprotein	-	ko00195; Metabolism; Energy metabolism; Photosynthesis	94.5	2.1e-291	sp|Q6YXM8|PSBB_PHYPA	Photosystem II CP47 reaction center protein OS=Physcomitrella patens subsp. patens GN=psbB PE=3 SV=1	PF00421:Photosystem II protein	GO:0009767//GO:0019684	photosynthetic electron transport chain//photosynthesis, light reaction	GO:0009521//GO:0016020	photosystem//membrane	GO:0016168	chlorophyll binding	--	--
transcript_HQ_TX_pn_transcript61581/f2p0/1555	1555	53.9	1.2e-29	XP_001782488.1	predicted protein [Physcomitrella patens]	--	--	--	--	--	--	--	--	--	--	--	--	--	--	--	--	--	--	--	--	--	--
transcript_HQ_TX_pn_transcript76033/f2p0/686	686	--	--	--	--	--	--	--	--	--	--	--	--	--	--	--	--	--	--	--	--	--	--	--	--	--	--
transcript_HQ_TX_pn_transcript7802/f8p0/3406	3406	85.9	5.7e-35	XP_018505183.1	PREDICTED: uncharacterized protein LOC108867880 [Pyrus x bretschneideri]	99.836	0	KC291523.1	Pohlia nutans isolate No.L 18S ribosomal RNA gene, partial sequence	-	-	-	-	-	--	--	--	--	--	--	--	--	--	--	--	--	--
transcript_HQ_TX_pn_transcript53352/f37p0/1753	1753	47.1	8.8e-32	JAU69816.1	Ethylene-responsive transcription factor 1A [Noccaea caerulescens]	81.29	7.25e-25	XM_019306590.1	PREDICTED: Ipomoea nil pathogenesis-related genes transcriptional activator PTI5-like (LOC109158695), mRNA	K09286	EREBP	EREBP-like factor	-	-	52.7	4.2e-32	sp|O80337|EF100_ARATH	Ethylene-responsive transcription factor 1A OS=Arabidopsis thaliana GN=ERF1A PE=1 SV=2	PF00847:AP2 domain	GO:0006355	regulation of transcription, DNA-templated	--	--	GO:0003700	transcription factor activity, sequence-specific DNA binding	--	--
transcript_HQ_TX_pn_transcript70231/f19p0/1109	1109	88.8	8.6e-110	YP_009109456.1	NADH dehydrogenase subunit K (chloroplast) [Sanionia uncinata]	92.559	0	KM111545.1	Sanionia uncinata chloroplast, complete genome	K05582	ndhK	NAD(P)H-quinone oxidoreductase subunit K	1.6.5.3	ko00190; Metabolism; Energy metabolism; Oxidative phosphorylation	83.3	6.5e-103	sp|Q6YXQ9|NDHK_PHYPA	NAD(P)H-quinone oxidoreductase subunit K, chloroplastic OS=Physcomitrella patens subsp. patens GN=ndhK PE=3 SV=1	PF01058:NADH ubiquinone oxidoreductase, 20 Kd subunit	GO:0055114	oxidation-reduction process	--	--	GO:0051536	iron-sulfur cluster binding	AtCh027	NADH-ubiquinone oxidoreductase, NUFS7/PSST/20 kDa subunit
transcript_HQ_TX_pn_transcript65841/f2p0/1406	1406	46.2	1.6e-31	XP_001754103.1	predicted protein [Physcomitrella patens]	--	--	--	--	-	-	-	-	-	--	--	--	--	PF04103:CD20-like family	--	--	GO:0016021	integral component of membrane	--	--	--	--
transcript_HQ_TX_pn_transcript26801/f2p0/2468	2468	96.9	9.6e-202	NP_904207.1	photosystem II protein D2 [Physcomitrella patens]	93.735	0	KM111545.1	Sanionia uncinata chloroplast, complete genome	K02706	psbD	photosystem II P680 reaction center D2 protein	1.10.3.9	ko00195; Metabolism; Energy metabolism; Photosynthesis	96.9	9.4e-203	sp|Q6YXN8|PSBD_PHYPA	Photosystem II D2 protein OS=Physcomitrella patens subsp. patens GN=psbD PE=3 SV=1	PF00124:Photosynthetic reaction centre protein	GO:0019684//GO:0009772	photosynthesis, light reaction//photosynthetic electron transport in photosystem II	--	--	GO:0045156	electron transporter, transferring electrons within the cyclic electron transport pathway of photosynthesis activity	--	--
transcript_HQ_TX_pn_transcript27690/f2p0/2445	2445	86.8	3.4e-268	XP_001777588.1	predicted protein [Physcomitrella patens]	--	--	--	--	-	-	-	-	-	56.1	6.3e-159	sp|Q9XZD5|CATA_TOXGO	Peroxisomal catalase OS=Toxoplasma gondii PE=2 SV=1	PF00199:Catalase	GO:0055114	oxidation-reduction process	--	--	GO:0020037//GO:0004096	heme binding//catalase activity	Hs4557014	Catalase
transcript_HQ_TX_pn_transcript54835/f3p0/1755	1755	--	--	--	--	--	--	--	--	--	--	--	--	--	--	--	--	--	--	--	--	--	--	--	--	--	--
transcript_HQ_TX_pn_transcript20736/f2p0/2676	2676	80.2	5e-236	XP_001780787.1	predicted protein [Physcomitrella patens]	74.077	1.58e-137	XM_001780735.1	Physcomitrella patens subsp. patens predicted protein (PHYPADRAFT_171332) mRNA, complete cds	-	-	-	-	-	28.6	7.6e-41	sp|O74212|D5FAD_MORAP	Acyl-lipid (8-3)-desaturase OS=Mortierella alpina GN=DES1 PE=1 SV=1	PF00487:Fatty acid desaturase	GO:0006629	lipid metabolic process	--	--	--	--	Hs4758334	Delta 6-fatty acid desaturase/delta-8 sphingolipid desaturase
transcript_HQ_TX_pn_transcript53895/f55p0/1764	1764	97.6	4.8e-62	EPS74505.1	hypothetical protein M569_00222, partial [Genlisea aurea]	98.733	0	KP119739.1	Orthotrichum rogeri chloroplast, complete genome	-	-	-	-	-	--	--	--	--	--	--	--	--	--	--	--	--	--
transcript_HQ_TX_pn_transcript70121/f3p0/1199	1199	54.5	8.9e-44	XP_001752474.1	predicted protein [Physcomitrella patens]	--	--	--	--	-	-	-	-	-	--	--	--	--	PF00403:Heavy-metal-associated domain	GO:0030001	metal ion transport	--	--	GO:0046872	metal ion binding	--	--
transcript_HQ_TX_pn_transcript76551/f3p0/614	614	--	--	--	--	--	--	--	--	--	--	--	--	--	--	--	--	--	--	--	--	--	--	--	--	--	--
transcript_HQ_TX_pn_transcript68718/f2p0/1273	1273	53.8	2.5e-68	XP_001785163.1	predicted protein [Physcomitrella patens]	84.301	1.63e-124	XM_001785111.1	Physcomitrella patens subsp. patens predicted protein (PHYPADRAFT_173352) mRNA, complete cds	-	-	-	-	-	43.9	1.7e-06	sp|Q8LIB3|BZP60_ORYSJ	bZIP transcription factor 60 OS=Oryza sativa subsp. japonica GN=BZIP60 PE=2 SV=1	PF03131:bZIP Maf transcription factor;PF11593:Mediator complex subunit 3 fungal;PF08826:DMPK coiled coil domain like;PF00170:bZIP transcription factor;PF07716:Basic region leucine zipper	GO:0006357//GO:0006468//GO:0006355	regulation of transcription from RNA polymerase II promoter//protein phosphorylation//regulation of transcription, DNA-templated	GO:0005634//GO:0016592	nucleus//mediator complex	GO:0005524//GO:0004674//GO:0003700//GO:0003677//GO:0043565//GO:0001104	ATP binding//protein serine/threonine kinase activity//transcription factor activity, sequence-specific DNA binding//DNA binding//sequence-specific DNA binding//RNA polymerase II transcription cofactor activity	--	--
transcript_HQ_TX_pn_transcript51477/f2p0/1816	1816	89.5	3.9e-107	XP_001778773.1	predicted protein [Physcomitrella patens]	--	--	--	--	K00860	cysC	adenylylsulfate kinase	2.7.1.25	ko00920; Metabolism; Energy metabolism; Sulfur metabolism | ko00230; Metabolism; Nucleotide metabolism; Purine metabolism	62	1.6e-66	sp|Q43295|APK1_ARATH	Adenylyl-sulfate kinase 1, chloroplastic OS=Arabidopsis thaliana GN=APK1 PE=1 SV=1	PF06414:Zeta toxin;PF00448:SRP54-type protein, GTPase domain;PF00005:ABC transporter;PF00910:RNA helicase;PF00437:Type II/IV secretion system protein;PF00485:Phosphoribulokinase / Uridine kinase family;PF01695:IstB-like ATP binding protein	GO:0006810//GO:0008152//GO:0006614	transport//metabolic process//SRP-dependent cotranslational protein targeting to membrane	--	--	GO:0003723//GO:0003724//GO:0016301//GO:0016887//GO:0005525//GO:0005524	RNA binding//RNA helicase activity//kinase activity//ATPase activity//GTP binding//ATP binding	At2g14750	Adenosine 5'-phosphosulfate kinase
transcript_HQ_TX_pn_transcript5753/f3p0/3631	3631	70.6	0	OAE20436.1	hypothetical protein AXG93_4905s1360 [Marchantia polymorpha subsp. polymorpha]	85.83	0	XM_001757349.1	Physcomitrella patens subsp. patens predicted protein (PHYPADRAFT_56062) mRNA, complete cds	-	-	-	-	-	38.6	1.6e-54	sp|Q503W7|ATD1B_DANRE	ATPase family AAA domain-containing protein 1-B OS=Danio rerio GN=atad1b PE=2 SV=2	PF07728:AAA domain (dynein-related subfamily);PF07726:ATPase family associated with various cellular activities (AAA);PF06068:TIP49 C-terminus;PF07724:AAA domain (Cdc48 subfamily);PF02367:Threonylcarbamoyl adenosine biosynthesis protein TsaE;PF01695:IstB-like ATP binding protein;PF00158:Sigma-54 interaction domain;PF00005:ABC transporter;PF02562:PhoH-like protein;PF05496:Holliday junction DNA hel…	GO:0006281//GO:0006310//GO:0006355//GO:0002949	DNA repair//DNA recombination//regulation of transcription, DNA-templated//tRNA threonylcarbamoyladenosine modification	--	--	GO:0005524//GO:0008134//GO:0016887//GO:0009378//GO:0003678//GO:0003724//GO:0003723	ATP binding//transcription factor binding//ATPase activity//four-way junction helicase activity//DNA helicase activity//RNA helicase activity//RNA binding	At1g02890_2	AAA+-type ATPase
transcript_HQ_TX_pn_transcript24629/f2p0/2495	2493	61	1.7e-49	KMS64936.1	hypothetical protein BVRB_041110, partial [Beta vulgaris subsp. vulgaris]	92.762	0	BT148248.1	Lotus japonicus clone JCVI-FLLj-17O19 unknown mRNA	-	-	-	-	-	70.2	4.1e-12	sp|Q3BAI2|YCX91_PHAAO	Uncharacterized protein ORF91 OS=Phalaenopsis aphrodite subsp. formosana PE=4 SV=1	--	--	--	--	--	--	--	--	--
transcript_HQ_TX_pn_transcript19760/f5p0/2712	2723	77.7	3e-39	YP_009307336.1	ribosomal protein S11 (mitochondrion) [Nyholmiella gymnostoma]	97.453	0	KT373818.1	Tetraplodon fuegianus mitochondrion, complete genome	-	-	-	-	-	66.1	4.6e-33	sp|P26870|RT11_MARPO	Ribosomal protein S11, mitochondrial OS=Marchantia polymorpha GN=RPS11 PE=3 SV=2	PF00411:Ribosomal protein S11	GO:0006412	translation	GO:0005840	ribosome	GO:0003735	structural constituent of ribosome	AtCh055	Mitochondrial/chloroplast ribosomal protein S11
transcript_HQ_TX_pn_transcript77090/f3p0/492	492	100	9.5e-85	AND48251.1	P700 apoprotein A2 of photosystem I (chloroplast) [Sphagnum tumidulum]	93.404	0	KP765733.1	Nyholmiella obtusifolia chloroplast, complete genome	K02690	psaB	photosystem I P700 chlorophyll a apoprotein A2	-	ko00195; Metabolism; Energy metabolism; Photosynthesis	100	9.2e-86	sp|Q8MFA2|PSAB_PHYPA	Photosystem I P700 chlorophyll a apoprotein A2 OS=Physcomitrella patens subsp. patens GN=psaB PE=3 SV=1	PF02517:CAAX protease self-immunity;PF00223:Photosystem I psaA/psaB protein	GO:0015979	photosynthesis	GO:0009579//GO:0009522//GO:0016021//GO:0016020	thylakoid//photosystem I//integral component of membrane//membrane	--	--	--	--
transcript_HQ_TX_pn_transcript25034/f8p0/2502	2502	79.9	4.1e-75	XP_001765136.1	predicted protein [Physcomitrella patens]	76.821	1.03e-34	XM_009393931.2	PREDICTED: Musa acuminata subsp. malaccensis NAC domain-containing protein 86 (LOC103978216), mRNA	-	-	-	-	-	65.5	1.6e-61	sp|Q84K00|NAC78_ARATH	NAC domain-containing protein 78 OS=Arabidopsis thaliana GN=NAC078 PE=2 SV=2	PF02365:No apical meristem (NAM) protein	GO:0006355	regulation of transcription, DNA-templated	--	--	GO:0003677	DNA binding	--	--
transcript_HQ_TX_pn_transcript68231/f2p0/1296	1296	45.2	9.7e-36	XP_001762291.1	predicted protein [Physcomitrella patens]	--	--	--	--	-	-	-	-	-	--	--	--	--	--	--	--	--	--	--	--	--	--
transcript_HQ_TX_pn_transcript57611/f2p0/1679	1679	51.6	4.7e-43	XP_001783915.1	predicted protein [Physcomitrella patens]	--	--	--	--	-	-	-	-	-	--	--	--	--	--	--	--	--	--	--	--	--	--
transcript_HQ_TX_pn_transcript62379/f2p0/1527	1527	69.8	1.9e-131	XP_001777885.1	predicted protein [Physcomitrella patens]	73.04	4.54e-76	XM_001777833.1	Physcomitrella patens subsp. patens predicted protein (PHYPADRAFT_108139) mRNA, complete cds	-	-	-	-	-	63.8	4.4e-118	sp|Q93ZN2|ALKR4_ARATH	Probable aldo-keto reductase 4 OS=Arabidopsis thaliana GN=At1g60710 PE=2 SV=1	--	--	--	--	--	--	--	At1g60690	Voltage-gated shaker-like K+ channel, subunit beta/KCNAB
transcript_HQ_TX_pn_transcript3938/f3p0/3816	3816	95.1	9.2e-252	XP_001777081.1	predicted protein [Physcomitrella patens]	87.129	0	XM_001777029.1	Physcomitrella patens subsp. patens predicted protein (PHYPADRAFT_108007) mRNA, complete cds	K07374	TUBA	tubulin alpha	-	ko04145; Cellular Processes; Transport and catabolism; Phagosome | ko04210; Cellular Processes; Cell growth and death; Apoptosis | ko04530; Cellular Processes; Cellular community - eukaryotes; Tight junction | ko04540; Cellular Processes; Cellular community - eukaryotes; Gap junction | ko05130; Human Diseases; Infectious diseases: Bacterial; Pathogenic Escherichia coli infection	92.4	5.3e-245	sp|P28752|TBA1_ORYSJ	Tubulin alpha-1 chain OS=Oryza sativa subsp. japonica GN=TUBA1 PE=1 SV=1	PF00091:Tubulin/FtsZ family, GTPase domain	--	--	--	--	GO:0003924	GTPase activity	At5g19780	Alpha tubulin
transcript_HQ_TX_pn_transcript35761/f2p0/2217	2216	40.6	1.8e-34	XP_001769623.1	predicted protein [Physcomitrella patens]	--	--	--	--	-	-	-	-	-	38.1	2e-10	sp|Q8RXX9|ATL6_ARATH	E3 ubiquitin-protein ligase ATL6 OS=Arabidopsis thaliana GN=ATL6 PE=1 SV=2	PF12678:RING-H2 zinc finger domain;PF12861:Anaphase-promoting complex subunit 11 RING-H2 finger;PF13639:Ring finger domain;PF11789:Zinc-finger of the MIZ type in Nse subunit;PF14634:zinc-RING finger domain;PF17122:Zinc-finger;PF00628:PHD-finger;PF00097:Zinc finger, C3HC4 type (RING finger);PF17123:RING-like zinc finger	--	--	GO:0005680	anaphase-promoting complex	GO:0046872//GO:0005515//GO:0004842//GO:0008270	metal ion binding//protein binding//ubiquitin-protein transferase activity//zinc ion binding	At3g05200	FOG: Predicted E3 ubiquitin ligase
transcript_HQ_TX_pn_transcript58201/f3p0/1638	1638	56.5	2.7e-91	XP_001757380.1	predicted protein [Physcomitrella patens]	--	--	--	--	--	--	--	--	--	--	--	--	--	PF03792:PBC domain	--	--	GO:0005634	nucleus	GO:0003700	transcription factor activity, sequence-specific DNA binding	--	--
transcript_HQ_TX_pn_transcript65167/f3p0/1431	1431	94	6.5e-235	NP_904175.1	photosystem II 47 kDa protein [Physcomitrella patens]	94.223	0	KP765733.1	Nyholmiella obtusifolia chloroplast, complete genome	K02704	psbB	photosystem II CP47 chlorophyll apoprotein	-	ko00195; Metabolism; Energy metabolism; Photosynthesis	94	6.4e-236	sp|Q6YXM8|PSBB_PHYPA	Photosystem II CP47 reaction center protein OS=Physcomitrella patens subsp. patens GN=psbB PE=3 SV=1	PF00421:Photosystem II protein	GO:0009767//GO:0019684	photosynthetic electron transport chain//photosynthesis, light reaction	GO:0016020//GO:0009521	membrane//photosystem	GO:0016168	chlorophyll binding	--	--
transcript_HQ_TX_pn_transcript48154/f7p0/1913	1913	55	1.3e-23	XP_001756666.1	predicted protein [Physcomitrella patens]	--	--	--	--	-	-	-	-	-	--	--	--	--	--	--	--	--	--	--	--	--	--
transcript_HQ_TX_pn_transcript68707/f2p0/1274	1274	57.5	2.4e-39	XP_001751732.1	predicted protein [Physcomitrella patens]	--	--	--	--	-	-	-	-	-	--	--	--	--	PF05562:Cold acclimation protein WCOR413	--	--	GO:0016021	integral component of membrane	--	--	--	--
transcript_HQ_TX_pn_transcript46883/f2p0/1951	1951	81.9	2.8e-31	XP_001782231.1	predicted protein [Physcomitrella patens]	--	--	--	--	-	-	-	-	-	55.4	3.2e-20	sp|P46518|LEA14_GOSHI	Late embryogenesis abundant protein Lea14-A OS=Gossypium hirsutum GN=LEA14-A PE=2 SV=1	--	--	--	--	--	--	--	--	--
transcript_HQ_TX_pn_transcript53728/f3p0/1781	1781	82.3	5.2e-80	XP_001778048.1	predicted protein [Physcomitrella patens]	--	--	--	--	K14496	PYL	abscisic acid receptor PYR/PYL family	-	ko04016; Environmental Information Processing; Signal transduction; MAPK signaling pathway - plant | ko04075; Environmental Information Processing; Signal transduction; Plant hormone signal transduction	54.4	3.9e-49	sp|O80920|PYL4_ARATH	Abscisic acid receptor PYL4 OS=Arabidopsis thaliana GN=PYL4 PE=1 SV=1	PF00416:Ribosomal protein S13/S18	GO:0006412	translation	GO:0005840//GO:0005622	ribosome//intracellular	GO:0003735//GO:0003723	structural constituent of ribosome//RNA binding	--	--
transcript_HQ_TX_pn_transcript43919/f7p0/1985	1985	81.1	2.1e-151	XP_001778972.1	predicted protein [Physcomitrella patens]	81.272	0	XM_001765595.1	Physcomitrella patens subsp. patens predicted protein (PHYPADRAFT_106434) mRNA, complete cds	-	-	-	-	-	42.3	1.6e-56	sp|Q2MHE4|HT1_ARATH	Serine/threonine-protein kinase HT1 OS=Arabidopsis thaliana GN=HT1 PE=1 SV=1	PF07714:Protein tyrosine kinase;PF06293:Lipopolysaccharide kinase (Kdo/WaaP) family;PF00069:Protein kinase domain	GO:0006468	protein phosphorylation	GO:0016020	membrane	GO:0016773//GO:0004672//GO:0005524	phosphotransferase activity, alcohol group as acceptor//protein kinase activity//ATP binding	At5g40540	Tyrosine kinase specific for activated (GTP-bound) p21cdc42Hs
transcript_HQ_TX_pn_transcript43923/f3p0/2021	2021	--	--	--	--	--	--	--	--	--	--	--	--	--	--	--	--	--	--	--	--	--	--	--	--	--	--
transcript_HQ_TX_pn_transcript74167/f8p0/902	902	--	--	--	--	--	--	--	--	--	--	--	--	--	--	--	--	--	--	--	--	--	--	--	--	--	--
transcript_HQ_TX_pn_transcript55549/f2p0/1760	1760	83.7	4.2e-175	XP_001778292.1	predicted protein [Physcomitrella patens]	77.199	1.45e-81	FP097762.1	Phyllostachys edulis cDNA clone: bphyem203d07, full insert sequence	K00016	LDH, ldh	L-lactate dehydrogenase	1.1.1.27	ko00010; Metabolism; Carbohydrate metabolism; Glycolysis / Gluconeogenesis | ko00620; Metabolism; Carbohydrate metabolism; Pyruvate metabolism | ko00640; Metabolism; Carbohydrate metabolism; Propanoate metabolism | ko00270; Metabolism; Amino acid metabolism; Cysteine and methionine metabolism | ko04922; Organismal Systems; Endocrine system; Glucagon signaling pathway	61.6	3e-110	sp|P22989|LDHB_HORVU	L-lactate dehydrogenase B (Fragment) OS=Hordeum vulgare PE=1 SV=1	PF07992:Pyridine nucleotide-disulphide oxidoreductase;PF00056:lactate/malate dehydrogenase, NAD binding domain;PF02866:lactate/malate dehydrogenase, alpha/beta C-terminal domain	GO:0055114	oxidation-reduction process	--	--	GO:0016491//GO:0016616	oxidoreductase activity//oxidoreductase activity, acting on the CH-OH group of donors, NAD or NADP as acceptor	At4g17260	Lactate dehydrogenase
transcript_HQ_TX_pn_transcript53327/f2p0/1793	1793	61.8	2.8e-81	XP_001766038.1	predicted protein [Physcomitrella patens]	--	--	--	--	-	-	-	-	-	--	--	--	--	--	--	--	--	--	--	--	--	--
transcript_HQ_TX_pn_transcript7382/f3p0/3451	3451	91	0	APU94881.1	leucine-rich repeat receptor-like protein kinase [Pohlia nutans]	99.91	0	KX159277.1	Pohlia nutans leucine-rich repeat receptor-like protein kinase (LRR-RLK53) mRNA, complete cds	-	-	-	-	-	32.1	3.1e-111	sp|Q8LFN2|Y3037_ARATH	Probable inactive leucine-rich repeat receptor-like protein kinase At3g03770 OS=Arabidopsis thaliana GN=At3g03770 PE=2 SV=1	PF13855:Leucine rich repeat;PF00069:Protein kinase domain;PF07714:Protein tyrosine kinase;PF13516:Leucine Rich repeat;PF00560:Leucine Rich Repeat	GO:0006468	protein phosphorylation	--	--	GO:0005524//GO:0004672//GO:0005515	ATP binding//protein kinase activity//protein binding	--	--
transcript_HQ_TX_pn_transcript19814/f4p0/2621	2621	--	--	--	--	--	--	--	--	--	--	--	--	--	--	--	--	--	--	--	--	--	--	--	--	--	--
transcript_HQ_TX_pn_transcript60159/f9p0/1592	1592	83.7	3.8e-175	XP_001778292.1	predicted protein [Physcomitrella patens]	77.199	1.31e-81	FP097762.1	Phyllostachys edulis cDNA clone: bphyem203d07, full insert sequence	K00016	LDH, ldh	L-lactate dehydrogenase	1.1.1.27	ko00010; Metabolism; Carbohydrate metabolism; Glycolysis / Gluconeogenesis | ko00620; Metabolism; Carbohydrate metabolism; Pyruvate metabolism | ko00640; Metabolism; Carbohydrate metabolism; Propanoate metabolism | ko00270; Metabolism; Amino acid metabolism; Cysteine and methionine metabolism | ko04922; Organismal Systems; Endocrine system; Glucagon signaling pathway	61.6	2.7e-110	sp|P22989|LDHB_HORVU	L-lactate dehydrogenase B (Fragment) OS=Hordeum vulgare PE=1 SV=1	PF02866:lactate/malate dehydrogenase, alpha/beta C-terminal domain;PF00056:lactate/malate dehydrogenase, NAD binding domain;PF07992:Pyridine nucleotide-disulphide oxidoreductase	GO:0055114	oxidation-reduction process	--	--	GO:0016491//GO:0016616	oxidoreductase activity//oxidoreductase activity, acting on the CH-OH group of donors, NAD or NADP as acceptor	At4g17260	Lactate dehydrogenase
transcript_HQ_TX_pn_transcript54247/f2p0/1769	1769	76.2	1.3e-128	XP_001782782.1	nucleosome assembly protein family [Physcomitrella patens]	83.19	0	XM_001782730.1	Physcomitrella patens subsp. patens nucleosome assembly protein family (NFA1501) mRNA, complete cds	K11279	NAP1L1, NRP	nucleosome assembly protein 1-like 1	-	-	62.6	4.8e-100	sp|Q5VND6|NAP1A_ORYSJ	Nucleosome assembly protein 1;1 OS=Oryza sativa subsp. japonica GN=NAP1;1 PE=2 SV=1	PF04931:DNA polymerase phi;PF04147:Nop14-like family ;PF00956:Nucleosome assembly protein (NAP);PF02724:CDC45-like protein;PF03938:Outer membrane protein (OmpH-like);PF04546:Sigma-70, non-essential region;PF09421:Frequency clock protein	GO:0006352//GO:0006351//GO:0006334//GO:0006355//GO:0006270//GO:0007623	DNA-templated transcription, initiation//transcription, DNA-templated//nucleosome assembly//regulation of transcription, DNA-templated//DNA replication initiation//circadian rhythm	GO:0005737//GO:0005634//GO:0032040	cytoplasm//nucleus//small-subunit processome	GO:0016987//GO:0003700//GO:0003677//GO:0051082//GO:0003887	sigma factor activity//transcription factor activity, sequence-specific DNA binding//DNA binding//unfolded protein binding//DNA-directed DNA polymerase activity	At5g56950	Nucleosome assembly protein NAP-1
transcript_HQ_TX_pn_transcript14555/f2p0/2948	2948	68.4	4.5e-113	XP_001764576.1	predicted protein [Physcomitrella patens]	84.146	4.36e-34	AC243217.1	Panicum virgatum clone PV_ABa003-H05, complete sequence	K04733	IRAK4	interleukin-1 receptor-associated kinase 4	2.7.11.1	ko04064; Environmental Information Processing; Signal transduction; NF-kappa B signaling pathway | ko04620; Organismal Systems; Immune system; Toll-like receptor signaling pathway | ko04624; Organismal Systems; Immune system; Toll and Imd signaling pathway | ko04621; Organismal Systems; Immune system; NOD-like receptor signaling pathway | ko04722; Organismal Systems; Nervous system; Neurotrophin …	53.9	2.3e-75	sp|Q9LTC0|PBL19_ARATH	Probable serine/threonine-protein kinase PBL19 OS=Arabidopsis thaliana GN=PBL19 PE=1 SV=1	PF07714:Protein tyrosine kinase;PF00069:Protein kinase domain	GO:0006468	protein phosphorylation	--	--	GO:0005524//GO:0004672	ATP binding//protein kinase activity	At2g28940	Serine/threonine protein kinase
transcript_HQ_TX_pn_transcript45407/f21p0/1911	1911	39.6	2.9e-20	XP_001782865.1	predicted protein [Physcomitrella patens]	--	--	--	--	--	--	--	--	--	--	--	--	--	--	--	--	--	--	--	--	--	--
transcript_HQ_TX_pn_transcript7484/f2p0/3445	3445	83.8	2.4e-57	XP_001760365.1	predicted protein [Physcomitrella patens]	78.646	4e-25	XM_002893670.1	Arabidopsis lyrata subsp. lyrata ATHSFA1D, mRNA	K09414	HSF1	heat shock transcription factor 1	-	ko04212; Organismal Systems; Aging; Longevity regulating pathway - worm | ko05134; Human Diseases; Infectious diseases: Bacterial; Legionellosis	44.9	1.8e-42	sp|P41153|HSF8_SOLPE	Heat shock factor protein HSF8 OS=Solanum peruvianum GN=HSF8 PE=2 SV=1	--	--	--	--	--	--	--	At5g16820	Heat shock transcription factor
transcript_HQ_TX_pn_transcript51012/f5p0/1850	1850	--	--	--	--	--	--	--	--	--	--	--	--	--	--	--	--	--	--	--	--	--	--	--	--	--	--
transcript_HQ_TX_pn_transcript66265/f2p0/1387	1387	25.7	3e-19	XP_001759378.1	predicted protein [Physcomitrella patens]	--	--	--	--	-	-	-	-	-	--	--	--	--	--	--	--	--	--	--	--	--	--
transcript_HQ_TX_pn_transcript63368/f6p0/1457	1457	55.5	2.8e-47	XP_001770902.1	predicted protein [Physcomitrella patens]	--	--	--	--	K13448	CML	calcium-binding protein CML	-	ko04626; Organismal Systems; Environmental adaptation; Plant-pathogen interaction	47.9	1.2e-27	sp|Q9FYK2|CML25_ARATH	Probable calcium-binding protein CML25 OS=Arabidopsis thaliana GN=CML25 PE=2 SV=1	PF13499:EF-hand domain pair;PF13405:EF-hand domain;PF13202:EF hand;PF00036:EF hand;PF12763:Cytoskeletal-regulatory complex EF hand;PF10591:Secreted protein acidic and rich in cysteine Ca binding region;PF13833:EF-hand domain pair	GO:0007165	signal transduction	GO:0005578	proteinaceous extracellular matrix	GO:0005515//GO:0005509	protein binding//calcium ion binding	At1g24620	Calmodulin and related proteins (EF-Hand superfamily)
transcript_HQ_TX_pn_transcript6849/f2p0/3506	3506	86.9	0	XP_001757551.1	predicted protein [Physcomitrella patens]	83.229	0	XM_001769977.1	Physcomitrella patens subsp. patens predicted protein (PHYPADRAFT_188513) mRNA, complete cds	K00695	E2.4.1.13	sucrose synthase	2.4.1.13	ko00500; Metabolism; Carbohydrate metabolism; Starch and sucrose metabolism	65.7	0	sp|O24301|SUS2_PEA	Sucrose synthase 2 OS=Pisum sativum GN=SUS2 PE=2 SV=1	PF00862:Sucrose synthase	GO:0005985	sucrose metabolic process	--	--	GO:0016157	sucrose synthase activity	At4g02280	Glycosyltransferase
transcript_HQ_TX_pn_transcript9765/f8p0/3240	3240	78.4	1.6e-167	XP_001769597.1	predicted protein [Physcomitrella patens]	--	--	--	--	-	-	-	-	-	42.2	3e-76	sp|Q9ZWC5|SCL18_ARATH	Scarecrow-like protein 18 OS=Arabidopsis thaliana GN=SCL18 PE=2 SV=1	--	--	--	--	--	--	--	--	--
transcript_HQ_TX_pn_transcript53263/f5p0/1790	1790	83.2	9.3e-138	XP_001782969.1	predicted protein [Physcomitrella patens]	76.104	2.53e-59	XM_009402956.2	PREDICTED: Musa acuminata subsp. malaccensis mitochondrial uncoupling protein 5-like (LOC103985302), mRNA	K15104	SLC25A11, OGC	solute carrier family 25 (mitochondrial oxoglutarate transporter), member 11	-	-	61.3	1.7e-97	sp|Q9SB52|PUMP4_ARATH	Mitochondrial uncoupling protein 4 OS=Arabidopsis thaliana GN=PUMP4 PE=2 SV=1	--	--	--	--	--	--	--	At4g24570	Mitochondrial oxoglutarate/malate carrier proteins
transcript_HQ_TX_pn_transcript24241/f9p0/2542	2542	51.1	6.7e-57	XP_001758365.1	predicted protein [Physcomitrella patens]	--	--	--	--	-	-	-	-	-	34.8	9.2e-12	sp|Q2R9D2|Y1176_ORYSJ	B3 domain-containing protein Os11g0197600 OS=Oryza sativa subsp. japonica GN=Os11g0197600 PE=2 SV=1	PF02362:B3 DNA binding domain	--	--	--	--	GO:0003677	DNA binding	--	--
transcript_HQ_TX_pn_transcript61750/f2p0/1554	1554	40.6	3.1e-57	XP_001765732.1	predicted protein [Physcomitrella patens]	--	--	--	--	-	-	-	-	-	33.6	1e-21	sp|P25848|PHY1_CERPU	Light-sensor Protein kinase OS=Ceratodon purpureus GN=PHY1 PE=3 SV=3	PF06293:Lipopolysaccharide kinase (Kdo/WaaP) family;PF07714:Protein tyrosine kinase;PF00069:Protein kinase domain	GO:0006468	protein phosphorylation	GO:0016020	membrane	GO:0004672//GO:0016773//GO:0005524	protein kinase activity//phosphotransferase activity, alcohol group as acceptor//ATP binding	At1g64300	Tyrosine kinase specific for activated (GTP-bound) p21cdc42Hs
transcript_HQ_TX_pn_transcript55224/f7p0/1683	1683	76	9.1e-111	XP_001784381.1	predicted protein [Physcomitrella patens]	83.355	0	XM_001784329.1	Physcomitrella patens subsp. patens predicted protein (PHYPADRAFT_61589) mRNA, complete cds	K00640	cysE	serine O-acetyltransferase	2.3.1.30	ko01200; Metabolism; Global and overview maps; Carbon metabolism | ko01230; Metabolism; Global and overview maps; Biosynthesis of amino acids | ko00920; Metabolism; Energy metabolism; Sulfur metabolism | ko00270; Metabolism; Amino acid metabolism; Cysteine and methionine metabolism | ko05111; Cellular Processes; Cellular community - prokaryotes; Biofilm formation - Vibrio cholerae	58.5	7.1e-85	sp|Q42538|SAT5_ARATH	Serine acetyltransferase 5 OS=Arabidopsis thaliana GN=SAT5 PE=1 SV=1	PF06426:Serine acetyltransferase, N-terminal	GO:0006535	cysteine biosynthetic process from serine	GO:0005737	cytoplasm	GO:0009001	serine O-acetyltransferase activity	At5g56760	Serine O-acetyltransferase
transcript_HQ_TX_pn_transcript37397/f7p0/2158	2158	81.8	1.2e-208	XP_001756159.1	predicted protein [Physcomitrella patens]	--	--	--	--	-	-	-	-	-	43.7	1.2e-97	sp|O80644|ACR9_ARATH	ACT domain-containing protein ACR9 OS=Arabidopsis thaliana GN=ACR9 PE=2 SV=1	PF06858:Nucleolar GTP-binding protein 1 (NOG1);PF13291:ACT domain;PF01842:ACT domain	GO:0008152	metabolic process	--	--	GO:0016597//GO:0005525	amino acid binding//GTP binding	--	--
transcript_HQ_TX_pn_transcript11394/f2p0/3128	3128	36.8	1.1e-101	GAQ82912.1	hypothetical protein KFL_001290020 [Klebsormidium flaccidum]	--	--	--	--	-	-	-	-	-	30.7	1.6e-10	sp|Q5U2S3|ZUFSP_RAT	Zinc finger with UFM1-specific peptidase domain protein OS=Rattus norvegicus GN=Zufsp PE=2 SV=1	PF00569:Zinc finger, ZZ type	--	--	--	--	GO:0008270	zinc ion binding	At5g24680	Uncharacterized conserved protein
transcript_HQ_TX_pn_transcript14990/f3p0/2925	2925	74.5	7.3e-257	XP_001761711.1	predicted protein [Physcomitrella patens]	--	--	--	--	K04733	IRAK4	interleukin-1 receptor-associated kinase 4	2.7.11.1	ko04064; Environmental Information Processing; Signal transduction; NF-kappa B signaling pathway | ko04620; Organismal Systems; Immune system; Toll-like receptor signaling pathway | ko04624; Organismal Systems; Immune system; Toll and Imd signaling pathway | ko04621; Organismal Systems; Immune system; NOD-like receptor signaling pathway | ko04722; Organismal Systems; Nervous system; Neurotrophin …	38.5	2.1e-108	sp|P93050|RKF3_ARATH	Probable LRR receptor-like serine/threonine-protein kinase RKF3 OS=Arabidopsis thaliana GN=RKF3 PE=2 SV=1	PF07714:Protein tyrosine kinase;PF00069:Protein kinase domain	GO:0006468	protein phosphorylation	--	--	GO:0005524//GO:0004672	ATP binding//protein kinase activity	At2g48010	Serine/threonine protein kinase
transcript_HQ_TX_pn_transcript5860/f2p0/3608	3608	81	0	XP_001767354.1	predicted protein [Physcomitrella patens]	76.428	0	XM_001780875.1	Physcomitrella patens subsp. patens predicted protein (PHYPADRAFT_224496) mRNA, complete cds	K01537	E3.6.3.8	Ca2+-transporting ATPase	3.6.3.8	-	58.1	0	sp|Q9LF79|ACA8_ARATH	Calcium-transporting ATPase 8, plasma membrane-type OS=Arabidopsis thaliana GN=ACA8 PE=1 SV=1	PF10389:Bacteriophage coat protein B ;PF00122:E1-E2 ATPase;PF12515:Ca2+-ATPase N terminal autoinhibitory domain;PF03857:Colicin immunity protein	GO:0030153	bacteriocin immunity	GO:0019028	viral capsid	GO:0015643//GO:0046872//GO:0005516//GO:0000166	toxic substance binding//metal ion binding//calmodulin binding//nucleotide binding	At5g57110	Calcium transporting ATPase
transcript_HQ_TX_pn_transcript10705/f3p0/3183	3183	86.8	1.2e-180	XP_001782936.1	PAL1A AtPAT1-like protein [Physcomitrella patens]	75.758	6.04e-38	XM_002971046.1	Selaginella moellendorffii hypothetical protein (PAT1-2), mRNA	-	-	-	-	-	64.4	1.3e-135	sp|Q9LDL7|PAT1_ARATH	Scarecrow-like transcription factor PAT1 OS=Arabidopsis thaliana GN=PAT1 PE=2 SV=1	--	--	--	--	--	--	--	--	--
transcript_HQ_TX_pn_transcript49872/f3p0/1871	1871	34.7	1.8e-46	OAE23164.1	hypothetical protein AXG93_1953s1240 [Marchantia polymorpha subsp. polymorpha]	--	--	--	--	-	-	-	-	-	31.2	1.2e-08	sp|O65451|FB333_ARATH	Probable F-box protein At4g22030 OS=Arabidopsis thaliana GN=At4g22030 PE=4 SV=1	--	--	--	--	--	--	--	--	--
transcript_HQ_TX_pn_transcript71834/f2p0/1093	1093	53.8	4.2e-56	XP_001758584.1	predicted protein [Physcomitrella patens]	--	--	--	--	-	-	-	-	-	41.6	4.7e-37	sp|Q688L5|GL51_ORYSJ	Germin-like protein 5-1 OS=Oryza sativa subsp. japonica GN=Os05g0197200 PE=2 SV=1	--	--	--	--	--	--	--	--	--
transcript_HQ_TX_pn_transcript38251/f2p0/2154	2154	77.3	3.2e-76	XP_001765136.1	predicted protein [Physcomitrella patens]	76.115	5.3e-32	XM_009393931.2	PREDICTED: Musa acuminata subsp. malaccensis NAC domain-containing protein 86 (LOC103978216), mRNA	-	-	-	-	-	65.7	1.4e-61	sp|Q84K00|NAC78_ARATH	NAC domain-containing protein 78 OS=Arabidopsis thaliana GN=NAC078 PE=2 SV=2	PF02365:No apical meristem (NAM) protein	GO:0006355	regulation of transcription, DNA-templated	--	--	GO:0003677	DNA binding	--	--
transcript_HQ_TX_pn_transcript35975/f2p0/2192	2192	93.8	6.7e-106	XP_001771652.1	predicted protein [Physcomitrella patens]	83.948	9.93e-144	XM_001771600.1	Physcomitrella patens subsp. patens predicted protein (PHYPADRAFT_137756) mRNA, complete cds	-	-	-	-	-	60.5	4.9e-70	sp|Q93VY3|NAC72_ARATH	NAC domain-containing protein 72 OS=Arabidopsis thaliana GN=NAC072 PE=2 SV=1	PF02365:No apical meristem (NAM) protein	GO:0006355	regulation of transcription, DNA-templated	--	--	GO:0003677	DNA binding	--	--
transcript_HQ_TX_pn_transcript63812/f3p0/1485	1484	80.6	4.7e-119	XP_001778187.1	predicted protein [Physcomitrella patens]	--	--	--	--	-	-	-	-	-	53.5	5.9e-59	sp|Q8DJF2|RPIA_THEEB	Ribose-5-phosphate isomerase A OS=Thermosynechococcus elongatus (strain BP-1) GN=rpiA PE=3 SV=1	PF05157:Type II secretion system (T2SS), protein E, N-terminal domain;PF04198:Putative sugar-binding domain;PF06026:Ribose 5-phosphate isomerase A (phosphoriboisomerase A)	GO:0009052//GO:0006810	pentose-phosphate shunt, non-oxidative branch//transport	--	--	GO:0005524//GO:0004751//GO:0030246	ATP binding//ribose-5-phosphate isomerase activity//carbohydrate binding	At3g04790	Ribose 5-phosphate isomerase
transcript_HQ_TX_pn_transcript27674/f2p0/2447	2446	45.7	1.1e-29	KRH17873.1	hypothetical protein GLYMA_13G023700, partial [Glycine max]	99.661	0	KC291523.1	Pohlia nutans isolate No.L 18S ribosomal RNA gene, partial sequence	-	-	-	-	-	--	--	--	--	--	--	--	--	--	--	--	--	--
transcript_HQ_TX_pn_transcript58717/f2p0/1645	1644	--	--	--	--	--	--	--	--	--	--	--	--	--	--	--	--	--	PF03325:Herpesvirus polymerase accessory protein;PF04086:Signal recognition particle, alpha subunit, N-terminal;PF00403:Heavy-metal-associated domain	GO:0019079//GO:0006886//GO:0030001	viral genome replication//intracellular protein transport//metal ion transport	GO:0005785	signal recognition particle receptor complex	GO:0005047//GO:0005525//GO:0046872//GO:0003924//GO:0030337	signal recognition particle binding//GTP binding//metal ion binding//GTPase activity//DNA polymerase processivity factor activity	--	--
transcript_HQ_TX_pn_transcript70792/f3p0/1165	1165	--	--	--	--	--	--	--	--	--	--	--	--	--	--	--	--	--	--	--	--	--	--	--	--	--	--
transcript_HQ_TX_pn_transcript48429/f2p0/1913	1913	82.3	2.2e-81	XP_001757697.1	predicted protein [Physcomitrella patens]	--	--	--	--	K13448	CML	calcium-binding protein CML	-	ko04626; Organismal Systems; Environmental adaptation; Plant-pathogen interaction	50.3	6.2e-45	sp|Q8W4L0|CML49_ARATH	Probable calcium-binding protein CML49 OS=Arabidopsis thaliana GN=CML49 PE=2 SV=1	PF00036:EF hand;PF13202:EF hand;PF13405:EF-hand domain;PF13833:EF-hand domain pair;PF13499:EF-hand domain pair	--	--	--	--	GO:0005509	calcium ion binding	At2g27480	Ca2+-binding protein, EF-Hand protein superfamily
transcript_HQ_TX_pn_transcript55291/f2p0/1738	1738	--	--	--	--	--	--	--	--	--	--	--	--	--	--	--	--	--	--	--	--	--	--	--	--	--	--
transcript_HQ_TX_pn_transcript44273/f11p0/1979	1979	23.8	2.9e-15	XP_010026753.1	PREDICTED: UPF0481 protein At3g47200 [Eucalyptus grandis]	--	--	--	--	-	-	-	-	-	--	--	--	--	--	--	--	--	--	--	--	--	--
transcript_HQ_TX_pn_transcript27992/f2p0/2393	2393	72.5	5.9e-164	XP_001754600.1	predicted protein [Physcomitrella patens]	79.472	1.84e-131	XM_001754548.1	Physcomitrella patens subsp. patens predicted protein (PHYPADRAFT_115714) mRNA, complete cds	K14209	SLC36A, PAT	solute carrier family 36 (proton-coupled amino acid transporter)	-	ko04138; Cellular Processes; Transport and catabolism; Autophagy - yeast	42.9	9.7e-80	sp|Q9SVG0|ANTL2_ARATH	Amino acid transporter ANTL2 OS=Arabidopsis thaliana GN=At4g38250 PE=1 SV=1	PF03222:Tryptophan/tyrosine permease family;PF03845:Spore germination protein	GO:0009847//GO:0003333	spore germination//amino acid transmembrane transport	GO:0016021	integral component of membrane	--	--	At4g38250	Amino acid transporters
transcript_HQ_TX_pn_transcript48170/f4p0/1914	1914	54.5	3.7e-84	XP_001783056.1	predicted protein [Physcomitrella patens]	83.019	6.09e-31	XM_001777522.1	Physcomitrella patens subsp. patens predicted protein (PHYPADRAFT_169864) mRNA, complete cds	-	-	-	-	-	28.2	1.4e-25	sp|O23144|PPI1_ARATH	Proton pump-interactor 1 OS=Arabidopsis thaliana GN=PPI1 PE=1 SV=2	PF05111:Ameloblastin precursor (Amelin)	GO:0042475	odontogenesis of dentin-containing tooth	--	--	GO:0030345	structural constituent of tooth enamel	--	--
transcript_HQ_TX_pn_transcript72935/f4p0/1013	1013	--	--	--	--	--	--	--	--	--	--	--	--	--	--	--	--	--	--	--	--	--	--	--	--	--	--
transcript_HQ_TX_pn_transcript26015/f2p0/2429	2427	41.3	2.6e-42	XP_002983016.1	hypothetical protein SELMODRAFT_117674, partial [Selaginella moellendorffii]	--	--	--	--	-	-	-	-	-	34.9	1.4e-36	sp|P25848|PHY1_CERPU	Light-sensor Protein kinase OS=Ceratodon purpureus GN=PHY1 PE=3 SV=3	PF00069:Protein kinase domain;PF06293:Lipopolysaccharide kinase (Kdo/WaaP) family;PF07714:Protein tyrosine kinase	GO:0006468	protein phosphorylation	GO:0016020	membrane	GO:0016773//GO:0004672//GO:0005524	phosphotransferase activity, alcohol group as acceptor//protein kinase activity//ATP binding	At5g57610_2	Tyrosine kinase specific for activated (GTP-bound) p21cdc42Hs
transcript_HQ_TX_pn_transcript69664/f3p0/1159	1159	70.1	1.3e-71	XP_001779261.1	predicted protein [Physcomitrella patens]	82.028	1.42e-154	XM_001779209.1	Physcomitrella patens subsp. patens predicted protein (PHYPADRAFT_223264) mRNA, complete cds	-	-	-	-	-	37.9	1.1e-25	sp|Q9MA63|Y3550_ARATH	REF/SRPP-like protein At3g05500 OS=Arabidopsis thaliana GN=At3g05500 PE=1 SV=1	--	--	--	--	--	--	--	--	--
transcript_LQ_TX_pn_transcript25913/f2p0/2500	2495	62.2	3.3e-85	XP_001784732.1	predicted protein [Physcomitrella patens]	75.087	8.02e-26	XM_010036717.1	PREDICTED: Eucalyptus grandis protein ODORANT1 (LOC104424339), mRNA	K09422	MYBP	myb proto-oncogene protein, plant	-	-	62.2	3.3e-86	sp|P80073|MYB2_PHYPA	Myb-related protein Pp2 OS=Physcomitrella patens subsp. patens GN=PP2 PE=2 SV=1	--	--	--	--	--	--	--	At1g66230	Transcription factor, Myb superfamily
transcript_HQ_TX_pn_transcript22061/f2p0/2633	2633	98.3	1.3e-90	YP_009176205.1	ATPase subunit 8 (mitochondrion) [Tetraplodon fuegianus]	98.391	0	KT373818.1	Tetraplodon fuegianus mitochondrion, complete genome	K02256	COX1	cytochrome c oxidase subunit 1	1.9.3.1	ko00190; Metabolism; Energy metabolism; Oxidative phosphorylation | ko04260; Organismal Systems; Circulatory system; Cardiac muscle contraction | ko05010; Human Diseases; Neurodegenerative diseases; Alzheimer's disease | ko05012; Human Diseases; Neurodegenerative diseases; Parkinson's disease | ko05016; Human Diseases; Neurodegenerative diseases; Huntington's disease | ko04932; Human Diseases; En…	88.9	1.1e-81	sp|P26856|COX1_MARPO	Cytochrome c oxidase subunit 1 OS=Marchantia polymorpha GN=COX1 PE=3 SV=2	--	--	--	--	--	--	--	AtMi114	Cytochrome c oxidase, subunit I
transcript_HQ_TX_pn_transcript15354/f6p0/2900	2900	83.7	1.1e-90	CAA37719.1	cytochrome-c oxidase subunit III (mitochondrion) [Physcomitrella patens]	97.948	0	KC784955.1	Bartramia pomiformis mitochondrion, complete genome	K02262	COX3	cytochrome c oxidase subunit 3	-	ko00190; Metabolism; Energy metabolism; Oxidative phosphorylation | ko04260; Organismal Systems; Circulatory system; Cardiac muscle contraction | ko05010; Human Diseases; Neurodegenerative diseases; Alzheimer's disease | ko05012; Human Diseases; Neurodegenerative diseases; Parkinson's disease | ko05016; Human Diseases; Neurodegenerative diseases; Huntington's disease | ko04932; Human Diseases; En…	81.1	1.3e-73	sp|P26858|COX3_MARPO	Cytochrome c oxidase subunit 3 OS=Marchantia polymorpha GN=COX3 PE=3 SV=2	--	--	--	--	--	--	--	AtMi060	Cytochrome oxidase subunit III and related proteins
transcript_HQ_TX_pn_transcript5736/f2p0/3604	3598	77.2	0	XP_001774966.1	predicted protein [Physcomitrella patens]	78.896	0	XM_001774914.1	Physcomitrella patens subsp. patens predicted protein (PHYPADRAFT_141903) mRNA, complete cds	K01301	NAALAD	N-acetylated-alpha-linked acidic dipeptidase	3.4.17.21	-	44.5	1.3e-163	sp|Q9M1S8|GCP2_ARATH	Probable glutamate carboxypeptidase 2 OS=Arabidopsis thaliana GN=AMP1 PE=1 SV=3	--	--	--	--	--	--	--	At5g19740	Transferrin receptor and related proteins containing the protease-associated (PA) domain
transcript_HQ_TX_pn_transcript46875/f8p0/1943	1943	--	--	--	--	--	--	--	--	--	--	--	--	--	--	--	--	--	--	--	--	--	--	--	--	--	--
transcript_HQ_TX_pn_transcript26456/f2p0/2484	2483	54.8	6e-103	XP_001761358.1	transcription factor WRKY1 [Physcomitrella patens]	82.968	1.55e-97	XM_001773443.1	Physcomitrella patens subsp. patens transcription factor WRKY9 (WRKY9) mRNA, complete cds	-	-	-	-	-	67	2.1e-37	sp|O04336|WRK21_ARATH	Probable WRKY transcription factor 21 OS=Arabidopsis thaliana GN=WRKY21 PE=2 SV=1	PF03106:WRKY DNA -binding domain	GO:0006355	regulation of transcription, DNA-templated	--	--	GO:0043565//GO:0003700	sequence-specific DNA binding//transcription factor activity, sequence-specific DNA binding	--	--
transcript_HQ_TX_pn_transcript4693/f2p0/3754	3752	87.5	5.3e-228	XP_001767201.1	predicted protein [Physcomitrella patens]	81.073	8.78e-72	AK376891.1	Hordeum vulgare subsp. vulgare mRNA for predicted protein, complete cds, clone: NIASHv3143H01	K09838	ZEP, ABA1	zeaxanthin epoxidase	1.14.15.21	ko00906; Metabolism; Metabolism of terpenoids and polyketides; Carotenoid biosynthesis	59.9	6.1e-153	sp|Q40412|ABA2_NICPL	Zeaxanthin epoxidase, chloroplastic OS=Nicotiana plumbaginifolia GN=ABA2 PE=1 SV=1	PF00498:FHA domain;PF01494:FAD binding domain	--	--	--	--	GO:0005515//GO:0071949	protein binding//FAD binding	At5g67030	Kynurenine 3-monooxygenase and related flavoprotein monooxygenases
transcript_HQ_TX_pn_transcript23205/f4p0/2518	2518	36.8	8.8e-102	GAQ82912.1	hypothetical protein KFL_001290020 [Klebsormidium flaccidum]	--	--	--	--	-	-	-	-	-	30.7	1.3e-10	sp|Q5U2S3|ZUFSP_RAT	Zinc finger with UFM1-specific peptidase domain protein OS=Rattus norvegicus GN=Zufsp PE=2 SV=1	PF00569:Zinc finger, ZZ type	--	--	--	--	GO:0008270	zinc ion binding	At5g24680	Uncharacterized conserved protein
transcript_HQ_TX_pn_transcript64709/f3p0/1449	1449	--	--	--	--	--	--	--	--	--	--	--	--	--	--	--	--	--	--	--	--	--	--	--	--	--	--
transcript_HQ_TX_pn_transcript19027/f6p0/2726	2726	66.4	3.2e-113	XP_002978567.1	hypothetical protein SELMODRAFT_443878 [Selaginella moellendorffii]	--	--	--	--	-	-	-	-	-	28.5	1.3e-11	sp|P50108|MNN10_YEAST	Probable alpha-1,6-mannosyltransferase MNN10 OS=Saccharomyces cerevisiae (strain ATCC 204508 / S288c) GN=MNN10 PE=1 SV=1	PF05637:galactosyl transferase GMA12/MNN10 family	--	--	GO:0016021	integral component of membrane	GO:0016757	transferase activity, transferring glycosyl groups	YDR245w	Subunit of Golgi mannosyltransferase complex
transcript_HQ_TX_pn_transcript62300/f2p0/1537	1537	43.2	2.4e-33	XP_001777675.1	predicted protein [Physcomitrella patens]	--	--	--	--	--	--	--	--	--	--	--	--	--	PF04615:Utp14 protein	GO:0006364	rRNA processing	GO:0032040	small-subunit processome	--	--	--	--
transcript_HQ_TX_pn_transcript74670/f3p0/908	908	92.4	1.8e-36	JAU32963.1	ATP synthase subunit c, chloroplastic, partial [Noccaea caerulescens]	98.319	8.31e-176	EU749730.1	Plagiomnium cuspidatum voucher OAC:BRC09 AtpF (atpF) and AtpH (atpH) genes, partial cds; chloroplast	K02110	ATPF0C, atpE	F-type H+-transporting ATPase subunit c	-	ko00190; Metabolism; Energy metabolism; Oxidative phosphorylation | ko00195; Metabolism; Energy metabolism; Photosynthesis	100	1.5e-33	sp|Q6WQW2|ATPH_CUCSA	ATP synthase subunit c, chloroplastic OS=Cucumis sativus GN=atpH PE=3 SV=1	PF00430:ATP synthase B/B' CF(0);PF02203:Tar ligand binding domain homologue;PF00901:Orbivirus outer capsid protein VP5	GO:0006935//GO:0007165//GO:0015986	chemotaxis//signal transduction//ATP synthesis coupled proton transport	GO:0045263//GO:0016020//GO:0019028	proton-transporting ATP synthase complex, coupling factor F(o)//membrane//viral capsid	GO:0005198//GO:0004888//GO:0015078	structural molecule activity//transmembrane signaling receptor activity//hydrogen ion transmembrane transporter activity	AtCh010	Vacuolar H+-ATPase V0 sector, subunits c/c'
transcript_HQ_TX_pn_transcript48121/f4p0/1912	1912	--	--	--	--	--	--	--	--	--	--	--	--	--	--	--	--	--	--	--	--	--	--	--	--	--	--
transcript_HQ_TX_pn_transcript70279/f4p0/1186	1186	65.7	5.4e-25	XP_001784376.1	predicted protein [Physcomitrella patens]	--	--	--	--	--	--	--	--	--	--	--	--	--	--	--	--	--	--	--	--	--	--
transcript_HQ_TX_pn_transcript48383/f2p0/1913	1913	79.7	5.8e-29	XP_001759553.1	predicted protein [Physcomitrella patens]	--	--	--	--	-	-	-	-	-	46.2	1.9e-22	sp|Q8L9T5|ATL2_ARATH	RING-H2 finger protein ATL2 OS=Arabidopsis thaliana GN=ATL2 PE=2 SV=2	PF12678:RING-H2 zinc finger domain;PF00628:PHD-finger;PF12861:Anaphase-promoting complex subunit 11 RING-H2 finger;PF13639:Ring finger domain;PF00097:Zinc finger, C3HC4 type (RING finger);PF17123:RING-like zinc finger;PF14634:zinc-RING finger domain	--	--	GO:0005680	anaphase-promoting complex	GO:0004842//GO:0005515//GO:0046872//GO:0008270	ubiquitin-protein transferase activity//protein binding//metal ion binding//zinc ion binding	At3g16720	FOG: Predicted E3 ubiquitin ligase
transcript_HQ_TX_pn_transcript23328/f2p0/2515	2516	72.5	3.5e-74	XP_001774292.1	predicted protein [Physcomitrella patens]	--	--	--	--	--	--	--	--	--	--	--	--	--	PF00335:Tetraspanin family;PF07086:Jagunal, ER re-organisation during oogenesis;PF04103:CD20-like family	GO:0007029	endoplasmic reticulum organization	GO:0005789//GO:0016021	endoplasmic reticulum membrane//integral component of membrane	--	--	--	--
transcript_HQ_TX_pn_transcript26332/f4p0/2474	2474	48.4	1.2e-53	XP_001758983.1	predicted protein [Physcomitrella patens]	--	--	--	--	-	-	-	-	-	--	--	--	--	--	--	--	--	--	--	--	--	--
transcript_HQ_TX_pn_transcript17251/f2p0/2823	2823	88.9	1.2e-219	XP_001761878.1	predicted protein [Physcomitrella patens]	84.537	0	XM_001767879.1	Physcomitrella patens subsp. patens predicted protein (PHYPADRAFT_132735) mRNA, partial cds	-	-	-	-	-	66.4	1.5e-151	sp|Q0WVV6|CB60D_ARATH	Calmodulin-binding protein 60 D OS=Arabidopsis thaliana GN=CBP60D PE=2 SV=1	PF07887:Calmodulin binding protein-like	GO:0006950	response to stress	--	--	GO:0005516	calmodulin binding	--	--
transcript_HQ_TX_pn_transcript40111/f10p0/2019	2019	57.8	7.5e-160	XP_001778251.1	predicted protein [Physcomitrella patens]	--	--	--	--	--	--	--	--	--	--	--	--	--	PF03171:2OG-Fe(II) oxygenase superfamily	GO:0055114	oxidation-reduction process	--	--	GO:0016491	oxidoreductase activity	--	--
transcript_HQ_TX_pn_transcript60881/f2p0/1579	1579	41.2	2.5e-14	XP_001770547.1	predicted protein [Physcomitrella patens]	--	--	--	--	--	--	--	--	--	--	--	--	--	--	--	--	--	--	--	--	--	--
transcript_HQ_TX_pn_transcript28146/f3p0/2429	2429	77.8	8.3e-206	XP_001781010.1	predicted protein [Physcomitrella patens]	79.22	0	XM_001783493.1	Physcomitrella patens subsp. patens predicted protein (PHYPADRAFT_63513) mRNA, complete cds	-	-	-	-	-	58.4	2.5e-139	sp|P43297|RD21A_ARATH	Cysteine proteinase RD21A OS=Arabidopsis thaliana GN=RD21A PE=1 SV=1	PF00112:Papain family cysteine protease;PF03051:Peptidase C1-like family	GO:0006508	proteolysis	--	--	GO:0008234//GO:0004197	cysteine-type peptidase activity//cysteine-type endopeptidase activity	At1g47128_1	Cysteine proteinase Cathepsin L
transcript_HQ_TX_pn_transcript71886/f2p0/1091	1091	67.5	7e-88	XP_001755530.1	predicted protein [Physcomitrella patens]	--	--	--	--	-	-	-	-	-	30.5	2.5e-14	sp|A7PW81|PGIP_VITVI	Polygalacturonase inhibitor OS=Vitis vinifera GN=pgip PE=1 SV=1	PF00560:Leucine Rich Repeat;PF13855:Leucine rich repeat;PF13516:Leucine Rich repeat	--	--	--	--	GO:0005515	protein binding	--	--
transcript_HQ_TX_pn_transcript43138/f2p0/2039	2039	77	3.7e-199	XP_001762503.1	predicted protein [Physcomitrella patens]	--	--	--	--	-	-	-	-	-	--	--	--	--	PF03137:Organic Anion Transporter Polypeptide (OATP) family;PF07690:Major Facilitator Superfamily	GO:0055085//GO:0006810	transmembrane transport//transport	GO:0016020//GO:0016021	membrane//integral component of membrane	GO:0005215	transporter activity	At4g36790	Sugar transporter/spinster transmembrane protein
transcript_HQ_TX_pn_transcript76051/f6p0/661	663	--	--	--	--	--	--	--	--	--	--	--	--	--	--	--	--	--	PF12326:N-glycosylation protein	GO:0034599	cellular response to oxidative stress	GO:0005789	endoplasmic reticulum membrane	--	--	--	--
transcript_HQ_TX_pn_transcript322/f2p0/5344	5332	93	2.6e-63	XP_001773380.1	predicted protein [Physcomitrella patens]	86.376	9.21e-108	XM_001779192.1	Physcomitrella patens subsp. patens predicted protein (PHYPADRAFT_147074) mRNA, complete cds	-	-	-	-	-	42.8	1.9e-35	sp|Q9FMM4|RHG1A_ARATH	Probable E3 ubiquitin-protein ligase RHG1A OS=Arabidopsis thaliana GN=RHG1A PE=2 SV=1	PF17123:RING-like zinc finger;PF00097:Zinc finger, C3HC4 type (RING finger);PF00628:PHD-finger;PF12906:RING-variant domain;PF11789:Zinc-finger of the MIZ type in Nse subunit;PF14634:zinc-RING finger domain;PF17122:Zinc-finger;PF12861:Anaphase-promoting complex subunit 11 RING-H2 finger;PF13639:Ring finger domain;PF12678:RING-H2 zinc finger domain	--	--	GO:0005680	anaphase-promoting complex	GO:0008270//GO:0004842//GO:0005515//GO:0046872	zinc ion binding//ubiquitin-protein transferase activity//protein binding//metal ion binding	At5g24870	FOG: Predicted E3 ubiquitin ligase
transcript_HQ_TX_pn_transcript73474/f2p0/971	971	41.9	6e-14	XP_001778751.1	predicted protein [Physcomitrella patens]	--	--	--	--	-	-	-	-	-	--	--	--	--	--	--	--	--	--	--	--	--	--
transcript_HQ_TX_pn_transcript11170/f6p0/3104	3105	85.3	7e-266	XP_001784596.1	predicted protein [Physcomitrella patens]	78.363	0	XM_001784544.1	Physcomitrella patens subsp. patens predicted protein (PHYPADRAFT_173118) mRNA, complete cds	K09840	NCED	9-cis-epoxycarotenoid dioxygenase	1.13.11.51	ko00906; Metabolism; Metabolism of terpenoids and polyketides; Carotenoid biosynthesis	55.4	1e-166	sp|C3VEQ3|NCED_ONCHC	9-cis-epoxycarotenoid dioxygenase, chloroplastic OS=Oncidium hybrid cultivar GN=NCED PE=2 SV=1	PF03055:Retinal pigment epithelial membrane protein	GO:0055114	oxidation-reduction process	--	--	GO:0016702	oxidoreductase activity, acting on single donors with incorporation of molecular oxygen, incorporation of two atoms of oxygen	At3g14440	Beta, beta-carotene 15,15'-dioxygenase and related enzymes
transcript_HQ_TX_pn_transcript16457/f6p0/2796	2796	48.1	5.2e-103	XP_001774386.1	predicted protein [Physcomitrella patens]	--	--	--	--	-	-	-	-	-	--	--	--	--	--	--	--	--	--	--	--	--	--
transcript_HQ_TX_pn_transcript9836/f2p0/3249	3248	84.4	1.6e-39	XP_001782231.1	predicted protein [Physcomitrella patens]	--	--	--	--	-	-	-	-	-	52	1e-23	sp|P46518|LEA14_GOSHI	Late embryogenesis abundant protein Lea14-A OS=Gossypium hirsutum GN=LEA14-A PE=2 SV=1	--	--	--	--	--	--	--	--	--
transcript_HQ_TX_pn_transcript72667/f4p0/1022	1023	44.1	2.2e-22	XP_001762242.1	predicted protein [Physcomitrella patens]	--	--	--	--	--	--	--	--	--	--	--	--	--	--	--	--	--	--	--	--	--	--
transcript_HQ_TX_pn_transcript64314/f3p0/1452	1452	38	1.1e-24	XP_001767933.1	predicted protein [Physcomitrella patens]	--	--	--	--	-	-	-	-	-	--	--	--	--	PF00397:WW domain	--	--	--	--	GO:0005515	protein binding	--	--
transcript_HQ_TX_pn_transcript33875/f9p0/2268	2268	58.5	1.6e-25	KRH17874.1	hypothetical protein GLYMA_13G023800, partial [Glycine max]	99.8	0	KC291523.1	Pohlia nutans isolate No.L 18S ribosomal RNA gene, partial sequence	-	-	-	-	-	--	--	--	--	--	--	--	--	--	--	--	--	--
transcript_HQ_TX_pn_transcript35910/f2p0/2166	2164	81	4.6e-123	XP_001780787.1	predicted protein [Physcomitrella patens]	74.107	5.86e-146	XM_001780735.1	Physcomitrella patens subsp. patens predicted protein (PHYPADRAFT_171332) mRNA, complete cds	-	-	-	-	-	27.5	2.4e-21	sp|Q9Y1W0|FAD5A_DICDI	Delta(5) fatty acid desaturase A OS=Dictyostelium discoideum GN=fadA PE=1 SV=1	PF00487:Fatty acid desaturase	GO:0006629	lipid metabolic process	--	--	--	--	Hs4758334	Delta 6-fatty acid desaturase/delta-8 sphingolipid desaturase
transcript_HQ_TX_pn_transcript19346/f2p0/2697	2697	--	--	--	--	--	--	--	--	--	--	--	--	--	--	--	--	--	--	--	--	--	--	--	--	--	--
transcript_HQ_TX_pn_transcript52690/f3p0/1810	1810	88.2	0	AMM06269.1	'photosystem I P700 apoprotein A1 (chloroplast) [Vicia sativa]	95.396	0	KP765733.1	Nyholmiella obtusifolia chloroplast, complete genome	K02689	psaA	photosystem I P700 chlorophyll a apoprotein A1	-	ko00195; Metabolism; Energy metabolism; Photosynthesis	96.1	2.9e-312	sp|Q8MFA3|PSAA_PHYPA	Photosystem I P700 chlorophyll a apoprotein A1 OS=Physcomitrella patens subsp. patens GN=psaA PE=3 SV=1	PF00223:Photosystem I psaA/psaB protein	GO:0015979	photosynthesis	GO:0016021//GO:0009522//GO:0009579	integral component of membrane//photosystem I//thylakoid	--	--	--	--
transcript_HQ_TX_pn_transcript54519/f6p0/1757	1757	73	4.2e-42	XP_001765335.1	predicted protein [Physcomitrella patens]	--	--	--	--	-	-	-	-	-	--	--	--	--	PF00168:C2 domain	--	--	--	--	GO:0005515	protein binding	--	--
transcript_HQ_TX_pn_transcript46414/f2p0/1961	1961	77.7	8.9e-150	XP_001783758.1	predicted protein [Physcomitrella patens]	79.917	0	XM_001783706.1	Physcomitrella patens subsp. patens predicted protein (PHYPADRAFT_152794) mRNA, complete cds	-	-	-	-	-	46.5	2e-83	sp|Q93XX5|Y5713_ARATH	PI-PLC X domain-containing protein At5g67130 OS=Arabidopsis thaliana GN=At5g67130 PE=1 SV=1	PF15324:Hedgehog signalling target;PF04706:Dickkopf N-terminal cysteine-rich region	GO:0007275//GO:0007224//GO:0030178	multicellular organism development//smoothened signaling pathway//negative regulation of Wnt signaling pathway	GO:0005576	extracellular region	--	--	--	--
transcript_HQ_TX_pn_transcript24094/f4p0/2562	2562	69.6	1e-65	XP_001758183.1	predicted protein [Physcomitrella patens]	--	--	--	--	-	-	-	-	-	--	--	--	--	PF10440:Ubiquitin-binding WIYLD domain	--	--	--	--	GO:0018024	histone-lysine N-methyltransferase activity	--	--
transcript_HQ_TX_pn_transcript18469/f3p0/2770	2770	74.3	2.3e-276	XP_001775707.1	predicted protein [Physcomitrella patens]	--	--	--	--	-	-	-	-	-	44.3	7.7e-145	sp|Q8GZ17|COBL7_ARATH	COBRA-like protein 7 OS=Arabidopsis thaliana GN=COBL7 PE=1 SV=2	PF04625:DEC-1 protein, N-terminal region;PF04833:COBRA-like protein;PF00553:Cellulose binding domain	GO:0005975//GO:0010215//GO:0007304//GO:0016049	carbohydrate metabolic process//cellulose microfibril organization//chorion-containing eggshell formation//cell growth	GO:0042600//GO:0031225//GO:0005576	chorion//anchored component of membrane//extracellular region	GO:0005213//GO:0004553//GO:0030246	structural constituent of chorion//hydrolase activity, hydrolyzing O-glycosyl compounds//carbohydrate binding	--	--
transcript_HQ_TX_pn_transcript22054/f2p0/2630	2629	79.3	1.3e-132	XP_001770695.1	predicted protein [Physcomitrella patens]	--	--	--	--	K03875	SKP2, FBXL1	F-box and leucine-rich repeat protein 1 (S-phase kinase-associated protein 2)	-	ko04120; Genetic Information Processing; Folding, sorting and degradation; Ubiquitin mediated proteolysis | ko04068; Environmental Information Processing; Signal transduction; FoxO signaling pathway | ko04150; Environmental Information Processing; Signal transduction; mTOR signaling pathway | ko04110; Cellular Processes; Cell growth and death; Cell cycle | ko05200; Human Diseases; Cancers: Overvi…	51.2	4.5e-70	sp|Q9LPL4|SKP2A_ARATH	F-box protein SKP2A OS=Arabidopsis thaliana GN=SKP2A PE=1 SV=1	PF00560:Leucine Rich Repeat;PF12937:F-box-like;PF00646:F-box domain;PF13516:Leucine Rich repeat;PF13855:Leucine rich repeat	--	--	--	--	GO:0005515	protein binding	At1g21410	Leucine rich repeat proteins, some proteins contain F-box
transcript_HQ_TX_pn_transcript41014/f5p0/2083	2083	39.8	3e-47	XP_001767964.1	predicted protein [Physcomitrella patens]	--	--	--	--	-	-	-	-	-	51.7	7.8e-09	sp|Q9SJR0|ERF24_ARATH	Ethylene-responsive transcription factor ERF024 OS=Arabidopsis thaliana GN=ERF024 PE=2 SV=1	PF00847:AP2 domain;PF13912:C2H2-type zinc finger;PF00096:Zinc finger, C2H2 type	GO:0006355	regulation of transcription, DNA-templated	--	--	GO:0046872//GO:0003700	metal ion binding//transcription factor activity, sequence-specific DNA binding	--	--
transcript_HQ_TX_pn_transcript1411/f7p0/4498	4498	87.2	0	XP_001769175.1	cellulose synthase-like D4, glycosyltransferase family 2 protein [Physcomitrella patens]	82.569	0	XM_001769123.1	Physcomitrella patens subsp. patens cellulose synthase-like D4, glycosyltransferase family 2 protein (cslD4) mRNA, complete cds	K20924	CSLD	cellulose synthase-like protein	2.4.1.-	-	65.4	0	sp|Q9M9M4|CSLD3_ARATH	Cellulose synthase-like protein D3 OS=Arabidopsis thaliana GN=CSLD3 PE=1 SV=1	PF03552:Cellulose synthase	GO:0030244	cellulose biosynthetic process	GO:0016020	membrane	GO:0016760	cellulose synthase (UDP-forming) activity	--	--
transcript_HQ_TX_pn_transcript71390/f2p0/1122	1122	--	--	--	--	--	--	--	--	--	--	--	--	--	--	--	--	--	--	--	--	--	--	--	--	--	--
transcript_HQ_TX_pn_transcript10492/f5p0/3198	3199	35.4	1.1e-112	XP_001773837.1	predicted protein [Physcomitrella patens]	--	--	--	--	--	--	--	--	--	--	--	--	--	--	--	--	--	--	--	--	--	--
transcript_HQ_TX_pn_transcript58911/f2p0/1642	1640	86.6	4.3e-49	XP_001766713.1	predicted protein [Physcomitrella patens]	81.663	2.22e-89	XM_001766661.1	Physcomitrella patens subsp. patens predicted protein (PHYPADRAFT_185792) mRNA, complete cds	-	-	-	-	-	57.1	4.4e-31	sp|Q9LD45|BI1_ARATH	Bax inhibitor 1 OS=Arabidopsis thaliana GN=BI-1 PE=1 SV=1	PF13994:PgaD-like protein	GO:0042710	biofilm formation	--	--	--	--	At5g47120	Bax-mediated apoptosis inhibitor TEGT/BI-1
transcript_HQ_TX_pn_transcript37311/f9p0/2125	2125	77.3	8.2e-24	XP_001762212.1	predicted protein [Physcomitrella patens]	--	--	--	--	-	-	-	-	-	52.6	5.2e-16	sp|O80338|EF101_ARATH	Ethylene-responsive transcription factor 2 OS=Arabidopsis thaliana GN=ERF2 PE=2 SV=1	PF00847:AP2 domain	GO:0006355	regulation of transcription, DNA-templated	--	--	GO:0003700	transcription factor activity, sequence-specific DNA binding	--	--
transcript_HQ_TX_pn_transcript16546/f5p0/2850	2850	42.2	1.2e-43	XP_001765732.1	predicted protein [Physcomitrella patens]	--	--	--	--	-	-	-	-	-	33.2	2.1e-20	sp|P25848|PHY1_CERPU	Light-sensor Protein kinase OS=Ceratodon purpureus GN=PHY1 PE=3 SV=3	PF07714:Protein tyrosine kinase;PF01842:ACT domain;PF00069:Protein kinase domain;PF13291:ACT domain	GO:0008152//GO:0006468	metabolic process//protein phosphorylation	--	--	GO:0004672//GO:0016597//GO:0005524	protein kinase activity//amino acid binding//ATP binding	At5g41730	Tyrosine kinase specific for activated (GTP-bound) p21cdc42Hs
transcript_HQ_TX_pn_transcript69979/f3p0/1205	1205	48.6	1.4e-33	XP_001754586.1	predicted protein [Physcomitrella patens]	--	--	--	--	-	-	-	-	-	--	--	--	--	PF13374:Tetratricopeptide repeat;PF00515:Tetratricopeptide repeat;PF13181:Tetratricopeptide repeat;PF13176:Tetratricopeptide repeat	--	--	--	--	GO:0005515	protein binding	--	--
transcript_HQ_TX_pn_transcript36356/f3p0/2151	2150	46.4	2.5e-60	XP_001784516.1	predicted protein [Physcomitrella patens]	--	--	--	--	--	--	--	--	--	--	--	--	--	--	--	--	--	--	--	--	--	--
transcript_HQ_TX_pn_transcript12946/f2p0/3037	3037	84.6	3.2e-122	XP_001778230.1	predicted protein [Physcomitrella patens]	82.094	1.71e-172	XM_001778178.1	Physcomitrella patens subsp. patens predicted protein (PHYPADRAFT_195255) mRNA, complete cds	K10571	DET1	de-etiolated-1	-	ko04120; Genetic Information Processing; Folding, sorting and degradation; Ubiquitin mediated proteolysis	54.1	7.8e-74	sp|Q9ZNU6|DET1_SOLLC	Light-mediated development protein DET1 OS=Solanum lycopersicum GN=DET1 PE=1 SV=1	--	--	--	--	--	--	--	At4g10180	Negative regulator of histones
transcript_HQ_TX_pn_transcript66358/f5p0/1340	1341	89.4	1.4e-109	BAG09235.1	plant-unique Rab5 homolog [Physcomitrella patens]	84.157	0	AB379973.1	Physcomitrella patens PpARA6c mRNA for plant-unique Rab5 homolog, complete cds	-	-	-	-	-	75.3	1.2e-74	sp|Q9CB01|RABF1_ARATH	Ras-related protein RABF1 OS=Arabidopsis thaliana GN=RABF1 PE=1 SV=1	PF03193:Protein of unknown function, DUF258;PF08477:Ras of Complex, Roc, domain of DAPkinase;PF01926:50S ribosome-binding GTPase;PF04670:Gtr1/RagA G protein conserved region;PF00071:Ras family;PF00025:ADP-ribosylation factor family	GO:0007264	small GTPase mediated signal transduction	--	--	GO:0005525//GO:0003924	GTP binding//GTPase activity	At3g54840	GTPase Rab5/YPT51 and related small G protein superfamily GTPases
transcript_HQ_TX_pn_transcript56310/f2p0/1680	1680	44.3	1.5e-52	XP_019177951.1	PREDICTED: short-chain dehydrogenase TIC 32, chloroplastic-like [Ipomoea nil]	--	--	--	--	-	-	-	-	-	53	1.4e-72	sp|P35320|OXIR_STRLI	Probable oxidoreductase OS=Streptomyces lividans PE=3 SV=1	PF02882:Tetrahydrofolate dehydrogenase/cyclohydrolase, NAD(P)-binding domain;PF01370:NAD dependent epimerase/dehydratase family	GO:0055114//GO:0009396	oxidation-reduction process//folic acid-containing compound biosynthetic process	--	--	GO:0004488//GO:0050662//GO:0003824	methylenetetrahydrofolate dehydrogenase (NADP+) activity//coenzyme binding//catalytic activity	Hs18582884	Dehydrogenases with different specificities (related to short-chain alcohol dehydrogenases)
transcript_HQ_TX_pn_transcript23842/f2p0/2570	2570	85.9	5.6e-35	XP_018505183.1	PREDICTED: uncharacterized protein LOC108867880 [Pyrus x bretschneideri]	99.766	0	KC291523.1	Pohlia nutans isolate No.L 18S ribosomal RNA gene, partial sequence	-	-	-	-	-	--	--	--	--	--	--	--	--	--	--	--	--	--
transcript_HQ_TX_pn_transcript37843/f2p0/2165	2165	54.4	3.7e-64	XP_001757026.1	predicted protein [Physcomitrella patens]	--	--	--	--	-	-	-	-	-	--	--	--	--	--	--	--	--	--	--	--	--	--
transcript_HQ_TX_pn_transcript72301/f2p0/1064	1064	91.9	1.2e-119	XP_001757701.1	ran-family small GTPase [Physcomitrella patens]	87.352	0	XM_001760711.1	Physcomitrella patens subsp. patens predicted protein (PHYPADRAFT_162510) mRNA, complete cds	K07936	RAN	GTP-binding nuclear protein Ran	-	ko03013; Genetic Information Processing; Translation; RNA transport | ko03008; Genetic Information Processing; Translation; Ribosome biogenesis in eukaryotes | ko05166; Human Diseases; Infectious diseases: Viral; HTLV-I infection | ko05169; Human Diseases; Infectious diseases: Viral; Epstein-Barr virus infection	89.6	3.2e-115	sp|Q8H156|RAN3_ARATH	GTP-binding nuclear protein Ran-3 OS=Arabidopsis thaliana GN=RAN3 PE=1 SV=2	PF00910:RNA helicase;PF08477:Ras of Complex, Roc, domain of DAPkinase;PF03193:Protein of unknown function, DUF258;PF00025:ADP-ribosylation factor family;PF00735:Septin;PF01926:50S ribosome-binding GTPase;PF00071:Ras family	GO:0007264	small GTPase mediated signal transduction	--	--	GO:0005525//GO:0003924//GO:0003724//GO:0003723	GTP binding//GTPase activity//RNA helicase activity//RNA binding	At5g55190	GTPase Ran/TC4/GSP1 (nuclear protein transport pathway), small G protein superfamily
transcript_HQ_TX_pn_transcript5745/f4p0/3457	3456	81.8	1.4e-33	YP_009235281.1	succinate dehydrogenase subunit 3 (mitochondrion) [Racomitrium lanuginosum]	96.753	0	KT373818.1	Tetraplodon fuegianus mitochondrion, complete genome	-	-	-	-	-	90.4	4.6e-30	sp|P38460|YMF17_MARPO	Uncharacterized mitochondrial protein ymf17 OS=Marchantia polymorpha GN=YMF17 PE=4 SV=1	--	--	--	--	--	--	--	AtMi053	NADH dehydrogenase subunit 4L and related proteins
transcript_HQ_TX_pn_transcript75558/f3p0/759	759	59.7	1.7e-40	XP_001774813.1	predicted protein [Physcomitrella patens]	--	--	--	--	K00799	GST, gst	glutathione S-transferase	2.5.1.18	ko00480; Metabolism; Metabolism of other amino acids; Glutathione metabolism | ko00980; Metabolism; Xenobiotics biodegradation and metabolism; Metabolism of xenobiotics by cytochrome P450 | ko00982; Metabolism; Xenobiotics biodegradation and metabolism; Drug metabolism - cytochrome P450 | ko05204; Human Diseases; Cancers: Overview; Chemical carcinogenesis | ko05418; Human Diseases; Cardiovascular…	44.2	4e-19	sp|Q9CPU4|MGST3_MOUSE	Microsomal glutathione S-transferase 3 OS=Mus musculus GN=Mgst3 PE=1 SV=1	--	--	--	--	--	--	--	--	--
transcript_HQ_TX_pn_transcript32308/f2p0/2309	2309	64	1.3e-27	XP_016705456.1	PREDICTED: ADP-ribosylation factor 2-B isoform X1 [Gossypium hirsutum]	87.805	1.18e-58	XM_001764649.1	Physcomitrella patens subsp. patens Arf1_5/ArfA-family small GTPase (ArfA12) mRNA, complete cds	K07937	ARF1	ADP-ribosylation factor 1	-	ko04072; Environmental Information Processing; Signal transduction; Phospholipase D signaling pathway | ko04144; Cellular Processes; Transport and catabolism; Endocytosis | ko05110; Human Diseases; Infectious diseases: Bacterial; Vibrio cholerae infection | ko05134; Human Diseases; Infectious diseases: Bacterial; Legionellosis	92	1.3e-17	sp|P51823|ARF2_ORYSJ	ADP-ribosylation factor 2 OS=Oryza sativa subsp. japonica GN=ARF PE=2 SV=2	PF00503:G-protein alpha subunit;PF00025:ADP-ribosylation factor family;PF01591:6-phosphofructo-2-kinase	GO:0007186//GO:0006000	G-protein coupled receptor signaling pathway//fructose metabolic process	--	--	GO:0004871//GO:0003924//GO:0003873//GO:0005525//GO:0005524//GO:0019001//GO:0031683	signal transducer activity//GTPase activity//6-phosphofructo-2-kinase activity//GTP binding//ATP binding//guanyl nucleotide binding//G-protein beta/gamma-subunit complex binding	At5g14670	GTP-binding ADP-ribosylation factor Arf1
transcript_HQ_TX_pn_transcript53282/f11p0/1786	1786	66.7	1.3e-25	XP_001784376.1	predicted protein [Physcomitrella patens]	--	--	--	--	--	--	--	--	--	--	--	--	--	--	--	--	--	--	--	--	--	--
transcript_HQ_TX_pn_transcript1439/f2p0/4442	4442	84	7.7e-234	XP_001773874.1	predicted protein [Physcomitrella patens]	84.993	0	XM_001781990.1	Physcomitrella patens subsp. patens predicted protein (PHYPADRAFT_150458) mRNA, complete cds	K09527	DNAJC7	DnaJ homolog subfamily C member 7	-	-	44.3	3.5e-123	sp|Q9MAH1|TTL1_ARATH	TPR repeat-containing thioredoxin TTL1 OS=Arabidopsis thaliana GN=TTL1 PE=1 SV=1	PF13414:TPR repeat;PF14863:Alkyl sulfatase dimerisation;PF13374:Tetratricopeptide repeat;PF13176:Tetratricopeptide repeat;PF13371:Tetratricopeptide repeat;PF00085:Thioredoxin;PF13174:Tetratricopeptide repeat;PF13181:Tetratricopeptide repeat;PF00515:Tetratricopeptide repeat	GO:0045454	cell redox homeostasis	--	--	GO:0046983//GO:0005515	protein dimerization activity//protein binding	At2g42580	FOG: TPR repeat
transcript_HQ_TX_pn_transcript36408/f4p0/2139	2145	76.6	3e-228	XP_001758603.1	predicted protein [Physcomitrella patens]	76.94	0	XM_001758559.1	Physcomitrella patens subsp. patens predicted protein (PHYPADRAFT_206280) mRNA, complete cds	K03320	amt, AMT, MEP	ammonium transporter, Amt family	-	-	69.2	1.7e-184	sp|O04161|AMT12_SOLLC	Ammonium transporter 1 member 2 OS=Solanum lycopersicum GN=AMT1-2 PE=2 SV=1	PF00909:Ammonium Transporter Family	GO:0015696	ammonium transport	GO:0016020	membrane	GO:0008519	ammonium transmembrane transporter activity	At4g13510	Ammonia permease
transcript_HQ_TX_pn_transcript31328/f3p0/2342	2342	88.9	8.7e-152	XP_001770768.1	predicted protein [Physcomitrella patens]	82.946	0	XM_001770716.1	Physcomitrella patens subsp. patens predicted protein (PHYPADRAFT_216448) mRNA, complete cds	-	-	-	-	-	59.5	1.8e-110	sp|Q8VYF4|GATL7_ARATH	Probable galacturonosyltransferase-like 7 OS=Arabidopsis thaliana GN=GATL7 PE=2 SV=1	PF01501:Glycosyl transferase family 8	--	--	--	--	GO:0016757	transferase activity, transferring glycosyl groups	--	--
transcript_HQ_TX_pn_transcript44374/f2p0/2007	2006	89.9	1.7e-31	XP_001778254.1	transcription factor WRKY27 [Physcomitrella patens]	81.944	6.29e-41	XM_001778714.1	Physcomitrella patens subsp. patens transcription factor WRKY21 (WRKY21) mRNA, partial cds	-	-	-	-	-	67.1	3.2e-23	sp|Q8VWQ5|WRK50_ARATH	Probable WRKY transcription factor 50 OS=Arabidopsis thaliana GN=WRKY50 PE=2 SV=1	PF03106:WRKY DNA -binding domain	GO:0006355	regulation of transcription, DNA-templated	--	--	GO:0043565//GO:0003700	sequence-specific DNA binding//transcription factor activity, sequence-specific DNA binding	--	--
transcript_HQ_TX_pn_transcript62143/f2p0/1540	1540	51.5	9.6e-67	XP_017976035.1	PREDICTED: short-chain type dehydrogenase/reductase-like isoform X2 [Theobroma cacao]	--	--	--	--	K00059	fabG	3-oxoacyl-[acyl-carrier protein] reductase	1.1.1.100	ko01212; Metabolism; Global and overview maps; Fatty acid metabolism | ko00061; Metabolism; Lipid metabolism; Fatty acid biosynthesis | ko01040; Metabolism; Lipid metabolism; Biosynthesis of unsaturated fatty acids | ko00780; Metabolism; Metabolism of cofactors and vitamins; Biotin metabolism	50.2	2e-65	sp|Q08632|SDR1_PICAB	Short-chain type dehydrogenase/reductase OS=Picea abies PE=2 SV=1	PF01370:NAD dependent epimerase/dehydratase family	--	--	--	--	GO:0050662//GO:0003824	coenzyme binding//catalytic activity	At4g13180	Reductases with broad range of substrate specificities
transcript_HQ_TX_pn_transcript68578/f3p0/1285	1285	64.2	2.4e-63	XP_001779406.1	predicted protein [Physcomitrella patens]	--	--	--	--	K20359	RABAC1, PRAF1	PRA1 family protein 1	-	-	44.2	1.1e-34	sp|Q9LYN0|PR1B1_ARATH	PRA1 family protein B1 OS=Arabidopsis thaliana GN=PRA1B1 PE=1 SV=1	--	--	--	--	--	--	--	At3g56110	Prenylated rab acceptor 1
transcript_HQ_TX_pn_transcript47077/f2p0/1945	1945	41.3	8.3e-23	XP_003599575.2	hypothetical protein MTR_3g035630 [Medicago truncatula]	94.805	0	KM111545.1	Sanionia uncinata chloroplast, complete genome	-	-	-	-	-	59.7	1.5e-17	sp|Q49KT9|YCF68_EUCGG	Uncharacterized protein ycf68 OS=Eucalyptus globulus subsp. globulus GN=ycf68-1 PE=3 SV=1	--	--	--	--	--	--	--	--	--
transcript_HQ_TX_pn_transcript16778/f2p0/2842	2842	92.5	0	XP_001769997.1	predicted protein [Physcomitrella patens]	83.129	0	XM_001769935.1	Physcomitrella patens subsp. patens predicted protein (PHYPADRAFT_84171) mRNA, complete cds	K00615	E2.2.1.1, tktA, tktB	transketolase	2.2.1.1	ko01200; Metabolism; Global and overview maps; Carbon metabolism | ko01230; Metabolism; Global and overview maps; Biosynthesis of amino acids | ko00030; Metabolism; Carbohydrate metabolism; Pentose phosphate pathway | ko00710; Metabolism; Energy metabolism; Carbon fixation in photosynthetic organisms | ko01051; Metabolism; Metabolism of terpenoids and polyketides; Biosynthesis of ansamycins	79.9	0	sp|Q43848|TKTC_SOLTU	Transketolase, chloroplastic OS=Solanum tuberosum PE=2 SV=1	PF13292:1-deoxy-D-xylulose-5-phosphate synthase	GO:0016114	terpenoid biosynthetic process	--	--	GO:0008661	1-deoxy-D-xylulose-5-phosphate synthase activity	At3g60750	Transketolase
transcript_HQ_TX_pn_transcript9013/f2p0/3311	3311	--	--	--	--	--	--	--	--	--	--	--	--	--	--	--	--	--	--	--	--	--	--	--	--	--	--
transcript_HQ_TX_pn_transcript76848/f4p0/552	552	--	--	--	--	--	--	--	--	--	--	--	--	--	--	--	--	--	--	--	--	--	--	--	--	--	--
transcript_HQ_TX_pn_transcript53765/f6p0/1777	1777	39.6	2.2e-14	XP_001774651.1	predicted protein [Physcomitrella patens]	--	--	--	--	-	-	-	-	-	--	--	--	--	--	--	--	--	--	--	--	--	--
transcript_HQ_TX_pn_transcript19478/f3p0/2799	2799	34.5	7e-15	XP_001770789.1	predicted protein [Physcomitrella patens]	--	--	--	--	-	-	-	-	-	--	--	--	--	PF00010:Helix-loop-helix DNA-binding domain	--	--	--	--	GO:0046983	protein dimerization activity	--	--
transcript_HQ_TX_pn_transcript52638/f2p0/1771	1771	69.3	8.6e-128	XP_001767984.1	predicted protein [Physcomitrella patens]	--	--	--	--	-	-	-	-	-	56.6	1.8e-38	sp|Q9SYM2|BBX22_ARATH	B-box zinc finger protein 22 OS=Arabidopsis thaliana GN=BBX22 PE=1 SV=2	PF00628:PHD-finger;PF00643:B-box zinc finger;PF00130:Phorbol esters/diacylglycerol binding domain (C1 domain)	GO:0035556	intracellular signal transduction	GO:0005622	intracellular	GO:0008270//GO:0005515	zinc ion binding//protein binding	--	--
transcript_HQ_TX_pn_transcript35790/f3p0/2193	2193	78.4	6.7e-130	XP_001754114.1	predicted protein [Physcomitrella patens]	78.431	1.02e-123	XM_001754062.1	Physcomitrella patens subsp. patens predicted protein (PHYPADRAFT_159406) mRNA, complete cds	K11159	K11159	carotenoid cleavage dioxygenase	-	-	64.8	2.5e-98	sp|Q84KG5|CCD_CROSA	Carotenoid 9,10(9',10')-cleavage dioxygenase OS=Crocus sativus GN=CCD PE=1 SV=1	PF03055:Retinal pigment epithelial membrane protein	GO:0055114	oxidation-reduction process	--	--	GO:0016702	oxidoreductase activity, acting on single donors with incorporation of molecular oxygen, incorporation of two atoms of oxygen	At3g63520	Beta, beta-carotene 15,15'-dioxygenase and related enzymes
transcript_HQ_TX_pn_transcript44511/f3p0/1907	1907	89.1	9.8e-186	XP_001753279.1	predicted protein [Physcomitrella patens]	73.469	2.61e-84	AJ421947.1	Triticum aestivum mRNA for NADPH-thioredoxin reductase (ntr gene)	K00384	trxB	thioredoxin reductase (NADPH)	1.8.1.9	ko00240; Metabolism; Nucleotide metabolism; Pyrimidine metabolism | ko00450; Metabolism; Metabolism of other amino acids; Selenocompound metabolism	73.1	2.6e-144	sp|Q39242|TRXB2_ARATH	Thioredoxin reductase 2 OS=Arabidopsis thaliana GN=NTR2 PE=2 SV=2	PF00070:Pyridine nucleotide-disulphide oxidoreductase;PF07992:Pyridine nucleotide-disulphide oxidoreductase;PF13241:Putative NAD(P)-binding	GO:0006779//GO:0019354//GO:0055114	porphyrin-containing compound biosynthetic process//siroheme biosynthetic process//oxidation-reduction process	--	--	GO:0043115//GO:0016491	precorrin-2 dehydrogenase activity//oxidoreductase activity	At2g17420	Thioredoxin reductase
transcript_HQ_TX_pn_transcript8971/f3p0/3289	3284	45.2	1.1e-115	XP_015888578.1	PREDICTED: putative transporter arsB isoform X2 [Ziziphus jujuba]	75.61	5.98e-68	XM_001772738.1	Physcomitrella patens subsp. patens predicted protein (PHYPADRAFT_139294) mRNA, complete cds	-	-	-	-	-	33.3	1.2e-24	sp|Q54GU0|ARSB_DICDI	Putative transporter arsB OS=Dictyostelium discoideum GN=arsB PE=2 SV=1	PF00939:Sodium:sulfate symporter transmembrane region;PF06450:Bacterial Na+/H+ antiporter B (NhaB);PF02040:Arsenical pump membrane protein;PF03600:Citrate transporter	GO:0055085//GO:0006814//GO:0015700	transmembrane transport//sodium ion transport//arsenite transport	GO:0016020//GO:0016021	membrane//integral component of membrane	GO:0005215//GO:0015385//GO:0015105	transporter activity//sodium:proton antiporter activity//arsenite transmembrane transporter activity	At1g02260	Sodium sulfate symporter and related arsenite permeases
transcript_HQ_TX_pn_transcript73290/f2p0/993	988	62.2	9.2e-79	XP_001768621.1	predicted protein [Physcomitrella patens]	--	--	--	--	-	-	-	-	-	47.2	1.3e-41	sp|Q8G9F9|INHA_PSEPU	Isonitrile hydratase OS=Pseudomonas putida GN=inhA PE=1 SV=1	PF07685:CobB/CobQ-like glutamine amidotransferase domain	GO:0009236	cobalamin biosynthetic process	--	--	GO:0003824	catalytic activity	At3g14990	Putative transcriptional regulator DJ-1
transcript_HQ_TX_pn_transcript46983/f30p0/1905	1905	81.4	1.2e-71	XP_001767035.1	predicted protein [Physcomitrella patens]	93.182	4.85e-07	XM_002965237.1	Selaginella moellendorffii hypothetical protein, mRNA	-	-	-	-	-	--	--	--	--	--	--	--	--	--	--	--	--	--
transcript_HQ_TX_pn_transcript9307/f4p0/3148	3148	87.3	2.2e-182	XP_001782936.1	PAL1A AtPAT1-like protein [Physcomitrella patens]	76.923	1.28e-44	XM_002971046.1	Selaginella moellendorffii hypothetical protein (PAT1-2), mRNA	-	-	-	-	-	64.7	1.5e-136	sp|Q9LDL7|PAT1_ARATH	Scarecrow-like transcription factor PAT1 OS=Arabidopsis thaliana GN=PAT1 PE=2 SV=1	--	--	--	--	--	--	--	--	--
transcript_HQ_TX_pn_transcript12176/f2p0/3084	3084	92.9	2.8e-275	AAK62812.1	calcium-dependent protein kinase, partial [Funaria hygrometrica]	83.185	0	XM_001783386.1	Physcomitrella patens subsp. patens predicted protein (PHYPADRAFT_98724) mRNA, complete cds	K13412	CPK	calcium-dependent protein kinase	2.7.11.1	ko04626; Organismal Systems; Environmental adaptation; Plant-pathogen interaction | ko05145; Human Diseases; Infectious diseases: Parasitic; Toxoplasmosis	67.9	1.9e-208	sp|Q38873|CDPK7_ARATH	Calcium-dependent protein kinase 7 OS=Arabidopsis thaliana GN=CPK7 PE=2 SV=1	PF10591:Secreted protein acidic and rich in cysteine Ca binding region;PF13833:EF-hand domain pair;PF00036:EF hand;PF13405:EF-hand domain;PF06293:Lipopolysaccharide kinase (Kdo/WaaP) family;PF07714:Protein tyrosine kinase;PF12763:Cytoskeletal-regulatory complex EF hand;PF00069:Protein kinase domain;PF13202:EF hand;PF13499:EF-hand domain pair	GO:0006468//GO:0007165	protein phosphorylation//signal transduction	GO:0016020//GO:0005578	membrane//proteinaceous extracellular matrix	GO:0016773//GO:0005524//GO:0005509//GO:0004672//GO:0005515	phosphotransferase activity, alcohol group as acceptor//ATP binding//calcium ion binding//protein kinase activity//protein binding	At5g19450	Ca2+/calmodulin-dependent protein kinase, EF-Hand protein superfamily
transcript_HQ_TX_pn_transcript76302/f5p0/651	651	--	--	--	--	--	--	--	--	--	--	--	--	--	--	--	--	--	--	--	--	--	--	--	--	--	--
transcript_HQ_TX_pn_transcript23400/f30p0/2505	2505	53.8	2.9e-28	XP_001768998.1	predicted protein [Physcomitrella patens]	--	--	--	--	--	--	--	--	--	--	--	--	--	--	--	--	--	--	--	--	--	--
transcript_HQ_TX_pn_transcript4452/f2p0/3739	3739	37.2	3.1e-111	XP_001751318.1	predicted protein [Physcomitrella patens]	--	--	--	--	-	-	-	-	-	32.6	9.1e-08	sp|A8MQN2|LNK1_ARATH	Protein LNK1 OS=Arabidopsis thaliana GN=LNK1 PE=1 SV=1	--	--	--	--	--	--	--	--	--
transcript_HQ_TX_pn_transcript24906/f2p0/2462	2462	76.7	4.8e-44	XP_001778372.1	Qb+Qc-SNARE, SNAP33-family [Physcomitrella patens]	86.17	4.8e-18	XM_001774028.1	Physcomitrella patens subsp. patens Qb+Qc-SNARE, SNAP33-family (SNAP29) mRNA, complete cds	K18211	SNAP25	synaptosomal-associated protein 25	-	ko04911; Organismal Systems; Endocrine system; Insulin secretion | ko04721; Organismal Systems; Nervous system; Synaptic vesicle cycle	44.3	1.7e-15	sp|Q9SD96|SNP29_ARATH	SNAP25 homologous protein SNAP29 OS=Arabidopsis thaliana GN=SNAP29 PE=2 SV=1	--	--	--	--	--	--	--	At5g07880	SNAP-25 (synaptosome-associated protein) component of SNARE complex
transcript_HQ_TX_pn_transcript22543/f4p0/2609	2609	87.9	6.4e-281	XP_001767839.1	predicted protein [Physcomitrella patens]	87.894	0	KP087877.1	Bryum argenteum heat shock protein 70 (HSP70-1) mRNA, complete cds	K03283	HSPA1_8	heat shock 70kDa protein 1/8	-	ko03040; Genetic Information Processing; Transcription; Spliceosome | ko04141; Genetic Information Processing; Folding, sorting and degradation; Protein processing in endoplasmic reticulum | ko04010; Environmental Information Processing; Signal transduction; MAPK signaling pathway | ko04144; Cellular Processes; Transport and catabolism; Endocytosis | ko04612; Organismal Systems; Immune system; An…	84.5	3.2e-262	sp|P22953|MD37E_ARATH	Probable mediator of RNA polymerase II transcription subunit 37e OS=Arabidopsis thaliana GN=MED37E PE=1 SV=3	PF02782:FGGY family of carbohydrate kinases, C-terminal domain;PF06723:MreB/Mbl protein;PF01968:Hydantoinase/oxoprolinase	GO:0005975//GO:0000902	carbohydrate metabolic process//cell morphogenesis	--	--	GO:0016787//GO:0016773	hydrolase activity//phosphotransferase activity, alcohol group as acceptor	At5g02500	Molecular chaperones HSP70/HSC70, HSP70 superfamily
transcript_HQ_TX_pn_transcript30075/f2p0/2372	2372	81.4	1.5e-71	XP_001767035.1	predicted protein [Physcomitrella patens]	93.182	6.06e-07	XM_002965237.1	Selaginella moellendorffii hypothetical protein, mRNA	-	-	-	-	-	--	--	--	--	--	--	--	--	--	--	--	--	--
transcript_HQ_TX_pn_transcript62891/f2p0/1515	1515	84.7	4.8e-34	XP_001759225.1	predicted protein [Physcomitrella patens]	83.525	4.6e-61	XM_001759173.1	Physcomitrella patens subsp. patens predicted protein (PHYPADRAFT_109682) mRNA, complete cds	K08762	DBI, ACBP	diazepam-binding inhibitor (GABA receptor modulator, acyl-CoA-binding protein)	-	ko03320; Organismal Systems; Endocrine system; PPAR signaling pathway	63.5	2.2e-24	sp|Q39315|ACBP_BRANA	Acyl-CoA-binding protein OS=Brassica napus PE=3 SV=1	--	--	--	--	--	--	--	At1g31812	Acyl-CoA-binding protein
transcript_HQ_TX_pn_transcript54409/f2p0/1770	1770	56.5	2.9e-91	XP_001757380.1	predicted protein [Physcomitrella patens]	--	--	--	--	--	--	--	--	--	--	--	--	--	PF03792:PBC domain	--	--	GO:0005634	nucleus	GO:0003700	transcription factor activity, sequence-specific DNA binding	--	--
transcript_HQ_TX_pn_transcript54374/f2p0/1765	1765	70.6	2.6e-52	XP_001777885.1	predicted protein [Physcomitrella patens]	73.284	1.57e-26	XM_001777833.1	Physcomitrella patens subsp. patens predicted protein (PHYPADRAFT_108139) mRNA, complete cds	-	-	-	-	-	63.1	4.3e-48	sp|P49249|IN22_MAIZE	IN2-2 protein OS=Zea mays GN=IN2-2 PE=2 SV=1	PF09013:YopH, N-terminal	GO:0006470//GO:0009405	protein dephosphorylation//pathogenesis	--	--	GO:0004725	protein tyrosine phosphatase activity	At1g60690	Voltage-gated shaker-like K+ channel, subunit beta/KCNAB
transcript_HQ_TX_pn_transcript74908/f14p0/811	811	--	--	--	--	--	--	--	--	--	--	--	--	--	--	--	--	--	--	--	--	--	--	--	--	--	--
transcript_HQ_TX_pn_transcript15307/f7p0/2900	2900	39.1	1.4e-50	XP_001756017.1	predicted protein [Physcomitrella patens]	--	--	--	--	K10664	ATL6S	E3 ubiquitin-protein ligase ATL6/9/15/31/42/55	2.3.2.27	-	38.8	3.3e-21	sp|Q84W40|ATL11_ARATH	RING-H2 finger protein ATL11 OS=Arabidopsis thaliana GN=ATL11 PE=2 SV=2	PF14634:zinc-RING finger domain;PF11789:Zinc-finger of the MIZ type in Nse subunit;PF17122:Zinc-finger;PF12861:Anaphase-promoting complex subunit 11 RING-H2 finger;PF13639:Ring finger domain;PF12678:RING-H2 zinc finger domain;PF00097:Zinc finger, C3HC4 type (RING finger);PF17123:RING-like zinc finger;PF00628:PHD-finger;PF12906:RING-variant domain	--	--	GO:0005680	anaphase-promoting complex	GO:0046872//GO:0005515//GO:0004842//GO:0008270	metal ion binding//protein binding//ubiquitin-protein transferase activity//zinc ion binding	At1g72200	FOG: Predicted E3 ubiquitin ligase
transcript_HQ_TX_pn_transcript31121/f12p0/2305	2305	72.5	3.2e-276	XP_001755218.1	predicted protein [Physcomitrella patens]	81.525	0	XM_001755166.1	Physcomitrella patens subsp. patens predicted protein (PHYPADRAFT_67971) mRNA, complete cds	-	-	-	-	-	30	8.9e-46	sp|Q76FP5|6GAL_HYPRU	Endo-beta-1,6-galactanase OS=Hypocrea rufa GN=6GAL PE=1 SV=1	--	--	--	--	--	--	--	--	--
transcript_HQ_TX_pn_transcript71272/f3p0/1132	1132	60.4	2.7e-18	XP_001778082.1	predicted protein [Physcomitrella patens]	--	--	--	--	--	--	--	--	--	--	--	--	--	--	--	--	--	--	--	--	--	--
transcript_HQ_TX_pn_transcript72475/f4p0/1033	1034	64.1	3.4e-23	XP_001767207.1	predicted protein [Physcomitrella patens]	--	--	--	--	-	-	-	-	-	--	--	--	--	--	--	--	--	--	--	--	--	--
transcript_HQ_TX_pn_transcript20273/f2p0/2709	2709	92.1	8e-133	YP_009307440.1	cytochrome c oxidase subunit 2 (mitochondrion) [Ulota phyllantha]	96.279	0	KC784955.1	Bartramia pomiformis mitochondrion, complete genome	K02261	COX2	cytochrome c oxidase subunit 2	-	ko00190; Metabolism; Energy metabolism; Oxidative phosphorylation | ko04260; Organismal Systems; Circulatory system; Cardiac muscle contraction | ko05010; Human Diseases; Neurodegenerative diseases; Alzheimer's disease | ko05012; Human Diseases; Neurodegenerative diseases; Parkinson's disease | ko05016; Human Diseases; Neurodegenerative diseases; Huntington's disease | ko04932; Human Diseases; En…	89.5	7.5e-129	sp|P26857|COX2_MARPO	Cytochrome c oxidase subunit 2 OS=Marchantia polymorpha GN=COX2 PE=3 SV=3	PF00116:Cytochrome C oxidase subunit II, periplasmic domain;PF02790:Cytochrome C oxidase subunit II, transmembrane domain	GO:0022900	electron transport chain	GO:0016021//GO:0016020	integral component of membrane//membrane	GO:0004129//GO:0005507	cytochrome-c oxidase activity//copper ion binding	AtMi014	Uncharacterized conserved protein
transcript_LQ_TX_pn_transcript16775/f2p0/2761	2750	38.1	2.7e-80	XP_001773290.1	predicted protein [Physcomitrella patens]	--	--	--	--	-	-	-	-	-	--	--	--	--	PF04119:Heat shock protein 9/12;PF07464:Apolipophorin-III precursor (apoLp-III);PF01442:Apolipoprotein A1/A4/E domain	GO:0042157//GO:0006869//GO:0006950	lipoprotein metabolic process//lipid transport//response to stress	GO:0005576	extracellular region	GO:0008289	lipid binding	CE18875	Uncharacterized conserved protein
transcript_HQ_TX_pn_transcript10231/f5p0/3153	3153	68.3	3.6e-92	XP_001752225.1	predicted protein [Physcomitrella patens]	--	--	--	--	-	-	-	-	-	36.1	3e-36	sp|P25848|PHY1_CERPU	Light-sensor Protein kinase OS=Ceratodon purpureus GN=PHY1 PE=3 SV=3	PF00069:Protein kinase domain;PF07714:Protein tyrosine kinase	GO:0006468	protein phosphorylation	--	--	GO:0005524//GO:0004672	ATP binding//protein kinase activity	At1g64300	Tyrosine kinase specific for activated (GTP-bound) p21cdc42Hs
transcript_HQ_TX_pn_transcript36815/f2p0/2189	2190	36.2	4e-18	XP_001770062.1	predicted protein [Physcomitrella patens]	--	--	--	--	-	-	-	-	-	56	2.2e-17	sp|Q1PFR7|LEC2_ARATH	B3 domain-containing transcription factor LEC2 OS=Arabidopsis thaliana GN=LEC2 PE=2 SV=1	PF02362:B3 DNA binding domain	--	--	--	--	GO:0003677	DNA binding	--	--
transcript_HQ_TX_pn_transcript40682/f5p0/2096	2096	--	--	--	--	--	--	--	--	--	--	--	--	--	--	--	--	--	--	--	--	--	--	--	--	--	--
transcript_HQ_TX_pn_transcript22074/f2p0/2636	2636	69.7	6.7e-201	XP_001756118.1	predicted protein [Physcomitrella patens]	71.493	8.19e-51	XM_018658404.1	PREDICTED: Brassica rapa polygalacturonate 4-alpha-galacturonosyltransferase-like (LOC103862842), mRNA	K13648	GAUT	alpha-1,4-galacturonosyltransferase	2.4.1.43	ko00520; Metabolism; Carbohydrate metabolism; Amino sugar and nucleotide sugar metabolism	57.3	1.9e-177	sp|Q9LE59|GAUT1_ARATH	Polygalacturonate 4-alpha-galacturonosyltransferase OS=Arabidopsis thaliana GN=GAUT1 PE=1 SV=1	PF01501:Glycosyl transferase family 8	--	--	--	--	GO:0016757	transferase activity, transferring glycosyl groups	--	--
transcript_HQ_TX_pn_transcript65207/f2p0/1341	1341	97	4.6e-174	XP_001782554.1	predicted protein [Physcomitrella patens]	83.501	0	XM_001771149.1	Physcomitrella patens subsp. patens predicted protein (PHYPADRAFT_189559) mRNA, complete cds	K00012	UGDH, ugd	UDPglucose 6-dehydrogenase	1.1.1.22	ko00040; Metabolism; Carbohydrate metabolism; Pentose and glucuronate interconversions | ko00053; Metabolism; Carbohydrate metabolism; Ascorbate and aldarate metabolism | ko00520; Metabolism; Carbohydrate metabolism; Amino sugar and nucleotide sugar metabolism	87.7	5.9e-159	sp|Q9AUV6|UGDH3_ORYSJ	UDP-glucose 6-dehydrogenase 3 OS=Oryza sativa subsp. japonica GN=UGD3 PE=2 SV=1	PF00984:UDP-glucose/GDP-mannose dehydrogenase family, central domain;PF03720:UDP-glucose/GDP-mannose dehydrogenase family, UDP binding domain	GO:0055114	oxidation-reduction process	--	--	GO:0051287//GO:0016616	NAD binding//oxidoreductase activity, acting on the CH-OH group of donors, NAD or NADP as acceptor	At5g15490	UDP-glucose/GDP-mannose dehydrogenase
transcript_HQ_TX_pn_transcript44863/f4p0/1983	1983	97.6	7.8e-295	YP_009116199.1	ChlB (chloroplast) [Orthotrichum rogeri]	91.94	0	KM111545.1	Sanionia uncinata chloroplast, complete genome	K04039	chlB	light-independent protochlorophyllide reductase subunit B	1.3.7.7	ko00860; Metabolism; Metabolism of cofactors and vitamins; Porphyrin and chlorophyll metabolism	95.9	1.5e-291	sp|Q6YXN5|CHLB_PHYPA	Light-independent protochlorophyllide reductase subunit B OS=Physcomitrella patens subsp. patens GN=chlB PE=3 SV=1	PF08369:Proto-chlorophyllide reductase 57 kD subunit;PF00148:Nitrogenase component 1 type Oxidoreductase	GO:0015995//GO:0015979//GO:0055114	chlorophyll biosynthetic process//photosynthesis//oxidation-reduction process	--	--	GO:0016491	oxidoreductase activity	--	--
transcript_HQ_TX_pn_transcript8992/f3p0/3312	3312	74.8	3e-97	XP_001758080.1	predicted protein [Physcomitrella patens]	--	--	--	--	-	-	-	-	-	35.2	8e-40	sp|P25848|PHY1_CERPU	Light-sensor Protein kinase OS=Ceratodon purpureus GN=PHY1 PE=3 SV=3	PF00069:Protein kinase domain;PF06293:Lipopolysaccharide kinase (Kdo/WaaP) family;PF07714:Protein tyrosine kinase	GO:0006468	protein phosphorylation	GO:0016020	membrane	GO:0005524//GO:0004672//GO:0016773	ATP binding//protein kinase activity//phosphotransferase activity, alcohol group as acceptor	At1g64300	Tyrosine kinase specific for activated (GTP-bound) p21cdc42Hs
transcript_HQ_TX_pn_transcript74085/f2p0/942	941	47.4	6.8e-15	XP_001757802.1	predicted protein [Physcomitrella patens]	--	--	--	--	--	--	--	--	--	--	--	--	--	PF02724:CDC45-like protein;PF03239:Iron permease FTR1 family	GO:0006827//GO:0006270	high-affinity iron ion transmembrane transport//DNA replication initiation	GO:0016020//GO:0033573	membrane//high-affinity iron permease complex	GO:0005381	iron ion transmembrane transporter activity	--	--
transcript_HQ_TX_pn_transcript61437/f2p0/1558	1558	84.2	2.9e-55	XP_001757697.1	predicted protein [Physcomitrella patens]	--	--	--	--	K13448	CML	calcium-binding protein CML	-	ko04626; Organismal Systems; Environmental adaptation; Plant-pathogen interaction	50.4	1.6e-30	sp|Q8W4L0|CML49_ARATH	Probable calcium-binding protein CML49 OS=Arabidopsis thaliana GN=CML49 PE=2 SV=1	PF00036:EF hand;PF13202:EF hand;PF13405:EF-hand domain;PF13499:EF-hand domain pair	--	--	--	--	GO:0005509	calcium ion binding	At2g27480	Ca2+-binding protein, EF-Hand protein superfamily
transcript_HQ_TX_pn_transcript13918/f2p0/2982	2982	53	5.9e-137	XP_001773434.1	predicted protein [Physcomitrella patens]	--	--	--	--	-	-	-	-	-	23.2	9.1e-19	sp|Q9M0E1|FBL77_ARATH	F-box/LRR-repeat protein At4g29420 OS=Arabidopsis thaliana GN=At4g29420 PE=2 SV=1	PF00646:F-box domain;PF12937:F-box-like	--	--	--	--	GO:0005515	protein binding	--	--
transcript_HQ_TX_pn_transcript43929/f2p0/1836	1834	40.4	1.1e-45	XP_017610727.1	PREDICTED: short-chain dehydrogenase TIC 32, chloroplastic-like [Gossypium arboreum]	81.553	4.63e-12	KT862362.1	Orthotrichum acuminatum isolate BV004 ort-leafy anonymous region genomic sequence	K19329	WWOX	WW domain-containing oxidoreductase	-	-	45	1.7e-60	sp|Q03326|OXIR_STRAT	Probable oxidoreductase OS=Streptomyces antibioticus PE=3 SV=1	PF01370:NAD dependent epimerase/dehydratase family;PF00070:Pyridine nucleotide-disulphide oxidoreductase;PF07992:Pyridine nucleotide-disulphide oxidoreductase;PF02882:Tetrahydrofolate dehydrogenase/cyclohydrolase, NAD(P)-binding domain	GO:0009396//GO:0055114	folic acid-containing compound biosynthetic process//oxidation-reduction process	--	--	GO:0050662//GO:0003824//GO:0004488//GO:0016491	coenzyme binding//catalytic activity//methylenetetrahydrofolate dehydrogenase (NADP+) activity//oxidoreductase activity	At4g11410	Dehydrogenases with different specificities (related to short-chain alcohol dehydrogenases)
transcript_HQ_TX_pn_transcript63792/f3p0/1426	1426	65	2.2e-73	XP_001777399.1	predicted protein [Physcomitrella patens]	--	--	--	--	-	-	-	-	-	--	--	--	--	--	--	--	--	--	--	--	--	--
transcript_HQ_TX_pn_transcript55288/f3p0/1744	1744	--	--	--	--	--	--	--	--	--	--	--	--	--	--	--	--	--	--	--	--	--	--	--	--	--	--
transcript_HQ_TX_pn_transcript60126/f9p0/1595	1595	92.5	4.1e-169	XP_001764456.1	predicted protein [Physcomitrella patens]	80.827	0	XM_001764404.1	Physcomitrella patens subsp. patens predicted protein (PHYPADRAFT_15475) mRNA, partial cds	K00507	SCD, desC	stearoyl-CoA desaturase (Delta-9 desaturase)	1.14.19.1	ko01212; Metabolism; Global and overview maps; Fatty acid metabolism | ko01040; Metabolism; Lipid metabolism; Biosynthesis of unsaturated fatty acids | ko04152; Environmental Information Processing; Signal transduction; AMPK signaling pathway | ko03320; Organismal Systems; Endocrine system; PPAR signaling pathway | ko04212; Organismal Systems; Aging; Longevity regulating pathway - worm	64.6	2.4e-119	sp|Q949X0|ADS3_ARATH	Palmitoyl-monogalactosyldiacylglycerol delta-7 desaturase, chloroplastic OS=Arabidopsis thaliana GN=ADS3 PE=1 SV=2	PF00487:Fatty acid desaturase	GO:0006629	lipid metabolic process	--	--	--	--	At3g15850	Fatty acid desaturase
transcript_HQ_TX_pn_transcript63147/f3p0/1511	1511	67.3	1.5e-104	XP_001776770.1	predicted protein [Physcomitrella patens]	87.5	1.38e-06	XM_002983033.1	Selaginella moellendorffii hypothetical protein, mRNA	-	-	-	-	-	48	3.5e-67	sp|B8ACH9|IPCS_ORYSI	Phosphatidylinositol:ceramide inositolphosphotransferase OS=Oryza sativa subsp. indica GN=ERH1 PE=3 SV=1	--	--	--	--	--	--	--	At3g54020	Uncharacterized conserved protein
transcript_HQ_TX_pn_transcript72404/f6p0/1056	1056	--	--	--	--	--	--	--	--	--	--	--	--	--	--	--	--	--	--	--	--	--	--	--	--	--	--
transcript_HQ_TX_pn_transcript76798/f2p0/561	561	--	--	--	--	--	--	--	--	--	--	--	--	--	--	--	--	--	--	--	--	--	--	--	--	--	--
transcript_HQ_TX_pn_transcript44742/f7p0/2000	2000	55.6	6.4e-95	XP_001774026.1	predicted protein [Physcomitrella patens]	--	--	--	--	-	-	-	-	-	41.6	3.2e-68	sp|Q8VWF1|SH3P2_ARATH	SH3 domain-containing protein 2 OS=Arabidopsis thaliana GN=SH3P2 PE=1 SV=1	PF14604:Variant SH3 domain;PF00018:SH3 domain;PF00669:Bacterial flagellin N-terminal helical region;PF08397:IRSp53/MIM homology domain	GO:0007009//GO:0071973	plasma membrane organization//bacterial-type flagellum-dependent cell motility	--	--	GO:0005515//GO:0005198	protein binding//structural molecule activity	--	--
transcript_HQ_TX_pn_transcript46545/f10p0/1909	1909	--	--	--	--	--	--	--	--	--	--	--	--	--	--	--	--	--	--	--	--	--	--	--	--	--	--
transcript_HQ_TX_pn_transcript5741/f7p0/3481	3481	95.6	0	APU94882.1	leucine-rich repeat receptor-like protein kinase [Pohlia nutans]	98.289	0	KX159278.1	Pohlia nutans leucine-rich repeat receptor-like protein kinase (LRR-RLK54) mRNA, complete cds	-	-	-	-	-	38.7	4.8e-152	sp|C0LGK4|Y2165_ARATH	Probable LRR receptor-like serine/threonine-protein kinase At2g16250 OS=Arabidopsis thaliana GN=At2g16250 PE=2 SV=1	PF07714:Protein tyrosine kinase;PF13516:Leucine Rich repeat;PF13855:Leucine rich repeat;PF00069:Protein kinase domain;PF00560:Leucine Rich Repeat	GO:0006468	protein phosphorylation	--	--	GO:0005524//GO:0004672//GO:0005515	ATP binding//protein kinase activity//protein binding	--	--
transcript_HQ_TX_pn_transcript76362/f3p0/645	645	98.6	1e-33	ADT65007.1	photosystem II CP47 protein, partial (chloroplast) [Buxbaumia aphylla]	94.864	0	JN162224.1	Hedwigia stellata photosystem II CP47 protein (psbB) gene, partial cds; photosystem II subunit (psbT) and photosystem II subunit (psbN) genes, complete cds; and photosystem II CP47 protein (psbH) gene, partial cds; chloroplast	K02704	psbB	photosystem II CP47 chlorophyll apoprotein	-	ko00195; Metabolism; Energy metabolism; Photosynthesis	98.6	9.8e-35	sp|Q6YXM8|PSBB_PHYPA	Photosystem II CP47 reaction center protein OS=Physcomitrella patens subsp. patens GN=psbB PE=3 SV=1	PF00421:Photosystem II protein	GO:0019684//GO:0009767	photosynthesis, light reaction//photosynthetic electron transport chain	GO:0009521//GO:0016020	photosystem//membrane	GO:0016168	chlorophyll binding	--	--
transcript_HQ_TX_pn_transcript74168/f2p0/905	905	45.4	3.5e-24	XP_001762242.1	predicted protein [Physcomitrella patens]	--	--	--	--	--	--	--	--	--	--	--	--	--	--	--	--	--	--	--	--	--	--
transcript_HQ_TX_pn_transcript9208/f3p0/3286	3287	32	3e-09	XP_003074136.1	putative monooxygenase (ISS) [Ostreococcus tauri]	--	--	--	--	-	-	-	-	-	30	3.6e-08	sp|D4B1Y1|A2462_ARTBC	Probable FAD-dependent monooxygenase OS=Arthroderma benhamiae (strain ATCC MYA-4681 / CBS 112371) GN=ARB_02462 PE=3 SV=1	PF07992:Pyridine nucleotide-disulphide oxidoreductase;PF01494:FAD binding domain;PF01266:FAD dependent oxidoreductase	GO:0055114	oxidation-reduction process	--	--	GO:0016491//GO:0071949	oxidoreductase activity//FAD binding	--	--
transcript_HQ_TX_pn_transcript13921/f2p0/2935	2934	66.6	6.9e-231	XP_010243421.1	PREDICTED: carbon catabolite repressor protein 4 homolog 2-like [Nelumbo nucifera]	75.967	1.99e-42	XM_018818135.1	PREDICTED: Musa acuminata subsp. malaccensis carbon catabolite repressor protein 4 homolog 1-like (LOC103997600), transcript variant X2, mRNA	K12603	CNOT6, CCR4	CCR4-NOT transcription complex subunit 6	3.1.13.4	ko03018; Genetic Information Processing; Folding, sorting and degradation; RNA degradation	62.2	6.5e-211	sp|Q8W0Z9|CCR4A_ARATH	Carbon catabolite repressor protein 4 homolog 1 OS=Arabidopsis thaliana GN=CCR4-1 PE=2 SV=1	--	--	--	--	--	--	--	At3g58580	Glucose-repressible alcohol dehydrogenase transcriptional effector CCR4 and related proteins
transcript_HQ_TX_pn_transcript26702/f4p0/2475	2475	52.7	5.6e-101	OAE23058.1	hypothetical protein AXG93_3509s1020 [Marchantia polymorpha subsp. polymorpha]	79.042	2.23e-21	XM_017383339.1	PREDICTED: Daucus carota subsp. sativus metal tolerance protein 4-like (LOC108211676), mRNA	-	-	-	-	-	50.6	9.7e-91	sp|Q10PP8|MTP4_ORYSJ	Metal tolerance protein 4 OS=Oryza sativa subsp. japonica GN=MTP4 PE=2 SV=1	PF01545:Cation efflux family	GO:0006812//GO:0055085	cation transport//transmembrane transport	GO:0016021	integral component of membrane	GO:0008324	cation transmembrane transporter activity	At2g39450	Mitochondrial Fe2+ transporter MMT1 and related transporters (cation diffusion facilitator superfamily)
transcript_HQ_TX_pn_transcript55239/f2p0/1697	1697	52	4.2e-55	AMT92115.1	dehydration-responsive element-binding protein 5-7 [Syntrichia caninervis]	84.674	5.12e-66	KU613415.1	Syntrichia caninervis dehydration-responsive element-binding protein 5-7 (DREB5-7) mRNA, complete cds	-	-	-	-	-	37.8	4.4e-10	sp|A2Y8S6|DRE1C_ORYSI	Dehydration-responsive element-binding protein 1C OS=Oryza sativa subsp. indica GN=DREB1C PE=3 SV=1	PF05837:Centromere protein H (CENP-H);PF00847:AP2 domain	GO:0006355//GO:0051382	regulation of transcription, DNA-templated//kinetochore assembly	GO:0000776	kinetochore	GO:0003700	transcription factor activity, sequence-specific DNA binding	--	--
transcript_HQ_TX_pn_transcript35687/f2p0/2220	2220	77.9	7.9e-272	XP_001763233.1	predicted protein [Physcomitrella patens]	78.976	0	XM_001763181.1	Physcomitrella patens subsp. patens predicted protein (PHYPADRAFT_182773) mRNA, complete cds	K01568	PDC, pdc	pyruvate decarboxylase	4.1.1.1	ko00010; Metabolism; Carbohydrate metabolism; Glycolysis / Gluconeogenesis	69.3	1.6e-241	sp|P51850|PDC1_PEA	Pyruvate decarboxylase 1 OS=Pisum sativum GN=PDC1 PE=2 SV=1	PF02776:Thiamine pyrophosphate enzyme, N-terminal TPP binding domain;PF00205:Thiamine pyrophosphate enzyme, central domain;PF02775:Thiamine pyrophosphate enzyme, C-terminal TPP binding domain	--	--	--	--	GO:0030976//GO:0000287//GO:0003824	thiamine pyrophosphate binding//magnesium ion binding//catalytic activity	At5g54960	Thiamine pyrophosphate-requiring enzyme
transcript_HQ_TX_pn_transcript71943/f3p0/1092	1092	71	1.8e-80	XP_001754239.1	predicted protein [Physcomitrella patens]	--	--	--	--	K05021	CLIC1	chloride intracellular channel protein 1	-	-	60.6	2.1e-66	sp|Q8LE52|DHAR3_ARATH	Glutathione S-transferase DHAR3, chloroplastic OS=Arabidopsis thaliana GN=DHAR3 PE=1 SV=1	PF02798:Glutathione S-transferase, N-terminal domain;PF13409:Glutathione S-transferase, N-terminal domain;PF13417:Glutathione S-transferase, N-terminal domain;PF00462:Glutaredoxin	GO:0045454	cell redox homeostasis	--	--	GO:0005515//GO:0015035//GO:0009055	protein binding//protein disulfide oxidoreductase activity//electron carrier activity	At1g75270	Intracellular Cl- channel CLIC, contains GST domain
transcript_HQ_TX_pn_transcript38649/f2p0/2144	2144	87.3	2.7e-67	XP_001765265.1	predicted protein [Physcomitrella patens]	83.855	1.71e-106	XM_001765213.1	Physcomitrella patens subsp. patens predicted protein (PHYPADRAFT_129209) mRNA, complete cds	-	-	-	-	-	--	--	--	--	PF00485:Phosphoribulokinase / Uridine kinase family;PF07728:AAA domain (dynein-related subfamily);PF00004:ATPase family associated with various cellular activities (AAA);PF01121:Dephospho-CoA kinase;PF07931:Chloramphenicol phosphotransferase-like protein;PF06414:Zeta toxin;PF02367:Threonylcarbamoyl adenosine biosynthesis protein TsaE	GO:0015937//GO:0008152//GO:0002949	coenzyme A biosynthetic process//metabolic process//tRNA threonylcarbamoyladenosine modification	--	--	GO:0016887//GO:0016740//GO:0005524//GO:0004140//GO:0016301	ATPase activity//transferase activity//ATP binding//dephospho-CoA kinase activity//kinase activity	--	--
transcript_HQ_TX_pn_transcript66583/f2p0/1374	1375	--	--	--	--	--	--	--	--	--	--	--	--	--	--	--	--	--	--	--	--	--	--	--	--	--	--
transcript_HQ_TX_pn_transcript70531/f6p0/1169	1169	94.4	4.9e-196	YP_009258527.1	D1 reaction center protein of photosystem II (chloroplast) [Netrium digitus]	98.172	0	AY312907.1	Mielichhoferia elongata trnK-psbA intergenic spacer, partial sequence; photosystem II 32 kDa protein (psbA) gene, complete cds; psbA-trnH intergenic spacer, complete sequence; and tRNA-His (trnH) gene, partial sequence; chloroplast	K02703	psbA	photosystem II P680 reaction center D1 protein	1.10.3.9	ko00195; Metabolism; Energy metabolism; Photosynthesis	95.8	2.4e-196	sp|Q85BH5|PSBA_ANTFO	Photosystem II protein D1 OS=Anthoceros formosae GN=psbA PE=2 SV=1	PF00124:Photosynthetic reaction centre protein	GO:0009772//GO:0019684	photosynthetic electron transport in photosystem II//photosynthesis, light reaction	--	--	GO:0045156	electron transporter, transferring electrons within the cyclic electron transport pathway of photosynthesis activity	--	--
transcript_HQ_TX_pn_transcript45551/f2p0/1891	1891	32.4	3.6e-07	XP_001764964.1	predicted protein [Physcomitrella patens]	--	--	--	--	--	--	--	--	--	--	--	--	--	--	--	--	--	--	--	--	--	--
transcript_HQ_TX_pn_transcript55284/f5p0/1730	1730	85.4	7.5e-177	XP_001768773.1	predicted protein [Physcomitrella patens]	79.022	0	XM_001768721.1	Physcomitrella patens subsp. patens predicted protein (PHYPADRAFT_214795) mRNA, complete cds	K00122	FDH	formate dehydrogenase	1.2.1.2	ko01200; Metabolism; Global and overview maps; Carbon metabolism | ko00630; Metabolism; Carbohydrate metabolism; Glyoxylate and dicarboxylate metabolism | ko00680; Metabolism; Energy metabolism; Methane metabolism	63.8	8.2e-129	sp|Q9SXP2|FDH1_ORYSJ	Formate dehydrogenase 1, mitochondrial OS=Oryza sativa subsp. japonica GN=Os06g0486800 PE=1 SV=2	PF03446:NAD binding domain of 6-phosphogluconate dehydrogenase;PF00389:D-isomer specific 2-hydroxyacid dehydrogenase, catalytic domain;PF02826:D-isomer specific 2-hydroxyacid dehydrogenase, NAD binding domain	GO:0055114//GO:0008152	oxidation-reduction process//metabolic process	--	--	GO:0016616//GO:0051287//GO:0004616	oxidoreductase activity, acting on the CH-OH group of donors, NAD or NADP as acceptor//NAD binding//phosphogluconate dehydrogenase (decarboxylating) activity	At5g14780	Glyoxylate/hydroxypyruvate reductase (D-isomer-specific 2-hydroxy acid dehydrogenase superfamily)
transcript_HQ_TX_pn_transcript24335/f22p0/2452	2452	62	8e-132	XP_001756872.1	predicted protein [Physcomitrella patens]	--	--	--	--	-	-	-	-	-	40.4	3.1e-57	sp|O80582|FBK46_ARATH	F-box/kelch-repeat protein At2g44130 OS=Arabidopsis thaliana GN=At2g44130 PE=2 SV=2	PF12937:F-box-like;PF00646:F-box domain;PF01344:Kelch motif;PF07646:Kelch motif	--	--	--	--	GO:0005515	protein binding	At2g44130	FOG: Kelch repeat
transcript_HQ_TX_pn_transcript36113/f2p0/2169	2171	76.5	9.3e-225	XP_001758543.1	predicted protein [Physcomitrella patens]	--	--	--	--	K01255	CARP, pepA	leucyl aminopeptidase	3.4.11.1	ko00480; Metabolism; Metabolism of other amino acids; Glutathione metabolism	60.2	9.8e-172	sp|Q944P7|AMPL2_ARATH	Leucine aminopeptidase 2, chloroplastic OS=Arabidopsis thaliana GN=LAP2 PE=2 SV=2	PF00883:Cytosol aminopeptidase family, catalytic domain;PF02789:Cytosol aminopeptidase family, N-terminal domain	GO:0006508	proteolysis	GO:0005622	intracellular	GO:0004177	aminopeptidase activity	At4g30920	Predicted aminopeptidase of the M17 family
transcript_HQ_TX_pn_transcript62973/f4p0/1460	1460	71.9	4.9e-145	XP_001777291.1	predicted protein [Physcomitrella patens]	--	--	--	--	-	-	-	-	-	--	--	--	--	PF13499:EF-hand domain pair;PF13405:EF-hand domain;PF13202:EF hand;PF00036:EF hand	--	--	--	--	GO:0005509	calcium ion binding	--	--
transcript_HQ_TX_pn_transcript59334/f10p0/1620	1620	74.1	1.3e-127	XP_001777108.1	predicted protein [Physcomitrella patens]	--	--	--	--	K01051	E3.1.1.11	pectinesterase	3.1.1.11	ko00040; Metabolism; Carbohydrate metabolism; Pentose and glucuronate interconversions	51.7	9.5e-87	sp|Q8VYZ3|PME53_ARATH	Probable pectinesterase 53 OS=Arabidopsis thaliana GN=PME53 PE=2 SV=1	PF01095:Pectinesterase	GO:0042545	cell wall modification	GO:0005618	cell wall	GO:0030599	pectinesterase activity	--	--
transcript_HQ_TX_pn_transcript29974/f41p0/2200	2200	95.2	2.6e-259	YP_002586951.1	ATP synthase CF1 alpha subunit (chloroplast) [Syntrichia ruralis]	94.874	0	KP119739.1	Orthotrichum rogeri chloroplast, complete genome	K02111	ATPF1A, atpA	F-type H+-transporting ATPase subunit alpha	3.6.3.14	ko00190; Metabolism; Energy metabolism; Oxidative phosphorylation | ko00195; Metabolism; Energy metabolism; Photosynthesis	94	2e-257	sp|Q6YXK3|ATPA_PHYPA	ATP synthase subunit alpha, chloroplastic OS=Physcomitrella patens subsp. patens GN=atpA PE=3 SV=1	PF09567:MamI restriction endonuclease;PF02874:ATP synthase alpha/beta family, beta-barrel domain;PF00006:ATP synthase alpha/beta family, nucleotide-binding domain;PF13145:PPIC-type PPIASE domain;PF00306:ATP synthase alpha/beta chain, C terminal domain	GO:0009307//GO:0015986//GO:0015992//GO:0046034	DNA restriction-modification system//ATP synthesis coupled proton transport//proton transport//ATP metabolic process	--	--	GO:0003677//GO:0016853//GO:0009036//GO:0005524	DNA binding//isomerase activity//Type II site-specific deoxyribonuclease activity//ATP binding	AtCh008	F0F1-type ATP synthase, alpha subunit
transcript_HQ_TX_pn_transcript7750/f2p0/3421	3421	72.8	2.1e-199	XP_001753303.1	predicted protein [Physcomitrella patens]	74.965	2.5e-171	XM_003578071.3	PREDICTED: Brachypodium distachyon sugar transport protein 7 (LOC100837931), mRNA	-	-	-	-	-	57.2	4.7e-160	sp|O04249|STP7_ARATH	Sugar transport protein 7 OS=Arabidopsis thaliana GN=STP7 PE=1 SV=1	PF00083:Sugar (and other) transporter;PF07690:Major Facilitator Superfamily	GO:0055085	transmembrane transport	GO:0016021	integral component of membrane	GO:0022857	transmembrane transporter activity	At4g02050	Predicted transporter (major facilitator superfamily)
transcript_HQ_TX_pn_transcript60864/f2p0/1579	1579	47.6	4.6e-40	XP_001783915.1	predicted protein [Physcomitrella patens]	--	--	--	--	-	-	-	-	-	--	--	--	--	PF00957:Synaptobrevin	GO:0016192	vesicle-mediated transport	GO:0016021	integral component of membrane	--	--	--	--
transcript_HQ_TX_pn_transcript36538/f4p0/2176	2176	63.3	4.8e-80	XP_001762486.1	predicted protein [Physcomitrella patens]	--	--	--	--	-	-	-	-	-	--	--	--	--	PF01925:Sulfite exporter TauE/SafE	--	--	GO:0016021	integral component of membrane	--	--	--	--
transcript_HQ_TX_pn_transcript29565/f4p0/2347	2347	56.5	7.3e-42	XP_001753902.1	predicted protein [Physcomitrella patens]	--	--	--	--	-	-	-	-	-	47	1.7e-07	sp|Q84QC2|ERF17_ARATH	Ethylene-responsive transcription factor ERF017 OS=Arabidopsis thaliana GN=ERF017 PE=2 SV=1	PF00847:AP2 domain	GO:0006355	regulation of transcription, DNA-templated	--	--	GO:0003700	transcription factor activity, sequence-specific DNA binding	--	--
transcript_HQ_TX_pn_transcript18149/f2p0/2783	2783	76.8	1.9e-161	XP_001761172.1	predicted protein [Physcomitrella patens]	--	--	--	--	-	-	-	-	-	32.4	7.9e-41	sp|Q5IGR6|EXT1C_DANRE	Exostosin-1c OS=Danio rerio GN=ext1c PE=2 SV=1	--	--	--	--	--	--	--	7303172	Acetylglucosaminyltransferase EXT1/exostosin 1
transcript_HQ_TX_pn_transcript71342/f2p0/1127	1128	61.1	9.6e-48	OAE27316.1	hypothetical protein AXG93_2817s1210 [Marchantia polymorpha subsp. polymorpha]	--	--	--	--	-	-	-	-	-	42.6	1.7e-21	sp|Q9GMC9|TSPO_SHEEP	Translocator protein OS=Ovis aries GN=TSPO PE=1 SV=1	PF03073:TspO/MBR family	--	--	GO:0016021	integral component of membrane	--	--	Hs4502481	Peripheral-type benzodiazepine receptor and related proteins
transcript_HQ_TX_pn_transcript68168/f2p0/1300	1300	--	--	--	--	--	--	--	--	--	--	--	--	--	--	--	--	--	--	--	--	--	--	--	--	--	--
transcript_HQ_TX_pn_transcript66048/f3p0/1395	1395	53.4	4e-11	XP_001781306.1	predicted protein [Physcomitrella patens]	--	--	--	--	-	-	-	-	-	50	4.9e-07	sp|F4IC29|HIP28_ARATH	Heavy metal-associated isoprenylated plant protein 28 OS=Arabidopsis thaliana GN=HIPP28 PE=3 SV=1	PF00527:E7 protein, Early protein;PF00403:Heavy-metal-associated domain	GO:0006355//GO:0030001	regulation of transcription, DNA-templated//metal ion transport	--	--	GO:0046872//GO:0003677//GO:0003700	metal ion binding//DNA binding//transcription factor activity, sequence-specific DNA binding	At1g06330	Copper chaperone
transcript_HQ_TX_pn_transcript51735/f2p0/1795	1795	--	--	--	--	--	--	--	--	--	--	--	--	--	--	--	--	--	--	--	--	--	--	--	--	At5g05780	26S proteasome regulatory complex, subunit RPN8/PSMD7
transcript_HQ_TX_pn_transcript53191/f3p0/1800	1800	47.2	3.6e-49	AMT92115.1	dehydration-responsive element-binding protein 5-7 [Syntrichia caninervis]	95.918	1.64e-11	HQ647354.1	Hordeum vulgare subsp. vulgare cultivar Steptoe AP2/EREBP-like protein gene, complete cds	-	-	-	-	-	44.2	3e-09	sp|A2WZI4|DRE1F_ORYSI	Dehydration-responsive element-binding protein 1F OS=Oryza sativa subsp. indica GN=DREB1F PE=2 SV=1	PF03063:Prismane/CO dehydrogenase family;PF00847:AP2 domain	GO:0055114//GO:0006355	oxidation-reduction process//regulation of transcription, DNA-templated	--	--	GO:0016491//GO:0003700	oxidoreductase activity//transcription factor activity, sequence-specific DNA binding	--	--
transcript_HQ_TX_pn_transcript43478/f2p0/2025	2025	84.1	1.3e-228	XP_001778886.1	predicted protein [Physcomitrella patens]	81.119	0	XM_001778834.1	Physcomitrella patens subsp. patens predicted protein (PHYPADRAFT_222981) mRNA, complete cds	K10255	FAD6, desA	acyl-lipid omega-6 desaturase (Delta-12 desaturase) [EC:1.14.19.23 1.14.19.45]	1.14.19.23,1.14.19.45	ko02020; Environmental Information Processing; Signal transduction; Two-component system	70.7	5e-170	sp|P46312|FAD6C_ARATH	Omega-6 fatty acid desaturase, chloroplastic OS=Arabidopsis thaliana GN=FAD6 PE=1 SV=2	PF00487:Fatty acid desaturase	GO:0006629	lipid metabolic process	--	--	--	--	--	--
transcript_HQ_TX_pn_transcript33845/f5p0/2261	2261	--	--	--	--	--	--	--	--	--	--	--	--	--	--	--	--	--	--	--	--	--	--	--	--	--	--
transcript_HQ_TX_pn_transcript56561/f28p0/1680	1683	79.9	4.4e-166	XP_001757968.1	predicted protein [Physcomitrella patens]	80.734	0	XM_001779359.1	Physcomitrella patens subsp. patens predicted protein (PHYPADRAFT_196153) mRNA, complete cds	-	-	-	-	-	30.8	1.4e-24	sp|Q5SRX1|TM1L2_MOUSE	TOM1-like protein 2 OS=Mus musculus GN=Tom1l2 PE=1 SV=1	PF00790:VHS domain;PF03127:GAT domain	GO:0006886	intracellular protein transport	GO:0005622	intracellular	--	--	At5g16880	Cytosolic sorting protein GGA2/TOM1
transcript_HQ_TX_pn_transcript69572/f2p0/1228	1228	44.3	4.1e-20	XP_001755203.1	predicted protein [Physcomitrella patens]	--	--	--	--	--	--	--	--	--	--	--	--	--	PF03760:Late embryogenesis abundant (LEA) group 1	GO:0009790	embryo development	--	--	--	--	--	--
transcript_HQ_TX_pn_transcript53302/f2p0/1799	1799	80.9	7.8e-185	XP_001785708.1	predicted protein [Physcomitrella patens]	--	--	--	--	K00121	frmA, ADH5, adhC	S-(hydroxymethyl)glutathione dehydrogenase / alcohol dehydrogenase [EC:1.1.1.284 1.1.1.1]	1.1.1.284,1.1.1.1	ko01200; Metabolism; Global and overview maps; Carbon metabolism | ko01220; Metabolism; Global and overview maps; Degradation of aromatic compounds | ko00010; Metabolism; Carbohydrate metabolism; Glycolysis / Gluconeogenesis | ko00680; Metabolism; Energy metabolism; Methane metabolism | ko00071; Metabolism; Lipid metabolism; Fatty acid degradation | ko00350; Metabolism; Amino acid metabolism; Tyr…	52.7	4.3e-112	sp|Q96533|ADHX_ARATH	Alcohol dehydrogenase class-3 OS=Arabidopsis thaliana GN=ADH2 PE=1 SV=2	PF08240:Alcohol dehydrogenase GroES-like domain;PF02826:D-isomer specific 2-hydroxyacid dehydrogenase, NAD binding domain;PF00107:Zinc-binding dehydrogenase	GO:0055114	oxidation-reduction process	--	--	GO:0051287	NAD binding	At5g43940	Alcohol dehydrogenase, class III
transcript_HQ_TX_pn_transcript59827/f2p0/1613	1613	81.4	5.2e-188	XP_001773602.1	predicted protein [Physcomitrella patens]	85.375	0	XM_001773550.1	Physcomitrella patens subsp. patens predicted protein (PHYPADRAFT_191594) mRNA, complete cds	-	-	-	-	-	52.5	3.4e-84	sp|P48279|YCF39_CYAPA	Uncharacterized protein ycf39 OS=Cyanophora paradoxa GN=ycf39 PE=3 SV=1	PF01370:NAD dependent epimerase/dehydratase family;PF02254:TrkA-N domain;PF01073:3-beta hydroxysteroid dehydrogenase/isomerase family	GO:0055114//GO:0006694//GO:0006813	oxidation-reduction process//steroid biosynthetic process//potassium ion transport	--	--	GO:0003854//GO:0016616//GO:0050662//GO:0003824	3-beta-hydroxy-delta5-steroid dehydrogenase activity//oxidoreductase activity, acting on the CH-OH group of donors, NAD or NADP as acceptor//coenzyme binding//catalytic activity	At4g35250	Predicted dehydrogenase
transcript_HQ_TX_pn_transcript48075/f2p0/1837	1837	49.8	2.2e-54	AMT92115.1	dehydration-responsive element-binding protein 5-7 [Syntrichia caninervis]	87.072	4.23e-77	KU613415.1	Syntrichia caninervis dehydration-responsive element-binding protein 5-7 (DREB5-7) mRNA, complete cds	-	-	-	-	-	38.7	2.8e-10	sp|A2Y8S6|DRE1C_ORYSI	Dehydration-responsive element-binding protein 1C OS=Oryza sativa subsp. indica GN=DREB1C PE=3 SV=1	PF00847:AP2 domain	GO:0006355	regulation of transcription, DNA-templated	--	--	GO:0003700	transcription factor activity, sequence-specific DNA binding	--	--
transcript_HQ_TX_pn_transcript18130/f7p0/2717	2717	42.7	7.5e-22	XP_001767964.1	predicted protein [Physcomitrella patens]	--	--	--	--	-	-	-	-	-	33.1	9.2e-10	sp|Q9LU18|ERF36_ARATH	Ethylene-responsive transcription factor ERF036 OS=Arabidopsis thaliana GN=ERF036 PE=2 SV=2	PF00096:Zinc finger, C2H2 type;PF13912:C2H2-type zinc finger;PF00847:AP2 domain	GO:0006355	regulation of transcription, DNA-templated	--	--	GO:0046872//GO:0003700	metal ion binding//transcription factor activity, sequence-specific DNA binding	--	--
transcript_HQ_TX_pn_transcript24883/f2p0/2535	2534	81.4	1.6e-71	XP_001767035.1	predicted protein [Physcomitrella patens]	93.182	6.48e-07	XM_002965237.1	Selaginella moellendorffii hypothetical protein, mRNA	-	-	-	-	-	--	--	--	--	--	--	--	--	--	--	--	--	--
transcript_HQ_TX_pn_transcript66302/f6p0/1374	1374	78.1	3.8e-147	XP_001776444.1	MscS-Like mechanosensitive ion channel MSCL3 [Physcomitrella patens]	78.659	0	XM_001776392.1	Physcomitrella patens subsp. patens MscS-Like mechanosensitive ion channel MSCL3 (MSCL3) mRNA, complete cds	-	-	-	-	-	46.7	1.5e-85	sp|Q8VZL4|MSL1_ARATH	Mechanosensitive ion channel protein 1, mitochondrial OS=Arabidopsis thaliana GN=MSL1 PE=2 SV=1	PF00924:Mechanosensitive ion channel	GO:0055085	transmembrane transport	GO:0016020	membrane	--	--	--	--
transcript_HQ_TX_pn_transcript14584/f2p0/2909	2909	49	2.5e-140	XP_002967061.1	hypothetical protein SELMODRAFT_87151 [Selaginella moellendorffii]	--	--	--	--	-	-	-	-	-	33.5	1.2e-23	sp|F4I9E1|NFD4_ARATH	Protein NUCLEAR FUSION DEFECTIVE 4 OS=Arabidopsis thaliana GN=NFD4 PE=3 SV=1	--	--	--	--	--	--	--	--	--
transcript_HQ_TX_pn_transcript69256/f11p0/1182	1181	48.2	4.8e-42	XP_001776326.1	predicted protein [Physcomitrella patens]	--	--	--	--	-	-	-	-	-	44	3.6e-11	sp|Q9SDN0|DNJ20_ARATH	Chaperone protein dnaJ 20, chloroplastic OS=Arabidopsis thaliana GN=ATJ20 PE=1 SV=2	--	--	--	--	--	--	--	At4g13830	Molecular chaperone (DnaJ superfamily)
transcript_HQ_TX_pn_transcript75077/f3p0/814	814	43.2	1.4e-13	XP_001778751.1	predicted protein [Physcomitrella patens]	--	--	--	--	-	-	-	-	-	--	--	--	--	--	--	--	--	--	--	--	--	--
transcript_HQ_TX_pn_transcript56140/f2p0/1721	1721	40.2	1.3e-11	XP_001783910.1	predicted protein [Physcomitrella patens]	--	--	--	--	-	-	-	-	-	--	--	--	--	--	--	--	--	--	--	--	--	--
transcript_HQ_TX_pn_transcript37415/f4p0/2086	2086	--	--	--	--	--	--	--	--	--	--	--	--	--	--	--	--	--	--	--	--	--	--	--	--	--	--
transcript_HQ_TX_pn_transcript59031/f3p0/1638	1638	67.6	5e-21	XP_001774496.1	predicted protein [Physcomitrella patens]	--	--	--	--	-	-	-	-	-	--	--	--	--	PF00403:Heavy-metal-associated domain	GO:0030001	metal ion transport	--	--	GO:0046872	metal ion binding	--	--
transcript_LQ_TX_pn_transcript33928/f2p0/2265	2259	79.2	8.3e-51	XP_001760201.1	predicted protein [Physcomitrella patens]	82.495	5.01e-107	XM_001760149.1	Physcomitrella patens subsp. patens predicted protein (PHYPADRAFT_162318) mRNA, complete cds	-	-	-	-	-	--	--	--	--	--	--	--	--	--	--	--	--	--
transcript_HQ_TX_pn_transcript29838/f3p0/2384	2384	50.5	1.7e-70	XP_001752133.1	predicted protein [Physcomitrella patens]	--	--	--	--	-	-	-	-	-	29.7	3.7e-31	sp|O22977|BDG3_ARATH	Probable lysophospholipase BODYGUARD 3 OS=Arabidopsis thaliana GN=BDG3 PE=2 SV=1	PF04083:Partial alpha/beta-hydrolase lipase region;PF06821:Serine hydrolase	GO:0006629	lipid metabolic process	--	--	GO:0016787	hydrolase activity	At4g24140	Predicted hydrolase/acyltransferase (alpha/beta hydrolase superfamily)
transcript_HQ_TX_pn_transcript43144/f3p0/2036	2036	--	--	--	--	--	--	--	--	--	--	--	--	--	--	--	--	--	--	--	--	--	--	--	--	--	--
transcript_HQ_TX_pn_transcript54943/f10p0/1685	1685	55.2	2.4e-26	XP_001770723.1	predicted protein [Physcomitrella patens]	--	--	--	--	-	-	-	-	-	--	--	--	--	PF02683:Cytochrome C biogenesis protein transmembrane region	GO:0017004//GO:0055114	cytochrome complex assembly//oxidation-reduction process	GO:0016020	membrane	--	--	--	--
transcript_HQ_TX_pn_transcript19570/f2p0/2685	2685	68.9	2.9e-151	XP_001782645.1	predicted protein [Physcomitrella patens]	81.167	2.07e-131	XM_001782593.1	Physcomitrella patens subsp. patens predicted protein (PHYPADRAFT_151423) mRNA, complete cds	-	-	-	-	-	--	--	--	--	--	--	--	--	--	--	--	--	--
transcript_HQ_TX_pn_transcript10344/f3p0/3210	3210	83.5	5.8e-199	XP_001771014.1	predicted protein [Physcomitrella patens]	79.064	0	XM_001770962.1	Physcomitrella patens subsp. patens predicted protein (PHYPADRAFT_234372) mRNA, complete cds	-	-	-	-	-	65	3e-153	sp|P93042|RHD3_ARATH	Protein ROOT HAIR DEFECTIVE 3 OS=Arabidopsis thaliana GN=RHD3 PE=1 SV=1	PF00005:ABC transporter;PF02263:Guanylate-binding protein, N-terminal domain;PF01926:50S ribosome-binding GTPase;PF01637:ATPase domain predominantly from Archaea;PF03193:Protein of unknown function, DUF258;PF14942:Organelle biogenesis, Muted-like protein;PF08477:Ras of Complex, Roc, domain of DAPkinase	GO:0007264	small GTPase mediated signal transduction	GO:0030133//GO:0031083	transport vesicle//BLOC-1 complex	GO:0005524//GO:0005525//GO:0003924//GO:0016887	ATP binding//GTP binding//GTPase activity//ATPase activity	At3g13870	GTP-binding protein
transcript_HQ_TX_pn_transcript49998/f2p0/1876	1876	55.2	5.3e-152	XP_001760671.1	predicted protein [Physcomitrella patens]	90.385	4.78e-07	XM_002461679.1	Sorghum bicolor hypothetical protein, mRNA	-	-	-	-	-	30	3.7e-50	sp|Q9M156|U72B1_ARATH	UDP-glycosyltransferase 72B1 OS=Arabidopsis thaliana GN=UGT72B1 PE=1 SV=1	PF00201:UDP-glucoronosyl and UDP-glucosyl transferase;PF05280:Flagellar transcriptional activator (FlhC)	GO:0008152//GO:0045893//GO:1902208	metabolic process//positive regulation of transcription, DNA-templated//regulation of bacterial-type flagellum assembly	--	--	GO:0003677//GO:0016758	DNA binding//transferase activity, transferring hexosyl groups	At4g01070	UDP-glucuronosyl and UDP-glucosyl transferase
transcript_HQ_TX_pn_transcript54836/f2p0/1755	1755	80.4	2.6e-116	XP_001768460.1	predicted protein [Physcomitrella patens]	75.824	4.34e-27	XM_008813711.2	PREDICTED: Phoenix dactylifera peroxisomal (S)-2-hydroxy-acid oxidase GLO1-like (LOC103722957), partial mRNA	-	-	-	-	-	68	5.1e-94	sp|Q9LRR9|GLO1_ARATH	Peroxisomal (S)-2-hydroxy-acid oxidase GLO1 OS=Arabidopsis thaliana GN=GLO1 PE=1 SV=1	PF01070:FMN-dependent dehydrogenase;PF01180:Dihydroorotate dehydrogenase;PF00478:IMP dehydrogenase / GMP reductase domain;PF03060:Nitronate monooxygenase;PF00977:Histidine biosynthesis protein;PF01645:Conserved region in glutamate synthase	GO:0006537//GO:0055114//GO:0000105	glutamate biosynthetic process//oxidation-reduction process//histidine biosynthetic process	GO:0005737	cytoplasm	GO:0016638//GO:0016491//GO:0015930//GO:0016627//GO:0003824//GO:0018580	oxidoreductase activity, acting on the CH-NH2 group of donors//oxidoreductase activity//glutamate synthase activity//oxidoreductase activity, acting on the CH-CH group of donors//catalytic activity//nitronate monooxygenase activity	At3g14420	Glycolate oxidase
transcript_HQ_TX_pn_transcript67470/f6p0/1327	1327	55.2	1.3e-43	XP_001760667.1	predicted protein [Physcomitrella patens]	--	--	--	--	-	-	-	-	-	--	--	--	--	--	--	--	--	--	--	--	--	--
transcript_HQ_TX_pn_transcript8564/f2p0/3349	3349	45.4	1.3e-23	XP_001762242.1	predicted protein [Physcomitrella patens]	--	--	--	--	--	--	--	--	--	--	--	--	--	--	--	--	--	--	--	--	--	--
transcript_HQ_TX_pn_transcript67112/f3p0/1350	1350	77.8	1.6e-73	XP_001751683.1	predicted protein [Physcomitrella patens]	78.571	6.88e-54	XM_001781987.1	Physcomitrella patens subsp. patens predicted protein (PHYPADRAFT_150459) mRNA, partial cds	K09422	MYBP	myb proto-oncogene protein, plant	-	-	58.6	5.7e-53	sp|Q8GWP0|MYB39_ARATH	Transcription factor MYB39 OS=Arabidopsis thaliana GN=MYB39 PE=2 SV=1	PF09111:SLIDE	GO:0006338	chromatin remodeling	GO:0005634	nucleus	GO:0005524//GO:0016818//GO:0003676	ATP binding//hydrolase activity, acting on acid anhydrides, in phosphorus-containing anhydrides//nucleic acid binding	At5g15310	Transcription factor, Myb superfamily
transcript_HQ_TX_pn_transcript57911/f2p0/1626	1626	67.5	8.3e-85	XP_001777794.1	R-SNARE, VAMP72-family [Physcomitrella patens]	--	--	--	--	K08511	ATVAMP72	vesicle-associated membrane protein 72	-	-	55.1	1.8e-64	sp|O48850|VA725_ARATH	Vesicle-associated membrane protein 725 OS=Arabidopsis thaliana GN=VAMP725 PE=2 SV=2	PF05399:Ectropic viral integration site 2A protein (EVI2A);PF00957:Synaptobrevin;PF10541:Nuclear envelope localisation domain	GO:0016192	vesicle-mediated transport	GO:0016021	integral component of membrane	--	--	At2g32670	Synaptobrevin/VAMP-like protein
transcript_HQ_TX_pn_transcript13602/f42p0/2894	2894	77.3	4.3e-76	XP_001765136.1	predicted protein [Physcomitrella patens]	76.115	7.16e-32	XM_009393931.2	PREDICTED: Musa acuminata subsp. malaccensis NAC domain-containing protein 86 (LOC103978216), mRNA	-	-	-	-	-	65.7	1.9e-61	sp|Q84K00|NAC78_ARATH	NAC domain-containing protein 78 OS=Arabidopsis thaliana GN=NAC078 PE=2 SV=2	PF02365:No apical meristem (NAM) protein	GO:0006355	regulation of transcription, DNA-templated	--	--	GO:0003677	DNA binding	--	--
transcript_HQ_TX_pn_transcript37083/f2p0/2182	2182	77.2	1.2e-195	ABO61745.1	trehalose-phosphatase 1 [Physcomitrella patens]	79.359	0	EF151134.1	Physcomitrella patens subsp. patens trehalose-phosphatase 1 mRNA, complete cds	K01087	otsB	trehalose 6-phosphate phosphatase	3.1.3.12	ko00500; Metabolism; Carbohydrate metabolism; Starch and sucrose metabolism	55.9	2.7e-100	sp|O64896|TPPA_ARATH	Trehalose-phosphate phosphatase A OS=Arabidopsis thaliana GN=TPPA PE=1 SV=1	PF02358:Trehalose-phosphatase	GO:0005992	trehalose biosynthetic process	--	--	GO:0003824	catalytic activity	At5g51460	Trehalose-6-phosphate synthase component TPS1 and related subunits
transcript_HQ_TX_pn_transcript34063/f4p0/2258	2259	40.2	1.8e-21	XP_001772526.1	predicted protein [Physcomitrella patens]	--	--	--	--	-	-	-	-	-	--	--	--	--	--	--	--	--	--	--	--	--	--
transcript_HQ_TX_pn_transcript60682/f2p0/1586	1587	52	3.9e-55	AMT92115.1	dehydration-responsive element-binding protein 5-7 [Syntrichia caninervis]	84.674	4.78e-66	KU613415.1	Syntrichia caninervis dehydration-responsive element-binding protein 5-7 (DREB5-7) mRNA, complete cds	-	-	-	-	-	37.8	4.1e-10	sp|A2Y8S6|DRE1C_ORYSI	Dehydration-responsive element-binding protein 1C OS=Oryza sativa subsp. indica GN=DREB1C PE=3 SV=1	PF00847:AP2 domain;PF05837:Centromere protein H (CENP-H)	GO:0006355//GO:0051382	regulation of transcription, DNA-templated//kinetochore assembly	GO:0000776	kinetochore	GO:0003700	transcription factor activity, sequence-specific DNA binding	--	--
transcript_HQ_TX_pn_transcript26520/f2p0/2376	2376	75.1	7e-117	KRH17792.1	hypothetical protein GLYMA_13G016400 [Glycine max]	97.272	0	JX241520.1	Leucobryum glaucum 25S ribosomal RNA gene, partial sequence	-	-	-	-	-	78.2	2e-16	sp|Q8TGM7|ART2_YEAST	Putative uncharacterized protein ART2 OS=Saccharomyces cerevisiae (strain ATCC 204508 / S288c) GN=ART2 PE=5 SV=1	--	--	--	--	--	--	--	Hs22053937	FOG: Zn-finger
transcript_HQ_TX_pn_transcript66822/f4p0/1362	1362	--	--	--	--	--	--	--	--	--	--	--	--	--	--	--	--	--	--	--	--	--	--	--	--	--	--
transcript_HQ_TX_pn_transcript65480/f2p0/1419	1419	52.8	7.3e-29	XP_001760686.1	predicted protein [Physcomitrella patens]	--	--	--	--	-	-	-	-	-	--	--	--	--	--	--	--	--	--	--	--	--	--
transcript_HQ_TX_pn_transcript74966/f4p0/814	814	93.2	7e-24	XP_001776246.1	predicted protein [Physcomitrella patens]	97.561	1.21e-09	KJ576828.1	Sanionia georgicouncinata voucher m4-2010 small hydrophobic protein 1 (SHP1) gene, partial cds	-	-	-	-	-	75.5	3.7e-15	sp|Q9ARD5|LT02_HORVU	Low temperature-induced protein lt101.2 OS=Hordeum vulgare GN=LT101.2 PE=2 SV=1	--	--	--	--	--	--	--	At3g05880	Stress responsive protein
transcript_HQ_TX_pn_transcript48342/f2p0/1917	1917	48.7	3.1e-107	XP_001761978.1	predicted protein [Physcomitrella patens]	--	--	--	--	-	-	-	-	-	--	--	--	--	PF01344:Kelch motif;PF00646:F-box domain;PF12937:F-box-like	--	--	--	--	GO:0005515	protein binding	--	--
transcript_HQ_TX_pn_transcript71931/f3p0/1092	1092	52.8	2.7e-55	XP_001758584.1	predicted protein [Physcomitrella patens]	--	--	--	--	-	-	-	-	-	40.4	7.2e-38	sp|Q851K1|GL36_ORYSJ	Germin-like protein 3-6 OS=Oryza sativa subsp. japonica GN=Os03g0694000 PE=2 SV=1	PF00190:Cupin	--	--	--	--	GO:0045735	nutrient reservoir activity	--	--
transcript_HQ_TX_pn_transcript11819/f4p0/3081	3081	67.9	7.8e-92	XP_001752225.1	predicted protein [Physcomitrella patens]	--	--	--	--	-	-	-	-	-	35.8	6.5e-36	sp|P25848|PHY1_CERPU	Light-sensor Protein kinase OS=Ceratodon purpureus GN=PHY1 PE=3 SV=3	PF07714:Protein tyrosine kinase;PF00069:Protein kinase domain	GO:0006468	protein phosphorylation	--	--	GO:0005524//GO:0004672	ATP binding//protein kinase activity	At1g64300	Tyrosine kinase specific for activated (GTP-bound) p21cdc42Hs
transcript_HQ_TX_pn_transcript43647/f2p0/2026	2026	78.4	9.6e-216	XP_001763313.1	predicted protein [Physcomitrella patens]	82.638	0	XM_001763261.1	Physcomitrella patens subsp. patens predicted protein (PHYPADRAFT_182914) mRNA, complete cds	K19937	RAB3GAP2	Rab3 GTPase-activating protein non-catalytic subunit	-	-	23.4	1.3e-16	sp|Q9VKB9|RBGPR_DROME	Rab3 GTPase-activating protein regulatory subunit OS=Drosophila melanogaster GN=Rab3-GAP PE=1 SV=2	--	--	--	--	--	--	--	At3g14910	Rab3 GTPase-activating protein, non-catalytic subunit
transcript_HQ_TX_pn_transcript66955/f3p0/1361	1361	66.7	3.2e-58	XP_001758594.1	predicted protein [Physcomitrella patens]	--	--	--	--	-	-	-	-	-	29.8	1.6e-10	sp|O04133|SRC2_SOYBN	Protein SRC2 OS=Glycine max GN=SRC2 PE=2 SV=1	PF00168:C2 domain	--	--	--	--	GO:0005515	protein binding	--	--
transcript_HQ_TX_pn_transcript33054/f4p0/2288	2288	65.5	5.4e-114	XP_001757529.1	predicted protein [Physcomitrella patens]	--	--	--	--	-	-	-	-	-	38.2	3.2e-48	sp|O80832|YU87_ARATH	UPF0187 protein At2g45870, chloroplastic OS=Arabidopsis thaliana GN=At2g45870 PE=2 SV=1	--	--	--	--	--	--	--	--	--
transcript_HQ_TX_pn_transcript68156/f2p0/1302	1302	--	--	--	--	--	--	--	--	--	--	--	--	--	--	--	--	--	--	--	--	--	--	--	--	--	--
transcript_HQ_TX_pn_transcript9476/f2p0/3277	3276	58.2	7.3e-298	XP_001752196.1	predicted protein [Physcomitrella patens]	83.572	0	XM_001752144.1	Physcomitrella patens subsp. patens predicted protein (PHYPADRAFT_158632) mRNA, complete cds	-	-	-	-	-	30.4	5.8e-59	sp|Q6B9X6|VWKA_DICDI	Alpha-protein kinase vwkA OS=Dictyostelium discoideum GN=vwkA PE=1 SV=1	PF02816:Alpha-kinase family	GO:0006468	protein phosphorylation	--	--	GO:0005524//GO:0004674	ATP binding//protein serine/threonine kinase activity	--	--
transcript_HQ_TX_pn_transcript37832/f2p0/2165	2165	70.5	3.9e-106	XP_001767767.1	predicted protein [Physcomitrella patens]	--	--	--	--	-	-	-	-	-	--	--	--	--	PF00130:Phorbol esters/diacylglycerol binding domain (C1 domain);PF00628:PHD-finger	GO:0035556	intracellular signal transduction	--	--	GO:0005515	protein binding	--	--
transcript_HQ_TX_pn_transcript46006/f3p0/1957	1957	--	--	--	--	--	--	--	--	--	--	--	--	--	--	--	--	--	--	--	--	--	--	--	--	--	--
transcript_HQ_TX_pn_transcript53093/f2p0/1800	1800	47.2	8.7e-51	AMT92115.1	dehydration-responsive element-binding protein 5-7 [Syntrichia caninervis]	--	--	--	--	-	-	-	-	-	44.2	3e-09	sp|A2WZI4|DRE1F_ORYSI	Dehydration-responsive element-binding protein 1F OS=Oryza sativa subsp. indica GN=DREB1F PE=2 SV=1	PF00847:AP2 domain;PF03063:Prismane/CO dehydrogenase family	GO:0055114//GO:0006355	oxidation-reduction process//regulation of transcription, DNA-templated	--	--	GO:0003700//GO:0016491	transcription factor activity, sequence-specific DNA binding//oxidoreductase activity	--	--
transcript_HQ_TX_pn_transcript71628/f3p0/1109	1109	37.9	7.5e-21	ABW74471.1	auxin-repressed protein [Paeonia suffruticosa]	--	--	--	--	-	-	-	-	-	35.7	7.1e-17	sp|Q05349|12KD_FRAAN	Auxin-repressed 12.5 kDa protein OS=Fragaria ananassa PE=2 SV=1	--	--	--	--	--	--	--	--	--
transcript_HQ_TX_pn_transcript67695/f3p0/1312	1312	55.3	1.5e-47	XP_001762647.1	predicted protein [Physcomitrella patens]	--	--	--	--	K13448	CML	calcium-binding protein CML	-	ko04626; Organismal Systems; Environmental adaptation; Plant-pathogen interaction	43	2.4e-27	sp|Q9FYK2|CML25_ARATH	Probable calcium-binding protein CML25 OS=Arabidopsis thaliana GN=CML25 PE=2 SV=1	PF13499:EF-hand domain pair;PF13405:EF-hand domain;PF00036:EF hand;PF13202:EF hand;PF10591:Secreted protein acidic and rich in cysteine Ca binding region;PF12763:Cytoskeletal-regulatory complex EF hand;PF13833:EF-hand domain pair	GO:0007165	signal transduction	GO:0005578	proteinaceous extracellular matrix	GO:0005509//GO:0005515	calcium ion binding//protein binding	At1g24620	Calmodulin and related proteins (EF-Hand superfamily)
transcript_HQ_TX_pn_transcript22361/f56p0/2557	2557	62.7	1.9e-144	XP_001773664.1	predicted protein [Physcomitrella patens]	--	--	--	--	-	-	-	-	-	--	--	--	--	PF02485:Core-2/I-Branching enzyme	--	--	GO:0016020	membrane	GO:0008375	acetylglucosaminyltransferase activity	--	--
transcript_HQ_TX_pn_transcript77107/f2p0/483	483	--	--	--	--	--	--	--	--	--	--	--	--	--	--	--	--	--	--	--	--	--	--	--	--	--	--
transcript_HQ_TX_pn_transcript21677/f2p0/2647	2647	68.2	8.5e-180	XP_001765168.1	predicted protein [Physcomitrella patens]	--	--	--	--	K00901	dgkA, DGK	diacylglycerol kinase (ATP)	2.7.1.107	ko00561; Metabolism; Lipid metabolism; Glycerolipid metabolism | ko00564; Metabolism; Lipid metabolism; Glycerophospholipid metabolism | ko04070; Environmental Information Processing; Signal transduction; Phosphatidylinositol signaling system | ko04072; Environmental Information Processing; Signal transduction; Phospholipase D signaling pathway | ko05231; Human Diseases; Cancers: Overview; Cholin…	51.5	2.1e-144	sp|Q9C5E5|DGK5_ARATH	Diacylglycerol kinase 5 OS=Arabidopsis thaliana GN=DGK5 PE=2 SV=1	PF00781:Diacylglycerol kinase catalytic domain;PF00609:Diacylglycerol kinase accessory domain;PF15761:Immortalisation up-regulated protein	GO:0007205	protein kinase C-activating G-protein coupled receptor signaling pathway	GO:0005634	nucleus	GO:0004143//GO:0016301	diacylglycerol kinase activity//kinase activity	At2g20900	Diacylglycerol kinase
transcript_HQ_TX_pn_transcript13147/f6p0/2996	2996	46.6	1.1e-196	OAE24475.1	hypothetical protein AXG93_1615s1290 [Marchantia polymorpha subsp. polymorpha]	--	--	--	--	K20246	EGT1	L-histidine Nalpha-methyltransferase / hercynylcysteine S-oxide synthase [EC:2.1.1.44 1.14.99.51]	2.1.1.44,1.14.99.51	ko00340; Metabolism; Amino acid metabolism; Histidine metabolism	30.1	2e-53	sp|Q7RX33|EGT1_NEUCR	Ergothioneine biosynthesis protein 1 OS=Neurospora crassa (strain ATCC 24698 / 74-OR23-1A / CBS 708.71 / DSM 1257 / FGSC 987) GN=egt-1 PE=1 SV=3	PF08241:Methyltransferase domain	GO:0008152	metabolic process	--	--	GO:0008168	methyltransferase activity	--	--
transcript_HQ_TX_pn_transcript21405/f5p0/2653	2653	44.7	9.5e-22	XP_001767964.1	predicted protein [Physcomitrella patens]	--	--	--	--	-	-	-	-	-	45.6	9e-10	sp|Q38Q39|ERF27_ARATH	Ethylene-responsive transcription factor ERF027 OS=Arabidopsis thaliana GN=ERF027 PE=2 SV=1	PF13912:C2H2-type zinc finger;PF00096:Zinc finger, C2H2 type	--	--	--	--	GO:0046872	metal ion binding	--	--
transcript_HQ_TX_pn_transcript33390/f2p0/2280	2280	91.5	1.1e-239	XP_001777588.1	predicted protein [Physcomitrella patens]	--	--	--	--	-	-	-	-	-	65.3	9.1e-152	sp|P26901|CATA_BACSU	Vegetative catalase OS=Bacillus subtilis (strain 168) GN=katA PE=1 SV=5	PF00199:Catalase	GO:0055114	oxidation-reduction process	--	--	GO:0004096//GO:0020037	catalase activity//heme binding	Hs4557014	Catalase
transcript_HQ_TX_pn_transcript57925/f2p0/1670	1670	82.2	9.5e-52	XP_001768565.1	predicted protein [Physcomitrella patens]	--	--	--	--	K14445	SLC13A2_3_5	solute carrier family 13 (sodium-dependent dicarboxylate transporter), member 2/3/5	-	-	46.2	8.4e-30	sp|Q8LG88|TDT_ARATH	Tonoplast dicarboxylate transporter OS=Arabidopsis thaliana GN=TDT PE=2 SV=2	PF00939:Sodium:sulfate symporter transmembrane region;PF04632:Fusaric acid resistance protein family;PF03600:Citrate transporter	GO:0006810//GO:0055085//GO:0006814	transport//transmembrane transport//sodium ion transport	GO:0016021//GO:0016020//GO:0005886	integral component of membrane//membrane//plasma membrane	GO:0005215	transporter activity	At5g47560	Na+/dicarboxylate, Na+/tricarboxylate and phosphate transporters
transcript_HQ_TX_pn_transcript60584/f2p0/1590	1590	72.7	5.2e-132	OAE28267.1	hypothetical protein AXG93_223s1030 [Marchantia polymorpha subsp. polymorpha]	--	--	--	--	K13985	NAPEPLD	N-acyl-phosphatidylethanolamine-hydrolysing phospholipase D	3.1.4.54	ko04723; Organismal Systems; Nervous system; Retrograde endocannabinoid signaling	41.5	1.8e-77	sp|Q5RCU3|NAPEP_PONAB	N-acyl-phosphatidylethanolamine-hydrolyzing phospholipase D OS=Pongo abelii GN=NAPEPLD PE=2 SV=1	--	--	--	--	--	--	--	CE21545	Predicted Zn-dependent hydrolase (beta-lactamase superfamily)
transcript_HQ_TX_pn_transcript45479/f4p0/1983	1983	89.9	1.1e-285	XP_001777588.1	predicted protein [Physcomitrella patens]	--	--	--	--	-	-	-	-	-	56.8	6.9e-156	sp|P26901|CATA_BACSU	Vegetative catalase OS=Bacillus subtilis (strain 168) GN=katA PE=1 SV=5	PF00199:Catalase	GO:0055114	oxidation-reduction process	--	--	GO:0004096//GO:0020037	catalase activity//heme binding	Hs4557014	Catalase
transcript_HQ_TX_pn_transcript31066/f3p0/2285	2285	76	6.2e-46	XP_001768822.1	predicted protein [Physcomitrella patens]	--	--	--	--	-	-	-	-	-	51.1	9.5e-24	sp|F4K2F0|EML3_ARATH	Protein EMSY-LIKE 3 OS=Arabidopsis thaliana GN=EML3 PE=1 SV=1	--	--	--	--	--	--	--	At5g13020	Uncharacterized conserved protein, contains ENT domain
transcript_HQ_TX_pn_transcript12390/f3p0/3069	3068	81.5	1.2e-89	XP_001781196.1	predicted protein [Physcomitrella patens]	81.018	5.27e-108	XM_001781144.1	Physcomitrella patens subsp. patens predicted protein (PHYPADRAFT_197512) mRNA, complete cds	K06173	truA, PUS1	tRNA pseudouridine38-40 synthase	5.4.99.12	-	43.1	1.5e-32	sp|Q9WU56|TRUA_MOUSE	tRNA pseudouridine synthase A, mitochondrial OS=Mus musculus GN=Pus1 PE=1 SV=2	PF01416:tRNA pseudouridine synthase	GO:0001522//GO:0009451	pseudouridine synthesis//RNA modification	--	--	GO:0003723//GO:0009982	RNA binding//pseudouridine synthase activity	At1g20370	Pseudouridylate synthase
transcript_HQ_TX_pn_transcript17683/f65p0/2711	2711	30.2	7.1e-65	GAQ86708.1	hypothetical protein KFL_003060070 [Klebsormidium flaccidum]	--	--	--	--	-	-	-	-	-	25.9	8.9e-21	sp|O60290|ZN862_HUMAN	Zinc finger protein 862 OS=Homo sapiens GN=ZNF862 PE=2 SV=2	PF05699:hAT family C-terminal dimerisation region	--	--	--	--	GO:0046983	protein dimerization activity	--	--
transcript_HQ_TX_pn_transcript31557/f2p0/2328	2328	71.4	9e-234	XP_001751801.1	predicted protein [Physcomitrella patens]	80.351	0	XM_001751749.1	Physcomitrella patens subsp. patens predicted protein (PHYPADRAFT_173984) mRNA, complete cds	K00058	serA, PHGDH	D-3-phosphoglycerate dehydrogenase	1.1.1.95	ko01200; Metabolism; Global and overview maps; Carbon metabolism | ko01230; Metabolism; Global and overview maps; Biosynthesis of amino acids | ko00680; Metabolism; Energy metabolism; Methane metabolism | ko00260; Metabolism; Amino acid metabolism; Glycine, serine and threonine metabolism	63.1	4.3e-181	sp|O49485|SERA1_ARATH	D-3-phosphoglycerate dehydrogenase 1, chloroplastic OS=Arabidopsis thaliana GN=PGDH1 PE=1 SV=1	PF13241:Putative NAD(P)-binding;PF03446:NAD binding domain of 6-phosphogluconate dehydrogenase;PF02826:D-isomer specific 2-hydroxyacid dehydrogenase, NAD binding domain;PF01842:ACT domain;PF00389:D-isomer specific 2-hydroxyacid dehydrogenase, catalytic domain	GO:0055114//GO:0008152//GO:0006779//GO:0019354	oxidation-reduction process//metabolic process//porphyrin-containing compound biosynthetic process//siroheme biosynthetic process	--	--	GO:0016616//GO:0051287//GO:0043115//GO:0016597//GO:0004616	oxidoreductase activity, acting on the CH-OH group of donors, NAD or NADP as acceptor//NAD binding//precorrin-2 dehydrogenase activity//amino acid binding//phosphogluconate dehydrogenase (decarboxylating) activity	At4g34200	D-3-phosphoglycerate dehydrogenase, D-isomer-specific 2-hydroxy acid dehydrogenase superfamily
transcript_HQ_TX_pn_transcript52201/f2p0/1762	1762	50.6	2e-31	XP_001782488.1	predicted protein [Physcomitrella patens]	--	--	--	--	--	--	--	--	--	--	--	--	--	PF01080:Presenilin	GO:0016485	protein processing	GO:0016021	integral component of membrane	GO:0004190	aspartic-type endopeptidase activity	--	--
transcript_HQ_TX_pn_transcript40144/f4p0/2070	2070	54.7	8.8e-124	BAL46027.1	Dof transcription factor [Physcomitrella patens]	80.1	2.37e-30	XM_011088938.1	PREDICTED: Sesamum indicum cyclic dof factor 1 (LOC105168787), mRNA	-	-	-	-	-	68.8	1.3e-27	sp|Q93ZL5|CDF2_ARATH	Cyclic dof factor 2 OS=Arabidopsis thaliana GN=CDF2 PE=1 SV=2	PF02701:Dof domain, zinc finger	GO:0006355	regulation of transcription, DNA-templated	--	--	GO:0003677	DNA binding	--	--
transcript_HQ_TX_pn_transcript68509/f2p0/1291	1291	35.6	2.5e-07	XP_001765703.1	predicted protein [Physcomitrella patens]	--	--	--	--	--	--	--	--	--	37	5e-06	sp|P80073|MYB2_PHYPA	Myb-related protein Pp2 OS=Physcomitrella patens subsp. patens GN=PP2 PE=2 SV=1	--	--	--	--	--	--	--	--	--
transcript_HQ_TX_pn_transcript71583/f5p0/1102	1102	58.4	7.7e-42	XP_001768907.1	predicted protein [Physcomitrella patens]	--	--	--	--	-	-	-	-	-	42.7	1e-23	sp|Q9FYK2|CML25_ARATH	Probable calcium-binding protein CML25 OS=Arabidopsis thaliana GN=CML25 PE=2 SV=1	PF13499:EF-hand domain pair;PF13405:EF-hand domain;PF13202:EF hand;PF00036:EF hand;PF13833:EF-hand domain pair	--	--	--	--	GO:0005509	calcium ion binding	At1g24620	Calmodulin and related proteins (EF-Hand superfamily)
transcript_HQ_TX_pn_transcript61884/f2p0/1547	1547	55.5	2.9e-47	XP_001770902.1	predicted protein [Physcomitrella patens]	--	--	--	--	K13448	CML	calcium-binding protein CML	-	ko04626; Organismal Systems; Environmental adaptation; Plant-pathogen interaction	47.9	1.2e-27	sp|Q9FYK2|CML25_ARATH	Probable calcium-binding protein CML25 OS=Arabidopsis thaliana GN=CML25 PE=2 SV=1	PF13499:EF-hand domain pair;PF13202:EF hand;PF00036:EF hand;PF13405:EF-hand domain;PF13833:EF-hand domain pair;PF12763:Cytoskeletal-regulatory complex EF hand;PF10591:Secreted protein acidic and rich in cysteine Ca binding region	GO:0007165	signal transduction	GO:0005578	proteinaceous extracellular matrix	GO:0005515//GO:0005509	protein binding//calcium ion binding	At1g24620	Calmodulin and related proteins (EF-Hand superfamily)
transcript_HQ_TX_pn_transcript5874/f8p0/3573	3573	58.5	2.5e-25	KRH17873.1	hypothetical protein GLYMA_13G023700, partial [Glycine max]	99.737	0	KC291523.1	Pohlia nutans isolate No.L 18S ribosomal RNA gene, partial sequence	-	-	-	-	-	52.1	5.5e-10	sp|Q6CQE5|TAR1_KLULA	Protein TAR1 OS=Kluyveromyces lactis (strain ATCC 8585 / CBS 2359 / DSM 70799 / NBRC 1267 / NRRL Y-1140 / WM37) GN=TAR1-A PE=4 SV=2	--	--	--	--	--	--	--	--	--
transcript_HQ_TX_pn_transcript38014/f3p0/2149	2148	85.5	1.9e-238	XP_001771212.1	predicted protein [Physcomitrella patens]	--	--	--	--	K18655	DDX19, DBP5	ATP-dependent RNA helicase DDX19/DBP5	3.6.4.13	-	53.2	4.9e-139	sp|Q10RI7|RH38_ORYSJ	DEAD-box ATP-dependent RNA helicase 38 OS=Oryza sativa subsp. japonica GN=Os03g0158200 PE=3 SV=1	PF00270:DEAD/DEAH box helicase;PF04851:Type III restriction enzyme, res subunit	--	--	--	--	GO:0005524//GO:0016787//GO:0003677//GO:0003676	ATP binding//hydrolase activity//DNA binding//nucleic acid binding	At3g53110	ATP-dependent RNA helicase
transcript_HQ_TX_pn_transcript56485/f2p0/1711	1711	69.6	3.5e-166	XP_001778485.1	predicted protein [Physcomitrella patens]	78.535	1.86e-65	XM_001778433.1	Physcomitrella patens subsp. patens predicted protein (PHYPADRAFT_93286) mRNA, complete cds	-	-	-	-	-	37	1.1e-21	sp|Q3ZBK2|F213A_BOVIN	Redox-regulatory protein FAM213A OS=Bos taurus GN=FAM213A PE=2 SV=1	PF00536:SAM domain (Sterile alpha motif);PF00578:AhpC/TSA family;PF08534:Redoxin	GO:0055114	oxidation-reduction process	--	--	GO:0016209//GO:0005515//GO:0016491	antioxidant activity//protein binding//oxidoreductase activity	Hs14150116_2	Uncharacterized conserved protein
transcript_HQ_TX_pn_transcript45866/f11p0/1856	1856	89.4	9.6e-162	XP_001757342.1	predicted protein [Physcomitrella patens]	84.649	0	XM_001757290.1	Physcomitrella patens subsp. patens predicted protein (PHYPADRAFT_177988) mRNA, complete cds	K14500	BSK	BR-signaling kinase	2.7.11.1	ko04075; Environmental Information Processing; Signal transduction; Plant hormone signal transduction	69.9	3.4e-120	sp|Q944A7|Y4523_ARATH	Probable serine/threonine-protein kinase At4g35230 OS=Arabidopsis thaliana GN=At4g35230 PE=1 SV=1	PF07714:Protein tyrosine kinase;PF00069:Protein kinase domain	GO:0006468	protein phosphorylation	--	--	GO:0005524//GO:0004672	ATP binding//protein kinase activity	--	--
transcript_HQ_TX_pn_transcript67455/f2p0/1353	1353	34.5	3.6e-09	OAE27154.1	hypothetical protein AXG93_4666s1250 [Marchantia polymorpha subsp. polymorpha]	--	--	--	--	--	--	--	--	--	--	--	--	--	--	--	--	--	--	--	--	--	--
transcript_HQ_TX_pn_transcript2411/f2p0/4181	4181	70.6	0	CAM90409.1	HAK1 potassium transporter [Physcomitrella patens]	75.221	2.28e-18	XM_019332992.1	PREDICTED: Ipomoea nil potassium transporter 5-like (LOC109182795), mRNA	K03549	kup	KUP system potassium uptake protein	-	-	45.1	2.7e-194	sp|Q6H4R6|HAK23_ORYSJ	Potassium transporter 23 OS=Oryza sativa subsp. japonica GN=HAK23 PE=2 SV=1	PF02705:K+ potassium transporter	GO:0071805	potassium ion transmembrane transport	GO:0016020	membrane	GO:0015079	potassium ion transmembrane transporter activity	--	--
transcript_HQ_TX_pn_transcript3936/f4p0/3809	3809	55.2	9.1e-66	XP_001759836.1	predicted protein [Physcomitrella patens]	--	--	--	--	-	-	-	-	-	--	--	--	--	PF15761:Immortalisation up-regulated protein	--	--	GO:0005634	nucleus	--	--	--	--
transcript_HQ_TX_pn_transcript17446/f2p0/2813	2813	64.1	2.8e-173	ABK24232.1	unknown [Picea sitchensis]	88.889	0	XM_001784870.1	Physcomitrella patens subsp. patens predicted protein (PHYPADRAFT_154549) mRNA, complete cds	K02218	CSNK1, CKI	casein kinase 1	2.7.11.1	ko04011; Environmental Information Processing; Signal transduction; MAPK signaling pathway - yeast | ko04392; Environmental Information Processing; Signal transduction; Hippo signaling pathway -multiple species	85.6	3.6e-158	sp|P42158|CKL1_ARATH	Casein kinase 1-like protein 1 OS=Arabidopsis thaliana GN=CKL1 PE=2 SV=2	PF00069:Protein kinase domain;PF07714:Protein tyrosine kinase	GO:0006468	protein phosphorylation	--	--	GO:0004672//GO:0005524	protein kinase activity//ATP binding	At4g26100	Casein kinase (serine/threonine/tyrosine protein kinase)
transcript_HQ_TX_pn_transcript67249/f2p0/1336	1336	--	--	--	--	--	--	--	--	--	--	--	--	--	--	--	--	--	PF05104:Ribosome receptor lysine/proline rich region	GO:0015031	protein transport	GO:0030176	integral component of endoplasmic reticulum membrane	--	--	--	--
transcript_HQ_TX_pn_transcript51341/f3p0/1900	1900	85.9	3.2e-35	XP_018505183.1	PREDICTED: uncharacterized protein LOC108867880 [Pyrus x bretschneideri]	99.836	0	KC291523.1	Pohlia nutans isolate No.L 18S ribosomal RNA gene, partial sequence	-	-	-	-	-	--	--	--	--	--	--	--	--	--	--	--	--	--
transcript_HQ_TX_pn_transcript10346/f2p0/3214	3214	56.4	5.4e-261	XP_001752048.1	sensory histidine protein kinase, osmosensor [Physcomitrella patens]	86.696	0	XM_001758012.1	Physcomitrella patens subsp. patens predicted protein (PHYPADRAFT_119819) mRNA, partial cds	-	-	-	-	-	36.3	5e-63	sp|Q9SXL4|AHK1_ARATH	Histidine kinase 1 OS=Arabidopsis thaliana GN=AHK1 PE=1 SV=2	PF00072:Response regulator receiver domain;PF00512:His Kinase A (phospho-acceptor) domain	GO:0000160//GO:0007165	phosphorelay signal transduction system//signal transduction	--	--	GO:0000155	phosphorelay sensor kinase activity	At2g17820	Sensory transduction histidine kinase
transcript_HQ_TX_pn_transcript62448/f5p0/1519	1519	49.2	1.8e-20	XP_001770044.1	predicted protein [Physcomitrella patens]	--	--	--	--	-	-	-	-	-	--	--	--	--	--	--	--	--	--	--	--	--	--
transcript_HQ_TX_pn_transcript9444/f2p0/3273	3272	35.6	3.6e-47	XP_001765732.1	predicted protein [Physcomitrella patens]	--	--	--	--	-	-	-	-	-	38.5	9.7e-22	sp|Q55A09|Y9963_DICDI	Probable serine/threonine-protein kinase DDB_G0272254 OS=Dictyostelium discoideum GN=DDB_G0272254 PE=3 SV=1	--	--	--	--	--	--	--	At1g62400	Tyrosine kinase specific for activated (GTP-bound) p21cdc42Hs
transcript_HQ_TX_pn_transcript4653/f2p0/3765	3765	92.2	8.4e-266	XP_001766209.1	cpk20 calcium-dependent protein kinase [Physcomitrella patens]	81.929	0	XM_001775964.1	Physcomitrella patens subsp. patens predicted protein (PHYPADRAFT_90621) mRNA, complete cds	K13412	CPK	calcium-dependent protein kinase	2.7.11.1	ko04626; Organismal Systems; Environmental adaptation; Plant-pathogen interaction | ko05145; Human Diseases; Infectious diseases: Parasitic; Toxoplasmosis	75.2	1.7e-216	sp|Q7XJR9|CDPKG_ARATH	Calcium-dependent protein kinase 16 OS=Arabidopsis thaliana GN=CPK16 PE=1 SV=1	PF07714:Protein tyrosine kinase;PF06293:Lipopolysaccharide kinase (Kdo/WaaP) family;PF13405:EF-hand domain;PF00036:EF hand;PF13833:EF-hand domain pair;PF10591:Secreted protein acidic and rich in cysteine Ca binding region;PF13499:EF-hand domain pair;PF13202:EF hand;PF12763:Cytoskeletal-regulatory complex EF hand;PF00069:Protein kinase domain	GO:0007165//GO:0006468	signal transduction//protein phosphorylation	GO:0005578//GO:0016020	proteinaceous extracellular matrix//membrane	GO:0016773//GO:0005515//GO:0005524//GO:0005509//GO:0004672	phosphotransferase activity, alcohol group as acceptor//protein binding//ATP binding//calcium ion binding//protein kinase activity	At2g17890	Ca2+/calmodulin-dependent protein kinase, EF-Hand protein superfamily
transcript_HQ_TX_pn_transcript10871/f2p0/3171	3169	67.9	8e-92	XP_001752225.1	predicted protein [Physcomitrella patens]	--	--	--	--	-	-	-	-	-	35.8	6.7e-36	sp|P25848|PHY1_CERPU	Light-sensor Protein kinase OS=Ceratodon purpureus GN=PHY1 PE=3 SV=3	PF07714:Protein tyrosine kinase;PF00069:Protein kinase domain	GO:0006468	protein phosphorylation	--	--	GO:0004672//GO:0005524	protein kinase activity//ATP binding	At1g64300	Tyrosine kinase specific for activated (GTP-bound) p21cdc42Hs
transcript_HQ_TX_pn_transcript67567/f2p0/1328	1326	60.4	1.6e-46	AMT92115.1	dehydration-responsive element-binding protein 5-7 [Syntrichia caninervis]	84.674	3.98e-66	KU613415.1	Syntrichia caninervis dehydration-responsive element-binding protein 5-7 (DREB5-7) mRNA, complete cds	-	-	-	-	-	37.8	3.5e-10	sp|A2Y8S6|DRE1C_ORYSI	Dehydration-responsive element-binding protein 1C OS=Oryza sativa subsp. indica GN=DREB1C PE=3 SV=1	PF00847:AP2 domain	GO:0006355	regulation of transcription, DNA-templated	--	--	GO:0003700	transcription factor activity, sequence-specific DNA binding	--	--
transcript_HQ_TX_pn_transcript30821/f5p0/2345	2345	46.6	6.6e-75	XP_001767938.1	predicted protein [Physcomitrella patens]	79.245	2.73e-20	XM_010560275.1	PREDICTED: Tarenaya hassleriana transcription factor HEC1 (LOC104827166), mRNA	-	-	-	-	-	84.6	2.8e-23	sp|Q9FHA7|HEC1_ARATH	Transcription factor HEC1 OS=Arabidopsis thaliana GN=HEC1 PE=1 SV=1	PF00010:Helix-loop-helix DNA-binding domain	--	--	--	--	GO:0046983	protein dimerization activity	--	--
transcript_HQ_TX_pn_transcript24914/f4p0/2483	2483	77	4.4e-255	XP_001780920.1	predicted protein [Physcomitrella patens]	82.914	0	XM_001780868.1	Physcomitrella patens subsp. patens predicted protein (PHYPADRAFT_95896) mRNA, complete cds	K13431	SRPR	signal recognition particle receptor subunit alpha	-	ko03060; Genetic Information Processing; Folding, sorting and degradation; Protein export	39.6	1.1e-105	sp|P08240|SRPRA_HUMAN	Signal recognition particle receptor subunit alpha OS=Homo sapiens GN=SRPRA PE=1 SV=2	PF00004:ATPase family associated with various cellular activities (AAA);PF01926:50S ribosome-binding GTPase;PF00448:SRP54-type protein, GTPase domain;PF04086:Signal recognition particle, alpha subunit, N-terminal;PF00205:Thiamine pyrophosphate enzyme, central domain;PF02881:SRP54-type protein, helical bundle domain;PF03266:NTPase;PF00142:4Fe-4S iron sulfur cluster binding proteins, NifH/frxC fami…	GO:0006886//GO:0055114//GO:0006614	intracellular protein transport//oxidation-reduction process//SRP-dependent cotranslational protein targeting to membrane	GO:0005785	signal recognition particle receptor complex	GO:0030976//GO:0000287//GO:0003924//GO:0005525//GO:0098519//GO:0016491//GO:0005047//GO:0005524	thiamine pyrophosphate binding//magnesium ion binding//GTPase activity//GTP binding//nucleotide phosphatase activity, acting on free nucleotides//oxidoreductase activity//signal recognition particle binding//ATP binding	At4g30600	Signal recognition particle receptor, alpha subunit
transcript_HQ_TX_pn_transcript71992/f3p0/1101	1101	81	6.6e-102	XP_001756339.1	predicted protein [Physcomitrella patens]	--	--	--	--	-	-	-	-	-	47.4	3.1e-41	sp|B4FUS3|CNR8_MAIZE	Cell number regulator 8 OS=Zea mays GN=CNR8 PE=2 SV=1	--	--	--	--	--	--	--	--	--
transcript_HQ_TX_pn_transcript60497/f2p0/1521	1522	79.7	4.6e-29	XP_001759553.1	predicted protein [Physcomitrella patens]	--	--	--	--	-	-	-	-	-	46.2	1.6e-22	sp|Q8L9T5|ATL2_ARATH	RING-H2 finger protein ATL2 OS=Arabidopsis thaliana GN=ATL2 PE=2 SV=2	PF12678:RING-H2 zinc finger domain;PF00628:PHD-finger;PF13639:Ring finger domain;PF00097:Zinc finger, C3HC4 type (RING finger);PF17123:RING-like zinc finger;PF12861:Anaphase-promoting complex subunit 11 RING-H2 finger;PF14634:zinc-RING finger domain	--	--	GO:0005680	anaphase-promoting complex	GO:0008270//GO:0046872//GO:0005515//GO:0004842	zinc ion binding//metal ion binding//protein binding//ubiquitin-protein transferase activity	At3g16720	FOG: Predicted E3 ubiquitin ligase
transcript_HQ_TX_pn_transcript28158/f5p0/2424	2424	70.3	2.8e-137	XP_001752509.1	predicted protein [Physcomitrella patens]	75.4	3.06e-144	XM_001752457.1	Physcomitrella patens subsp. patens predicted protein (PHYPADRAFT_64974) mRNA, complete cds	-	-	-	-	-	--	--	--	--	PF04692:Platelet-derived growth factor, N terminal region	--	--	GO:0016020	membrane	GO:0008083	growth factor activity	--	--
transcript_HQ_TX_pn_transcript65730/f2p0/1409	1409	66.5	2.4e-88	XP_001780063.1	predicted protein [Physcomitrella patens]	--	--	--	--	-	-	-	-	-	--	--	--	--	--	--	--	--	--	--	--	--	--
transcript_HQ_TX_pn_transcript42375/f14p0/2032	2032	73.6	1.1e-155	XP_001761795.1	predicted protein [Physcomitrella patens]	--	--	--	--	-	-	-	-	-	36.5	1.1e-47	sp|Q9LZS7|GDL71_ARATH	GDSL esterase/lipase At5g03610 OS=Arabidopsis thaliana GN=At5g03610 PE=2 SV=1	PF00657:GDSL-like Lipase/Acylhydrolase	--	--	--	--	GO:0016788	hydrolase activity, acting on ester bonds	--	--
transcript_HQ_TX_pn_transcript3372/f2p0/3977	3977	89.8	0	XP_001778505.1	predicted protein [Physcomitrella patens]	83.059	0	EF151132.1	Physcomitrella patens subsp. patens truncated trehalose-phosphate synthase 1 mRNA, complete cds	K16055	TPS	trehalose 6-phosphate synthase/phosphatase [EC:2.4.1.15 3.1.3.12]	2.4.1.15,3.1.3.12	ko00500; Metabolism; Carbohydrate metabolism; Starch and sucrose metabolism	63.9	0	sp|Q9SYM4|TPS1_ARATH	Alpha,alpha-trehalose-phosphate synthase [UDP-forming] 1 OS=Arabidopsis thaliana GN=TPS1 PE=1 SV=1	PF02358:Trehalose-phosphatase;PF00982:Glycosyltransferase family 20	GO:0005992	trehalose biosynthetic process	--	--	GO:0003824	catalytic activity	At1g78580	Trehalose-6-phosphate synthase component TPS1 and related subunits
transcript_HQ_TX_pn_transcript75201/f9p0/732	732	--	--	--	--	--	--	--	--	--	--	--	--	--	--	--	--	--	--	--	--	--	--	--	--	--	--
transcript_HQ_TX_pn_transcript48606/f4p0/1857	1857	87.5	1.4e-237	XP_001783164.1	predicted protein [Physcomitrella patens]	73.393	2.45e-109	XM_008241224.1	PREDICTED: Prunus mume argininosuccinate synthase, chloroplastic (LOC103338044), mRNA	K01940	argG, ASS1	argininosuccinate synthase	6.3.4.5	ko01230; Metabolism; Global and overview maps; Biosynthesis of amino acids | ko00250; Metabolism; Amino acid metabolism; Alanine, aspartate and glutamate metabolism | ko00220; Metabolism; Amino acid metabolism; Arginine biosynthesis | ko05418; Human Diseases; Cardiovascular diseases; Fluid shear stress and atherosclerosis	79.8	6.2e-199	sp|Q9SZX3|ASSY_ARATH	Argininosuccinate synthase, chloroplastic OS=Arabidopsis thaliana GN=At4g24830 PE=1 SV=3	PF00764:Arginosuccinate synthase	GO:0006526	arginine biosynthetic process	--	--	GO:0004055//GO:0005524	argininosuccinate synthase activity//ATP binding	At4g24830	Argininosuccinate synthase
transcript_HQ_TX_pn_transcript74886/f2p0/830	830	54.6	1.6e-23	XP_001765317.1	predicted protein [Physcomitrella patens]	--	--	--	--	--	--	--	--	--	--	--	--	--	--	--	--	--	--	--	--	--	--
transcript_HQ_TX_pn_transcript14946/f2p0/2925	2925	58.7	8.4e-104	XP_001755161.1	predicted protein [Physcomitrella patens]	83.516	5.75e-13	XM_001753730.1	Physcomitrella patens subsp. patens predicted protein (PHYPADRAFT_66374) mRNA, complete cds	-	-	-	-	-	--	--	--	--	--	--	--	--	--	--	--	--	--
transcript_HQ_TX_pn_transcript67936/f2p0/1312	1312	--	--	--	--	--	--	--	--	--	--	--	--	--	27.8	5.6e-13	sp|Q8KU07|AZOB_XENAZ	NAD(P)H azoreductase OS=Xenophilus azovorans GN=azoB PE=1 SV=2	--	--	--	--	--	--	--	--	--
transcript_HQ_TX_pn_transcript57085/f3p0/1705	1705	76.3	2.8e-83	XP_001767241.1	predicted protein [Physcomitrella patens]	--	--	--	--	-	-	-	-	-	33.5	4e-27	sp|Q55E45|MCFE_DICDI	Mitochondrial substrate carrier family protein E OS=Dictyostelium discoideum GN=mcfE PE=3 SV=1	--	--	--	--	--	--	--	At1g07030	Mitochondrial carrier protein MRS3/4
transcript_HQ_TX_pn_transcript18886/f2p0/2752	2753	62.3	1.6e-08	XP_001767742.1	predicted protein [Physcomitrella patens]	--	--	--	--	-	-	-	-	-	--	--	--	--	--	--	--	--	--	--	--	--	--
transcript_HQ_TX_pn_transcript3183/f3p0/4011	4011	45.6	2e-31	XP_001755641.1	predicted protein [Physcomitrella patens]	--	--	--	--	-	-	-	-	-	23.4	2.6e-08	sp|Q9LF88|Y3304_ARATH	Late embryogenesis abundant protein At3g53040 OS=Arabidopsis thaliana GN=At3g53040 PE=2 SV=1	PF02601:Exonuclease VII, large subunit;PF07464:Apolipophorin-III precursor (apoLp-III);PF01442:Apolipoprotein A1/A4/E domain	GO:0006869//GO:0042157	lipid transport//lipoprotein metabolic process	GO:0005576	extracellular region	GO:0008855//GO:0008289	exodeoxyribonuclease VII activity//lipid binding	CE18875	Uncharacterized conserved protein
transcript_HQ_TX_pn_transcript32347/f2p0/2308	2308	87.9	1.1e-111	XP_001784394.1	predicted protein [Physcomitrella patens]	86.187	0	XM_001772498.1	Physcomitrella patens subsp. patens predicted protein (PHYPADRAFT_190808) mRNA, complete cds	K00948	PRPS, prsA	ribose-phosphate pyrophosphokinase	2.7.6.1	ko01200; Metabolism; Global and overview maps; Carbon metabolism | ko01230; Metabolism; Global and overview maps; Biosynthesis of amino acids | ko00030; Metabolism; Carbohydrate metabolism; Pentose phosphate pathway | ko00230; Metabolism; Nucleotide metabolism; Purine metabolism	86.1	4.2e-96	sp|Q9XG98|KPRS1_SPIOL	Ribose-phosphate pyrophosphokinase 1 OS=Spinacia oleracea GN=PRS1 PE=2 SV=1	PF00156:Phosphoribosyl transferase domain	GO:0009116	nucleoside metabolic process	--	--	--	--	At2g44530	Ribose-phosphate pyrophosphokinase
transcript_HQ_TX_pn_transcript62274/f21p0/1504	1505	90.8	3.7e-148	AMD62028.1	protochlorophyllide reductase ATP-binding subunit (chloroplast) [Tetraplodon fuegianus]	93.75	0	KM111545.1	Sanionia uncinata chloroplast, complete genome	K04037	chlL	light-independent protochlorophyllide reductase subunit L	1.3.7.7	ko00860; Metabolism; Metabolism of cofactors and vitamins; Porphyrin and chlorophyll metabolism	87	1e-143	sp|Q6YXQ7|CHLL_PHYPA	Light-independent protochlorophyllide reductase iron-sulfur ATP-binding protein OS=Physcomitrella patens subsp. patens GN=chlL PE=3 SV=1	PF00148:Nitrogenase component 1 type Oxidoreductase	GO:0055114	oxidation-reduction process	--	--	GO:0016491	oxidoreductase activity	--	--
transcript_HQ_TX_pn_transcript14081/f2p0/2975	2975	75.4	1.4e-263	XP_001767931.1	predicted protein [Physcomitrella patens]	84.404	0	XM_001767879.1	Physcomitrella patens subsp. patens predicted protein (PHYPADRAFT_132735) mRNA, partial cds	-	-	-	-	-	67.6	2.6e-151	sp|Q9FKL6|CB60B_ARATH	Calmodulin-binding protein 60 B OS=Arabidopsis thaliana GN=CBP60B PE=2 SV=1	PF07887:Calmodulin binding protein-like	GO:0006950	response to stress	--	--	GO:0005516	calmodulin binding	--	--
transcript_HQ_TX_pn_transcript55986/f23p0/1668	1669	67.5	8.5e-85	XP_001777794.1	R-SNARE, VAMP72-family [Physcomitrella patens]	--	--	--	--	K08511	ATVAMP72	vesicle-associated membrane protein 72	-	-	55.1	1.8e-64	sp|O48850|VA725_ARATH	Vesicle-associated membrane protein 725 OS=Arabidopsis thaliana GN=VAMP725 PE=2 SV=2	PF00957:Synaptobrevin;PF10541:Nuclear envelope localisation domain;PF05399:Ectropic viral integration site 2A protein (EVI2A)	GO:0016192	vesicle-mediated transport	GO:0016021	integral component of membrane	--	--	At2g32670	Synaptobrevin/VAMP-like protein
transcript_HQ_TX_pn_transcript45946/f4p0/1876	1876	98.1	5e-275	XP_001751223.1	ATP-binding cassette transporter, subfamily I, member 15, ABC component protein PpABCI15 [Physcomitrella patens]	83.241	0	XM_001751171.1	Physcomitrella patens subsp. patens ATP-binding cassette transporter, subfamily I, member 15, ABC component protein PpABCI15 (ppabci15) mRNA, partial cds	-	-	-	-	-	77.8	4.4e-221	sp|Q9ZS97|AB8I_ARATH	UPF0051 protein ABCI8, chloroplastic OS=Arabidopsis thaliana GN=ABCI8 PE=2 SV=1	PF01458:Uncharacterized protein family (UPF0051)	GO:0016226	iron-sulfur cluster assembly	--	--	--	--	--	--
transcript_HQ_TX_pn_transcript55029/f2p0/1751	1751	81.1	1.8e-242	XP_001764494.1	predicted protein [Physcomitrella patens]	83.42	0	XM_001764442.1	Physcomitrella patens subsp. patens predicted protein (PHYPADRAFT_127975) mRNA, complete cds	K01580	E4.1.1.15, gadB, gadA, GAD	glutamate decarboxylase	4.1.1.15	ko00650; Metabolism; Carbohydrate metabolism; Butanoate metabolism | ko00250; Metabolism; Amino acid metabolism; Alanine, aspartate and glutamate metabolism | ko00410; Metabolism; Metabolism of other amino acids; beta-Alanine metabolism | ko00430; Metabolism; Metabolism of other amino acids; Taurine and hypotaurine metabolism | ko02024; Cellular Processes; Cellular community - prokaryotes; Quorum…	71.5	1.9e-202	sp|Q07346|DCE_PETHY	Glutamate decarboxylase OS=Petunia hybrida GN=GAD PE=1 SV=1	PF00282:Pyridoxal-dependent decarboxylase conserved domain	GO:0019752	carboxylic acid metabolic process	--	--	GO:0030170//GO:0016831	pyridoxal phosphate binding//carboxy-lyase activity	At5g17330	Glutamate decarboxylase/sphingosine phosphate lyase
transcript_HQ_TX_pn_transcript61826/f5p0/1548	1548	45.8	2.8e-66	XP_001757380.1	predicted protein [Physcomitrella patens]	--	--	--	--	--	--	--	--	--	--	--	--	--	PF03644:Glycosyl hydrolase family 85	--	--	GO:0005737	cytoplasm	GO:0033925	mannosyl-glycoprotein endo-beta-N-acetylglucosaminidase activity	--	--
transcript_HQ_TX_pn_transcript18440/f3p0/2642	2642	56.2	6.3e-58	KRH38400.1	hypothetical protein GLYMA_09G133900 [Glycine max]	97.704	0	KM111545.1	Sanionia uncinata chloroplast, complete genome	-	-	-	-	-	--	--	--	--	--	--	--	--	--	--	--	--	--
transcript_HQ_TX_pn_transcript58469/f11p0/1641	1641	91	1e-183	XP_001767043.1	predicted protein [Physcomitrella patens]	71.577	8.34e-59	XM_011097298.1	PREDICTED: Sesamum indicum fructose-bisphosphate aldolase, cytoplasmic isozyme 1 (LOC105175004), mRNA	K01623	ALDO	fructose-bisphosphate aldolase, class I	4.1.2.13	ko01200; Metabolism; Global and overview maps; Carbon metabolism | ko01230; Metabolism; Global and overview maps; Biosynthesis of amino acids | ko00010; Metabolism; Carbohydrate metabolism; Glycolysis / Gluconeogenesis | ko00030; Metabolism; Carbohydrate metabolism; Pentose phosphate pathway | ko00051; Metabolism; Carbohydrate metabolism; Fructose and mannose metabolism | ko00710; Metabolism; Ene…	77	1e-152	sp|P08440|ALF_MAIZE	Fructose-bisphosphate aldolase, cytoplasmic isozyme OS=Zea mays PE=2 SV=1	PF00274:Fructose-bisphosphate aldolase class-I	GO:0006096	glycolytic process	--	--	GO:0004332	fructose-bisphosphate aldolase activity	At3g52930	Fructose-biphosphate aldolase
transcript_HQ_TX_pn_transcript53847/f2p0/1780	1780	72.5	3.2e-74	XP_001774292.1	predicted protein [Physcomitrella patens]	--	--	--	--	--	--	--	--	--	--	--	--	--	PF07086:Jagunal, ER re-organisation during oogenesis;PF04103:CD20-like family;PF00335:Tetraspanin family	GO:0007029	endoplasmic reticulum organization	GO:0005789//GO:0016021	endoplasmic reticulum membrane//integral component of membrane	--	--	--	--
transcript_HQ_TX_pn_transcript18513/f3p0/2765	2765	71.5	3e-252	XP_001775827.1	predicted protein [Physcomitrella patens]	--	--	--	--	-	-	-	-	-	--	--	--	--	PF00326:Prolyl oligopeptidase family;PF07819:PGAP1-like protein;PF01764:Lipase (class 3);PF06821:Serine hydrolase;PF07859:alpha/beta hydrolase fold;PF00975:Thioesterase domain	GO:0008152//GO:0009058//GO:0006629//GO:0006508	metabolic process//biosynthetic process//lipid metabolic process//proteolysis	--	--	GO:0016787//GO:0008236//GO:0016788	hydrolase activity//serine-type peptidase activity//hydrolase activity, acting on ester bonds	At1g80280	Predicted hydrolase/acyltransferase (alpha/beta hydrolase superfamily)
transcript_HQ_TX_pn_transcript61451/f3p0/1564	1564	48.2	6.3e-66	KRH17849.1	hypothetical protein GLYMA_13G021400 [Glycine max]	91.488	0	JQ736823.1	Funaria hygrometrica isolate 1781 18S ribosomal RNA gene, internal transcribed spacer 1, 5.8S ribosomal RNA gene, internal transcribed spacer 2, 26S ribosomal RNA gene, intergenic spacer 1, 5S ribosomal RNA gene, and intergenic spacer 2, complete sequence	-	-	-	-	-	52.1	2.4e-10	sp|Q6CQE5|TAR1_KLULA	Protein TAR1 OS=Kluyveromyces lactis (strain ATCC 8585 / CBS 2359 / DSM 70799 / NBRC 1267 / NRRL Y-1140 / WM37) GN=TAR1-A PE=4 SV=2	--	--	--	--	--	--	--	--	--
transcript_HQ_TX_pn_transcript65407/f36p0/1384	1384	82.1	7.7e-100	XP_001766713.1	predicted protein [Physcomitrella patens]	78.899	3.74e-141	XM_001766661.1	Physcomitrella patens subsp. patens predicted protein (PHYPADRAFT_185792) mRNA, complete cds	-	-	-	-	-	50.6	3e-57	sp|Q9LD45|BI1_ARATH	Bax inhibitor 1 OS=Arabidopsis thaliana GN=BI-1 PE=1 SV=1	PF13994:PgaD-like protein	GO:0042710	biofilm formation	--	--	--	--	At5g47120	Bax-mediated apoptosis inhibitor TEGT/BI-1
transcript_HQ_TX_pn_transcript73953/f2p0/940	940	58.4	6.5e-42	XP_001768907.1	predicted protein [Physcomitrella patens]	--	--	--	--	-	-	-	-	-	42.7	8.7e-24	sp|Q9FYK2|CML25_ARATH	Probable calcium-binding protein CML25 OS=Arabidopsis thaliana GN=CML25 PE=2 SV=1	PF13405:EF-hand domain;PF13202:EF hand;PF00036:EF hand;PF13833:EF-hand domain pair;PF13499:EF-hand domain pair	--	--	--	--	GO:0005509	calcium ion binding	At1g24620	Calmodulin and related proteins (EF-Hand superfamily)
transcript_HQ_TX_pn_transcript65677/f2p0/1298	1298	59.8	4.5e-17	XP_001778082.1	predicted protein [Physcomitrella patens]	--	--	--	--	--	--	--	--	--	--	--	--	--	--	--	--	--	--	--	--	--	--
transcript_HQ_TX_pn_transcript8608/f2p0/3345	3345	84	9.5e-160	XP_001778307.1	predicted protein [Physcomitrella patens]	81.529	0	XM_001778255.1	Physcomitrella patens subsp. patens predicted protein (PHYPADRAFT_145951) mRNA, complete cds	-	-	-	-	-	67.7	1.5e-102	sp|O22193|PUB4_ARATH	U-box domain-containing protein 4 OS=Arabidopsis thaliana GN=PUB4 PE=1 SV=3	PF00937:Coronavirus nucleocapsid protein;PF04564:U-box domain;PF00514:Armadillo/beta-catenin-like repeat;PF08506:Cse1;PF11789:Zinc-finger of the MIZ type in Nse subunit	GO:0016567//GO:0006886	protein ubiquitination//intracellular protein transport	GO:0019013	viral nucleocapsid	GO:0008270//GO:0005515//GO:0004842	zinc ion binding//protein binding//ubiquitin-protein transferase activity	At2g23140	FOG: Armadillo/beta-catenin-like repeats
transcript_HQ_TX_pn_transcript32199/f3p0/2322	2322	39.3	1.2e-52	OAE28491.1	hypothetical protein AXG93_115s1820 [Marchantia polymorpha subsp. polymorpha]	--	--	--	--	-	-	-	-	-	--	--	--	--	PF02485:Core-2/I-Branching enzyme	--	--	GO:0016020	membrane	GO:0008375	acetylglucosaminyltransferase activity	--	--
transcript_HQ_TX_pn_transcript44467/f3p0/2008	2008	56.1	2.5e-155	XP_001760671.1	predicted protein [Physcomitrella patens]	100	6.62e-06	XM_012972593.1	PREDICTED: Erythranthe guttatus zeatin O-glucosyltransferase-like (LOC105949305), mRNA	-	-	-	-	-	32.4	5.2e-50	sp|Q9ZWJ3|U85A2_ARATH	UDP-glycosyltransferase 85A2 OS=Arabidopsis thaliana GN=UGT85A2 PE=2 SV=1	PF00201:UDP-glucoronosyl and UDP-glucosyl transferase	GO:0008152	metabolic process	--	--	GO:0016758	transferase activity, transferring hexosyl groups	At1g22360	UDP-glucuronosyl and UDP-glucosyl transferase
transcript_HQ_TX_pn_transcript76105/f2p0/687	684	--	--	--	--	--	--	--	--	--	--	--	--	--	--	--	--	--	--	--	--	--	--	--	--	--	--
transcript_HQ_TX_pn_transcript13775/f3p0/2993	2993	--	--	--	--	--	--	--	--	--	--	--	--	--	--	--	--	--	--	--	--	--	--	--	--	--	--
transcript_HQ_TX_pn_transcript31231/f2p0/2340	2338	45.5	8.4e-147	XP_001768999.1	predicted protein [Physcomitrella patens]	--	--	--	--	-	-	-	-	-	26.2	4.8e-23	sp|Q8K0U4|HS12A_MOUSE	Heat shock 70 kDa protein 12A OS=Mus musculus GN=Hspa12a PE=1 SV=1	PF06723:MreB/Mbl protein	GO:0000902	cell morphogenesis	--	--	--	--	Hs18576822	Molecular chaperones HSP70/HSC70, HSP70 superfamily
transcript_HQ_TX_pn_transcript17440/f2p0/2807	2808	76.7	7.1e-76	XP_001765136.1	predicted protein [Physcomitrella patens]	76.568	1.93e-32	XM_009393931.2	PREDICTED: Musa acuminata subsp. malaccensis NAC domain-containing protein 86 (LOC103978216), mRNA	-	-	-	-	-	65.7	1.4e-61	sp|Q84K00|NAC78_ARATH	NAC domain-containing protein 78 OS=Arabidopsis thaliana GN=NAC078 PE=2 SV=2	--	--	--	--	--	--	--	--	--
transcript_HQ_TX_pn_transcript33157/f3p0/2287	2287	--	--	--	--	--	--	--	--	--	--	--	--	--	--	--	--	--	--	--	--	--	--	--	--	--	--
transcript_HQ_TX_pn_transcript32798/f5p0/2274	2274	51	1.4e-26	XP_001763400.1	predicted protein [Physcomitrella patens]	--	--	--	--	-	-	-	-	-	53	1.7e-20	sp|Q9SFE4|ERF12_ARATH	Ethylene-responsive transcription factor ERF012 OS=Arabidopsis thaliana GN=ERF012 PE=2 SV=1	PF00847:AP2 domain	GO:0006355	regulation of transcription, DNA-templated	--	--	GO:0003700	transcription factor activity, sequence-specific DNA binding	--	--
transcript_HQ_TX_pn_transcript13928/f2p0/2981	2981	44.1	7.6e-60	XP_001770387.1	predicted protein [Physcomitrella patens]	87.273	1.56e-43	XM_001775971.1	Physcomitrella patens subsp. patens predicted protein (PHYPADRAFT_169169) mRNA, complete cds	-	-	-	-	-	80.4	7.5e-21	sp|Q9SEZ3|CDF5_ARATH	Cyclic dof factor 5 OS=Arabidopsis thaliana GN=CDF5 PE=2 SV=1	PF02701:Dof domain, zinc finger	GO:0006355	regulation of transcription, DNA-templated	--	--	GO:0003677	DNA binding	--	--
transcript_HQ_TX_pn_transcript35317/f2p0/2194	2193	45.7	3.9e-53	ABK24526.1	unknown [Picea sitchensis]	82.619	2.94e-99	XM_001773846.1	Physcomitrella patens subsp. patens predicted protein (PHYPADRAFT_191879) mRNA, complete cds	-	-	-	-	-	--	--	--	--	PF15898:cGMP-dependent protein kinase interacting domain;PF14942:Organelle biogenesis, Muted-like protein;PF02845:CUE domain;PF06156:Protein of unknown function (DUF972);PF09416:RNA helicase (UPF2 interacting domain);PF11744:Aluminium activated malate transporter	GO:0006260//GO:0015743//GO:0000184	DNA replication//malate transport//nuclear-transcribed mRNA catabolic process, nonsense-mediated decay	GO:0005737//GO:0031083//GO:0030133	cytoplasm//BLOC-1 complex//transport vesicle	GO:0005524//GO:0008270//GO:0019901//GO:0005515//GO:0003677//GO:0004386	ATP binding//zinc ion binding//protein kinase binding//protein binding//DNA binding//helicase activity	--	--
transcript_HQ_TX_pn_transcript73409/f5p0/1048	1048	--	--	--	--	--	--	--	--	--	--	--	--	--	--	--	--	--	--	--	--	--	--	--	--	--	--
transcript_HQ_TX_pn_transcript14299/f3p0/2925	2925	76.4	0	XP_001762942.1	predicted protein [Physcomitrella patens]	71.593	1.57e-28	XM_010051711.2	PREDICTED: Eucalyptus grandis phospholipase D alpha 1 (LOC104438541), transcript variant X2, mRNA	K01115	PLD1_2	phospholipase D1/2	3.1.4.4	ko00564; Metabolism; Lipid metabolism; Glycerophospholipid metabolism | ko00565; Metabolism; Lipid metabolism; Ether lipid metabolism | ko04014; Environmental Information Processing; Signal transduction; Ras signaling pathway | ko04072; Environmental Information Processing; Signal transduction; Phospholipase D signaling pathway | ko04071; Environmental Information Processing; Signal transduction;…	59.7	3.5e-297	sp|Q43270|PLDA1_MAIZE	Phospholipase D alpha 1 OS=Zea mays GN=PLD1 PE=2 SV=1	PF00168:C2 domain;PF00614:Phospholipase D Active site motif	--	--	--	--	GO:0003824//GO:0005515	catalytic activity//protein binding	At3g15730	Phospholipase D1
transcript_HQ_TX_pn_transcript53474/f2p0/1788	1788	38.9	1.3e-51	XP_001767964.1	predicted protein [Physcomitrella patens]	--	--	--	--	-	-	-	-	-	42.9	4.4e-08	sp|Q9SNE1|ERF11_ARATH	Ethylene-responsive transcription factor ERF011 OS=Arabidopsis thaliana GN=ERF011 PE=2 SV=1	PF13912:C2H2-type zinc finger;PF00096:Zinc finger, C2H2 type;PF00847:AP2 domain	GO:0006355	regulation of transcription, DNA-templated	--	--	GO:0003700//GO:0046872	transcription factor activity, sequence-specific DNA binding//metal ion binding	--	--
transcript_HQ_TX_pn_transcript50885/f9p0/1785	1785	96.9	7e-202	AMD62009.1	photosystem II protein D2 (chloroplast) [Tetraplodon fuegianus]	94.656	0	KP119739.1	Orthotrichum rogeri chloroplast, complete genome	K02706	psbD	photosystem II P680 reaction center D2 protein	1.10.3.9	ko00195; Metabolism; Energy metabolism; Photosynthesis	96.9	6.8e-203	sp|Q6YXN8|PSBD_PHYPA	Photosystem II D2 protein OS=Physcomitrella patens subsp. patens GN=psbD PE=3 SV=1	PF00124:Photosynthetic reaction centre protein	GO:0009772//GO:0019684	photosynthetic electron transport in photosystem II//photosynthesis, light reaction	--	--	GO:0045156	electron transporter, transferring electrons within the cyclic electron transport pathway of photosynthesis activity	--	--
transcript_HQ_TX_pn_transcript29301/f3p0/2396	2396	28.8	9.2e-08	XP_001764135.1	predicted protein [Physcomitrella patens]	--	--	--	--	-	-	-	-	-	--	--	--	--	PF12937:F-box-like;PF00646:F-box domain	--	--	--	--	GO:0005515	protein binding	--	--
transcript_HQ_TX_pn_transcript40176/f3p0/2109	2109	80.2	3.9e-236	XP_001780787.1	predicted protein [Physcomitrella patens]	74.077	1.24e-137	XM_001780735.1	Physcomitrella patens subsp. patens predicted protein (PHYPADRAFT_171332) mRNA, complete cds	-	-	-	-	-	28.6	6e-41	sp|O74212|D5FAD_MORAP	Acyl-lipid (8-3)-desaturase OS=Mortierella alpina GN=DES1 PE=1 SV=1	PF00487:Fatty acid desaturase	GO:0006629	lipid metabolic process	--	--	--	--	Hs4758334	Delta 6-fatty acid desaturase/delta-8 sphingolipid desaturase
transcript_HQ_TX_pn_transcript14179/f21p0/2925	2925	69.9	2.3e-218	XP_001771674.1	predicted protein [Physcomitrella patens]	79.592	5.79e-08	XM_004960164.1	PREDICTED: Setaria italica phosphatidylinositol 4-kinase gamma 7-like (LOC101757523), mRNA	-	-	-	-	-	56	6.2e-145	sp|Q9SI52|P4KG7_ARATH	Phosphatidylinositol 4-kinase gamma 7 OS=Arabidopsis thaliana GN=PI4KG7 PE=1 SV=2	PF00240:Ubiquitin family;PF00454:Phosphatidylinositol 3- and 4-kinase	--	--	--	--	GO:0005515//GO:0016301	protein binding//kinase activity	At2g03890	Phosphatidylinositol 4-kinase
transcript_HQ_TX_pn_transcript71789/f2p0/1096	1096	98.9	3.1e-43	XP_001756581.1	predicted protein [Physcomitrella patens]	90.672	4.06e-95	XM_001781664.1	Physcomitrella patens subsp. patens predicted protein (PHYPADRAFT_197946) mRNA, complete cds	K03113	EIF1, SUI1	translation initiation factor 1	-	ko03013; Genetic Information Processing; Translation; RNA transport	85.4	1.6e-37	sp|Q0D5W6|SUI1_ORYSJ	Protein translation factor SUI1 homolog OS=Oryza sativa subsp. japonica GN=GOS2 PE=3 SV=1	PF01253:Translation initiation factor SUI1	GO:0006413	translational initiation	--	--	GO:0003743	translation initiation factor activity	At5g54760	Translation initiation factor 1 (eIF-1/SUI1)
transcript_HQ_TX_pn_transcript49237/f7p0/1862	1862	33.6	1.4e-48	GAQ93343.1	hypothetical protein KFL_014550010, partial [Klebsormidium flaccidum]	--	--	--	--	-	-	-	-	-	25.5	2.4e-17	sp|O60290|ZN862_HUMAN	Zinc finger protein 862 OS=Homo sapiens GN=ZNF862 PE=2 SV=2	--	--	--	--	--	--	--	--	--
transcript_HQ_TX_pn_transcript41229/f6p0/2066	2066	67.7	2.1e-109	XP_001770926.1	predicted protein [Physcomitrella patens]	79.324	3.34e-148	XM_001764092.1	Physcomitrella patens subsp. patens predicted protein (PHYPADRAFT_15264) mRNA, partial cds	-	-	-	-	-	54.5	2.7e-70	sp|Q9S752|LOFG2_ARATH	Probable E3 ubiquitin-protein ligase LOG2 OS=Arabidopsis thaliana GN=LOG2 PE=1 SV=1	PF14634:zinc-RING finger domain;PF03854:P-11 zinc finger;PF13639:Ring finger domain	--	--	--	--	GO:0005515//GO:0008270//GO:0003723	protein binding//zinc ion binding//RNA binding	At3g09770	Predicted E3 ubiquitin ligase
transcript_HQ_TX_pn_transcript55660/f3p0/1736	1736	77.5	1.1e-90	XP_001761896.1	predicted protein [Physcomitrella patens]	79.913	7.89e-139	XM_001761844.1	Physcomitrella patens subsp. patens predicted protein (PHYPADRAFT_46685) mRNA, partial cds	-	-	-	-	-	--	--	--	--	PF04513:Baculovirus polyhedron envelope protein, PEP, C terminus ;PF06009:Laminin Domain II	GO:0007155	cell adhesion	GO:0019028//GO:0019031	viral capsid//viral envelope	GO:0005198	structural molecule activity	--	--
transcript_HQ_TX_pn_transcript34868/f59p0/2214	2214	77.3	8.5e-24	XP_001762212.1	predicted protein [Physcomitrella patens]	--	--	--	--	-	-	-	-	-	52.6	5.4e-16	sp|O80338|EF101_ARATH	Ethylene-responsive transcription factor 2 OS=Arabidopsis thaliana GN=ERF2 PE=2 SV=1	PF00847:AP2 domain	GO:0006355	regulation of transcription, DNA-templated	--	--	GO:0003700	transcription factor activity, sequence-specific DNA binding	--	--
transcript_HQ_TX_pn_transcript52303/f3p0/1830	1830	52.1	9.1e-149	XP_001760671.1	predicted protein [Physcomitrella patens]	90.385	4.66e-07	XM_002461679.1	Sorghum bicolor hypothetical protein, mRNA	-	-	-	-	-	30.5	8.9e-49	sp|Q9M156|U72B1_ARATH	UDP-glycosyltransferase 72B1 OS=Arabidopsis thaliana GN=UGT72B1 PE=1 SV=1	PF00201:UDP-glucoronosyl and UDP-glucosyl transferase;PF05280:Flagellar transcriptional activator (FlhC)	GO:0008152//GO:0045893//GO:1902208	metabolic process//positive regulation of transcription, DNA-templated//regulation of bacterial-type flagellum assembly	--	--	GO:0016758//GO:0003677	transferase activity, transferring hexosyl groups//DNA binding	At4g01070	UDP-glucuronosyl and UDP-glucosyl transferase
transcript_HQ_TX_pn_transcript10583/f3p0/3122	3122	56.6	2.4e-24	XP_001752661.1	predicted protein [Physcomitrella patens]	--	--	--	--	K04040	chlG, bchG	chlorophyll/bacteriochlorophyll a synthase [EC:2.5.1.62 2.5.1.133]	2.5.1.62,2.5.1.133	ko00860; Metabolism; Metabolism of cofactors and vitamins; Porphyrin and chlorophyll metabolism	54.1	1.7e-20	sp|Q9M3W5|CHLG_AVESA	Chlorophyll synthase, chloroplastic OS=Avena sativa GN=CHLG PE=1 SV=1	--	--	--	--	--	--	--	--	--
transcript_HQ_TX_pn_transcript29865/f2p0/2277	2277	73.3	1.2e-235	XP_001774194.1	predicted protein [Physcomitrella patens]	--	--	--	--	K20929	GLX	glyoxal/methylglyoxal oxidase	1.2.3.15	-	49.7	1e-142	sp|Q3HRQ2|GLOX_VITPS	Aldehyde oxidase GLOX OS=Vitis pseudoreticulata GN=GLOX PE=2 SV=1	--	--	--	--	--	--	--	--	--
transcript_HQ_TX_pn_transcript46237/f2p0/1962	1962	63	1.1e-163	XP_001760897.1	predicted protein [Physcomitrella patens]	91.304	6.47e-06	KP852038.1	Beckmannia syzigachne UDP-glycosyltransferase 76E11-like mRNA, complete sequence	-	-	-	-	-	32.5	7.8e-59	sp|Q9M156|U72B1_ARATH	UDP-glycosyltransferase 72B1 OS=Arabidopsis thaliana GN=UGT72B1 PE=1 SV=1	PF00201:UDP-glucoronosyl and UDP-glucosyl transferase	GO:0008152	metabolic process	--	--	GO:0016758	transferase activity, transferring hexosyl groups	At4g01070	UDP-glucuronosyl and UDP-glucosyl transferase
transcript_HQ_TX_pn_transcript53723/f10p0/1674	1674	62.6	5.9e-78	XP_001768619.1	predicted protein [Physcomitrella patens]	--	--	--	--	-	-	-	-	-	--	--	--	--	PF05837:Centromere protein H (CENP-H);PF16716:Bone marrow stromal antigen 2	GO:0051607//GO:0051382	defense response to virus//kinetochore assembly	GO:0000776	kinetochore	--	--	--	--
transcript_HQ_TX_pn_transcript20069/f2p0/2701	2701	89.4	0	XP_001754772.1	predicted protein [Physcomitrella patens]	83.105	0	XM_001763803.1	Physcomitrella patens subsp. patens predicted protein (PHYPADRAFT_183250) mRNA, complete cds	K00700	GBE1, glgB	1,4-alpha-glucan branching enzyme	2.4.1.18	ko00500; Metabolism; Carbohydrate metabolism; Starch and sucrose metabolism	72.8	6.1e-296	sp|Q01401|GLGB_ORYSJ	1,4-alpha-glucan-branching enzyme, chloroplastic/amyloplastic OS=Oryza sativa subsp. japonica GN=SBE1 PE=1 SV=2	PF00128:Alpha amylase, catalytic domain;PF02922:Carbohydrate-binding module 48 (Isoamylase N-terminal domain);PF02806:Alpha amylase, C-terminal all-beta domain	GO:0005975	carbohydrate metabolic process	--	--	GO:0043169//GO:0004553//GO:0003824	cation binding//hydrolase activity, hydrolyzing O-glycosyl compounds//catalytic activity	At2g36390	1,4-alpha-glucan branching enzyme/starch branching enzyme II
transcript_HQ_TX_pn_transcript50813/f2p0/1793	1793	82.2	1.5e-244	XP_001768225.1	predicted protein [Physcomitrella patens]	77.325	0	XM_001768173.1	Physcomitrella patens subsp. patens predicted protein (PHYPADRAFT_110047) mRNA, complete cds	-	-	-	-	-	59.3	2.2e-161	sp|Q94AZ2|STP13_ARATH	Sugar transport protein 13 OS=Arabidopsis thaliana GN=STP13 PE=1 SV=2	PF00083:Sugar (and other) transporter;PF07690:Major Facilitator Superfamily	GO:0055085	transmembrane transport	GO:0016021	integral component of membrane	GO:0022857	transmembrane transporter activity	At5g26340	Predicted transporter (major facilitator superfamily)
transcript_HQ_TX_pn_transcript61185/f2p0/1573	1573	--	--	--	--	--	--	--	--	--	--	--	--	--	--	--	--	--	--	--	--	--	--	--	--	--	--
transcript_HQ_TX_pn_transcript42490/f4p0/1851	1851	83.7	9.5e-178	XP_001764027.1	predicted protein [Physcomitrella patens]	82.123	0	XM_001763975.1	Physcomitrella patens subsp. patens predicted protein (PHYPADRAFT_127529) mRNA, complete cds	-	-	-	-	-	64.2	9.7e-128	sp|Q7XJE6|MCA1_ARATH	Metacaspase-1 OS=Arabidopsis thaliana GN=AMC1 PE=1 SV=1	--	--	--	--	--	--	--	At1g02170	Metacaspase involved in regulation of apoptosis
transcript_HQ_TX_pn_transcript74281/f2p0/889	889	86.9	1.3e-68	XP_001775244.1	predicted protein [Physcomitrella patens]	83.394	5.14e-138	XM_001783046.1	Physcomitrella patens subsp. patens predicted protein (PHYPADRAFT_152025) mRNA, partial cds	K01602	rbcS	ribulose-bisphosphate carboxylase small chain	4.1.1.39	ko01200; Metabolism; Global and overview maps; Carbon metabolism | ko00630; Metabolism; Carbohydrate metabolism; Glyoxylate and dicarboxylate metabolism | ko00710; Metabolism; Energy metabolism; Carbon fixation in photosynthetic organisms	60.5	5.1e-50	sp|P10795|RBS1A_ARATH	Ribulose bisphosphate carboxylase small chain 1A, chloroplastic OS=Arabidopsis thaliana GN=RBCS-1A PE=1 SV=2	--	--	--	--	--	--	--	--	--
transcript_HQ_TX_pn_transcript10682/f4p0/3155	3155	78.5	7.4e-311	XP_001785882.1	predicted protein [Physcomitrella patens]	--	--	--	--	K00327	POR	NADPH-ferrihemoprotein reductase	1.6.2.4	-	63.2	1.3e-228	sp|P37116|NCPR_VIGRR	NADPH--cytochrome P450 reductase OS=Vigna radiata var. radiata PE=1 SV=1	PF00091:Tubulin/FtsZ family, GTPase domain;PF00258:Flavodoxin;PF00175:Oxidoreductase NAD-binding domain ;PF00667:FAD binding domain	GO:0055114	oxidation-reduction process	--	--	GO:0003924//GO:0016491//GO:0010181	GTPase activity//oxidoreductase activity//FMN binding	At4g24520	NADP/FAD dependent oxidoreductase
transcript_HQ_TX_pn_transcript47166/f4p0/1974	1974	60.4	2.4e-46	AMT92115.1	dehydration-responsive element-binding protein 5-7 [Syntrichia caninervis]	84.674	5.98e-66	KU613415.1	Syntrichia caninervis dehydration-responsive element-binding protein 5-7 (DREB5-7) mRNA, complete cds	-	-	-	-	-	37.8	5.1e-10	sp|A2Y8S6|DRE1C_ORYSI	Dehydration-responsive element-binding protein 1C OS=Oryza sativa subsp. indica GN=DREB1C PE=3 SV=1	PF00847:AP2 domain	GO:0006355	regulation of transcription, DNA-templated	--	--	GO:0003700	transcription factor activity, sequence-specific DNA binding	--	--
transcript_HQ_TX_pn_transcript20180/f2p0/2701	2701	61.4	2e-229	XP_001751270.1	predicted protein [Physcomitrella patens]	--	--	--	--	K13754	SLC24A6, NCKX6	solute carrier family 24 (sodium/potassium/calcium exchanger), member 6	-	-	41.9	3.1e-122	sp|Q9SYG9|CCX4_ARATH	Cation/calcium exchanger 4 OS=Arabidopsis thaliana GN=CCX4 PE=2 SV=1	PF01699:Sodium/calcium exchanger protein	GO:0055085	transmembrane transport	GO:0016021	integral component of membrane	--	--	At1g54110_2	K+-dependent Na+:Ca2+ antiporter
transcript_HQ_TX_pn_transcript76085/f2p0/663	663	--	--	--	--	--	--	--	--	--	--	--	--	--	--	--	--	--	--	--	--	--	--	--	--	--	--
transcript_HQ_TX_pn_transcript24670/f3p0/2540	2540	47.6	1.9e-75	OAE30306.1	hypothetical protein AXG93_4201s1050 [Marchantia polymorpha subsp. polymorpha]	--	--	--	--	-	-	-	-	-	42.1	6.1e-64	sp|O48716|JGB_ARATH	Protein JINGUBANG OS=Arabidopsis thaliana GN=JGB PE=1 SV=1	PF00400:WD domain, G-beta repeat	--	--	--	--	GO:0005515	protein binding	At3g51930	FOG: WD40 repeat
transcript_LQ_TX_pn_transcript50349/f2p0/1863	1864	87.5	4.3e-85	XP_001771057.1	predicted protein [Physcomitrella patens]	84.725	4.96e-156	XM_001771005.1	Physcomitrella patens subsp. patens predicted protein (PHYPADRAFT_216740) mRNA, complete cds	-	-	-	-	-	--	--	--	--	PF02544:3-oxo-5-alpha-steroid 4-dehydrogenase ;PF04140:Isoprenylcysteine carboxyl methyltransferase (ICMT) family	GO:0006481//GO:0006629	C-terminal protein methylation//lipid metabolic process	GO:0005737//GO:0016021	cytoplasm//integral component of membrane	GO:0016627//GO:0004671	oxidoreductase activity, acting on the CH-CH group of donors//protein C-terminal S-isoprenylcysteine carboxyl O-methyltransferase activity	At1g18180	Predicted steroid reductase
transcript_HQ_TX_pn_transcript38984/f2p0/2130	2130	45.4	2.3e-103	XP_018834345.1	PREDICTED: AAA-ATPase At4g30250-like [Juglans regia]	85.047	8.9e-20	XM_016346415.1	PREDICTED: Arachis ipaensis AAA-ATPase At2g18193-like (LOC107642908), mRNA	-	-	-	-	-	45.7	2.8e-102	sp|Q8RY66|AATPD_ARATH	AAA-ATPase At4g25835 OS=Arabidopsis thaliana GN=At4g25835 PE=2 SV=1	PF00910:RNA helicase;PF07728:AAA domain (dynein-related subfamily);PF05496:Holliday junction DNA helicase ruvB N-terminus;PF00004:ATPase family associated with various cellular activities (AAA);PF06068:TIP49 C-terminus	GO:0006281//GO:0006310	DNA repair//DNA recombination	--	--	GO:0003723//GO:0003724//GO:0005524//GO:0003678//GO:0016887//GO:0009378	RNA binding//RNA helicase activity//ATP binding//DNA helicase activity//ATPase activity//four-way junction helicase activity	At5g57480	AAA+-type ATPase
transcript_HQ_TX_pn_transcript70810/f2p0/1157	1157	43.2	1.7e-23	XP_001782962.1	predicted protein [Physcomitrella patens]	--	--	--	--	-	-	-	-	-	--	--	--	--	PF05434:TMEM9;PF13000:Acetyl-coenzyme A transporter 1	--	--	GO:0016021	integral component of membrane	GO:0008521	acetyl-CoA transporter activity	--	--
transcript_HQ_TX_pn_transcript71533/f3p0/1113	1113	--	--	--	--	--	--	--	--	--	--	--	--	--	--	--	--	--	PF08398:Parvovirus coat protein VP1;PF01442:Apolipoprotein A1/A4/E domain;PF07464:Apolipophorin-III precursor (apoLp-III)	GO:0006869//GO:0042157	lipid transport//lipoprotein metabolic process	GO:0005576//GO:0019028	extracellular region//viral capsid	GO:0008289//GO:0005198	lipid binding//structural molecule activity	--	--
transcript_HQ_TX_pn_transcript67324/f28p0/1326	1326	66.5	5e-56	XP_001768532.1	predicted protein [Physcomitrella patens]	--	--	--	--	K13448	CML	calcium-binding protein CML	-	ko04626; Organismal Systems; Environmental adaptation; Plant-pathogen interaction	39.4	1.1e-27	sp|Q8RZB5|CML10_ORYSJ	Probable calcium-binding protein CML10 OS=Oryza sativa subsp. japonica GN=CML10 PE=2 SV=1	PF13499:EF-hand domain pair;PF00036:EF hand;PF13405:EF-hand domain;PF13202:EF hand;PF12763:Cytoskeletal-regulatory complex EF hand;PF10591:Secreted protein acidic and rich in cysteine Ca binding region;PF13833:EF-hand domain pair	GO:0007165	signal transduction	GO:0005578	proteinaceous extracellular matrix	GO:0005515//GO:0005509	protein binding//calcium ion binding	At1g24620	Calmodulin and related proteins (EF-Hand superfamily)
transcript_HQ_TX_pn_transcript34224/f9p0/2234	2234	89.9	1.3e-285	XP_001777588.1	predicted protein [Physcomitrella patens]	--	--	--	--	-	-	-	-	-	56.8	7.8e-156	sp|P26901|CATA_BACSU	Vegetative catalase OS=Bacillus subtilis (strain 168) GN=katA PE=1 SV=5	PF00199:Catalase	GO:0055114	oxidation-reduction process	--	--	GO:0004096//GO:0020037	catalase activity//heme binding	Hs4557014	Catalase
transcript_HQ_TX_pn_transcript47239/f2p0/1940	1938	58.4	4.9e-76	XP_001784046.1	VAMP-like protein [Physcomitrella patens]	85.897	1.36e-12	XM_001783994.1	Physcomitrella patens subsp. patens VAMP-like protein (PHYPADRAFT_226941) mRNA, complete cds	-	-	-	-	-	26.5	6.1e-16	sp|Q9M376|VA727_ARATH	Vesicle-associated membrane protein 727 OS=Arabidopsis thaliana GN=VAMP727 PE=2 SV=1	PF00957:Synaptobrevin	GO:0016192	vesicle-mediated transport	GO:0016021	integral component of membrane	--	--	At3g54300	Synaptobrevin/VAMP-like protein
transcript_HQ_TX_pn_transcript36433/f2p0/2197	2197	27.9	7.9e-06	XP_001778235.1	predicted protein [Physcomitrella patens]	--	--	--	--	--	--	--	--	--	--	--	--	--	PF03839:Translocation protein Sec62	GO:0015031	protein transport	GO:0016021	integral component of membrane	GO:0008565	protein transporter activity	--	--
transcript_HQ_TX_pn_transcript29189/f2p0/2398	2399	52.3	7.9e-116	XP_001781142.1	predicted protein [Physcomitrella patens]	--	--	--	--	-	-	-	-	-	44.2	1.9e-06	sp|Q6NLD5|ERF15_ARATH	Ethylene-responsive transcription factor ERF015 OS=Arabidopsis thaliana GN=ERF015 PE=2 SV=1	PF00847:AP2 domain	GO:0006355	regulation of transcription, DNA-templated	--	--	GO:0003700	transcription factor activity, sequence-specific DNA binding	--	--
transcript_HQ_TX_pn_transcript22680/f6p0/2577	2577	62.2	3.5e-85	XP_001784732.1	predicted protein [Physcomitrella patens]	75.087	8.29e-26	XM_010036717.1	PREDICTED: Eucalyptus grandis protein ODORANT1 (LOC104424339), mRNA	K09422	MYBP	myb proto-oncogene protein, plant	-	-	62.2	3.4e-86	sp|P80073|MYB2_PHYPA	Myb-related protein Pp2 OS=Physcomitrella patens subsp. patens GN=PP2 PE=2 SV=1	--	--	--	--	--	--	--	At1g66230	Transcription factor, Myb superfamily
transcript_HQ_TX_pn_transcript37401/f9p0/2171	2171	43.5	1e-58	XP_001765530.1	predicted protein [Physcomitrella patens]	77.232	2.51e-25	XM_001765478.1	Physcomitrella patens subsp. patens predicted protein (PHYPADRAFT_164797) mRNA, complete cds	-	-	-	-	-	--	--	--	--	PF00403:Heavy-metal-associated domain	GO:0030001	metal ion transport	--	--	GO:0046872	metal ion binding	--	--
transcript_HQ_TX_pn_transcript35481/f2p0/2223	2224	97.4	3.1e-18	KRH17873.1	hypothetical protein GLYMA_13G023700, partial [Glycine max]	99.379	0	KC291523.1	Pohlia nutans isolate No.L 18S ribosomal RNA gene, partial sequence	-	-	-	-	-	--	--	--	--	--	--	--	--	--	--	--	--	--
transcript_HQ_TX_pn_transcript48147/f3p0/1843	1843	--	--	--	--	--	--	--	--	--	--	--	--	--	--	--	--	--	--	--	--	--	--	--	--	--	--
transcript_HQ_TX_pn_transcript12051/f2p0/3062	3062	36.6	1.3e-09	XP_001756935.1	predicted protein [Physcomitrella patens]	--	--	--	--	-	-	-	-	-	--	--	--	--	--	--	--	--	--	--	--	--	--
transcript_HQ_TX_pn_transcript60403/f2p0/1470	1470	41.9	9e-14	XP_001778751.1	predicted protein [Physcomitrella patens]	--	--	--	--	-	-	-	-	-	--	--	--	--	--	--	--	--	--	--	--	--	--
transcript_HQ_TX_pn_transcript12269/f2p0/3080	3080	71.5	2.5e-114	XP_001772276.1	predicted protein [Physcomitrella patens]	--	--	--	--	K14849	RRP1	ribosomal RNA-processing protein 1	-	-	34.6	9.1e-30	sp|Q14684|RRP1B_HUMAN	Ribosomal RNA processing protein 1 homolog B OS=Homo sapiens GN=RRP1B PE=1 SV=3	PF05997:Nucleolar protein,Nop52	GO:0006364	rRNA processing	GO:0030688	preribosome, small subunit precursor	--	--	Hs22067314	Nucleolar protein NOP52/RRP1
transcript_HQ_TX_pn_transcript40274/f3p0/2109	2109	49.1	3.9e-34	XP_001765534.1	predicted protein [Physcomitrella patens]	82.022	3.21e-09	XM_009416773.2	PREDICTED: Musa acuminata subsp. malaccensis calmodulin-like protein 3 (LOC103995989), mRNA	K13448	CML	calcium-binding protein CML	-	ko04626; Organismal Systems; Environmental adaptation; Plant-pathogen interaction	35.2	1.2e-17	sp|Q95NI4|CALM_HALOK	Calmodulin OS=Halichondria okadai PE=2 SV=3	PF13499:EF-hand domain pair;PF13202:EF hand;PF00036:EF hand;PF13405:EF-hand domain;PF13833:EF-hand domain pair;PF10591:Secreted protein acidic and rich in cysteine Ca binding region;PF12763:Cytoskeletal-regulatory complex EF hand	GO:0007165	signal transduction	GO:0005578	proteinaceous extracellular matrix	GO:0005509//GO:0005515	calcium ion binding//protein binding	CE13902	Calmodulin and related proteins (EF-Hand superfamily)
transcript_HQ_TX_pn_transcript74232/f76p0/768	768	--	--	--	--	--	--	--	--	--	--	--	--	--	--	--	--	--	--	--	--	--	--	--	--	--	--
transcript_HQ_TX_pn_transcript62706/f4p0/1519	1519	79.8	7.3e-160	XP_001776169.1	predicted protein [Physcomitrella patens]	87.324	3.82e-12	XM_014646477.1	PREDICTED: Vigna radiata var. radiata protein disulfide-isomerase-like (LOC106762514), mRNA	K09584	PDIA6, TXNDC7	protein disulfide-isomerase A6	5.3.4.1	ko04141; Genetic Information Processing; Folding, sorting and degradation; Protein processing in endoplasmic reticulum	56.4	4.2e-113	sp|P38661|PDIA6_MEDSA	Probable protein disulfide-isomerase A6 OS=Medicago sativa PE=2 SV=1	PF00085:Thioredoxin;PF08534:Redoxin;PF07749:Endoplasmic reticulum protein ERp29, C-terminal domain;PF00578:AhpC/TSA family;PF00462:Glutaredoxin	GO:0045454//GO:0055114	cell redox homeostasis//oxidation-reduction process	GO:0005783	endoplasmic reticulum	GO:0009055//GO:0016491//GO:0015035//GO:0016209	electron carrier activity//oxidoreductase activity//protein disulfide oxidoreductase activity//antioxidant activity	At2g47470	Thioredoxin/protein disulfide isomerase
transcript_HQ_TX_pn_transcript72509/f38p0/1026	1026	--	--	--	--	--	--	--	--	--	--	--	--	--	--	--	--	--	--	--	--	--	--	--	--	--	--
transcript_HQ_TX_pn_transcript58648/f3p0/1646	1647	50	6.7e-66	XP_001753540.1	predicted protein [Physcomitrella patens]	85.116	8.43e-54	XM_001769340.1	Physcomitrella patens subsp. patens KANADI 3 (N3) mRNA, complete cds	-	-	-	-	-	57.9	2.7e-28	sp|Q9C616|KAN2_ARATH	Probable transcription factor KAN2 OS=Arabidopsis thaliana GN=KAN2 PE=2 SV=1	--	--	--	--	--	--	--	--	--
transcript_HQ_TX_pn_transcript49084/f2p0/1861	1861	36.5	1.7e-46	XP_001765334.1	predicted protein [Physcomitrella patens]	--	--	--	--	-	-	-	-	-	43.2	2.4e-09	sp|Q03968|LEA3_WHEAT	Late embryogenesis abundant protein, group 3 OS=Triticum aestivum PE=2 SV=1	--	--	--	--	--	--	--	--	--
transcript_HQ_TX_pn_transcript68635/f8p0/1271	1271	68.8	2.2e-56	XP_001761890.1	predicted protein [Physcomitrella patens]	--	--	--	--	-	-	-	-	-	26.8	4.3e-10	sp|Q9ZVD2|NHL13_ARATH	NDR1/HIN1-like protein 13 OS=Arabidopsis thaliana GN=NHL13 PE=2 SV=1	--	--	--	--	--	--	--	--	--
transcript_HQ_TX_pn_transcript68609/f7p0/1274	1274	94.1	1.1e-28	XP_001781743.1	predicted protein [Physcomitrella patens]	85.782	1.81e-54	XM_001756637.1	Physcomitrella patens subsp. patens predicted protein (PHYPADRAFT_26859) mRNA, partial cds	-	-	-	-	-	59	3.8e-14	sp|Q9LTV3|SAU72_ARATH	Auxin-responsive protein SAUR72 OS=Arabidopsis thaliana GN=SAUR72 PE=2 SV=1	PF02519:Auxin responsive protein	GO:0009733	response to auxin	--	--	--	--	--	--
transcript_HQ_TX_pn_transcript20048/f2p0/2706	2705	90.5	1.9e-155	XP_001784242.1	predicted protein [Physcomitrella patens]	81.549	7.89e-96	XM_001759144.1	Physcomitrella patens subsp. patens predicted protein (PHYPADRAFT_179535) mRNA, complete cds	K00975	glgC	glucose-1-phosphate adenylyltransferase	2.7.7.27	ko00500; Metabolism; Carbohydrate metabolism; Starch and sucrose metabolism | ko00520; Metabolism; Carbohydrate metabolism; Amino sugar and nucleotide sugar metabolism | ko02026; Cellular Processes; Cellular community - prokaryotes; Biofilm formation - Escherichia coli	68	1e-117	sp|P55230|GLGL2_ARATH	Glucose-1-phosphate adenylyltransferase large subunit 2, chloroplastic OS=Arabidopsis thaliana GN=APL2 PE=1 SV=2	PF00483:Nucleotidyl transferase	GO:0009058	biosynthetic process	--	--	GO:0016779	nucleotidyltransferase activity	At1g27680	GDP-mannose pyrophosphorylase/mannose-1-phosphate guanylyltransferase
transcript_HQ_TX_pn_transcript76375/f6p0/638	638	--	--	--	--	--	--	--	--	-	-	-	-	-	--	--	--	--	--	--	--	--	--	--	--	--	--
transcript_HQ_TX_pn_transcript53108/f4p0/1796	1796	76.2	3.8e-91	XP_001773379.1	predicted protein [Physcomitrella patens]	--	--	--	--	-	-	-	-	-	--	--	--	--	PF01080:Presenilin	GO:0016485	protein processing	GO:0016021	integral component of membrane	GO:0004190	aspartic-type endopeptidase activity	--	--
transcript_HQ_TX_pn_transcript16991/f2p0/2828	2823	71.4	4.6e-75	XP_001783393.1	predicted protein [Physcomitrella patens]	--	--	--	--	-	-	-	-	-	--	--	--	--	--	--	--	--	--	--	--	--	--
transcript_HQ_TX_pn_transcript75939/f3p0/683	683	58.3	3e-20	XP_001774717.1	predicted protein [Physcomitrella patens]	--	--	--	--	--	--	--	--	--	--	--	--	--	--	--	--	--	--	--	--	--	--
transcript_HQ_TX_pn_transcript45117/f2p0/1991	1991	64.1	1.3e-164	XP_001760897.1	predicted protein [Physcomitrella patens]	91.304	6.56e-06	KP852038.1	Beckmannia syzigachne UDP-glycosyltransferase 76E11-like mRNA, complete sequence	-	-	-	-	-	33.1	3.5e-59	sp|Q9M156|U72B1_ARATH	UDP-glycosyltransferase 72B1 OS=Arabidopsis thaliana GN=UGT72B1 PE=1 SV=1	PF04101:Glycosyltransferase family 28 C-terminal domain;PF00201:UDP-glucoronosyl and UDP-glucosyl transferase	GO:0008152	metabolic process	--	--	GO:0016758	transferase activity, transferring hexosyl groups	At4g01070	UDP-glucuronosyl and UDP-glucosyl transferase
transcript_HQ_TX_pn_transcript13247/f2p0/3024	3027	62.8	6.6e-253	XP_001762512.1	predicted protein [Physcomitrella patens]	79.839	0	XM_001762460.1	Physcomitrella patens subsp. patens predicted protein (PHYPADRAFT_163437) mRNA, complete cds	-	-	-	-	-	24.8	5.3e-06	sp|P83094|STIM_DROME	Stromal interaction molecule homolog OS=Drosophila melanogaster GN=Stim PE=1 SV=1	PF07647:SAM domain (Sterile alpha motif);PF00041:Fibronectin type III domain;PF00036:EF hand;PF13405:EF-hand domain;PF13499:EF-hand domain pair;PF01363:FYVE zinc finger;PF00536:SAM domain (Sterile alpha motif);PF01428:AN1-like Zinc finger	--	--	--	--	GO:0046872//GO:0005515//GO:0008270//GO:0005509	metal ion binding//protein binding//zinc ion binding//calcium ion binding	7293158_1	Cell surface glycoprotein STIM, contains SAM domain
transcript_HQ_TX_pn_transcript41142/f2p0/2088	2086	38.9	1.5e-41	XP_002983016.1	hypothetical protein SELMODRAFT_117674, partial [Selaginella moellendorffii]	--	--	--	--	-	-	-	-	-	33.3	4.9e-35	sp|P25848|PHY1_CERPU	Light-sensor Protein kinase OS=Ceratodon purpureus GN=PHY1 PE=3 SV=3	PF06293:Lipopolysaccharide kinase (Kdo/WaaP) family;PF07714:Protein tyrosine kinase;PF00069:Protein kinase domain	GO:0006468	protein phosphorylation	GO:0016020	membrane	GO:0005524//GO:0016773//GO:0004672	ATP binding//phosphotransferase activity, alcohol group as acceptor//protein kinase activity	CE24991	Tyrosine kinases
transcript_HQ_TX_pn_transcript17041/f18p0/2791	2791	41.2	1.3e-85	XP_001775069.1	predicted protein [Physcomitrella patens]	--	--	--	--	-	-	-	-	-	--	--	--	--	PF01994:tRNA ribose 2'-O-methyltransferase, aTrm56;PF00582:Universal stress protein family	GO:0002128//GO:0006950	tRNA nucleoside ribose methylation//response to stress	GO:0005737	cytoplasm	GO:0008175	tRNA methyltransferase activity	--	--
transcript_HQ_TX_pn_transcript45484/f2p0/1989	1987	64.2	4.4e-165	XP_001771059.1	predicted protein [Physcomitrella patens]	--	--	--	--	-	-	-	-	-	39	1e-90	sp|Q7XI08|XB34_ORYSJ	Probable E3 ubiquitin-protein ligase XBOS34 OS=Oryza sativa subsp. japonica GN=XBOS34 PE=2 SV=1	PF14634:zinc-RING finger domain;PF13606:Ankyrin repeat;PF13639:Ring finger domain;PF00023:Ankyrin repeat	--	--	--	--	GO:0008270//GO:0005515	zinc ion binding//protein binding	--	--
transcript_HQ_TX_pn_transcript63853/f2p0/1481	1481	86.4	7.4e-141	XP_001759124.1	predicted protein [Physcomitrella patens]	80.398	0	CP019093.1	Spirodela polyrhiza strain 9509 chromosome 1 sequence	K02115	ATPF1G, atpG	F-type H+-transporting ATPase subunit gamma	-	ko00190; Metabolism; Energy metabolism; Oxidative phosphorylation | ko00195; Metabolism; Energy metabolism; Photosynthesis	71.4	2.8e-133	sp|Q01908|ATPG1_ARATH	ATP synthase gamma chain 1, chloroplastic OS=Arabidopsis thaliana GN=ATPC1 PE=1 SV=1	--	--	--	--	--	--	--	At4g04640	F0F1-type ATP synthase, gamma subunit
transcript_HQ_TX_pn_transcript72421/f3p0/1058	1058	59.4	2.1e-36	XP_001782827.1	predicted protein [Physcomitrella patens]	--	--	--	--	K01047	PLA2G, SPLA2	secretory phospholipase A2	3.1.1.4	ko00564; Metabolism; Lipid metabolism; Glycerophospholipid metabolism | ko00565; Metabolism; Lipid metabolism; Ether lipid metabolism | ko00590; Metabolism; Lipid metabolism; Arachidonic acid metabolism | ko00591; Metabolism; Lipid metabolism; Linoleic acid metabolism | ko00592; Metabolism; Lipid metabolism; alpha-Linolenic acid metabolism | ko04014; Environmental Information Processing; Signal t…	41.8	1.2e-18	sp|Q8S8N6|PLA2A_ARATH	Phospholipase A2-alpha OS=Arabidopsis thaliana GN=PLA2-ALPHA PE=1 SV=1	PF00068:Phospholipase A2	GO:0006644//GO:0050482	phospholipid metabolic process//arachidonic acid secretion	--	--	GO:0004623	phospholipase A2 activity	--	--
transcript_HQ_TX_pn_transcript71827/f2p0/1033	1033	100	6.9e-53	XP_001756581.1	predicted protein [Physcomitrella patens]	89.744	6.26e-108	XM_001781664.1	Physcomitrella patens subsp. patens predicted protein (PHYPADRAFT_197946) mRNA, complete cds	K03113	EIF1, SUI1	translation initiation factor 1	-	ko03013; Genetic Information Processing; Translation; RNA transport	86.4	6.8e-46	sp|Q0D5W6|SUI1_ORYSJ	Protein translation factor SUI1 homolog OS=Oryza sativa subsp. japonica GN=GOS2 PE=3 SV=1	PF01253:Translation initiation factor SUI1	GO:0006413	translational initiation	--	--	GO:0003743	translation initiation factor activity	At5g54760	Translation initiation factor 1 (eIF-1/SUI1)
transcript_HQ_TX_pn_transcript20761/f2p0/2679	2679	60.3	5.7e-99	OAE35666.1	hypothetical protein AXG93_1154s1200 [Marchantia polymorpha subsp. polymorpha]	83.636	1.42e-33	XM_014764463.1	PREDICTED: Glycine max probable transcription factor PosF21 (LOC780560), transcript variant X2, mRNA	-	-	-	-	-	45	5.8e-41	sp|Q69IL4|RF2A_ORYSJ	Transcription factor RF2a OS=Oryza sativa subsp. japonica GN=RF2a PE=1 SV=1	PF03131:bZIP Maf transcription factor;PF06005:Protein of unknown function (DUF904);PF07716:Basic region leucine zipper;PF07989:Centrosomin N-terminal motif 1;PF00170:bZIP transcription factor;PF06156:Protein of unknown function (DUF972);PF04111:Autophagy protein Apg6	GO:0006914//GO:0006355//GO:0043093//GO:0090529//GO:0006260	autophagy//regulation of transcription, DNA-templated//FtsZ-dependent cytokinesis//cell septum assembly//DNA replication	GO:0005815//GO:0005737//GO:0005634	microtubule organizing center//cytoplasm//nucleus	GO:0043565//GO:0003677//GO:0003700	sequence-specific DNA binding//DNA binding//transcription factor activity, sequence-specific DNA binding	--	--
transcript_HQ_TX_pn_transcript64580/f3p0/1460	1460	73.4	1.2e-180	XP_001769473.1	predicted protein [Physcomitrella patens]	76.522	2.16e-24	XM_014050137.1	Monoraphidium neglectum glutathione S-transferase mRNA	K00799	GST, gst	glutathione S-transferase	2.5.1.18	ko00480; Metabolism; Metabolism of other amino acids; Glutathione metabolism | ko00980; Metabolism; Xenobiotics biodegradation and metabolism; Metabolism of xenobiotics by cytochrome P450 | ko00982; Metabolism; Xenobiotics biodegradation and metabolism; Drug metabolism - cytochrome P450 | ko05204; Human Diseases; Cancers: Overview; Chemical carcinogenesis | ko05418; Human Diseases; Cardiovascular…	30.8	2.9e-18	sp|Q9FRL8|DHAR2_ARATH	Glutathione S-transferase DHAR2 OS=Arabidopsis thaliana GN=DHAR2 PE=1 SV=1	PF02798:Glutathione S-transferase, N-terminal domain;PF13417:Glutathione S-transferase, N-terminal domain;PF00462:Glutaredoxin;PF13409:Glutathione S-transferase, N-terminal domain	GO:0045454	cell redox homeostasis	--	--	GO:0009055//GO:0015035//GO:0005515	electron carrier activity//protein disulfide oxidoreductase activity//protein binding	At1g75270	Intracellular Cl- channel CLIC, contains GST domain
transcript_HQ_TX_pn_transcript42953/f2p0/1982	1982	67.5	7.5e-181	XP_001760897.1	predicted protein [Physcomitrella patens]	--	--	--	--	-	-	-	-	-	34.6	8.4e-69	sp|Q9M156|U72B1_ARATH	UDP-glycosyltransferase 72B1 OS=Arabidopsis thaliana GN=UGT72B1 PE=1 SV=1	PF00201:UDP-glucoronosyl and UDP-glucosyl transferase;PF04101:Glycosyltransferase family 28 C-terminal domain	GO:0008152	metabolic process	--	--	GO:0016758	transferase activity, transferring hexosyl groups	At4g01070	UDP-glucuronosyl and UDP-glucosyl transferase
transcript_HQ_TX_pn_transcript62278/f5p0/1532	1532	52.7	8.9e-73	XP_004492586.1	PREDICTED: 4-hydroxybenzoate polyprenyltransferase, mitochondrial [Cicer arietinum]	--	--	--	--	K06125	COQ2	4-hydroxybenzoate polyprenyltransferase	2.5.1.39	ko00130; Metabolism; Metabolism of cofactors and vitamins; Ubiquinone and other terpenoid-quinone biosynthesis	51.1	1.5e-70	sp|Q93YP7|COQ2_ARATH	4-hydroxybenzoate polyprenyltransferase, mitochondrial OS=Arabidopsis thaliana GN=PPT1 PE=2 SV=1	PF01040:UbiA prenyltransferase family	--	--	GO:0016021	integral component of membrane	GO:0016765	transferase activity, transferring alkyl or aryl (other than methyl) groups	CE28469	Para-hydroxybenzoate-polyprenyl transferase
transcript_HQ_TX_pn_transcript13600/f3p0/2997	2997	76.4	0	XP_001775275.1	predicted protein [Physcomitrella patens]	83.333	7.47e-27	KF977482.1	Hylocereus undatus beta-galactosidase (bGal) mRNA, complete cds	-	-	-	-	-	57.8	1.3e-302	sp|Q9SCV3|BGAL9_ARATH	Beta-galactosidase 9 OS=Arabidopsis thaliana GN=BGAL9 PE=2 SV=1	PF02140:Galactose binding lectin domain;PF02449:Beta-galactosidase	GO:0005975	carbohydrate metabolic process	GO:0009341	beta-galactosidase complex	GO:0030246//GO:0004565	carbohydrate binding//beta-galactosidase activity	At2g32810	Beta-galactosidase
transcript_HQ_TX_pn_transcript67311/f3p0/1340	1340	62.8	7.8e-97	XP_003604159.1	NAD(P)H-quinone oxidoreductase subunit H [Medicago truncatula]	92.033	0	KM111545.1	Sanionia uncinata chloroplast, complete genome	K05572	ndhA	NAD(P)H-quinone oxidoreductase subunit 1	1.6.5.3	ko00190; Metabolism; Energy metabolism; Oxidative phosphorylation	82.6	8.7e-78	sp|Q6YXP8|NU1C_PHYPA	NAD(P)H-quinone oxidoreductase subunit 1, chloroplastic OS=Physcomitrella patens subsp. patens GN=ndhA PE=3 SV=1	--	--	--	--	--	--	--	AtCh078	NADH dehydrogenase subunit 1
transcript_HQ_TX_pn_transcript32699/f2p0/2306	2307	47.7	1.2e-49	XP_001767964.1	predicted protein [Physcomitrella patens]	--	--	--	--	-	-	-	-	-	58.7	1.4e-11	sp|Q9SJR0|ERF24_ARATH	Ethylene-responsive transcription factor ERF024 OS=Arabidopsis thaliana GN=ERF024 PE=2 SV=1	PF13912:C2H2-type zinc finger;PF00847:AP2 domain	GO:0006355	regulation of transcription, DNA-templated	--	--	GO:0046872//GO:0003700	metal ion binding//transcription factor activity, sequence-specific DNA binding	--	--
transcript_HQ_TX_pn_transcript10902/f3p0/3125	3125	67.4	4.9e-25	XP_001767138.1	predicted protein [Physcomitrella patens]	--	--	--	--	-	-	-	-	-	--	--	--	--	--	--	--	--	--	--	--	--	--
transcript_HQ_TX_pn_transcript15727/f5p0/2898	2898	49.1	1.4e-66	XP_001768875.1	predicted protein [Physcomitrella patens]	--	--	--	--	-	-	-	-	-	--	--	--	--	PF09377:SBDS protein C-terminal domain;PF00847:AP2 domain	GO:0042254//GO:0006355	ribosome biogenesis//regulation of transcription, DNA-templated	--	--	GO:0003700	transcription factor activity, sequence-specific DNA binding	--	--
transcript_HQ_TX_pn_transcript33562/f3p0/2271	2270	70.8	1.1e-199	XP_001770766.1	predicted protein [Physcomitrella patens]	--	--	--	--	-	-	-	-	-	54.1	5.3e-128	sp|Q56ZZ7|PLST4_ARATH	Plastidic glucose transporter 4 OS=Arabidopsis thaliana GN=At5g16150 PE=1 SV=2	PF00083:Sugar (and other) transporter;PF07690:Major Facilitator Superfamily	GO:0055085	transmembrane transport	GO:0016021	integral component of membrane	GO:0022857	transmembrane transporter activity	At5g16150	Predicted transporter (major facilitator superfamily)
transcript_HQ_TX_pn_transcript66214/f3p0/1391	1390	81.4	2.7e-100	XP_001776870.1	predicted protein [Physcomitrella patens]	--	--	--	--	--	--	--	--	--	--	--	--	--	--	--	--	--	--	--	--	--	--
transcript_HQ_TX_pn_transcript71523/f3p0/1130	1131	99.3	3.7e-76	XP_001760060.1	predicted protein [Physcomitrella patens]	88.964	2.32e-152	XM_002985834.1	Selaginella moellendorffii hypothetical protein, mRNA	K02183	CALM	calmodulin	-	ko04014; Environmental Information Processing; Signal transduction; Ras signaling pathway | ko04015; Environmental Information Processing; Signal transduction; Rap1 signaling pathway | ko04016; Environmental Information Processing; Signal transduction; MAPK signaling pathway - plant | ko04371; Environmental Information Processing; Signal transduction; Apelin signaling pathway | ko04020; Environme…	94.6	2.2e-74	sp|P04353|CALM_SPIOL	Calmodulin OS=Spinacia oleracea PE=1 SV=2	--	--	--	--	--	--	--	At3g43810	Calmodulin and related proteins (EF-Hand superfamily)
transcript_HQ_TX_pn_transcript49553/f3p0/1807	1806	61.5	4e-56	XP_001767299.1	predicted protein [Physcomitrella patens]	--	--	--	--	K12471	EPN	epsin	-	ko04144; Cellular Processes; Transport and catabolism; Endocytosis	29.1	2e-16	sp|P78813|YCTB_SCHPO	ENTH domain-containing protein C794.11c OS=Schizosaccharomyces pombe (strain 972 / ATCC 24843) GN=SPCC794.11c PE=1 SV=2	PF07651:ANTH domain	--	--	--	--	GO:0005543	phospholipid binding	At3g46540	Equilibrative nucleoside transporter protein
transcript_HQ_TX_pn_transcript15526/f3p0/2900	2900	84.2	0	XP_001774936.1	predicted protein [Physcomitrella patens]	87.018	0	XM_001774884.1	Physcomitrella patens subsp. patens predicted protein (PHYPADRAFT_141934) mRNA, partial cds	K15449	TYW1	tRNA wybutosine-synthesizing protein 1	4.1.3.44	-	63.4	1.1e-231	sp|Q8RXN5|TYW1_ARATH	S-adenosyl-L-methionine-dependent tRNA 4-demethylwyosine synthase OS=Arabidopsis thaliana GN=TYW1 PE=2 SV=1	PF04055:Radical SAM superfamily;PF00258:Flavodoxin	--	--	--	--	GO:0003824//GO:0010181//GO:0051536	catalytic activity//FMN binding//iron-sulfur cluster binding	At1g75200	Fe-S oxidoreductase
transcript_HQ_TX_pn_transcript7269/f2p0/3415	3415	91.3	0	APU94840.1	leucine-rich repeat receptor-like protein kinase [Pohlia nutans]	94.961	0	KX159236.1	Pohlia nutans leucine-rich repeat receptor-like protein kinase (LRR-RLK12) mRNA, complete cds	-	-	-	-	-	49	1.1e-236	sp|C0LGD7|Y1684_ARATH	Probable LRR receptor-like serine/threonine-protein kinase At1g06840 OS=Arabidopsis thaliana GN=At1g06840 PE=2 SV=2	PF00560:Leucine Rich Repeat;PF13516:Leucine Rich repeat;PF07714:Protein tyrosine kinase;PF13855:Leucine rich repeat;PF00069:Protein kinase domain	GO:0006468	protein phosphorylation	--	--	GO:0004672//GO:0005524//GO:0005515	protein kinase activity//ATP binding//protein binding	--	--
transcript_HQ_TX_pn_transcript44123/f6p0/1956	1956	56.9	8.4e-92	XP_001757380.1	predicted protein [Physcomitrella patens]	--	--	--	--	--	--	--	--	--	--	--	--	--	PF03792:PBC domain	--	--	GO:0005634	nucleus	GO:0003700	transcription factor activity, sequence-specific DNA binding	--	--
transcript_HQ_TX_pn_transcript60118/f4p0/1602	1602	55.2	4.5e-43	XP_001765534.1	predicted protein [Physcomitrella patens]	93.478	3.14e-08	XM_009416773.2	PREDICTED: Musa acuminata subsp. malaccensis calmodulin-like protein 3 (LOC103995989), mRNA	K13448	CML	calcium-binding protein CML	-	ko04626; Organismal Systems; Environmental adaptation; Plant-pathogen interaction	44.1	7.3e-23	sp|Q9FYK2|CML25_ARATH	Probable calcium-binding protein CML25 OS=Arabidopsis thaliana GN=CML25 PE=2 SV=1	PF13499:EF-hand domain pair;PF12763:Cytoskeletal-regulatory complex EF hand;PF13202:EF hand;PF13404:AsnC-type helix-turn-helix domain;PF10591:Secreted protein acidic and rich in cysteine Ca binding region;PF13833:EF-hand domain pair;PF00036:EF hand;PF13405:EF-hand domain	GO:0006355//GO:0007165	regulation of transcription, DNA-templated//signal transduction	GO:0005578	proteinaceous extracellular matrix	GO:0043565//GO:0005509//GO:0005515	sequence-specific DNA binding//calcium ion binding//protein binding	At1g24620	Calmodulin and related proteins (EF-Hand superfamily)
transcript_HQ_TX_pn_transcript74821/f4p0/822	822	53.6	7.5e-34	XP_001771267.1	predicted protein [Physcomitrella patens]	--	--	--	--	K03676	grxC, GLRX, GLRX2	glutaredoxin 3	-	-	59.2	4.9e-31	sp|O81187|GLRX_VERFO	Glutaredoxin OS=Vernicia fordii PE=3 SV=1	PF13417:Glutathione S-transferase, N-terminal domain;PF00462:Glutaredoxin	GO:0045454	cell redox homeostasis	--	--	GO:0009055//GO:0015035//GO:0005515	electron carrier activity//protein disulfide oxidoreductase activity//protein binding	At5g40370	Glutaredoxin and related proteins
transcript_HQ_TX_pn_transcript30658/f2p0/2345	2345	82.7	7.9e-113	XP_001755855.1	predicted protein [Physcomitrella patens]	83.554	3.64e-178	XM_001783493.1	Physcomitrella patens subsp. patens predicted protein (PHYPADRAFT_63513) mRNA, complete cds	-	-	-	-	-	57.5	6.6e-73	sp|P25776|ORYA_ORYSJ	Oryzain alpha chain OS=Oryza sativa subsp. japonica GN=Os04g0650000 PE=1 SV=2	PF00112:Papain family cysteine protease	GO:0006508	proteolysis	--	--	GO:0008234	cysteine-type peptidase activity	At1g47128_1	Cysteine proteinase Cathepsin L
transcript_HQ_TX_pn_transcript54028/f2p0/1777	1777	--	--	--	--	--	--	--	--	--	--	--	--	--	--	--	--	--	--	--	--	--	--	--	--	--	--
transcript_HQ_TX_pn_transcript63340/f22p0/1481	1481	--	--	--	--	--	--	--	--	--	--	--	--	--	--	--	--	--	--	--	--	--	--	--	--	--	--
transcript_HQ_TX_pn_transcript75321/f3p0/788	788	--	--	--	--	--	--	--	--	--	--	--	--	--	--	--	--	--	--	--	--	--	--	--	--	--	--
transcript_HQ_TX_pn_transcript33093/f3p0/2282	2282	76.8	1.5e-161	XP_001761172.1	predicted protein [Physcomitrella patens]	--	--	--	--	-	-	-	-	-	32.4	6.5e-41	sp|Q5IGR6|EXT1C_DANRE	Exostosin-1c OS=Danio rerio GN=ext1c PE=2 SV=1	--	--	--	--	--	--	--	7303172	Acetylglucosaminyltransferase EXT1/exostosin 1
transcript_HQ_TX_pn_transcript48973/f8p0/1836	1836	77.4	3.7e-81	XP_001754245.1	predicted protein [Physcomitrella patens]	81.144	5.28e-101	XM_001752157.1	Physcomitrella patens subsp. patens predicted protein (PHYPADRAFT_26250) mRNA, partial cds	-	-	-	-	-	49.7	1.2e-48	sp|Q9LYV6|GEML5_ARATH	GEM-like protein 5 OS=Arabidopsis thaliana GN=At5g13200 PE=1 SV=1	--	--	--	--	--	--	--	--	--
transcript_HQ_TX_pn_transcript31976/f2p0/2325	2325	81.5	1.1e-228	XP_001755131.1	predicted protein [Physcomitrella patens]	80.918	0	XM_001755079.1	Physcomitrella patens subsp. patens predicted protein (PHYPADRAFT_159848) mRNA, complete cds	-	-	-	-	-	24	1.9e-11	sp|Q9LFV5|FK111_ARATH	F-box/kelch-repeat protein At5g15710 OS=Arabidopsis thaliana GN=At5g15710 PE=2 SV=1	PF12937:F-box-like;PF00646:F-box domain;PF01344:Kelch motif	--	--	--	--	GO:0005515	protein binding	--	--
transcript_HQ_TX_pn_transcript73598/f3p0/960	960	--	--	--	--	--	--	--	--	--	--	--	--	--	--	--	--	--	--	--	--	--	--	--	--	--	--
transcript_HQ_TX_pn_transcript30346/f3p0/2290	2284	77.2	2.2e-30	XP_001776444.1	MscS-Like mechanosensitive ion channel MSCL3 [Physcomitrella patens]	--	--	--	--	-	-	-	-	-	50.5	3.7e-20	sp|Q8VZL4|MSL1_ARATH	Mechanosensitive ion channel protein 1, mitochondrial OS=Arabidopsis thaliana GN=MSL1 PE=2 SV=1	--	--	--	--	--	--	--	--	--
transcript_HQ_TX_pn_transcript75469/f2p0/768	768	--	--	--	--	--	--	--	--	--	--	--	--	--	--	--	--	--	PF05039:Agouti protein	GO:0009755	hormone-mediated signaling pathway	GO:0005576	extracellular region	--	--	--	--
transcript_HQ_TX_pn_transcript14912/f2p0/2828	2827	44.3	1.3e-16	XP_001777113.1	predicted protein [Physcomitrella patens]	--	--	--	--	-	-	-	-	-	43.9	1.3e-06	sp|Q84QC2|ERF17_ARATH	Ethylene-responsive transcription factor ERF017 OS=Arabidopsis thaliana GN=ERF017 PE=2 SV=1	--	--	--	--	--	--	--	--	--
transcript_HQ_TX_pn_transcript9693/f3p0/3326	3332	35.5	9e-94	XP_001773837.1	predicted protein [Physcomitrella patens]	--	--	--	--	--	--	--	--	--	--	--	--	--	--	--	--	--	--	--	--	--	--
transcript_HQ_TX_pn_transcript37681/f3p0/2170	2170	96.5	1.8e-273	XP_001782554.1	predicted protein [Physcomitrella patens]	83.516	0	XM_001771149.1	Physcomitrella patens subsp. patens predicted protein (PHYPADRAFT_189559) mRNA, complete cds	K00012	UGDH, ugd	UDPglucose 6-dehydrogenase	1.1.1.22	ko00040; Metabolism; Carbohydrate metabolism; Pentose and glucuronate interconversions | ko00053; Metabolism; Carbohydrate metabolism; Ascorbate and aldarate metabolism | ko00520; Metabolism; Carbohydrate metabolism; Amino sugar and nucleotide sugar metabolism	88.7	3e-253	sp|Q9AUV6|UGDH3_ORYSJ	UDP-glucose 6-dehydrogenase 3 OS=Oryza sativa subsp. japonica GN=UGD3 PE=2 SV=1	PF03720:UDP-glucose/GDP-mannose dehydrogenase family, UDP binding domain;PF00984:UDP-glucose/GDP-mannose dehydrogenase family, central domain;PF03446:NAD binding domain of 6-phosphogluconate dehydrogenase;PF03721:UDP-glucose/GDP-mannose dehydrogenase family, NAD binding domain;PF03435:Saccharopine dehydrogenase NADP binding domain	GO:0055114	oxidation-reduction process	--	--	GO:0051287//GO:0016491//GO:0016616//GO:0004616	NAD binding//oxidoreductase activity//oxidoreductase activity, acting on the CH-OH group of donors, NAD or NADP as acceptor//phosphogluconate dehydrogenase (decarboxylating) activity	At3g29360	UDP-glucose/GDP-mannose dehydrogenase
transcript_HQ_TX_pn_transcript10369/f2p0/3207	3207	57.5	5.1e-46	AMT92115.1	dehydration-responsive element-binding protein 5-7 [Syntrichia caninervis]	87.072	7.44e-77	KU613415.1	Syntrichia caninervis dehydration-responsive element-binding protein 5-7 (DREB5-7) mRNA, complete cds	-	-	-	-	-	38.7	3.7e-10	sp|A2Y8S6|DRE1C_ORYSI	Dehydration-responsive element-binding protein 1C OS=Oryza sativa subsp. indica GN=DREB1C PE=3 SV=1	PF00847:AP2 domain	GO:0006355	regulation of transcription, DNA-templated	--	--	GO:0003700	transcription factor activity, sequence-specific DNA binding	--	--
transcript_HQ_TX_pn_transcript53159/f7p0/1777	1777	57.7	3.5e-36	XP_001778042.1	predicted protein [Physcomitrella patens]	--	--	--	--	-	-	-	-	-	--	--	--	--	--	--	--	--	--	--	--	--	--
transcript_HQ_TX_pn_transcript677/f2p0/4955	4957	93.6	2.5e-294	YP_539017.1	group II intron-associated open reading frame [Physcomitrella patens]	97.022	0	KC784955.1	Bartramia pomiformis mitochondrion, complete genome	K03883	ND5	NADH-ubiquinone oxidoreductase chain 5	1.6.5.3	ko00190; Metabolism; Energy metabolism; Oxidative phosphorylation | ko05012; Human Diseases; Neurodegenerative diseases; Parkinson's disease	91.1	3.6e-113	sp|P26849|NU5M_MARPO	NADH-ubiquinone oxidoreductase chain 5 OS=Marchantia polymorpha GN=ND5 PE=3 SV=2	--	--	--	--	--	--	--	AtMi005	NADH dehydrogenase subunits 2, 5, and related proteins
transcript_HQ_TX_pn_transcript55567/f2p0/1716	1717	44.4	1.2e-12	XP_001783910.1	predicted protein [Physcomitrella patens]	--	--	--	--	-	-	-	-	-	--	--	--	--	--	--	--	--	--	--	--	--	--
transcript_LQ_TX_pn_transcript17771/f2p0/2800	2773	67.4	6e-43	XP_001781580.1	predicted protein [Physcomitrella patens]	97.222	9.18e-06	AK335370.1	Triticum aestivum cDNA, clone: WT012_L18, cultivar: Chinese Spring	K00430	E1.11.1.7	peroxidase	1.11.1.7	ko00940; Metabolism; Biosynthesis of other secondary metabolites; Phenylpropanoid biosynthesis	50.4	2.2e-30	sp|P59121|PERE5_ARMRU	Peroxidase E5 OS=Armoracia rusticana GN=HRPE5 PE=1 SV=1	PF00141:Peroxidase	GO:0055114//GO:0006979	oxidation-reduction process//response to oxidative stress	--	--	GO:0020037//GO:0004601	heme binding//peroxidase activity	--	--
transcript_HQ_TX_pn_transcript42195/f2p0/2061	2061	--	--	--	--	--	--	--	--	--	--	--	--	--	--	--	--	--	--	--	--	--	--	--	--	--	--
transcript_HQ_TX_pn_transcript33819/f2p0/2270	2270	87.5	2.2e-184	XP_001782076.1	predicted protein [Physcomitrella patens]	84.875	0	XM_001776886.1	Physcomitrella patens subsp. patens predicted protein (PHYPADRAFT_221436) mRNA, complete cds	K00898	PDK2_3_4	pyruvate dehydrogenase kinase 2/3/4	2.7.11.2	-	65.4	5.1e-139	sp|Q9SBJ1|PDK_ARATH	[Pyruvate dehydrogenase (acetyl-transferring)] kinase, mitochondrial OS=Arabidopsis thaliana GN=PDK PE=1 SV=1	--	--	--	--	--	--	--	At3g06483	Dehydrogenase kinase
transcript_HQ_TX_pn_transcript73916/f3p0/919	918	--	--	--	--	--	--	--	--	--	--	--	--	--	--	--	--	--	--	--	--	--	--	--	--	--	--
transcript_HQ_TX_pn_transcript69906/f4p0/1203	1203	81	7.2e-102	XP_001756339.1	predicted protein [Physcomitrella patens]	--	--	--	--	-	-	-	-	-	47.4	3.4e-41	sp|B4FUS3|CNR8_MAIZE	Cell number regulator 8 OS=Zea mays GN=CNR8 PE=2 SV=1	--	--	--	--	--	--	--	--	--
transcript_HQ_TX_pn_transcript70551/f2p0/1172	1172	44.4	8e-13	XP_001783910.1	predicted protein [Physcomitrella patens]	--	--	--	--	-	-	-	-	-	--	--	--	--	--	--	--	--	--	--	--	--	--
transcript_HQ_TX_pn_transcript33751/f3p0/2269	2269	95.6	3.6e-171	YP_009136237.1	PetA (chloroplast) [Nyholmiella obtusifolia]	92.035	0	KP765733.1	Nyholmiella obtusifolia chloroplast, complete genome	K02634	petA	apocytochrome f	-	ko00195; Metabolism; Energy metabolism; Photosynthesis	90.9	3.8e-166	sp|Q6YXL3|CYF_PHYPA	Cytochrome f OS=Physcomitrella patens subsp. patens GN=petA PE=3 SV=1	PF01333:Apocytochrome F, C-terminal	GO:0015979	photosynthesis	GO:0031361	integral component of thylakoid membrane	GO:0009055//GO:0020037//GO:0005506	electron carrier activity//heme binding//iron ion binding	--	--
transcript_HQ_TX_pn_transcript64617/f2p0/1452	1452	74.5	2.5e-32	CAJ18336.1	impaired sucrose induction 1-like protein [Physcomitrella patens]	--	--	--	--	-	-	-	-	-	--	--	--	--	PF04722:Ssu72-like protein	GO:0006397	mRNA processing	GO:0005634	nucleus	GO:0004721	phosphoprotein phosphatase activity	--	--
transcript_HQ_TX_pn_transcript65568/f22p0/1379	1379	67.2	8.1e-57	XP_001768532.1	predicted protein [Physcomitrella patens]	--	--	--	--	K13448	CML	calcium-binding protein CML	-	ko04626; Organismal Systems; Environmental adaptation; Plant-pathogen interaction	38	1.4e-27	sp|Q8RZB5|CML10_ORYSJ	Probable calcium-binding protein CML10 OS=Oryza sativa subsp. japonica GN=CML10 PE=2 SV=1	PF00036:EF hand;PF13405:EF-hand domain;PF13202:EF hand;PF13833:EF-hand domain pair;PF10591:Secreted protein acidic and rich in cysteine Ca binding region;PF12763:Cytoskeletal-regulatory complex EF hand;PF13499:EF-hand domain pair	GO:0007165	signal transduction	GO:0005578	proteinaceous extracellular matrix	GO:0005509//GO:0005515	calcium ion binding//protein binding	At2g43290	Calmodulin and related proteins (EF-Hand superfamily)
transcript_HQ_TX_pn_transcript3170/f2p0/4018	4019	73	2.4e-125	XP_001751511.1	predicted protein [Physcomitrella patens]	--	--	--	--	K15283	SLC35E1	solute carrier family 35, member E1	-	-	57.1	3.1e-102	sp|Q94B38|GPT2_ARATH	Glucose-6-phosphate/phosphate translocator 2, chloroplastic OS=Arabidopsis thaliana GN=GPT2 PE=2 SV=2	PF08449:UAA transporter family;PF00892:EamA-like transporter family	GO:0055085	transmembrane transport	GO:0016020//GO:0016021	membrane//integral component of membrane	--	--	At1g61800	Glucose-6-phosphate/phosphate and phosphoenolpyruvate/phosphate antiporter
transcript_HQ_TX_pn_transcript72665/f2p0/1035	1035	--	--	--	--	--	--	--	--	--	--	--	--	--	--	--	--	--	--	--	--	--	--	--	--	--	--
transcript_HQ_TX_pn_transcript42293/f26p0/2038	2038	55.6	3.6e-122	XP_001773290.1	predicted protein [Physcomitrella patens]	--	--	--	--	-	-	-	-	-	30.7	1.6e-06	sp|Q91XE8|TM205_MOUSE	Transmembrane protein 205 OS=Mus musculus GN=Tmem205 PE=1 SV=1	PF01442:Apolipoprotein A1/A4/E domain	GO:0006869//GO:0042157	lipid transport//lipoprotein metabolic process	GO:0005576	extracellular region	GO:0008289	lipid binding	At1g72100	Uncharacterized conserved protein
transcript_HQ_TX_pn_transcript1818/f2p0/4350	4350	66	7.2e-261	XP_001761734.1	predicted protein [Physcomitrella patens]	--	--	--	--	-	-	-	-	-	32.5	3.9e-10	sp|O80462|XLG1_ARATH	Extra-large guanine nucleotide-binding protein 1 OS=Arabidopsis thaliana GN=XLG1 PE=1 SV=2	--	--	--	--	--	--	--	--	--
transcript_HQ_TX_pn_transcript73429/f2p0/983	977	68.7	6.3e-56	XP_001775618.1	predicted protein [Physcomitrella patens]	80.335	3.9e-40	XM_015777928.1	PREDICTED: Oryza sativa Japonica Group 16.9 kDa class I heat shock protein 3 (LOC4325696), mRNA	K13993	HSP20	HSP20 family protein	-	ko04141; Genetic Information Processing; Folding, sorting and degradation; Protein processing in endoplasmic reticulum	51	6e-36	sp|P19243|HSP11_PEA	18.1 kDa class I heat shock protein OS=Pisum sativum GN=HSP18.1 PE=1 SV=1	--	--	--	--	--	--	--	At3g46230	Molecular chaperone (small heat-shock protein Hsp26/Hsp42)
transcript_HQ_TX_pn_transcript11494/f2p0/3122	3122	61.5	6.2e-129	XP_001781399.1	predicted protein [Physcomitrella patens]	--	--	--	--	-	-	-	-	-	63.6	5.8e-48	sp|Q8S9J8|CAP1_ARATH	Probable clathrin assembly protein At4g32285 OS=Arabidopsis thaliana GN=At4g32285 PE=1 SV=2	PF07651:ANTH domain	--	--	--	--	GO:0005543	phospholipid binding	At2g25430	Clathrin assembly protein AP180 and related proteins, contain ENTH domain
transcript_HQ_TX_pn_transcript24054/f3p0/2554	2556	95.2	3e-259	YP_002586951.1	ATP synthase CF1 alpha subunit (chloroplast) [Syntrichia ruralis]	95.443	0	KP119739.1	Orthotrichum rogeri chloroplast, complete genome	K02111	ATPF1A, atpA	F-type H+-transporting ATPase subunit alpha	3.6.3.14	ko00190; Metabolism; Energy metabolism; Oxidative phosphorylation | ko00195; Metabolism; Energy metabolism; Photosynthesis	94	2.4e-257	sp|Q6YXK3|ATPA_PHYPA	ATP synthase subunit alpha, chloroplastic OS=Physcomitrella patens subsp. patens GN=atpA PE=3 SV=1	PF09567:MamI restriction endonuclease;PF00006:ATP synthase alpha/beta family, nucleotide-binding domain;PF02874:ATP synthase alpha/beta family, beta-barrel domain;PF00306:ATP synthase alpha/beta chain, C terminal domain;PF13145:PPIC-type PPIASE domain	GO:0009307//GO:0046034//GO:0015992//GO:0015986	DNA restriction-modification system//ATP metabolic process//proton transport//ATP synthesis coupled proton transport	--	--	GO:0003677//GO:0005524//GO:0009036//GO:0016853	DNA binding//ATP binding//Type II site-specific deoxyribonuclease activity//isomerase activity	AtCh008	F0F1-type ATP synthase, alpha subunit
transcript_HQ_TX_pn_transcript6702/f2p0/3479	3480	54.7	1.5e-54	XP_001760801.1	predicted protein [Physcomitrella patens]	--	--	--	--	-	-	-	-	-	--	--	--	--	PF00130:Phorbol esters/diacylglycerol binding domain (C1 domain);PF00628:PHD-finger;PF05715:Piccolo Zn-finger	GO:0035556	intracellular signal transduction	GO:0045202	synapse	GO:0046872//GO:0005515	metal ion binding//protein binding	--	--
transcript_HQ_TX_pn_transcript72425/f10p0/1032	1032	55.5	4.5e-36	XP_001768907.1	predicted protein [Physcomitrella patens]	--	--	--	--	K13448	CML	calcium-binding protein CML	-	ko04626; Organismal Systems; Environmental adaptation; Plant-pathogen interaction	37.9	7.8e-18	sp|Q9SRR7|CML3_ARATH	Calmodulin-like protein 3 OS=Arabidopsis thaliana GN=CML3 PE=2 SV=1	PF13833:EF-hand domain pair;PF12763:Cytoskeletal-regulatory complex EF hand;PF10591:Secreted protein acidic and rich in cysteine Ca binding region;PF13405:EF-hand domain;PF13202:EF hand;PF00036:EF hand;PF13499:EF-hand domain pair	GO:0007165	signal transduction	GO:0005578	proteinaceous extracellular matrix	GO:0005515//GO:0005509	protein binding//calcium ion binding	At3g07490	Calmodulin and related proteins (EF-Hand superfamily)
transcript_HQ_TX_pn_transcript17338/f2p0/2820	2820	--	--	--	--	--	--	--	--	--	--	--	--	--	28.7	5.8e-07	sp|Q59666|HAD_PSEFL	(S)-2-haloacid dehalogenase OS=Pseudomonas fluorescens GN=dhl VII PE=3 SV=2	--	--	--	--	--	--	--	--	--
transcript_HQ_TX_pn_transcript73359/f2p0/991	991	--	--	--	--	95	8.94e-07	XM_003574425.3	PREDICTED: Brachypodium distachyon uncharacterized protein sll0103-like (LOC100838814), mRNA	--	--	--	--	--	--	--	--	--	--	--	--	--	--	--	--	--	--
transcript_HQ_TX_pn_transcript43527/f2p0/2006	2006	64.9	7.1e-86	XP_001772335.1	predicted protein [Physcomitrella patens]	86.425	7.17e-130	XM_001772283.1	Physcomitrella patens subsp. patens predicted protein (PHYPADRAFT_232119) mRNA, complete cds	-	-	-	-	-	30.7	1.4e-10	sp|B4LZT9|HH_DROVI	Protein hedgehog OS=Drosophila virilis GN=hh PE=3 SV=1	PF01079:Hint module	GO:0006508	proteolysis	--	--	GO:0008233	peptidase activity	7300964	Sonic hedgehog and related proteins
transcript_HQ_TX_pn_transcript29503/f2p0/2364	2364	50	4.2e-29	XP_001757198.1	predicted protein [Physcomitrella patens]	--	--	--	--	K00799	GST, gst	glutathione S-transferase	2.5.1.18	ko00480; Metabolism; Metabolism of other amino acids; Glutathione metabolism | ko00980; Metabolism; Xenobiotics biodegradation and metabolism; Metabolism of xenobiotics by cytochrome P450 | ko00982; Metabolism; Xenobiotics biodegradation and metabolism; Drug metabolism - cytochrome P450 | ko05204; Human Diseases; Cancers: Overview; Chemical carcinogenesis | ko05418; Human Diseases; Cardiovascular…	37.8	7e-22	sp|P46423|GSTF_HYOMU	Glutathione S-transferase OS=Hyoscyamus muticus PE=1 SV=1	--	--	--	--	--	--	--	At2g30860	Glutathione S-transferase
transcript_HQ_TX_pn_transcript20818/f3p0/2662	2662	79.8	7.9e-117	XP_001769469.1	predicted protein [Physcomitrella patens]	79.886	0	XM_001769417.1	Physcomitrella patens subsp. patens predicted protein (PHYPADRAFT_166416) mRNA, complete cds	K14190	VTC2_5	GDP-L-galactose phosphorylase	2.7.7.69	ko00053; Metabolism; Carbohydrate metabolism; Ascorbate and aldarate metabolism	57	5.2e-74	sp|Q8RWE8|GGAP1_ARATH	GDP-L-galactose phosphorylase 1 OS=Arabidopsis thaliana GN=VTC2 PE=1 SV=1	--	--	--	--	--	--	--	At5g55120	Predicted hydrolase (HIT family)
transcript_HQ_TX_pn_transcript71593/f4p0/1062	1062	53.6	1.8e-48	OAE27316.1	hypothetical protein AXG93_2817s1210 [Marchantia polymorpha subsp. polymorpha]	--	--	--	--	-	-	-	-	-	42.6	1.6e-21	sp|Q9GMC9|TSPO_SHEEP	Translocator protein OS=Ovis aries GN=TSPO PE=1 SV=1	PF03073:TspO/MBR family	--	--	GO:0016021	integral component of membrane	--	--	Hs4502481	Peripheral-type benzodiazepine receptor and related proteins
transcript_HQ_TX_pn_transcript2652/f2p0/4125	4122	28.2	1.9e-85	XP_001753145.1	predicted protein [Physcomitrella patens]	--	--	--	--	-	-	-	-	-	24.5	6.7e-12	sp|Q40392|TMVRN_NICGU	TMV resistance protein N OS=Nicotiana glutinosa GN=N PE=1 SV=1	PF00931:NB-ARC domain;PF00569:Zinc finger, ZZ type;PF13676:TIR domain;PF01582:TIR domain;PF00004:ATPase family associated with various cellular activities (AAA)	GO:0007165	signal transduction	--	--	GO:0043531//GO:0005524//GO:0008270//GO:0005515	ADP binding//ATP binding//zinc ion binding//protein binding	--	--
transcript_HQ_TX_pn_transcript68297/f3p0/1303	1304	56.4	1.4e-74	XP_001781669.1	predicted protein [Physcomitrella patens]	--	--	--	--	K08235	E2.4.1.207	xyloglucan:xyloglucosyl transferase	2.4.1.207	-	39	1.9e-45	sp|Q8LDW9|XTH9_ARATH	Xyloglucan endotransglucosylase/hydrolase protein 9 OS=Arabidopsis thaliana GN=XTH9 PE=2 SV=2	PF06955:Xyloglucan endo-transglycosylase (XET) C-terminus;PF00722:Glycosyl hydrolases family 16	GO:0005975//GO:0006073	carbohydrate metabolic process//cellular glucan metabolic process	GO:0005618//GO:0048046	cell wall//apoplast	GO:0004553//GO:0016762	hydrolase activity, hydrolyzing O-glycosyl compounds//xyloglucan:xyloglucosyl transferase activity	--	--
transcript_HQ_TX_pn_transcript58349/f9p0/1600	1600	77.2	6.1e-157	XP_001764851.1	predicted protein [Physcomitrella patens]	86.403	0	XM_001764799.1	Physcomitrella patens subsp. patens predicted protein (PHYPADRAFT_164579) mRNA, complete cds	K01738	cysK	cysteine synthase A	2.5.1.47	ko01200; Metabolism; Global and overview maps; Carbon metabolism | ko01230; Metabolism; Global and overview maps; Biosynthesis of amino acids | ko00920; Metabolism; Energy metabolism; Sulfur metabolism | ko00270; Metabolism; Amino acid metabolism; Cysteine and methionine metabolism	69.7	6.2e-131	sp|O81155|CYSKP_SOLTU	Cysteine synthase, chloroplastic/chromoplastic OS=Solanum tuberosum PE=2 SV=1	--	--	--	--	--	--	--	At2g43750	Cystathionine beta-synthase and related enzymes
transcript_HQ_TX_pn_transcript45115/f2p0/1946	1946	59.9	1.3e-87	XP_001781683.1	predicted protein [Physcomitrella patens]	--	--	--	--	-	-	-	-	-	37.7	9.8e-30	sp|Q9LJ97|LEA31_ARATH	Late embryogenesis abundant protein 31 OS=Arabidopsis thaliana GN=RAB28 PE=1 SV=1	--	--	--	--	--	--	--	--	--
transcript_LQ_TX_pn_transcript27395/f2p0/2434	2430	--	--	--	--	--	--	--	--	--	--	--	--	--	--	--	--	--	PF02417:Chromate transporter	GO:0015703	chromate transport	--	--	GO:0015109	chromate transmembrane transporter activity	--	--
transcript_HQ_TX_pn_transcript27530/f3p0/2424	2424	81.3	2.8e-76	XP_001754245.1	predicted protein [Physcomitrella patens]	--	--	--	--	-	-	-	-	-	52.1	3.9e-44	sp|Q9SE96|GEML1_ARATH	GEM-like protein 1 OS=Arabidopsis thaliana GN=FIP1 PE=1 SV=1	--	--	--	--	--	--	--	--	--
transcript_HQ_TX_pn_transcript76911/f8p0/526	526	72.1	4.8e-18	XP_001754200.1	predicted protein [Physcomitrella patens]	86.058	2e-55	XM_001757289.1	Physcomitrella patens subsp. patens predicted protein (PHYPADRAFT_205447) mRNA, complete cds	-	-	-	-	-	--	--	--	--	--	--	--	--	--	--	--	At1g27330	Predicted membrane protein
transcript_HQ_TX_pn_transcript31511/f12p0/2269	2269	48.5	3.1e-53	XP_001781038.1	predicted protein [Physcomitrella patens]	--	--	--	--	-	-	-	-	-	26.8	6.1e-15	sp|Q3EB08|FBK69_ARATH	F-box/kelch-repeat protein At3g24760 OS=Arabidopsis thaliana GN=At3g24760 PE=2 SV=1	PF07646:Kelch motif;PF01344:Kelch motif;PF12937:F-box-like;PF00646:F-box domain	--	--	--	--	GO:0005515	protein binding	--	--
transcript_HQ_TX_pn_transcript71073/f5p0/1142	1142	84.2	1.2e-93	XP_001753653.1	early light-induced protein 3 [Physcomitrella patens]	85.955	2.33e-157	AY034890.1	Tortula ruralis early light-inducible protein ELIPA mRNA, complete cds	-	-	-	-	-	48.8	6.4e-21	sp|Q01931|DS22_CRAPL	Desiccation stress protein DSP-22, chloroplastic OS=Craterostigma plantagineum GN=DSP-22 PE=2 SV=1	--	--	--	--	--	--	--	--	--
transcript_HQ_TX_pn_transcript38279/f6p0/2069	2069	79.8	8.1e-53	XP_001764519.1	predicted protein [Physcomitrella patens]	83.843	1.38e-52	XM_001773793.1	Physcomitrella patens subsp. patens predicted protein (PHYPADRAFT_219086) mRNA, complete cds	K00993	EPT1	ethanolaminephosphotransferase	2.7.8.1	ko00564; Metabolism; Lipid metabolism; Glycerophospholipid metabolism | ko00565; Metabolism; Lipid metabolism; Ether lipid metabolism | ko00440; Metabolism; Metabolism of other amino acids; Phosphonate and phosphinate metabolism	71.3	2.2e-48	sp|O82567|AAPT1_ARATH	Choline/ethanolaminephosphotransferase 1 OS=Arabidopsis thaliana GN=AAPT1 PE=1 SV=1	PF01066:CDP-alcohol phosphatidyltransferase	GO:0008654	phospholipid biosynthetic process	GO:0016020	membrane	GO:0016780	phosphotransferase activity, for other substituted phosphate groups	At1g13560	sn-1,2-diacylglycerol ethanolamine- and cholinephosphotranferases
transcript_HQ_TX_pn_transcript17136/f2p0/2828	2825	47.6	1.6e-75	OAE30306.1	hypothetical protein AXG93_4201s1050 [Marchantia polymorpha subsp. polymorpha]	--	--	--	--	-	-	-	-	-	41.3	1.2e-63	sp|O48716|JGB_ARATH	Protein JINGUBANG OS=Arabidopsis thaliana GN=JGB PE=1 SV=1	PF00993:Class II histocompatibility antigen, alpha domain;PF00400:WD domain, G-beta repeat	GO:0019882//GO:0006955	antigen processing and presentation//immune response	GO:0042613//GO:0016020	MHC class II protein complex//membrane	GO:0005515	protein binding	At3g51930	FOG: WD40 repeat
transcript_HQ_TX_pn_transcript52009/f2p0/1826	1826	--	--	--	--	--	--	--	--	--	--	--	--	--	--	--	--	--	--	--	--	--	--	--	--	--	--
transcript_HQ_TX_pn_transcript69817/f5p0/1207	1207	--	--	--	--	--	--	--	--	--	--	--	--	--	--	--	--	--	--	--	--	--	--	--	--	--	--
transcript_HQ_TX_pn_transcript35570/f4p0/2181	2181	53.8	1.2e-33	XP_001757026.1	predicted protein [Physcomitrella patens]	--	--	--	--	-	-	-	-	-	--	--	--	--	--	--	--	--	--	--	--	--	--
transcript_HQ_TX_pn_transcript69887/f7p0/1199	1200	39.8	6.9e-12	XP_001781306.1	predicted protein [Physcomitrella patens]	--	--	--	--	-	-	-	-	-	48.5	5.5e-07	sp|F4IC29|HIP28_ARATH	Heavy metal-associated isoprenylated plant protein 28 OS=Arabidopsis thaliana GN=HIPP28 PE=3 SV=1	PF00527:E7 protein, Early protein;PF00403:Heavy-metal-associated domain	GO:0030001//GO:0006355	metal ion transport//regulation of transcription, DNA-templated	--	--	GO:0003700//GO:0003677//GO:0046872	transcription factor activity, sequence-specific DNA binding//DNA binding//metal ion binding	At1g06330	Copper chaperone
transcript_HQ_TX_pn_transcript73715/f2p0/951	951	71.8	1.4e-55	XP_001775618.1	predicted protein [Physcomitrella patens]	81.702	1.75e-43	XM_015777928.1	PREDICTED: Oryza sativa Japonica Group 16.9 kDa class I heat shock protein 3 (LOC4325696), mRNA	K13993	HSP20	HSP20 family protein	-	ko04141; Genetic Information Processing; Folding, sorting and degradation; Protein processing in endoplasmic reticulum	51.6	2.6e-36	sp|P27397|HSP12_DAUCA	18.0 kDa class I heat shock protein OS=Daucus carota PE=3 SV=1	--	--	--	--	--	--	--	At5g59720	Molecular chaperone (small heat-shock protein Hsp26/Hsp42)
transcript_HQ_TX_pn_transcript63137/f2p0/1508	1508	--	--	--	--	--	--	--	--	--	--	--	--	--	--	--	--	--	--	--	--	--	--	--	--	--	--
transcript_HQ_TX_pn_transcript28994/f2p0/2250	2250	67.2	8.4e-221	XP_001759296.1	predicted protein [Physcomitrella patens]	83.551	0	XM_001759244.1	Physcomitrella patens subsp. patens predicted protein (PHYPADRAFT_161819) mRNA, complete cds	K04371	MAPK1_3	mitogen-activated protein kinase 1/3	2.7.11.24	ko04014; Environmental Information Processing; Signal transduction; Ras signaling pathway | ko04015; Environmental Information Processing; Signal transduction; Rap1 signaling pathway | ko04010; Environmental Information Processing; Signal transduction; MAPK signaling pathway | ko04013; Environmental Information Processing; Signal transduction; MAPK signaling pathway - fly | ko04011; Environmental…	34.4	9.3e-48	sp|Q5ZCI1|MPK10_ORYSJ	Mitogen-activated protein kinase 10 OS=Oryza sativa subsp. japonica GN=MPK10 PE=2 SV=2	PF00069:Protein kinase domain;PF07714:Protein tyrosine kinase;PF06293:Lipopolysaccharide kinase (Kdo/WaaP) family	GO:0006468	protein phosphorylation	GO:0016020	membrane	GO:0004672//GO:0016773//GO:0005524	protein kinase activity//phosphotransferase activity, alcohol group as acceptor//ATP binding	At3g45640	Mitogen-activated protein kinase
transcript_HQ_TX_pn_transcript50631/f4p0/1781	1781	83.9	6.8e-165	XP_001778292.1	predicted protein [Physcomitrella patens]	73.23	8.94e-69	XM_010057207.2	PREDICTED: Eucalyptus grandis L-lactate dehydrogenase A (LOC104443699), mRNA	K00016	LDH, ldh	L-lactate dehydrogenase	1.1.1.27	ko00010; Metabolism; Carbohydrate metabolism; Glycolysis / Gluconeogenesis | ko00620; Metabolism; Carbohydrate metabolism; Pyruvate metabolism | ko00640; Metabolism; Carbohydrate metabolism; Propanoate metabolism | ko00270; Metabolism; Amino acid metabolism; Cysteine and methionine metabolism | ko04922; Organismal Systems; Endocrine system; Glucagon signaling pathway	64.6	5e-113	sp|P22989|LDHB_HORVU	L-lactate dehydrogenase B (Fragment) OS=Hordeum vulgare PE=1 SV=1	PF02866:lactate/malate dehydrogenase, alpha/beta C-terminal domain;PF00056:lactate/malate dehydrogenase, NAD binding domain	GO:0055114	oxidation-reduction process	--	--	GO:0016491//GO:0016616	oxidoreductase activity//oxidoreductase activity, acting on the CH-OH group of donors, NAD or NADP as acceptor	At4g17260	Lactate dehydrogenase
transcript_HQ_TX_pn_transcript61702/f2p0/1553	1553	60	7.3e-06	BAD07868.1	unknown protein [Oryza sativa Japonica Group]	100	2.59e-123	KC291523.1	Pohlia nutans isolate No.L 18S ribosomal RNA gene, partial sequence	--	--	--	--	--	--	--	--	--	--	--	--	--	--	--	--	--	--
transcript_HQ_TX_pn_transcript47863/f24p0/1809	1809	82.1	9.7e-119	XP_001784381.1	predicted protein [Physcomitrella patens]	--	--	--	--	-	-	-	-	-	63.6	2.4e-91	sp|Q42538|SAT5_ARATH	Serine acetyltransferase 5 OS=Arabidopsis thaliana GN=SAT5 PE=1 SV=1	PF06426:Serine acetyltransferase, N-terminal	GO:0006535	cysteine biosynthetic process from serine	GO:0005737	cytoplasm	GO:0009001	serine O-acetyltransferase activity	At5g56760	Serine O-acetyltransferase
transcript_HQ_TX_pn_transcript72729/f8p0/1023	1023	--	--	--	--	89.61	2.53e-17	XM_001754016.1	Physcomitrella patens subsp. patens predicted protein (PHYPADRAFT_159363) mRNA, complete cds	--	--	--	--	--	--	--	--	--	--	--	--	--	--	--	--	--	--
transcript_HQ_TX_pn_transcript32002/f2p0/2318	2318	85.4	1e-176	XP_001768773.1	predicted protein [Physcomitrella patens]	79.022	0	XM_001768721.1	Physcomitrella patens subsp. patens predicted protein (PHYPADRAFT_214795) mRNA, complete cds	K00122	FDH	formate dehydrogenase	1.2.1.2	ko01200; Metabolism; Global and overview maps; Carbon metabolism | ko00630; Metabolism; Carbohydrate metabolism; Glyoxylate and dicarboxylate metabolism | ko00680; Metabolism; Energy metabolism; Methane metabolism	63.8	1.1e-128	sp|Q9SXP2|FDH1_ORYSJ	Formate dehydrogenase 1, mitochondrial OS=Oryza sativa subsp. japonica GN=Os06g0486800 PE=1 SV=2	PF03446:NAD binding domain of 6-phosphogluconate dehydrogenase;PF02826:D-isomer specific 2-hydroxyacid dehydrogenase, NAD binding domain;PF00389:D-isomer specific 2-hydroxyacid dehydrogenase, catalytic domain	GO:0008152//GO:0055114	metabolic process//oxidation-reduction process	--	--	GO:0016616//GO:0051287//GO:0004616	oxidoreductase activity, acting on the CH-OH group of donors, NAD or NADP as acceptor//NAD binding//phosphogluconate dehydrogenase (decarboxylating) activity	At5g14780	Glyoxylate/hydroxypyruvate reductase (D-isomer-specific 2-hydroxy acid dehydrogenase superfamily)
transcript_HQ_TX_pn_transcript46901/f3p0/1958	1965	38.7	5.7e-48	XP_001771742.1	predicted protein [Physcomitrella patens]	--	--	--	--	--	--	--	--	--	--	--	--	--	PF04119:Heat shock protein 9/12	GO:0006950	response to stress	--	--	--	--	--	--
transcript_HQ_TX_pn_transcript34304/f5p0/2253	2253	58	1.5e-63	XP_001752308.1	predicted protein [Physcomitrella patens]	--	--	--	--	-	-	-	-	-	54.8	3.3e-13	sp|Q9SZI6|GAT22_ARATH	Putative GATA transcription factor 22 OS=Arabidopsis thaliana GN=GATA22 PE=3 SV=1	PF00320:GATA zinc finger	GO:0006355	regulation of transcription, DNA-templated	--	--	GO:0008270//GO:0003700//GO:0043565	zinc ion binding//transcription factor activity, sequence-specific DNA binding//sequence-specific DNA binding	At4g26150	GATA-4/5/6 transcription factors
transcript_HQ_TX_pn_transcript38106/f3p0/2158	2158	88.9	1.8e-276	XP_001778803.1	predicted protein [Physcomitrella patens]	81.386	0	XM_001778751.1	Physcomitrella patens subsp. patens predicted protein (PHYPADRAFT_195698) mRNA, complete cds	K15397	KCS	3-ketoacyl-CoA synthase	2.3.1.199	ko00062; Metabolism; Lipid metabolism; Fatty acid elongation	69.1	1.1e-207	sp|O48780|KCS11_ARATH	3-ketoacyl-CoA synthase 11 OS=Arabidopsis thaliana GN=KCS11 PE=1 SV=1	PF08545:3-Oxoacyl-[acyl-carrier-protein (ACP)] synthase III;PF08392:FAE1/Type III polyketide synthase-like protein	GO:0006633	fatty acid biosynthetic process	GO:0016020	membrane	GO:0016747//GO:0004315	transferase activity, transferring acyl groups other than amino-acyl groups//3-oxoacyl-[acyl-carrier-protein] synthase activity	--	--
transcript_HQ_TX_pn_transcript71163/f7p0/1132	1132	95.9	6.8e-187	AAR08473.1	photosystem II 32 kDa protein (chloroplast) [Orthodontium lineare]	98.189	0	AY312907.1	Mielichhoferia elongata trnK-psbA intergenic spacer, partial sequence; photosystem II 32 kDa protein (psbA) gene, complete cds; psbA-trnH intergenic spacer, complete sequence; and tRNA-His (trnH) gene, partial sequence; chloroplast	K02703	psbA	photosystem II P680 reaction center D1 protein	1.10.3.9	ko00195; Metabolism; Energy metabolism; Photosynthesis	95.6	8.7e-188	sp|Q85BH5|PSBA_ANTFO	Photosystem II protein D1 OS=Anthoceros formosae GN=psbA PE=2 SV=1	PF00124:Photosynthetic reaction centre protein	GO:0019684//GO:0009772	photosynthesis, light reaction//photosynthetic electron transport in photosystem II	--	--	GO:0045156	electron transporter, transferring electrons within the cyclic electron transport pathway of photosynthesis activity	--	--
transcript_HQ_TX_pn_transcript75973/f4p0/678	678	--	--	--	--	--	--	--	--	--	--	--	--	--	--	--	--	--	--	--	--	--	--	--	--	--	--
[truncated: 512 more rows]
