# Supplementary material for: Extreme environmental adaptation mechanisms of Antarctic bryophytes are mainly the activation of antioxidants, secondary metabolites and photosynthetic pathways
Source: BMC Plant Biol. 2023 Aug 22;23:399. doi: 10.1186/s12870-023-04366-w (PMC10464054; doi:10.1186/s12870-023-04366-w)
Supplement: Supplementary file 6 — Additional file 6. [file 12870_2023_4366_MOESM6_ESM.xls]

## Sheet: file6
gene_id	Length	NR Identity	NR Evalue	NR ID	NR Description	NT Identity	NT Evalue	NT ID	NT Description	KO ID	KO Name	KO Description	KO Ec	KO Pathway	Swissprot Identity	Swissprot Evalue	Swissprot ID	Swissprot Description	PFAM ID:PFAM Description	Gene Ontology Biological Pathway	BP Description	Gene Ontology Cellular Component	CC Description	Gene Ontology Molecular Function	MF Description	KOG ID	KOG Description
transcript_HQ_TX_pn_transcript11634/f5p0/3115	3115	88.6	2.7e-273	XP_001756957.1	predicted protein [Physcomitrella patens]	85.209	0	XM_001756905.1	Physcomitrella patens subsp. patens predicted protein (PHYPADRAFT_118647) mRNA, complete cds	K21362	-	-	2.4.1.184	-	61.2	1.5e-181	sp|Q8L6H7|SFR2_ORYSJ	Beta-glucosidase-like SFR2, chloroplastic OS=Oryza sativa subsp. japonica GN=SFR2 PE=2 SV=1	PF00232:Glycosyl hydrolase family 1	GO:0005975	carbohydrate metabolic process	--	--	GO:0004553	hydrolase activity, hydrolyzing O-glycosyl compounds	At3g06510	Beta-glucosidase, lactase phlorizinhydrolase, and related proteins
transcript_HQ_TX_pn_transcript64341/f2p0/1468	1468	43.6	8.2e-07	XP_001752698.1	predicted protein [Physcomitrella patens]	91.667	1.03e-07	XM_001765098.1	Physcomitrella patens subsp. patens predicted protein (PHYPADRAFT_78730) mRNA, complete cds	-	-	-	-	-	--	--	--	--	--	--	--	--	--	--	--	--	--
transcript_HQ_TX_pn_transcript20578/f4p0/2667	2667	39	1.9e-94	XP_001752193.1	predicted protein [Physcomitrella patens]	--	--	--	--	-	-	-	-	-	--	--	--	--	--	--	--	--	--	--	--	--	--
transcript_HQ_TX_pn_transcript27210/f2p0/2451	2451	72.9	4.3e-101	XP_001761033.1	predicted protein [Physcomitrella patens]	81.89	3.23e-114	XM_001760981.1	Physcomitrella patens subsp. patens predicted protein (PHYPADRAFT_181032) mRNA, partial cds	-	-	-	-	-	69	1.5e-67	sp|Q9FLJ2|NC100_ARATH	NAC domain-containing protein 100 OS=Arabidopsis thaliana GN=NAC100 PE=2 SV=1	PF02365:No apical meristem (NAM) protein	GO:0006355	regulation of transcription, DNA-templated	--	--	GO:0003677	DNA binding	--	--
transcript_HQ_TX_pn_transcript1560/f2p0/4426	4426	37.2	8.2e-111	XP_001751318.1	predicted protein [Physcomitrella patens]	--	--	--	--	-	-	-	-	-	32.6	1.1e-07	sp|A8MQN2|LNK1_ARATH	Protein LNK1 OS=Arabidopsis thaliana GN=LNK1 PE=1 SV=1	--	--	--	--	--	--	--	--	--
transcript_HQ_TX_pn_transcript7549/f2p0/3403	3404	88.6	7.8e-194	XP_001756957.1	predicted protein [Physcomitrella patens]	85.196	0	XM_001756905.1	Physcomitrella patens subsp. patens predicted protein (PHYPADRAFT_118647) mRNA, complete cds	K21362	-	-	2.4.1.184	-	61.1	1.9e-129	sp|Q8L6H7|SFR2_ORYSJ	Beta-glucosidase-like SFR2, chloroplastic OS=Oryza sativa subsp. japonica GN=SFR2 PE=2 SV=1	PF00232:Glycosyl hydrolase family 1	GO:0005975	carbohydrate metabolic process	--	--	GO:0004553	hydrolase activity, hydrolyzing O-glycosyl compounds	At3g06510	Beta-glucosidase, lactase phlorizinhydrolase, and related proteins
transcript_HQ_TX_pn_transcript41209/f6p0/2079	2079	73.4	6.7e-172	XP_001766981.1	predicted protein [Physcomitrella patens]	79.333	1.58e-141	XM_001777602.1	Physcomitrella patens subsp. patens predicted protein (PHYPADRAFT_194787) mRNA, complete cds	K15378	SLC45A1_2_4	solute carrier family 45, member 1/2/4	-	-	50.1	1.3e-101	sp|Q9FE59|SUC4_ARATH	Sucrose transport protein SUC4 OS=Arabidopsis thaliana GN=SUC4 PE=1 SV=2	PF06305:Protein of unknown function (DUF1049);PF04889:Cwf15/Cwc15 cell cycle control protein	GO:0000398	mRNA splicing, via spliceosome	GO:0005887//GO:0005681	integral component of plasma membrane//spliceosomal complex	--	--	At1g09960	Sucrose transporter and related proteins
transcript_HQ_TX_pn_transcript72770/f2p0/1025	1025	78.8	1.1e-82	XP_001752693.1	predicted protein [Physcomitrella patens]	83.984	9.96e-136	XM_001752641.1	Physcomitrella patens subsp. patens predicted protein (PHYPADRAFT_65214) mRNA, complete cds	K15717	K15717	prostamide/prostaglandin F2alpha synthase	1.11.1.20	ko00590; Metabolism; Lipid metabolism; Arachidonic acid metabolism	33.5	1.8e-19	sp|Q6NV24|PGFS_DANRE	Prostamide/prostaglandin F synthase OS=Danio rerio GN=fam213b PE=2 SV=1	PF00578:AhpC/TSA family;PF08534:Redoxin	GO:0055114	oxidation-reduction process	--	--	GO:0016209//GO:0016491	antioxidant activity//oxidoreductase activity	Hs20535797	Uncharacterized conserved protein
transcript_HQ_TX_pn_transcript70715/f2p0/1162	1162	57.4	2.9e-55	XP_001771612.1	early light-induced protein 10 [Physcomitrella patens]	--	--	--	--	-	-	-	-	-	46.3	1.1e-17	sp|P93735|ELIP1_ARATH	Early light-induced protein 1, chloroplastic OS=Arabidopsis thaliana GN=ELIP1 PE=1 SV=1	--	--	--	--	--	--	--	--	--
transcript_HQ_TX_pn_transcript36254/f2p0/2205	2205	82.1	9.3e-148	XP_001771884.1	predicted protein [Physcomitrella patens]	77.975	1.61e-166	XM_001771832.1	Physcomitrella patens subsp. patens predicted protein (PHYPADRAFT_138035) mRNA, complete cds	-	-	-	-	-	40.7	8e-12	sp|Q9ZBH0|Y6443_STRCO	Putative S-adenosyl-L-methionine-dependent methyltransferase SCO6443 OS=Streptomyces coelicolor (strain ATCC BAA-471 / A3(2) / M145) GN=SCO6443 PE=3 SV=1	PF04072:Leucine carboxyl methyltransferase	GO:0032259	methylation	--	--	GO:0008168	methyltransferase activity	--	--
transcript_HQ_TX_pn_transcript11763/f2p0/3113	3113	90	2.6e-196	XP_001764515.1	predicted protein [Physcomitrella patens]	--	--	--	--	-	-	-	-	-	31.4	4.1e-30	sp|Q55480|YZ37_SYNY3	Uncharacterized sugar kinase slr0537 OS=Synechocystis sp. (strain PCC 6803 / Kazusa) GN=slr0537 PE=3 SV=1	--	--	--	--	--	--	--	At4g27600	Possible pfkB family carbohydrate kinase
transcript_HQ_TX_pn_transcript65665/f2p0/1412	1412	46.1	1.6e-52	XP_001769461.1	predicted protein [Physcomitrella patens]	--	--	--	--	K10798	PARP	poly [ADP-ribose] polymerase	2.4.2.30	ko03410; Genetic Information Processing; Replication and repair; Base excision repair | ko04210; Cellular Processes; Cell growth and death; Apoptosis | ko04214; Cellular Processes; Cell growth and death; Apoptosis - fly | ko04212; Organismal Systems; Aging; Longevity regulating pathway - worm	33.9	6.9e-33	sp|Q9ZP54|PARP1_ARATH	Poly [ADP-ribose] polymerase 1 OS=Arabidopsis thaliana GN=PARP1 PE=1 SV=2	PF00645:Poly(ADP-ribose) polymerase and DNA-Ligase Zn-finger region	--	--	--	--	GO:0003677//GO:0008270	DNA binding//zinc ion binding	At2g31320	NAD+ ADP-ribosyltransferase Parp, required for poly-ADP ribosylation of nuclear proteins
transcript_HQ_TX_pn_transcript35170/f6p0/2187	2187	75	6.5e-226	XP_001770447.1	predicted protein [Physcomitrella patens]	84.287	0	XM_001770395.1	Physcomitrella patens subsp. patens predicted protein (PHYPADRAFT_166811) mRNA, complete cds	K14652	ribBA	3,4-dihydroxy 2-butanone 4-phosphate synthase / GTP cyclohydrolase II [EC:4.1.99.12 3.5.4.25]	4.1.99.12,3.5.4.25	ko00740; Metabolism; Metabolism of cofactors and vitamins; Riboflavin metabolism	59.7	2.4e-149	sp|Q6Z234|RIBA1_ORYSJ	Probable bifunctional riboflavin biosynthesis protein RIBA 1, chloroplastic OS=Oryza sativa subsp. japonica GN=RIBA1 PE=2 SV=1	PF00926:3,4-dihydroxy-2-butanone 4-phosphate synthase	GO:0009231	riboflavin biosynthetic process	--	--	GO:0008686	3,4-dihydroxy-2-butanone-4-phosphate synthase activity	At5g64300	Bifunctional GTP cyclohydrolase II/3,4-dihydroxy-2butanone-4-phosphate synthase
transcript_HQ_TX_pn_transcript22490/f2p0/2620	2620	87.5	2.9e-156	XP_001782300.1	predicted protein [Physcomitrella patens]	87.129	0	XM_001782248.1	Physcomitrella patens subsp. patens predicted protein (PHYPADRAFT_151003) mRNA, complete cds	-	-	-	-	-	39.3	7.1e-07	sp|O80934|Y2766_ARATH	Uncharacterized protein At2g37660, chloroplastic OS=Arabidopsis thaliana GN=At2g37660 PE=1 SV=2	PF01370:NAD dependent epimerase/dehydratase family;PF02254:TrkA-N domain;PF01073:3-beta hydroxysteroid dehydrogenase/isomerase family;PF01113:Dihydrodipicolinate reductase, N-terminus	GO:0055114//GO:0009089//GO:0006813//GO:0006694	oxidation-reduction process//lysine biosynthetic process via diaminopimelate//potassium ion transport//steroid biosynthetic process	--	--	GO:0008839//GO:0016616//GO:0003824//GO:0050662//GO:0003854	4-hydroxy-tetrahydrodipicolinate reductase//oxidoreductase activity, acting on the CH-OH group of donors, NAD or NADP as acceptor//catalytic activity//coenzyme binding//3-beta-hydroxy-delta5-steroid dehydrogenase activity	At1g16720	Predicted dehydrogenase
transcript_HQ_TX_pn_transcript58324/f3p0/1630	1630	85.4	3.9e-74	XP_001752070.1	predicted protein [Physcomitrella patens]	89.888	4.05e-22	XM_004983495.1	PREDICTED: Setaria italica probable calcium-binding protein CML11 (LOC101770145), mRNA	K13448	CML	calcium-binding protein CML	-	ko04626; Organismal Systems; Environmental adaptation; Plant-pathogen interaction	66.2	5.1e-48	sp|Q9M8U1|CML18_ARATH	Probable calcium-binding protein CML18 OS=Arabidopsis thaliana GN=CML18 PE=1 SV=1	PF13499:EF-hand domain pair;PF13202:EF hand;PF00036:EF hand;PF13405:EF-hand domain;PF13833:EF-hand domain pair;PF12763:Cytoskeletal-regulatory complex EF hand;PF10591:Secreted protein acidic and rich in cysteine Ca binding region	GO:0007165	signal transduction	GO:0005578	proteinaceous extracellular matrix	GO:0005509//GO:0005515	calcium ion binding//protein binding	At3g03000	Calmodulin and related proteins (EF-Hand superfamily)
transcript_HQ_TX_pn_transcript27773/f2p0/2440	2440	65.1	2.2e-198	XP_001757554.1	predicted protein [Physcomitrella patens]	83.996	0	XM_001757502.1	Physcomitrella patens subsp. patens predicted protein (PHYPADRAFT_178181) mRNA, complete cds	-	-	-	-	-	46	7.2e-14	sp|P04635|LIP_STAHY	Lipase OS=Staphylococcus hyicus GN=lip PE=1 SV=1	--	--	--	--	--	--	--	--	--
transcript_HQ_TX_pn_transcript6868/f3p0/3491	3491	90.5	1.1e-299	XP_001754772.1	predicted protein [Physcomitrella patens]	83.239	0	XM_001763803.1	Physcomitrella patens subsp. patens predicted protein (PHYPADRAFT_183250) mRNA, complete cds	K00700	GBE1, glgB	1,4-alpha-glucan branching enzyme	2.4.1.18	ko00500; Metabolism; Carbohydrate metabolism; Starch and sucrose metabolism	76	7.4e-254	sp|Q01401|GLGB_ORYSJ	1,4-alpha-glucan-branching enzyme, chloroplastic/amyloplastic OS=Oryza sativa subsp. japonica GN=SBE1 PE=1 SV=2	PF02806:Alpha amylase, C-terminal all-beta domain;PF00128:Alpha amylase, catalytic domain	GO:0005975	carbohydrate metabolic process	--	--	GO:0003824//GO:0043169	catalytic activity//cation binding	At5g03650	1,4-alpha-glucan branching enzyme/starch branching enzyme II
transcript_HQ_TX_pn_transcript12029/f3p0/3093	3093	81.8	6.4e-195	XP_001764420.1	predicted protein [Physcomitrella patens]	--	--	--	--	-	-	-	-	-	35.6	2e-69	sp|F4JCY2|CSCL8_ARATH	CSC1-like protein At3g54510 OS=Arabidopsis thaliana GN=At3g54510 PE=2 SV=1	PF02714:Calcium-dependent channel, 7TM region, putative phosphate;PF05297:Herpesvirus latent membrane protein 1 (LMP1)	GO:0019087	transformation of host cell by virus	GO:0016020//GO:0016021	membrane//integral component of membrane	--	--	At3g54510	Uncharacterized conserved protein
transcript_HQ_TX_pn_transcript38351/f4p0/2152	2152	70.2	3.2e-76	XP_001761124.1	predicted protein [Physcomitrella patens]	82.721	8.5e-60	XM_018981688.1	PREDICTED: Juglans regia protein REVEILLE 5 (LOC109003524), transcript variant X2, mRNA	-	-	-	-	-	51.3	3.8e-59	sp|Q8H0W3|RVE6_ARATH	Protein REVEILLE 6 OS=Arabidopsis thaliana GN=RVE6 PE=2 SV=1	--	--	--	--	--	--	--	At5g52660	Zuotin and related molecular chaperones (DnaJ superfamily), contains DNA-binding domains
transcript_HQ_TX_pn_transcript56889/f3p0/1665	1665	82.6	4e-151	XP_001760922.1	predicted protein [Physcomitrella patens]	--	--	--	--	-	-	-	-	-	54.9	1.3e-94	sp|Q9SV68|QORH_ARATH	Putative quinone-oxidoreductase homolog, chloroplastic OS=Arabidopsis thaliana GN=At4g13010 PE=1 SV=1	PF00107:Zinc-binding dehydrogenase;PF08240:Alcohol dehydrogenase GroES-like domain	GO:0055114	oxidation-reduction process	--	--	--	--	At4g13010	Zinc-binding oxidoreductase
transcript_HQ_TX_pn_transcript75083/f2p0/809	809	70.1	2.1e-60	XP_001780821.1	predicted protein [Physcomitrella patens]	84.222	1.33e-118	XM_001780769.1	Physcomitrella patens subsp. patens predicted protein (PHYPADRAFT_171344) mRNA, complete cds	-	-	-	-	-	33	9.8e-08	sp|P37531|YAAH_BACSU	Spore germination protein YaaH OS=Bacillus subtilis (strain 168) GN=yaaH PE=2 SV=1	--	--	--	--	--	--	--	--	--
transcript_HQ_TX_pn_transcript71584/f2p0/1064	1064	44.7	3.2e-29	XP_001751392.1	predicted protein [Physcomitrella patens]	--	--	--	--	-	-	-	-	-	--	--	--	--	PF07464:Apolipophorin-III precursor (apoLp-III);PF01442:Apolipoprotein A1/A4/E domain	GO:0042157//GO:0006869	lipoprotein metabolic process//lipid transport	GO:0005576	extracellular region	GO:0008289	lipid binding	--	--
transcript_HQ_TX_pn_transcript60644/f7p0/1568	1568	57.4	5.6e-139	YP_001315139.1	cytochrome c oxidase subunit 1 [Chlorokybus atmophyticus]	--	--	--	--	K02256	COX1	cytochrome c oxidase subunit 1	1.9.3.1	ko00190; Metabolism; Energy metabolism; Oxidative phosphorylation | ko04260; Organismal Systems; Circulatory system; Cardiac muscle contraction | ko05010; Human Diseases; Neurodegenerative diseases; Alzheimer's disease | ko05012; Human Diseases; Neurodegenerative diseases; Parkinson's disease | ko05016; Human Diseases; Neurodegenerative diseases; Huntington's disease | ko04932; Human Diseases; En…	68.4	1.4e-188	sp|Q34941|COX1_LUMTE	Cytochrome c oxidase subunit 1 OS=Lumbricus terrestris GN=COI PE=3 SV=1	--	--	--	--	--	--	--	DmMi003	Cytochrome c oxidase, subunit I
transcript_HQ_TX_pn_transcript31443/f3p0/2156	2156	71.7	1.1e-95	XP_001752601.1	predicted protein [Physcomitrella patens]	--	--	--	--	K20417	FAD4	palmitoyl-[glycerolipid] 3-(E)-desaturase	1.14.19.43	-	44.7	2.2e-54	sp|Q9SZ42|FAD4_ARATH	Fatty acid desaturase 4, chloroplastic OS=Arabidopsis thaliana GN=FAD4 PE=1 SV=1	PF04116:Fatty acid hydroxylase superfamily	GO:0006633//GO:0055114	fatty acid biosynthetic process//oxidation-reduction process	--	--	GO:0005506//GO:0016491	iron ion binding//oxidoreductase activity	At4g27030	Ubiquitin-conjugating enzyme
transcript_HQ_TX_pn_transcript49212/f3p0/1880	1880	63.8	1.4e-152	KZV29733.1	peroxisomal (S)-2-hydroxy-acid oxidase-like [Dorcoceras hygrometricum]	82.642	0	XM_001758613.1	Physcomitrella patens subsp. patens predicted protein (PHYPADRAFT_161490) mRNA, complete cds	K11517	HAO	(S)-2-hydroxy-acid oxidase	1.1.3.15	ko01200; Metabolism; Global and overview maps; Carbon metabolism | ko00630; Metabolism; Carbohydrate metabolism; Glyoxylate and dicarboxylate metabolism | ko04146; Cellular Processes; Transport and catabolism; Peroxisome	83.3	2.7e-117	sp|B8B7C5|GLO5_ORYSI	Peroxisomal (S)-2-hydroxy-acid oxidase GLO5 OS=Oryza sativa subsp. indica GN=GLO5 PE=3 SV=1	PF01645:Conserved region in glutamate synthase;PF01180:Dihydroorotate dehydrogenase;PF01070:FMN-dependent dehydrogenase;PF00977:Histidine biosynthesis protein;PF03060:Nitronate monooxygenase;PF00478:IMP dehydrogenase / GMP reductase domain	GO:0000105//GO:0055114//GO:0006537	histidine biosynthetic process//oxidation-reduction process//glutamate biosynthetic process	GO:0005737	cytoplasm	GO:0016627//GO:0003824//GO:0018580//GO:0016491//GO:0015930//GO:0016638	oxidoreductase activity, acting on the CH-CH group of donors//catalytic activity//nitronate monooxygenase activity//oxidoreductase activity//glutamate synthase activity//oxidoreductase activity, acting on the CH-NH2 group of donors	At3g14420	Glycolate oxidase
transcript_HQ_TX_pn_transcript43580/f8p0/2020	2020	68.7	3.3e-184	XP_001782645.1	predicted protein [Physcomitrella patens]	78.88	3.22e-158	XM_001782593.1	Physcomitrella patens subsp. patens predicted protein (PHYPADRAFT_151423) mRNA, complete cds	-	-	-	-	-	--	--	--	--	--	--	--	--	--	--	--	--	--
transcript_HQ_TX_pn_transcript57398/f2p0/1685	1686	84.9	2e-190	XP_001764862.1	predicted protein [Physcomitrella patens]	84.484	0	XM_001764810.1	Physcomitrella patens subsp. patens predicted protein (PHYPADRAFT_211595) mRNA, complete cds	-	-	-	-	-	79.4	1.8e-152	sp|Q9SA52|CP41B_ARATH	Chloroplast stem-loop binding protein of 41 kDa b, chloroplastic OS=Arabidopsis thaliana GN=CSP41B PE=1 SV=1	PF01073:3-beta hydroxysteroid dehydrogenase/isomerase family;PF00070:Pyridine nucleotide-disulphide oxidoreductase;PF01032:FecCD transport family;PF01370:NAD dependent epimerase/dehydratase family	GO:0006694//GO:0055114	steroid biosynthetic process//oxidation-reduction process	GO:0016020	membrane	GO:0003824//GO:0050662//GO:0003854//GO:0016491//GO:0016616//GO:0005215	catalytic activity//coenzyme binding//3-beta-hydroxy-delta5-steroid dehydrogenase activity//oxidoreductase activity//oxidoreductase activity, acting on the CH-OH group of donors, NAD or NADP as acceptor//transporter activity	--	--
transcript_HQ_TX_pn_transcript3481/f3p0/3933	3933	84.2	1.6e-09	XP_001770953.1	ARID/BRIGHT DNA-binding domain-containing protein [Physcomitrella patens]	--	--	--	--	--	--	--	--	--	--	--	--	--	PF00745:Glutamyl-tRNAGlu reductase, dimerisation domain	GO:0033014//GO:0055114	tetrapyrrole biosynthetic process//oxidation-reduction process	--	--	GO:0050661//GO:0008883	NADP binding//glutamyl-tRNA reductase activity	--	--
transcript_HQ_TX_pn_transcript33420/f2p0/2269	2269	85.4	8.5e-205	XP_001782455.1	predicted protein [Physcomitrella patens]	83.553	0	XM_001782403.1	Physcomitrella patens subsp. patens predicted protein (PHYPADRAFT_151174) mRNA, complete cds	K13811	PAPSS	3'-phosphoadenosine 5'-phosphosulfate synthase [EC:2.7.7.4 2.7.1.25]	2.7.7.4,2.7.1.25	ko00920; Metabolism; Energy metabolism; Sulfur metabolism | ko00230; Metabolism; Nucleotide metabolism; Purine metabolism | ko00450; Metabolism; Metabolism of other amino acids; Selenocompound metabolism | ko00261; Metabolism; Biosynthesis of other secondary metabolites; Monobactam biosynthesis	72.5	4.2e-173	sp|Q9LIK9|APS1_ARATH	ATP sulfurylase 1, chloroplastic OS=Arabidopsis thaliana GN=APS1 PE=1 SV=1	PF01747:ATP-sulfurylase	--	--	--	--	GO:0004781	sulfate adenylyltransferase (ATP) activity	At3g22890	ATP sulfurylase (sulfate adenylyltransferase)
transcript_HQ_TX_pn_transcript27448/f6p0/2391	2391	67.7	1e-184	XP_001768565.1	predicted protein [Physcomitrella patens]	--	--	--	--	K14445	SLC13A2_3_5	solute carrier family 13 (sodium-dependent dicarboxylate transporter), member 2/3/5	-	-	42.5	2.2e-108	sp|Q8LG88|TDT_ARATH	Tonoplast dicarboxylate transporter OS=Arabidopsis thaliana GN=TDT PE=2 SV=2	PF00939:Sodium:sulfate symporter transmembrane region;PF03600:Citrate transporter	GO:0006814//GO:0055085	sodium ion transport//transmembrane transport	GO:0016020//GO:0016021	membrane//integral component of membrane	GO:0005215	transporter activity	At5g47560	Na+/dicarboxylate, Na+/tricarboxylate and phosphate transporters
transcript_HQ_TX_pn_transcript48035/f5p0/1926	1925	80.6	4.3e-173	XP_001766092.1	predicted protein [Physcomitrella patens]	85.586	0	XM_001766040.1	Physcomitrella patens subsp. patens predicted protein (PHYPADRAFT_130304) mRNA, partial cds	K10255	FAD6, desA	acyl-lipid omega-6 desaturase (Delta-12 desaturase) [EC:1.14.19.23 1.14.19.45]	1.14.19.23,1.14.19.45	ko02020; Environmental Information Processing; Signal transduction; Two-component system	53.6	2.4e-113	sp|P48627|FAD6C_BRANA	Omega-6 fatty acid desaturase, chloroplastic OS=Brassica napus PE=1 SV=1	PF00487:Fatty acid desaturase	GO:0006629	lipid metabolic process	--	--	--	--	--	--
transcript_HQ_TX_pn_transcript9027/f3p0/3179	3179	69.9	5.2e-115	XP_001752027.1	predicted protein [Physcomitrella patens]	82.175	0	XM_001751975.1	Physcomitrella patens subsp. patens predicted protein (PHYPADRAFT_64447) mRNA, complete cds	-	-	-	-	-	--	--	--	--	PF13851:Growth-arrest specific micro-tubule binding;PF06009:Laminin Domain II;PF05557:Mitotic checkpoint protein	GO:0007094//GO:0048870//GO:0007155	mitotic spindle assembly checkpoint//cell motility//cell adhesion	GO:0031514	motile cilium	--	--	--	--
transcript_HQ_TX_pn_transcript18211/f2p0/2798	2798	79.7	3.9e-159	XP_001755595.1	predicted protein [Physcomitrella patens]	84.23	0	XM_001755543.1	Physcomitrella patens subsp. patens predicted protein (PHYPADRAFT_2763) mRNA, partial cds	K05613	SLC1A2, EAAT2	solute carrier family 1 (glial high affinity glutamate transporter), member 2	-	ko04724; Organismal Systems; Nervous system; Glutamatergic synapse | ko05014; Human Diseases; Neurodegenerative diseases; Amyotrophic lateral sclerosis (ALS)	32.9	8e-49	sp|P31596|EAA2_RAT	Excitatory amino acid transporter 2 OS=Rattus norvegicus GN=Slc1a2 PE=1 SV=2	PF00375:Sodium:dicarboxylate symporter family	--	--	GO:0016021	integral component of membrane	GO:0015293	symporter activity	Hs4759124	Glutamate/aspartate and neutral amino acid transporters
transcript_HQ_TX_pn_transcript10887/f2p0/3169	3169	65.7	1.3e-214	XP_001760431.1	predicted protein [Physcomitrella patens]	81.397	0	XM_001771481.1	Physcomitrella patens subsp. patens predicted protein (PHYPADRAFT_107194) mRNA, complete cds	K12823	DDX5, DBP2	ATP-dependent RNA helicase DDX5/DBP2	3.6.4.13	ko03040; Genetic Information Processing; Transcription; Spliceosome | ko05202; Human Diseases; Cancers: Overview; Transcriptional misregulation in cancer | ko05205; Human Diseases; Cancers: Overview; Proteoglycans in cancer	75.3	3.4e-181	sp|P46942|DB10_NICSY	ATP-dependent RNA helicase-like protein DB10 OS=Nicotiana sylvestris PE=2 SV=1	PF04851:Type III restriction enzyme, res subunit;PF06862:Utp25, U3 small nucleolar RNA-associated SSU processome protein 25;PF00270:DEAD/DEAH box helicase	--	--	GO:0005634	nucleus	GO:0016787//GO:0005524//GO:0003677//GO:0003676	hydrolase activity//ATP binding//DNA binding//nucleic acid binding	At3g01540	ATP-dependent RNA helicase
transcript_HQ_TX_pn_transcript16268/f7p0/2837	2837	74.3	1.4e-281	XP_001766062.1	predicted protein [Physcomitrella patens]	77.414	0	XM_001772660.1	Physcomitrella patens subsp. patens predicted protein (PHYPADRAFT_190910) mRNA, complete cds	K10143	RFWD2, COP1	E3 ubiquitin-protein ligase RFWD2	2.3.2.27	ko04120; Genetic Information Processing; Folding, sorting and degradation; Ubiquitin mediated proteolysis | ko04115; Cellular Processes; Cell growth and death; p53 signaling pathway | ko04712; Organismal Systems; Environmental adaptation; Circadian rhythm - plant	57.9	2.9e-208	sp|P43254|COP1_ARATH	E3 ubiquitin-protein ligase COP1 OS=Arabidopsis thaliana GN=COP1 PE=1 SV=2	PF00400:WD domain, G-beta repeat;PF11789:Zinc-finger of the MIZ type in Nse subunit;PF14634:zinc-RING finger domain;PF13639:Ring finger domain;PF04564:U-box domain;PF12678:RING-H2 zinc finger domain;PF03854:P-11 zinc finger;PF16685:zinc RING finger of MSL2;PF00097:Zinc finger, C3HC4 type (RING finger)	GO:0016567	protein ubiquitination	--	--	GO:0008270//GO:0005515//GO:0046872//GO:0004842//GO:0003723//GO:0061630	zinc ion binding//protein binding//metal ion binding//ubiquitin-protein transferase activity//RNA binding//ubiquitin protein ligase activity	--	--
transcript_HQ_TX_pn_transcript2640/f2p0/4114	4114	60.5	0	ABV31245.1	dicer-like 3 [Physcomitrella patens]	74.433	0	EF670437.1	Physcomitrella patens dicer-like 3 mRNA, complete cds	K11592	DICER1, DCR1	endoribonuclease Dicer	3.1.26.-	ko05206; Human Diseases; Cancers: Overview; MicroRNAs in cancer	35.1	7.1e-155	sp|Q5N870|DCL3A_ORYSJ	Endoribonuclease Dicer homolog 3a OS=Oryza sativa subsp. japonica GN=DCL3A PE=2 SV=1	PF00270:DEAD/DEAH box helicase;PF02170:PAZ domain;PF04851:Type III restriction enzyme, res subunit;PF00176:SNF2 family N-terminal domain;PF03368:Dicer dimerisation domain	--	--	--	--	GO:0003676//GO:0016891//GO:0005524//GO:0016787//GO:0003677//GO:0005515	nucleic acid binding//endoribonuclease activity, producing 5'-phosphomonoesters//ATP binding//hydrolase activity//DNA binding//protein binding	At1g01040	dsRNA-specific nuclease Dicer and related ribonucleases
transcript_HQ_TX_pn_transcript19161/f2p0/2740	2740	60.9	4.3e-134	XP_001779013.1	predicted protein [Physcomitrella patens]	82.213	6.58e-52	XM_010911631.2	PREDICTED: Elaeis guineensis heat stress transcription factor A-1-like (LOC105035916), mRNA	K09419	HSFF	heat shock transcription factor, other eukaryote	-	-	38	2.3e-69	sp|Q84T61|HSFA1_ORYSJ	Heat stress transcription factor A-1 OS=Oryza sativa subsp. japonica GN=HSFA1 PE=2 SV=1	PF10473:Leucine-rich repeats of kinetochore protein Cenp-F/LEK1;PF00447:HSF-type DNA-binding	GO:0006355	regulation of transcription, DNA-templated	GO:0005634	nucleus	GO:0008134//GO:0070840//GO:0042803//GO:0043565//GO:0003700	transcription factor binding//dynein complex binding//protein homodimerization activity//sequence-specific DNA binding//transcription factor activity, sequence-specific DNA binding	At3g02990	Heat shock transcription factor
transcript_HQ_TX_pn_transcript74123/f16p0/882	882	60.8	7.5e-24	XP_001751391.1	predicted protein [Physcomitrella patens]	--	--	--	--	--	--	--	--	--	--	--	--	--	--	--	--	--	--	--	--	--	--
transcript_HQ_TX_pn_transcript74482/f3p0/871	871	50.5	1e-17	XP_001751391.1	predicted protein [Physcomitrella patens]	--	--	--	--	--	--	--	--	--	--	--	--	--	--	--	--	--	--	--	--	--	--
transcript_HQ_TX_pn_transcript3735/f2p0/3910	3909	60.8	2.7e-105	XP_001768504.1	predicted protein [Physcomitrella patens]	--	--	--	--	-	-	-	-	-	36.4	1.9e-48	sp|Q9SGN7|CCR12_ARATH	Serine/threonine-protein kinase-like protein At1g28390 OS=Arabidopsis thaliana GN=At1g28390 PE=2 SV=1	PF00069:Protein kinase domain;PF07714:Protein tyrosine kinase	GO:0006468	protein phosphorylation	--	--	GO:0004672//GO:0005524	protein kinase activity//ATP binding	At1g28390	Serine/threonine protein kinase
transcript_HQ_TX_pn_transcript18571/f2p0/2764	2764	92.2	2.7e-221	XP_001774761.1	predicted protein [Physcomitrella patens]	85.356	0	XM_001774709.1	Physcomitrella patens subsp. patens predicted protein (PHYPADRAFT_141723) mRNA, complete cds	-	-	-	-	-	80.9	1.3e-189	sp|Q8RWG1|Y4139_ARATH	Uncharacterized aarF domain-containing protein kinase At4g31390, chloroplastic OS=Arabidopsis thaliana GN=At4g31390 PE=2 SV=1	PF00069:Protein kinase domain	GO:0006468	protein phosphorylation	--	--	GO:0005524//GO:0004672	ATP binding//protein kinase activity	At4g31390	Predicted unusual protein kinase
transcript_HQ_TX_pn_transcript40883/f26p0/2072	2072	68.3	8.2e-146	XP_001772864.1	predicted protein [Physcomitrella patens]	--	--	--	--	-	-	-	-	-	30.5	3.3e-07	sp|Q0MW30|NEU1B_MOUSE	E3 ubiquitin-protein ligase NEURL1B OS=Mus musculus GN=Neurl1b PE=1 SV=1	PF00097:Zinc finger, C3HC4 type (RING finger);PF17123:RING-like zinc finger;PF13639:Ring finger domain;PF03854:P-11 zinc finger;PF14634:zinc-RING finger domain	--	--	--	--	GO:0008270//GO:0046872//GO:0005515//GO:0003723	zinc ion binding//metal ion binding//protein binding//RNA binding	--	--
transcript_HQ_TX_pn_transcript39264/f2p0/2126	2126	82.4	5.9e-240	XP_001766264.1	predicted protein [Physcomitrella patens]	--	--	--	--	-	-	-	-	-	82.4	5.7e-241	sp|A9SIZ6|D5FAD_PHYPA	Acyl-lipid (8-3)-desaturase OS=Physcomitrella patens subsp. patens GN=DES5 PE=1 SV=1	PF00487:Fatty acid desaturase	GO:0006629	lipid metabolic process	--	--	--	--	Hs4758334	Delta 6-fatty acid desaturase/delta-8 sphingolipid desaturase
transcript_HQ_TX_pn_transcript53401/f16p0/1780	1780	68.4	4.3e-151	XP_001781902.1	predicted protein [Physcomitrella patens]	--	--	--	--	-	-	-	-	-	26.7	1.3e-20	sp|Q9FZK1|FBX6_ARATH	F-box only protein 6 OS=Arabidopsis thaliana GN=FBX6 PE=2 SV=1	PF00646:F-box domain;PF01344:Kelch motif	--	--	--	--	GO:0005515	protein binding	--	--
transcript_HQ_TX_pn_transcript41665/f2p0/1978	1978	85.4	5.8e-125	XP_001762523.1	predicted protein [Physcomitrella patens]	--	--	--	--	-	-	-	-	-	33.3	3.4e-22	sp|Q9FFZ1|PPH_ARATH	Pheophytinase, chloroplastic OS=Arabidopsis thaliana GN=PPH PE=1 SV=1	--	--	--	--	--	--	--	At4g36530	Predicted hydrolase/acyltransferase (alpha/beta hydrolase superfamily)
transcript_HQ_TX_pn_transcript54172/f4p0/1763	1763	88.6	2.4e-207	XP_001783551.1	predicted protein [Physcomitrella patens]	82.275	0	XM_001755615.1	Physcomitrella patens subsp. patens predicted protein (PHYPADRAFT_176699) mRNA, complete cds	K00830	AGXT	alanine-glyoxylate transaminase / serine-glyoxylate transaminase / serine-pyruvate transaminase [EC:2.6.1.44 2.6.1.45 2.6.1.51]	2.6.1.44,2.6.1.45,2.6.1.51	ko01200; Metabolism; Global and overview maps; Carbon metabolism | ko00630; Metabolism; Carbohydrate metabolism; Glyoxylate and dicarboxylate metabolism | ko00680; Metabolism; Energy metabolism; Methane metabolism | ko00250; Metabolism; Amino acid metabolism; Alanine, aspartate and glutamate metabolism | ko00260; Metabolism; Amino acid metabolism; Glycine, serine and threonine metabolism | ko0414…	68.2	3.4e-162	sp|Q56YA5|SGAT_ARATH	Serine--glyoxylate aminotransferase OS=Arabidopsis thaliana GN=AGT1 PE=1 SV=2	PF00155:Aminotransferase class I and II	GO:0009058	biosynthetic process	--	--	GO:0030170	pyridoxal phosphate binding	At2g13360	Alanine-glyoxylate aminotransferase AGT1
transcript_HQ_TX_pn_transcript560/f3p0/5044	5044	61.6	0	XP_001766331.1	predicted protein [Physcomitrella patens]	77.348	0	XM_001766279.1	Physcomitrella patens subsp. patens predicted protein (PHYPADRAFT_80033) mRNA, complete cds	-	-	-	-	-	--	--	--	--	--	--	--	--	--	--	--	At3g20720	Uncharacterized conserved protein
transcript_HQ_TX_pn_transcript58890/f2p0/1641	1641	81.2	2.6e-78	XP_001759052.1	predicted protein [Physcomitrella patens]	--	--	--	--	-	-	-	-	-	--	--	--	--	--	--	--	--	--	--	--	--	--
transcript_HQ_TX_pn_transcript12794/f2p0/2993	2993	85.5	4.8e-171	XP_001763816.1	predicted protein [Physcomitrella patens]	79.264	0	XM_001763764.1	Physcomitrella patens subsp. patens predicted protein (PHYPADRAFT_127096) mRNA, partial cds	K04733	IRAK4	interleukin-1 receptor-associated kinase 4	2.7.11.1	ko04064; Environmental Information Processing; Signal transduction; NF-kappa B signaling pathway | ko04620; Organismal Systems; Immune system; Toll-like receptor signaling pathway | ko04624; Organismal Systems; Immune system; Toll and Imd signaling pathway | ko04621; Organismal Systems; Immune system; NOD-like receptor signaling pathway | ko04722; Organismal Systems; Nervous system; Neurotrophin …	40.4	1.2e-111	sp|C0LGF4|FEI1_ARATH	LRR receptor-like serine/threonine-protein kinase FEI 1 OS=Arabidopsis thaliana GN=FEI1 PE=1 SV=1	PF00560:Leucine Rich Repeat;PF13855:Leucine rich repeat;PF00069:Protein kinase domain;PF07714:Protein tyrosine kinase;PF13516:Leucine Rich repeat	GO:0006468	protein phosphorylation	--	--	GO:0005524//GO:0004672//GO:0005515	ATP binding//protein kinase activity//protein binding	--	--
transcript_HQ_TX_pn_transcript64371/f2p0/1463	1463	94.1	1.3e-28	XP_001781743.1	predicted protein [Physcomitrella patens]	85.782	2.08e-54	XM_001756637.1	Physcomitrella patens subsp. patens predicted protein (PHYPADRAFT_26859) mRNA, partial cds	-	-	-	-	-	59	4.3e-14	sp|Q9LTV3|SAU72_ARATH	Auxin-responsive protein SAUR72 OS=Arabidopsis thaliana GN=SAUR72 PE=2 SV=1	PF02519:Auxin responsive protein	GO:0009733	response to auxin	--	--	--	--	--	--
transcript_HQ_TX_pn_transcript39258/f4p0/2127	2127	91.3	1.4e-129	XP_001775803.1	predicted protein [Physcomitrella patens]	82.475	0	XM_001762335.1	Physcomitrella patens subsp. patens predicted protein (PHYPADRAFT_125303) mRNA, complete cds	K05356	SPS, sds	all-trans-nonaprenyl-diphosphate synthase [EC:2.5.1.84 2.5.1.85]	2.5.1.84,2.5.1.85	ko00900; Metabolism; Metabolism of terpenoids and polyketides; Terpenoid backbone biosynthesis	75.7	7.5e-108	sp|Q8S948|SPS1_ARATH	Solanesyl diphosphate synthase 1 OS=Arabidopsis thaliana GN=SPS1 PE=1 SV=1	PF07307:Heptaprenyl diphosphate synthase (HEPPP synthase) subunit 1;PF00348:Polyprenyl synthetase	GO:0009234//GO:0008299	menaquinone biosynthetic process//isoprenoid biosynthetic process	--	--	--	--	At1g78510	Geranylgeranyl pyrophosphate synthase/Polyprenyl synthetase
transcript_HQ_TX_pn_transcript1377/f2p0/4525	4525	55.3	2.5e-86	OAE23451.1	hypothetical protein AXG93_285s1080 [Marchantia polymorpha subsp. polymorpha]	--	--	--	--	-	-	-	-	-	70.2	1.6e-38	sp|Q9C7B1|TRP3_ARATH	Telomere repeat-binding protein 3 OS=Arabidopsis thaliana GN=TRP3 PE=1 SV=1	--	--	--	--	--	--	--	--	--
transcript_HQ_TX_pn_transcript13712/f2p0/2948	2948	70.9	3.7e-301	XP_001775057.1	predicted protein [Physcomitrella patens]	79.745	0	XM_001775005.1	Physcomitrella patens subsp. patens predicted protein (PHYPADRAFT_168700) mRNA, complete cds	-	-	-	-	-	28.3	3.5e-23	sp|P07098|LIPG_HUMAN	Gastric triacylglycerol lipase OS=Homo sapiens GN=LIPF PE=1 SV=1	PF04083:Partial alpha/beta-hydrolase lipase region	GO:0006629	lipid metabolic process	--	--	--	--	At1g18460	Triglyceride lipase-cholesterol esterase
transcript_HQ_TX_pn_transcript55846/f3p0/1729	1729	74.3	3.1e-90	XP_001763093.1	predicted protein [Physcomitrella patens]	--	--	--	--	-	-	-	-	-	26.6	1.7e-09	sp|Q8GYC7|PGL1B_ARATH	PGR5-like protein 1B, chloroplastic OS=Arabidopsis thaliana GN=PGRL1B PE=1 SV=1	--	--	--	--	--	--	--	--	--
transcript_HQ_TX_pn_transcript43764/f3p0/2023	2023	57.4	6e-93	BAG12298.1	protein phosphatase 2C [Physcomitrella patens]	75.767	1.02e-68	AB369256.1	Physcomitrella patens PpABI1A mRNA for protein phosphatase 2C, complete cds	K14497	PP2C	protein phosphatase 2C	3.1.3.16	ko04016; Environmental Information Processing; Signal transduction; MAPK signaling pathway - plant | ko04075; Environmental Information Processing; Signal transduction; Plant hormone signal transduction | ko04931; Human Diseases; Endocrine and metabolic diseases; Insulin resistance	39.5	7.1e-31	sp|Q0JLP9|P2C06_ORYSJ	Probable protein phosphatase 2C 6 OS=Oryza sativa subsp. japonica GN=Os01g0583100 PE=1 SV=1	PF00481:Protein phosphatase 2C	--	--	--	--	GO:0003824	catalytic activity	At4g26080	Serine/threonine protein phosphatase
transcript_HQ_TX_pn_transcript73828/f4p0/910	910	75.2	1.3e-34	ACG75702.1	proton gradient regulation 5 [Pinus taeda]	--	--	--	--	-	-	-	-	-	66.7	7.1e-31	sp|Q9SL05|PGR5_ARATH	Protein PROTON GRADIENT REGULATION 5, chloroplastic OS=Arabidopsis thaliana GN=PGR5 PE=1 SV=1	--	--	--	--	--	--	--	--	--
transcript_HQ_TX_pn_transcript9439/f2p0/3276	3276	41.8	2.1e-55	XP_001754730.1	predicted protein [Physcomitrella patens]	--	--	--	--	-	-	-	-	-	23.3	6.8e-07	sp|P13539|MYH6_MESAU	Myosin-6 OS=Mesocricetus auratus GN=MYH6 PE=2 SV=2	PF10473:Leucine-rich repeats of kinetochore protein Cenp-F/LEK1;PF08912:Rho Binding	--	--	--	--	GO:0017048//GO:0008134//GO:0070840//GO:0042803	Rho GTPase binding//transcription factor binding//dynein complex binding//protein homodimerization activity	--	--
transcript_HQ_TX_pn_transcript29296/f2p0/2395	2395	78.9	6.4e-211	XP_001756852.1	predicted protein [Physcomitrella patens]	--	--	--	--	K01510	ENTPD1_3_8, CD39	apyrase	3.6.1.5	ko00230; Metabolism; Nucleotide metabolism; Purine metabolism | ko00240; Metabolism; Nucleotide metabolism; Pyrimidine metabolism | ko05169; Human Diseases; Infectious diseases: Viral; Epstein-Barr virus infection	42.8	3.2e-115	sp|O80612|APY6_ARATH	Probable apyrase 6 OS=Arabidopsis thaliana GN=APY6 PE=2 SV=2	PF01150:GDA1/CD39 (nucleoside phosphatase) family	--	--	--	--	GO:0016787	hydrolase activity	At1g14250	Nucleoside phosphatase
transcript_HQ_TX_pn_transcript51280/f2p0/1841	1841	77.6	7.4e-215	XP_001770099.1	predicted protein [Physcomitrella patens]	81.458	0	XM_001770047.1	Physcomitrella patens subsp. patens predicted protein (PHYPADRAFT_215944) mRNA, complete cds	K00815	TAT	tyrosine aminotransferase	2.6.1.5	ko01230; Metabolism; Global and overview maps; Biosynthesis of amino acids | ko00270; Metabolism; Amino acid metabolism; Cysteine and methionine metabolism | ko00350; Metabolism; Amino acid metabolism; Tyrosine metabolism | ko00360; Metabolism; Amino acid metabolism; Phenylalanine metabolism | ko00400; Metabolism; Amino acid metabolism; Phenylalanine, tyrosine and tryptophan biosynthesis | ko0013…	43.2	2e-93	sp|Q8QZR1|ATTY_MOUSE	Tyrosine aminotransferase OS=Mus musculus GN=Tat PE=1 SV=1	PF00155:Aminotransferase class I and II	GO:0009058	biosynthetic process	--	--	GO:0030170	pyridoxal phosphate binding	Hs4507369	Tyrosine aminotransferase
transcript_HQ_TX_pn_transcript50077/f2p0/1870	1870	62.1	5.6e-85	XP_001770053.1	predicted protein [Physcomitrella patens]	--	--	--	--	K17525	CHID1	chitinase domain-containing protein 1	-	-	40.6	2.2e-47	sp|Q9M158|STR4_ARATH	Rhodanese-like domain-containing protein 4, chloroplastic OS=Arabidopsis thaliana GN=STR4 PE=1 SV=2	--	--	--	--	--	--	--	--	--
transcript_HQ_TX_pn_transcript44/f2p0/6671	6671	51.1	0	JAT46282.1	Myosin heavy chain, muscle [Anthurium amnicola]	--	--	--	--	-	-	-	-	-	57.1	0	sp|P24733|MYS_ARGIR	Myosin heavy chain, striated muscle OS=Argopecten irradians PE=1 SV=1	PF01576:Myosin tail;PF00038:Intermediate filament protein;PF02736:Myosin N-terminal SH3-like domain;PF00063:Myosin head (motor domain);PF08702:Fibrinogen alpha/beta chain family;PF00612:IQ calmodulin-binding motif	GO:0051258//GO:0030168//GO:0007165	protein polymerization//platelet activation//signal transduction	GO:0005577//GO:0016459//GO:0005882	fibrinogen complex//myosin complex//intermediate filament	GO:0005524//GO:0005515//GO:0005198//GO:0030674//GO:0003774//GO:0005102	ATP binding//protein binding//structural molecule activity//protein binding, bridging//motor activity//receptor binding	Hs20542063	Myosin class II heavy chain
transcript_HQ_TX_pn_transcript48502/f2p0/1907	1907	86.9	2.8e-241	XP_001777949.1	predicted protein [Physcomitrella patens]	79.355	1.03e-18	XM_006878513.2	PREDICTED: Amborella trichopoda DNA-binding protein SMUBP-2 (LOC18422558), mRNA	-	-	-	-	-	43.7	4.7e-93	sp|Q60560|SMBP2_MESAU	DNA-binding protein SMUBP-2 OS=Mesocricetus auratus GN=IGHMBP2 PE=1 SV=1	PF00004:ATPase family associated with various cellular activities (AAA);PF02562:PhoH-like protein;PF01637:ATPase domain predominantly from Archaea;PF01443:Viral (Superfamily 1) RNA helicase;PF07652:Flavivirus DEAD domain ;PF00910:RNA helicase;PF04851:Type III restriction enzyme, res subunit;PF07728:AAA domain (dynein-related subfamily);PF00270:DEAD/DEAH box helicase;PF13506:Glycosyl transferase f…	GO:0000723//GO:0006281//GO:0019079	telomere maintenance//DNA repair//viral genome replication	--	--	GO:0003677//GO:0008026//GO:0016787//GO:0003723//GO:0003724//GO:0003676//GO:0005524//GO:0016757//GO:0003678//GO:0016887	DNA binding//ATP-dependent helicase activity//hydrolase activity//RNA binding//RNA helicase activity//nucleic acid binding//ATP binding//transferase activity, transferring glycosyl groups//DNA helicase activity//ATPase activity	At5g35970	DNA helicase
transcript_HQ_TX_pn_transcript38944/f2p0/2137	2137	80.1	3.3e-259	XP_001772546.1	predicted protein [Physcomitrella patens]	86.778	0	XM_001772494.1	Physcomitrella patens subsp. patens predicted protein (PHYPADRAFT_167618) mRNA, complete cds	K12483	EHD1	EH domain-containing protein 1	-	ko04144; Cellular Processes; Transport and catabolism; Endocytosis	68.1	2.3e-226	sp|Q94CF0|EHD1_ARATH	EH domain-containing protein 1 OS=Arabidopsis thaliana GN=EHD1 PE=1 SV=1	PF12763:Cytoskeletal-regulatory complex EF hand;PF08477:Ras of Complex, Roc, domain of DAPkinase;PF13202:EF hand;PF00036:EF hand;PF13405:EF-hand domain;PF13499:EF-hand domain pair;PF01926:50S ribosome-binding GTPase	GO:0007264	small GTPase mediated signal transduction	--	--	GO:0005509//GO:0005515//GO:0005525	calcium ion binding//protein binding//GTP binding	At3g20290	Endocytosis/signaling protein EHD1
transcript_HQ_TX_pn_transcript35144/f5p0/2242	2242	75.8	2.6e-206	XP_001771454.1	predicted protein [Physcomitrella patens]	--	--	--	--	-	-	-	-	-	38.1	1.1e-88	sp|Q8VYE5|E1312_ARATH	Glucan endo-1,3-beta-glucosidase 12 OS=Arabidopsis thaliana GN=At4g29360 PE=1 SV=1	PF00332:Glycosyl hydrolases family 17;PF08491:Squalene epoxidase	GO:0055114//GO:0005975	oxidation-reduction process//carbohydrate metabolic process	GO:0016021	integral component of membrane	GO:0050660//GO:0004506//GO:0004553	flavin adenine dinucleotide binding//squalene monooxygenase activity//hydrolase activity, hydrolyzing O-glycosyl compounds	--	--
transcript_HQ_TX_pn_transcript50888/f3p0/1853	1853	83.1	8.7e-155	XP_001775803.1	predicted protein [Physcomitrella patens]	81.966	0	XM_001762335.1	Physcomitrella patens subsp. patens predicted protein (PHYPADRAFT_125303) mRNA, complete cds	K05356	SPS, sds	all-trans-nonaprenyl-diphosphate synthase [EC:2.5.1.84 2.5.1.85]	2.5.1.84,2.5.1.85	ko00900; Metabolism; Metabolism of terpenoids and polyketides; Terpenoid backbone biosynthesis	62.6	2.2e-124	sp|Q0INZ4|SPS3_ORYSJ	Probable solanesyl-diphosphate synthase 3, chloroplastic (Fragment) OS=Oryza sativa subsp. japonica GN=SPS3 PE=3 SV=1	PF07307:Heptaprenyl diphosphate synthase (HEPPP synthase) subunit 1;PF00348:Polyprenyl synthetase	GO:0008299//GO:0009234	isoprenoid biosynthetic process//menaquinone biosynthetic process	--	--	--	--	At1g78510	Geranylgeranyl pyrophosphate synthase/Polyprenyl synthetase
transcript_HQ_TX_pn_transcript54453/f5p0/1767	1767	77.4	3.5e-81	XP_001754245.1	predicted protein [Physcomitrella patens]	81.144	5.08e-101	XM_001752157.1	Physcomitrella patens subsp. patens predicted protein (PHYPADRAFT_26250) mRNA, partial cds	-	-	-	-	-	49.7	1.1e-48	sp|Q9LYV6|GEML5_ARATH	GEM-like protein 5 OS=Arabidopsis thaliana GN=At5g13200 PE=1 SV=1	--	--	--	--	--	--	--	--	--
transcript_HQ_TX_pn_transcript2546/f2p0/4138	4138	61.2	0	AEB39780.1	pentatricopeptide repeat protein 45 [Funaria hygrometrica]	73.522	0	AB979874.1	Physcomitrella patens PpPPR_45 mRNA for pentatricopeptide repeat protein, complete cds	-	-	-	-	-	36.9	2.7e-178	sp|Q9SMZ2|PP347_ARATH	Pentatricopeptide repeat-containing protein At4g33170 OS=Arabidopsis thaliana GN=PCMP-H53 PE=3 SV=1	PF14432:DYW family of nucleic acid deaminases;PF17049:ATPase expression protein 1	GO:0006417	regulation of translation	--	--	GO:0045182//GO:0008270	translation regulator activity//zinc ion binding	At4g33170	FOG: PPR repeat
transcript_HQ_TX_pn_transcript4895/f7p0/3689	3689	63.1	8.2e-72	XP_001774204.1	predicted protein [Physcomitrella patens]	--	--	--	--	-	-	-	-	-	60.9	3.4e-07	sp|Q9C9H1|GIS3_ARATH	Zinc finger protein GIS3 OS=Arabidopsis thaliana GN=GIS3 PE=2 SV=1	PF13912:C2H2-type zinc finger	--	--	--	--	GO:0046872	metal ion binding	--	--
transcript_HQ_TX_pn_transcript520/f2p0/5107	5107	84.4	0	XP_001753223.1	predicted protein [Physcomitrella patens]	85.238	0	XM_001753171.1	Physcomitrella patens subsp. patens predicted protein (PHYPADRAFT_174645) mRNA, complete cds	K08244	R1	alpha-glucan, water dikinase	2.7.9.4	-	61.3	7.1e-229	sp|Q9AWA5|GWD1_SOLTU	Alpha-glucan water dikinase, chloroplastic OS=Solanum tuberosum GN=R1 PE=1 SV=2	PF16760:Starch/carbohydrate-binding module (family 53)	--	--	--	--	GO:2001070	starch binding	--	--
transcript_HQ_TX_pn_transcript11274/f2p0/3146	3146	78.9	2.6e-212	XP_001767105.1	predicted protein [Physcomitrella patens]	82.78	0	XM_001767053.1	Physcomitrella patens subsp. patens predicted protein (PHYPADRAFT_131664) mRNA, partial cds	K05841	E2.4.1.173	sterol 3beta-glucosyltransferase	2.4.1.173	-	66	2.1e-167	sp|Q9M8Z7|U80A2_ARATH	Sterol 3-beta-glucosyltransferase UGT80A2 OS=Arabidopsis thaliana GN=UGT80A2 PE=1 SV=1	PF00201:UDP-glucoronosyl and UDP-glucosyl transferase;PF03033:Glycosyltransferase family 28 N-terminal domain	GO:0005975//GO:0030259//GO:0008152	carbohydrate metabolic process//lipid glycosylation//metabolic process	--	--	GO:0016758	transferase activity, transferring hexosyl groups	At3g07020	UDP-glucuronosyl and UDP-glucosyl transferase
transcript_HQ_TX_pn_transcript42327/f2p0/2057	2057	60.8	1.4e-121	XP_001783179.1	predicted protein [Physcomitrella patens]	78.594	1.07e-43	XM_001775591.1	Physcomitrella patens subsp. patens predicted protein (PHYPADRAFT_90222) mRNA, partial cds	K16302	CNNM	metal transporter CNNM	-	-	52.3	1.4e-106	sp|Q67XQ0|Y4424_ARATH	DUF21 domain-containing protein At4g14240 OS=Arabidopsis thaliana GN=CBSDUF1 PE=1 SV=1	--	--	--	--	--	--	--	At1g03270	Predicted membrane protein, contains two CBS domains
transcript_HQ_TX_pn_transcript72288/f5p0/1063	1063	39.1	3.5e-23	XP_001754453.1	predicted protein [Physcomitrella patens]	--	--	--	--	-	-	-	-	-	--	--	--	--	--	--	--	--	--	--	--	--	--
transcript_HQ_TX_pn_transcript12296/f4p0/3068	3068	90.1	2.7e-209	XP_001777101.1	predicted protein [Physcomitrella patens]	83.257	0	XM_001777049.1	Physcomitrella patens subsp. patens predicted protein (PHYPADRAFT_144496) mRNA, partial cds	-	-	-	-	-	54.3	6.8e-110	sp|Q8W4E7|S40A3_ARATH	Solute carrier family 40 member 3, chloroplastic OS=Arabidopsis thaliana GN=IREG3 PE=1 SV=1	PF06963:Ferroportin1 (FPN1)	GO:0034755	iron ion transmembrane transport	GO:0016021	integral component of membrane	GO:0005381	iron ion transmembrane transporter activity	At5g26820	Iron transporter
transcript_HQ_TX_pn_transcript11484/f4p0/3122	3122	67.2	1.3e-198	XP_001764489.1	predicted protein [Physcomitrella patens]	--	--	--	--	K03327	TC.MATE, SLC47A, norM, mdtK, dinF	multidrug resistance protein, MATE family	-	-	51.7	8.4e-124	sp|Q9FHB6|DTX16_ARATH	Protein DETOXIFICATION 16 OS=Arabidopsis thaliana GN=DTX16 PE=2 SV=1	PF01554:MatE	GO:0055085//GO:0006855	transmembrane transport//drug transmembrane transport	GO:0016020	membrane	GO:0015297//GO:0015238	antiporter activity//drug transmembrane transporter activity	At5g52450	Uncharacterized membrane protein, predicted efflux pump
transcript_HQ_TX_pn_transcript36074/f3p0/2210	2210	68.9	1.3e-181	XP_001771299.1	predicted protein [Physcomitrella patens]	--	--	--	--	K00630	ATS1	glycerol-3-phosphate O-acyltransferase	2.3.1.15	ko00561; Metabolism; Lipid metabolism; Glycerolipid metabolism | ko00564; Metabolism; Lipid metabolism; Glycerophospholipid metabolism	52.7	1.9e-122	sp|P10349|PLSB_CUCMO	Glycerol-3-phosphate acyltransferase, chloroplastic OS=Cucurbita moschata PE=1 SV=1	PF01553:Acyltransferase;PF14829:Glycerol-3-phosphate acyltransferase N-terminal	GO:0008152	metabolic process	--	--	GO:0016746//GO:0004366	transferase activity, transferring acyl groups//glycerol-3-phosphate O-acyltransferase activity	--	--
transcript_HQ_TX_pn_transcript66148/f2p0/1305	1305	58	1.3e-35	XP_001762461.1	predicted protein [Physcomitrella patens]	--	--	--	--	-	-	-	-	-	--	--	--	--	PF07464:Apolipophorin-III precursor (apoLp-III);PF01442:Apolipoprotein A1/A4/E domain	GO:0006869//GO:0042157	lipid transport//lipoprotein metabolic process	GO:0005576	extracellular region	GO:0008289	lipid binding	--	--
transcript_HQ_TX_pn_transcript68969/f2p0/1260	1259	68.6	1.1e-49	XP_001754442.1	predicted protein [Physcomitrella patens]	--	--	--	--	-	-	-	-	-	--	--	--	--	--	--	--	--	--	--	--	--	--
transcript_HQ_TX_pn_transcript33741/f2p0/2274	2273	26.3	1.4e-13	AAG00978.1	rehydrin [Syntrichia ruralis]	95.122	5.8e-07	XM_008241804.1	PREDICTED: Prunus mume PLASMODESMATA CALLOSE-BINDING PROTEIN 3 (LOC103338588), mRNA	--	--	--	--	--	--	--	--	--	--	--	--	--	--	--	--	--	--
transcript_HQ_TX_pn_transcript31698/f3p0/2319	2318	91.5	1.2e-206	XP_001777571.1	predicted protein [Physcomitrella patens]	84.372	0	XM_001777519.1	Physcomitrella patens subsp. patens predicted protein (PHYPADRAFT_92279) mRNA, complete cds	K00927	PGK, pgk	phosphoglycerate kinase	2.7.2.3	ko01200; Metabolism; Global and overview maps; Carbon metabolism | ko01230; Metabolism; Global and overview maps; Biosynthesis of amino acids | ko00010; Metabolism; Carbohydrate metabolism; Glycolysis / Gluconeogenesis | ko00710; Metabolism; Energy metabolism; Carbon fixation in photosynthetic organisms	68.2	1.9e-152	sp|Q9SBN4|PGKH_VOLCA	Phosphoglycerate kinase, chloroplastic OS=Volvox carteri GN=PGK PE=2 SV=1	PF00162:Phosphoglycerate kinase	GO:0006096	glycolytic process	--	--	GO:0004618	phosphoglycerate kinase activity	At3g12780	3-phosphoglycerate kinase
transcript_HQ_TX_pn_transcript68387/f2p0/1287	1287	32	1.1e-12	BAE53693.1	CW80Cd404 protein [Chlamydomonas sp. W80]	--	--	--	--	-	-	-	-	-	--	--	--	--	PF06687:SUR7/PalI family	--	--	GO:0005886	plasma membrane	--	--	--	--
transcript_HQ_TX_pn_transcript49008/f2p0/1850	1851	63.1	1.7e-86	KJB37315.1	hypothetical protein B456_006G199400 [Gossypium raimondii]	83.52	1.17e-87	XM_001755909.1	Physcomitrella patens subsp. patens predicted protein (PHYPADRAFT_34090) mRNA, partial cds	K15746	crtZ	beta-carotene 3-hydroxylase	1.14.13.129	ko00906; Metabolism; Metabolism of terpenoids and polyketides; Carotenoid biosynthesis	73.8	1.1e-51	sp|O49814|BCH2_CAPAN	Beta-carotene hydroxylase 2, chloroplastic (Fragment) OS=Capsicum annuum GN=CA2 PE=2 SV=1	PF04116:Fatty acid hydroxylase superfamily	GO:0006633//GO:0055114	fatty acid biosynthetic process//oxidation-reduction process	--	--	GO:0005506//GO:0016491	iron ion binding//oxidoreductase activity	--	--
transcript_HQ_TX_pn_transcript2184/f2p0/4235	4235	90.4	4.7e-257	XP_001756864.1	predicted protein [Physcomitrella patens]	84.855	0	XM_001756812.1	Physcomitrella patens subsp. patens predicted protein (PHYPADRAFT_205047) mRNA, complete cds	K17839	PAO4, PAO3, PAO2	polyamine oxidase [EC:1.5.3.17 1.5.3.-]	1.5.3.17,1.5.3.-	ko00330; Metabolism; Amino acid metabolism; Arginine and proline metabolism | ko00410; Metabolism; Metabolism of other amino acids; beta-Alanine metabolism	68.3	1e-196	sp|Q9SKX5|PAO2_ARATH	Probable polyamine oxidase 2 OS=Arabidopsis thaliana GN=PAO2 PE=2 SV=1	PF12831:FAD dependent oxidoreductase;PF01593:Flavin containing amine oxidoreductase;PF07992:Pyridine nucleotide-disulphide oxidoreductase;PF01134:Glucose inhibited division protein A;PF01266:FAD dependent oxidoreductase;PF00070:Pyridine nucleotide-disulphide oxidoreductase;PF01494:FAD binding domain	GO:0008033//GO:0055114	tRNA processing//oxidation-reduction process	--	--	GO:0050660//GO:0016491//GO:0071949	flavin adenine dinucleotide binding//oxidoreductase activity//FAD binding	At2g43020	Amine oxidase
transcript_HQ_TX_pn_transcript18741/f3p0/2758	2758	74.8	4.4e-187	XP_001784893.1	predicted protein [Physcomitrella patens]	76.971	1.61e-147	XM_001760210.1	Physcomitrella patens subsp. patens predicted protein (PHYPADRAFT_122605) mRNA, complete cds	K19355	MAN	mannan endo-1,4-beta-mannosidase	3.2.1.78	ko00051; Metabolism; Carbohydrate metabolism; Fructose and mannose metabolism	51.1	2.7e-110	sp|Q9LZV3|MAN6_ARATH	Mannan endo-1,4-beta-mannosidase 6 OS=Arabidopsis thaliana GN=MAN6 PE=2 SV=1	PF00150:Cellulase (glycosyl hydrolase family 5);PF02449:Beta-galactosidase	GO:0005975	carbohydrate metabolic process	GO:0009341	beta-galactosidase complex	GO:0004565//GO:0004553	beta-galactosidase activity//hydrolase activity, hydrolyzing O-glycosyl compounds	--	--
transcript_HQ_TX_pn_transcript69277/f2p0/1246	1245	--	--	--	--	--	--	--	--	--	--	--	--	--	--	--	--	--	PF07464:Apolipophorin-III precursor (apoLp-III);PF01442:Apolipoprotein A1/A4/E domain;PF09769:Apolipoprotein O;PF04871:Uso1 / p115 like vesicle tethering protein, C terminal region	GO:0042157//GO:0006869//GO:0042407//GO:0006886	lipoprotein metabolic process//lipid transport//cristae formation//intracellular protein transport	GO:0005737//GO:0005576//GO:0016020//GO:0061617	cytoplasm//extracellular region//membrane//MICOS complex	GO:0008565//GO:0008289	protein transporter activity//lipid binding	--	--
transcript_HQ_TX_pn_transcript11262/f11p0/3089	3089	80.5	0	XP_001775100.1	predicted protein [Physcomitrella patens]	81.671	0	XM_001775048.1	Physcomitrella patens subsp. patens predicted protein (PHYPADRAFT_142073) mRNA, complete cds	K01897	ACSL, fadD	long-chain acyl-CoA synthetase	6.2.1.3	ko01212; Metabolism; Global and overview maps; Fatty acid metabolism | ko00061; Metabolism; Lipid metabolism; Fatty acid biosynthesis | ko00071; Metabolism; Lipid metabolism; Fatty acid degradation | ko04146; Cellular Processes; Transport and catabolism; Peroxisome | ko02024; Cellular Processes; Cellular community - prokaryotes; Quorum sensing | ko04920; Organismal Systems; Endocrine system; Adip…	64.1	3.4e-266	sp|Q9SJD4|LACS8_ARATH	Long chain acyl-CoA synthetase 8 OS=Arabidopsis thaliana GN=LACS8 PE=1 SV=1	PF00501:AMP-binding enzyme;PF16683:Transglutaminase elicitor	GO:0008152	metabolic process	--	--	GO:0003824//GO:0016755	catalytic activity//transferase activity, transferring amino-acyl groups	At2g04350	Acyl-CoA synthetase
transcript_HQ_TX_pn_transcript23949/f3p0/2565	2565	50.2	2.4e-123	XP_001754652.1	predicted protein [Physcomitrella patens]	--	--	--	--	-	-	-	-	-	--	--	--	--	--	--	--	--	--	--	--	--	--
transcript_HQ_TX_pn_transcript6788/f9p0/3410	3410	59.5	1.5e-221	XP_001753418.1	predicted protein [Physcomitrella patens]	76.704	0	XM_001753366.1	Physcomitrella patens subsp. patens predicted protein (PHYPADRAFT_159087) mRNA, complete cds	-	-	-	-	-	--	--	--	--	--	--	--	--	--	--	--	--	--
transcript_HQ_TX_pn_transcript44537/f4p0/1970	1970	82	2.7e-239	XP_001782975.1	predicted protein [Physcomitrella patens]	83.508	0	XM_001782923.1	Physcomitrella patens subsp. patens predicted protein (PHYPADRAFT_110579) mRNA, complete cds	K00975	glgC	glucose-1-phosphate adenylyltransferase	2.7.7.27	ko00500; Metabolism; Carbohydrate metabolism; Starch and sucrose metabolism | ko00520; Metabolism; Carbohydrate metabolism; Amino sugar and nucleotide sugar metabolism | ko02026; Cellular Processes; Cellular community - prokaryotes; Biofilm formation - Escherichia coli	69.6	3.5e-192	sp|P55230|GLGL2_ARATH	Glucose-1-phosphate adenylyltransferase large subunit 2, chloroplastic OS=Arabidopsis thaliana GN=APL2 PE=1 SV=2	PF07959:L-fucokinase;PF00483:Nucleotidyl transferase	GO:0009058	biosynthetic process	--	--	GO:0016779//GO:0016772	nucleotidyltransferase activity//transferase activity, transferring phosphorus-containing groups	At1g27680	GDP-mannose pyrophosphorylase/mannose-1-phosphate guanylyltransferase
transcript_HQ_TX_pn_transcript22499/f2p0/2619	2620	--	--	--	--	--	--	--	--	--	--	--	--	--	--	--	--	--	--	--	--	--	--	--	--	--	--
transcript_HQ_TX_pn_transcript58174/f26p0/1606	1606	63.6	2.4e-92	XP_001754131.1	predicted protein [Physcomitrella patens]	83.681	8.05e-69	XM_001754079.1	Physcomitrella patens subsp. patens predicted protein (PHYPADRAFT_159424) mRNA, complete cds	-	-	-	-	-	--	--	--	--	PF01442:Apolipoprotein A1/A4/E domain	GO:0006869//GO:0042157	lipid transport//lipoprotein metabolic process	GO:0005576	extracellular region	GO:0008289	lipid binding	--	--
transcript_HQ_TX_pn_transcript19083/f2p0/2742	2742	61.5	3.5e-59	KXZ50176.1	hypothetical protein GPECTOR_17g812 [Gonium pectorale]	--	--	--	--	-	-	-	-	-	51.1	1.6e-49	sp|Q03965|L181_CHLMO	Chlorophyll a-b binding protein L1818, chloroplastic OS=Chlamydomonas moewusii GN=L1818 PE=2 SV=1	PF08289:Influenza Matrix protein (M1) C-terminal domain	--	--	--	--	GO:0005198//GO:0003723	structural molecule activity//RNA binding	--	--
transcript_HQ_TX_pn_transcript2343/f2p0/4210	4209	75	0	AHZ63888.1	phototropin [Anomodon rostratus]	85.327	0	KU700643.1	Pseudotaxiphyllum elegans isolate QKQO_2004347 putative LOV domain-containing protein mRNA, complete cds	K20715	PHOT	phototropin	2.7.11.1	-	63.4	1e-281	sp|Q9ST27|PHOT2_ORYSJ	Phototropin-2 OS=Oryza sativa subsp. japonica GN=PHOT2 PE=1 SV=1	PF08447:PAS fold;PF00069:Protein kinase domain;PF07714:Protein tyrosine kinase;PF00989:PAS fold	GO:0006468//GO:0006355	protein phosphorylation//regulation of transcription, DNA-templated	--	--	GO:0005515//GO:0005524//GO:0004672	protein binding//ATP binding//protein kinase activity	--	--
transcript_HQ_TX_pn_transcript64536/f2p0/1452	1452	46.2	1.6e-47	XP_001785093.1	predicted protein [Physcomitrella patens]	--	--	--	--	--	--	--	--	--	--	--	--	--	PF00257:Dehydrin	GO:0006950//GO:0009415	response to stress//response to water	--	--	--	--	--	--
transcript_HQ_TX_pn_transcript50730/f3p0/1857	1857	27.5	2.5e-29	KXZ52175.1	hypothetical protein GPECTOR_10g804 [Gonium pectorale]	--	--	--	--	--	--	--	--	--	--	--	--	--	--	--	--	--	--	--	--	--	--
transcript_HQ_TX_pn_transcript15039/f3p0/2891	2890	82.3	4.1e-252	XP_001757411.1	predicted protein [Physcomitrella patens]	83.233	0	XM_001782304.1	Physcomitrella patens subsp. patens predicted protein (PHYPADRAFT_198486) mRNA, complete cds	K08869	ADCK, ABC1	aarF domain-containing kinase	-	-	46.4	1.7e-78	sp|Q55680|Y005_SYNY3	Uncharacterized protein sll0005 OS=Synechocystis sp. (strain PCC 6803 / Kazusa) GN=sll0005 PE=3 SV=1	PF04625:DEC-1 protein, N-terminal region;PF00069:Protein kinase domain	GO:0006468//GO:0007304	protein phosphorylation//chorion-containing eggshell formation	GO:0005576//GO:0042600	extracellular region//chorion	GO:0005524//GO:0004672//GO:0005213	ATP binding//protein kinase activity//structural constituent of chorion	At3g24190	Predicted unusual protein kinase
transcript_LQ_TX_pn_transcript25299/f2p0/2435	2417	36	2.5e-08	XP_001758408.1	predicted protein [Physcomitrella patens]	--	--	--	--	-	-	-	-	-	--	--	--	--	--	--	--	--	--	--	--	--	--
transcript_HQ_TX_pn_transcript70115/f2p0/1197	1197	76.5	6.7e-100	XP_001782645.1	predicted protein [Physcomitrella patens]	79.178	9.1e-132	XM_001782593.1	Physcomitrella patens subsp. patens predicted protein (PHYPADRAFT_151423) mRNA, complete cds	-	-	-	-	-	--	--	--	--	--	--	--	--	--	--	--	--	--
transcript_HQ_TX_pn_transcript48404/f7p0/1849	1849	70.9	7e-96	XP_001783184.1	predicted protein [Physcomitrella patens]	76.142	5.25e-111	XM_001783132.1	Physcomitrella patens subsp. patens predicted protein (PHYPADRAFT_5081) mRNA, partial cds	K15445	TRMT10A, TRM10, RG9MTD2	tRNA (guanine9-N1)-methyltransferase	2.1.1.221	-	37.6	4.8e-34	sp|Q4KLI2|TM10A_RAT	tRNA methyltransferase 10 homolog A OS=Rattus norvegicus GN=Trmt10a PE=1 SV=1	PF03938:Outer membrane protein (OmpH-like);PF10186:Vacuolar sorting 38 and autophagy-related subunit 14	GO:0010508	positive regulation of autophagy	--	--	GO:0051082	unfolded protein binding	At5g47680	Uncharacterized conserved protein
transcript_HQ_TX_pn_transcript30249/f4p0/2339	2339	89.2	0	XP_001767839.1	predicted protein [Physcomitrella patens]	87.168	0	KP087877.1	Bryum argenteum heat shock protein 70 (HSP70-1) mRNA, complete cds	K03283	HSPA1_8	heat shock 70kDa protein 1/8	-	ko03040; Genetic Information Processing; Transcription; Spliceosome | ko04141; Genetic Information Processing; Folding, sorting and degradation; Protein processing in endoplasmic reticulum | ko04010; Environmental Information Processing; Signal transduction; MAPK signaling pathway | ko04144; Cellular Processes; Transport and catabolism; Endocytosis | ko04612; Organismal Systems; Immune system; An…	85.8	3.6e-305	sp|P22953|MD37E_ARATH	Probable mediator of RNA polymerase II transcription subunit 37e OS=Arabidopsis thaliana GN=MED37E PE=1 SV=3	PF02782:FGGY family of carbohydrate kinases, C-terminal domain;PF06723:MreB/Mbl protein	GO:0005975//GO:0000902	carbohydrate metabolic process//cell morphogenesis	--	--	GO:0016773	phosphotransferase activity, alcohol group as acceptor	At5g02500	Molecular chaperones HSP70/HSC70, HSP70 superfamily
transcript_HQ_TX_pn_transcript3892/f4p0/3876	3876	34.3	1.1e-98	XP_001774822.1	predicted protein [Physcomitrella patens]	--	--	--	--	-	-	-	-	-	30.7	2.7e-07	sp|A8MQN2|LNK1_ARATH	Protein LNK1 OS=Arabidopsis thaliana GN=LNK1 PE=1 SV=1	--	--	--	--	--	--	--	--	--
transcript_HQ_TX_pn_transcript63657/f5p0/1496	1496	88	8.1e-87	XP_001761834.1	predicted protein [Physcomitrella patens]	--	--	--	--	-	-	-	-	-	--	--	--	--	PF06495:Fruit fly transformer protein;PF00403:Heavy-metal-associated domain	GO:0006397//GO:0030001//GO:0046660	mRNA processing//metal ion transport//female sex differentiation	GO:0005634	nucleus	GO:0046872	metal ion binding	--	--
transcript_HQ_TX_pn_transcript54784/f7p0/1757	1757	86.9	9.8e-217	XP_001779426.1	predicted protein [Physcomitrella patens]	86.463	0	XM_001779374.1	Physcomitrella patens subsp. patens predicted protein (PHYPADRAFT_170720) mRNA, complete cds	K03035	PSMD12, RPN5	26S proteasome regulatory subunit N5	-	ko03050; Genetic Information Processing; Folding, sorting and degradation; Proteasome | ko05169; Human Diseases; Infectious diseases: Viral; Epstein-Barr virus infection	68	1.8e-168	sp|Q9FIB6|PS12A_ARATH	26S proteasome non-ATPase regulatory subunit 12 homolog A OS=Arabidopsis thaliana GN=RPN5A PE=1 SV=1	PF01399:PCI domain	--	--	--	--	GO:0005515	protein binding	At5g09900	26S proteasome regulatory complex, subunit RPN5/PSMD12
transcript_HQ_TX_pn_transcript48895/f3p0/1903	1903	89.8	1.6e-23	XP_001762542.1	predicted protein [Physcomitrella patens]	--	--	--	--	-	-	-	-	-	--	--	--	--	--	--	--	--	--	--	--	--	--
transcript_HQ_TX_pn_transcript66395/f4p0/1380	1380	80.5	2.6e-140	XP_001778776.1	predicted protein [Physcomitrella patens]	79.741	7.74e-168	XM_001778724.1	Physcomitrella patens subsp. patens predicted protein (PHYPADRAFT_146566) mRNA, complete cds	-	-	-	-	-	48	1.2e-82	sp|Q0WPT7|Y2104_ARATH	Uncharacterized methyltransferase At2g41040, chloroplastic OS=Arabidopsis thaliana GN=At2g41040 PE=2 SV=1	PF02390:Putative methyltransferase ;PF05148:Hypothetical methyltransferase;PF03141:Putative S-adenosyl-L-methionine-dependent methyltransferase;PF08241:Methyltransferase domain;PF01209:ubiE/COQ5 methyltransferase family	GO:0006400//GO:0008152	tRNA modification//metabolic process	GO:0005730	nucleolus	GO:0008168//GO:0008176	methyltransferase activity//tRNA (guanine-N7-)-methyltransferase activity	--	--
transcript_HQ_TX_pn_transcript21207/f32p0/2550	2550	70.9	2.6e-279	XP_001770673.1	predicted protein [Physcomitrella patens]	--	--	--	--	-	-	-	-	-	52.5	4.8e-101	sp|Q9SF38|PP222_ARATH	Pentatricopeptide repeat-containing protein At3g09650, chloroplastic OS=Arabidopsis thaliana GN=HCF152 PE=2 SV=1	PF07721:Tetratricopeptide repeat	--	--	--	--	GO:0042802	identical protein binding	At3g09650	FOG: PPR repeat
transcript_HQ_TX_pn_transcript5139/f3p0/3687	3687	90	2.1e-128	XP_001770103.1	predicted protein [Physcomitrella patens]	74.895	2.01e-18	XM_006360516.2	PREDICTED: Solanum tuberosum beta-amylase-like (LOC102584563), mRNA	K01177	E3.2.1.2	beta-amylase	3.2.1.2	ko00500; Metabolism; Carbohydrate metabolism; Starch and sucrose metabolism	74.8	2.3e-104	sp|O65258|BAM2_ARATH	Beta-amylase 2, chloroplastic OS=Arabidopsis thaliana GN=BAM2 PE=1 SV=2	PF01373:Glycosyl hydrolase family 14	GO:0000272	polysaccharide catabolic process	--	--	GO:0016161	beta-amylase activity	--	--
transcript_HQ_TX_pn_transcript50058/f7p0/1870	1870	71.1	1.3e-150	XP_001773358.1	predicted protein [Physcomitrella patens]	72.653	2.84e-09	NM_001305728.1	Cucumis sativus violaxanthin de-epoxidase, chloroplastic (VDE), mRNA	K09839	VDE, NPQ1	violaxanthin de-epoxidase	1.23.5.1	ko00906; Metabolism; Metabolism of terpenoids and polyketides; Carotenoid biosynthesis	61.5	2.7e-125	sp|Q40251|VDE_LACSA	Violaxanthin de-epoxidase, chloroplastic OS=Lactuca sativa GN=VDE1 PE=1 SV=1	PF07137:VDE lipocalin domain	GO:0055114	oxidation-reduction process	GO:0009507	chloroplast	GO:0046422	violaxanthin de-epoxidase activity	--	--
transcript_HQ_TX_pn_transcript9175/f2p0/3298	3297	51.9	2.2e-124	XP_001781518.1	predicted protein [Physcomitrella patens]	--	--	--	--	-	-	-	-	-	--	--	--	--	PF00646:F-box domain;PF12937:F-box-like	--	--	--	--	GO:0005515	protein binding	--	--
transcript_HQ_TX_pn_transcript66155/f6p0/1372	1372	67.4	9.7e-103	XP_001763085.1	predicted protein [Physcomitrella patens]	84.13	2.23e-138	XM_001763033.1	Physcomitrella patens subsp. patens predicted protein (PHYPADRAFT_182654) mRNA, complete cds	-	-	-	-	-	67.7	1.3e-73	sp|O49292|PPD4_ARATH	PsbP domain-containing protein 4, chloroplastic OS=Arabidopsis thaliana GN=PPD4 PE=1 SV=2	PF01789:PsbP	GO:0015979	photosynthesis	GO:0009523//GO:0009654//GO:0019898	photosystem II//photosystem II oxygen evolving complex//extrinsic component of membrane	GO:0005509	calcium ion binding	--	--
transcript_HQ_TX_pn_transcript25816/f2p0/2502	2502	72.5	3.5e-276	XP_001755218.1	predicted protein [Physcomitrella patens]	81.525	0	XM_001755166.1	Physcomitrella patens subsp. patens predicted protein (PHYPADRAFT_67971) mRNA, complete cds	-	-	-	-	-	30	9.6e-46	sp|Q76FP5|6GAL_HYPRU	Endo-beta-1,6-galactanase OS=Hypocrea rufa GN=6GAL PE=1 SV=1	--	--	--	--	--	--	--	--	--
transcript_HQ_TX_pn_transcript4462/f3p0/3792	3792	84.9	0	XP_001757304.1	predicted protein [Physcomitrella patens]	84.05	0	XM_001752090.1	Physcomitrella patens subsp. patens predicted protein (PHYPADRAFT_112168) mRNA, complete cds	K03696	clpC	ATP-dependent Clp protease ATP-binding subunit ClpC	-	-	60.2	7.5e-284	sp|P42762|CLPD_ARATH	Chaperone protein ClpD, chloroplastic OS=Arabidopsis thaliana GN=CLPD PE=1 SV=1	PF00158:Sigma-54 interaction domain;PF01695:IstB-like ATP binding protein;PF08477:Ras of Complex, Roc, domain of DAPkinase;PF07726:ATPase family associated with various cellular activities (AAA);PF07724:AAA domain (Cdc48 subfamily);PF00910:RNA helicase;PF00004:ATPase family associated with various cellular activities (AAA);PF05496:Holliday junction DNA helicase ruvB N-terminus;PF03193:Protein of …	GO:0002949//GO:0006355//GO:0006810//GO:0006310//GO:0019538//GO:0007264//GO:0006281	tRNA threonylcarbamoyladenosine modification//regulation of transcription, DNA-templated//transport//DNA recombination//protein metabolic process//small GTPase mediated signal transduction//DNA repair	--	--	GO:0003723//GO:0003724//GO:0016787//GO:0003678//GO:0009378//GO:0005525//GO:0005524//GO:0003924//GO:0016301//GO:0003677//GO:0016887//GO:0008134	RNA binding//RNA helicase activity//hydrolase activity//DNA helicase activity//four-way junction helicase activity//GTP binding//ATP binding//GTPase activity//kinase activity//DNA binding//ATPase activity//transcription factor binding	At5g51070	Chaperone HSP104 and related ATP-dependent Clp proteases
transcript_HQ_TX_pn_transcript75632/f2p0/751	751	43.2	1.4e-23	XP_001782962.1	predicted protein [Physcomitrella patens]	--	--	--	--	-	-	-	-	-	--	--	--	--	PF07645:Calcium-binding EGF domain;PF00008:EGF-like domain;PF06247:Pvs28 EGF domain	--	--	GO:0016020//GO:0009986	membrane//cell surface	GO:0005515//GO:0005509	protein binding//calcium ion binding	--	--
transcript_HQ_TX_pn_transcript6222/f6p0/3553	3553	63.2	1.9e-304	XP_001761734.1	predicted protein [Physcomitrella patens]	--	--	--	--	-	-	-	-	-	32.5	3.2e-10	sp|O80462|XLG1_ARATH	Extra-large guanine nucleotide-binding protein 1 OS=Arabidopsis thaliana GN=XLG1 PE=1 SV=2	--	--	--	--	--	--	--	--	--
transcript_HQ_TX_pn_transcript57235/f7p0/1682	1682	92.6	4e-207	BAJ90061.1	predicted protein [Hordeum vulgare subsp. vulgare]	83.197	0	KY056737.1	Sesuvium portulacastrum actin 11 mRNA, complete cds	K10355	ACTF	actin, other eukaryote	-	-	96.8	4.7e-214	sp|P92182|ACT1_LUMTE	Actin-1 OS=Lumbricus terrestris GN=ACT1 PE=2 SV=1	--	--	--	--	--	--	--	CE13150	Actin and related proteins
transcript_HQ_TX_pn_transcript26633/f2p0/2386	2387	78.9	4e-80	XP_001772544.1	predicted protein [Physcomitrella patens]	85.908	1.72e-176	XM_001772492.1	Physcomitrella patens subsp. patens predicted protein (PHYPADRAFT_138930) mRNA, complete cds	K03453	TC.BASS	bile acid:Na+ symporter, BASS family	-	-	64.6	9.2e-54	sp|Q6K739|BASS3_ORYSJ	Probable sodium/metabolite cotransporter BASS3, chloroplastic OS=Oryza sativa subsp. japonica GN=BASS3 PE=2 SV=1	PF01758:Sodium Bile acid symporter family	--	--	GO:0016020	membrane	--	--	At3g25410	Na+-bile acid cotransporter
transcript_HQ_TX_pn_transcript66024/f4p0/1384	1384	94.2	1.4e-29	XP_001781743.1	predicted protein [Physcomitrella patens]	85.782	1.96e-54	XM_001756637.1	Physcomitrella patens subsp. patens predicted protein (PHYPADRAFT_26859) mRNA, partial cds	-	-	-	-	-	48.1	2.2e-15	sp|Q9LTV3|SAU72_ARATH	Auxin-responsive protein SAUR72 OS=Arabidopsis thaliana GN=SAUR72 PE=2 SV=1	PF02519:Auxin responsive protein	GO:0009733	response to auxin	--	--	--	--	--	--
transcript_HQ_TX_pn_transcript65347/f8p0/1407	1407	58.4	1e-43	XP_001761919.1	predicted protein [Physcomitrella patens]	--	--	--	--	--	--	--	--	--	--	--	--	--	--	--	--	--	--	--	--	--	--
transcript_HQ_TX_pn_transcript30250/f21p0/2329	2329	30.7	4e-08	XP_001781082.1	predicted protein [Physcomitrella patens]	--	--	--	--	--	--	--	--	--	--	--	--	--	--	--	--	--	--	--	--	--	--
transcript_HQ_TX_pn_transcript18166/f12p0/2711	2711	71.1	7.4e-280	XP_001770673.1	predicted protein [Physcomitrella patens]	--	--	--	--	-	-	-	-	-	52.5	2.3e-101	sp|Q9SF38|PP222_ARATH	Pentatricopeptide repeat-containing protein At3g09650, chloroplastic OS=Arabidopsis thaliana GN=HCF152 PE=2 SV=1	PF07721:Tetratricopeptide repeat	--	--	--	--	GO:0042802	identical protein binding	At3g09650	FOG: PPR repeat
transcript_HQ_TX_pn_transcript67903/f2p0/1313	1313	55	1e-40	XP_001761919.1	predicted protein [Physcomitrella patens]	--	--	--	--	--	--	--	--	--	--	--	--	--	--	--	--	--	--	--	--	--	--
transcript_HQ_TX_pn_transcript44644/f2p0/1935	1935	82.4	3.2e-184	XP_001780359.1	predicted protein [Physcomitrella patens]	82.706	0	XM_001780307.1	Physcomitrella patens subsp. patens predicted protein (PHYPADRAFT_148429) mRNA, complete cds	K00967	PCYT2	ethanolamine-phosphate cytidylyltransferase	2.7.7.14	ko00564; Metabolism; Lipid metabolism; Glycerophospholipid metabolism | ko00440; Metabolism; Metabolism of other amino acids; Phosphonate and phosphinate metabolism	70.2	1e-148	sp|Q9ZVI9|PECT1_ARATH	Ethanolamine-phosphate cytidylyltransferase OS=Arabidopsis thaliana GN=PECT1 PE=1 SV=1	PF06574:FAD synthetase;PF01467:Cytidylyltransferase-like;PF00174:Oxidoreductase molybdopterin binding domain	GO:0009058//GO:0009231//GO:0042128	biosynthetic process//riboflavin biosynthetic process//nitrate assimilation	--	--	GO:0003919//GO:0003824	FMN adenylyltransferase activity//catalytic activity	At2g38670	Choline phosphate cytidylyltransferase/Predicted CDP-ethanolamine synthase
transcript_HQ_TX_pn_transcript58931/f5p0/1640	1640	74.5	2.3e-135	XP_001755259.1	predicted protein [Physcomitrella patens]	--	--	--	--	K00784	rnz	ribonuclease Z	3.1.26.11	ko03013; Genetic Information Processing; Translation; RNA transport	61.5	3.4e-100	sp|Q8LGU7|RNZN_ARATH	Nuclear ribonuclease Z OS=Arabidopsis thaliana GN=NUZ PE=2 SV=3	PF02112:cAMP phosphodiesterases class-II	GO:0006198	cAMP catabolic process	--	--	GO:0004115	3',5'-cyclic-AMP phosphodiesterase activity	--	--
transcript_HQ_TX_pn_transcript76793/f3p0/559	559	66.7	3.5e-11	XP_001770081.1	predicted protein [Physcomitrella patens]	--	--	--	--	--	--	--	--	--	--	--	--	--	--	--	--	--	--	--	--	--	--
transcript_HQ_TX_pn_transcript54932/f7p0/1733	1733	44.7	3.9e-40	XP_001752727.1	predicted protein [Physcomitrella patens]	--	--	--	--	-	-	-	-	-	--	--	--	--	--	--	--	--	--	--	--	--	--
transcript_HQ_TX_pn_transcript46021/f58p0/1819	1819	72.4	4e-189	XP_001773171.1	predicted protein [Physcomitrella patens]	--	--	--	--	-	-	-	-	-	59.5	3.5e-154	sp|Q0WWW9|XYLL3_ARATH	D-xylose-proton symporter-like 3, chloroplastic OS=Arabidopsis thaliana GN=At5g59250 PE=1 SV=2	PF07690:Major Facilitator Superfamily;PF00083:Sugar (and other) transporter	GO:0055085	transmembrane transport	GO:0016021	integral component of membrane	GO:0022857	transmembrane transporter activity	At5g59250	Predicted transporter (major facilitator superfamily)
transcript_HQ_TX_pn_transcript43707/f14p0/1950	1950	67.9	5.5e-136	XP_001783179.1	predicted protein [Physcomitrella patens]	78.594	1.02e-43	XM_001775591.1	Physcomitrella patens subsp. patens predicted protein (PHYPADRAFT_90222) mRNA, partial cds	K16302	CNNM	metal transporter CNNM	-	-	57.7	8.7e-119	sp|Q67XQ0|Y4424_ARATH	DUF21 domain-containing protein At4g14240 OS=Arabidopsis thaliana GN=CBSDUF1 PE=1 SV=1	--	--	--	--	--	--	--	At1g03270	Predicted membrane protein, contains two CBS domains
transcript_HQ_TX_pn_transcript49118/f4p0/1886	1886	86	3.1e-75	XP_001785779.1	predicted protein [Physcomitrella patens]	82	4.2e-102	XM_001785727.1	Physcomitrella patens subsp. patens predicted protein (PHYPADRAFT_156267) mRNA, partial cds	-	-	-	-	-	28.5	6.8e-12	sp|Q9FFZ1|PPH_ARATH	Pheophytinase, chloroplastic OS=Arabidopsis thaliana GN=PPH PE=1 SV=1	--	--	--	--	--	--	--	At5g19850_2	Predicted hydrolase/acyltransferase (alpha/beta hydrolase superfamily)
transcript_HQ_TX_pn_transcript11576/f3p0/3026	3026	69.3	4.4e-116	XP_001779219.1	predicted protein [Physcomitrella patens]	77.403	1.48e-93	XM_001757007.1	Physcomitrella patens subsp. patens predicted protein (PHYPADRAFT_22416) mRNA, partial cds	K19366	SPG20	spartin	-	ko04144; Cellular Processes; Transport and catabolism; Endocytosis	41.2	2.8e-55	sp|F4JNX2|SDEH4_ARATH	Senescence/dehydration-associated protein At4g35985, chloroplastic OS=Arabidopsis thaliana GN=P85 PE=2 SV=1	--	--	--	--	--	--	--	--	--
transcript_HQ_TX_pn_transcript55155/f2p0/1729	1729	78	1.1e-87	XP_001758166.1	predicted protein [Physcomitrella patens]	80.272	1e-147	XM_001758114.1	Physcomitrella patens subsp. patens predicted protein (PHYPADRAFT_178680) mRNA, complete cds	-	-	-	-	-	63.4	3.5e-39	sp|Q9SJU5|BBX18_ARATH	B-box zinc finger protein 18 OS=Arabidopsis thaliana GN=BBX18 PE=1 SV=2	PF05194:UreE urease accessory protein, C-terminal domain;PF02535:ZIP Zinc transporter;PF00643:B-box zinc finger	GO:0006461//GO:0030001//GO:0055085//GO:0019627	protein complex assembly//metal ion transport//transmembrane transport//urea metabolic process	GO:0016020//GO:0005622	membrane//intracellular	GO:0008270//GO:0046873//GO:0016151	zinc ion binding//metal ion transmembrane transporter activity//nickel cation binding	--	--
transcript_HQ_TX_pn_transcript7501/f3p0/3355	3355	76.9	5.4e-248	XP_001769371.1	predicted protein [Physcomitrella patens]	85.27	0	XM_001769319.1	Physcomitrella patens subsp. patens predicted protein (PHYPADRAFT_10975) mRNA, partial cds	-	-	-	-	-	59.2	1.2e-189	sp|Q9M0Z3|KEA3_ARATH	K(+) efflux antiporter 3, chloroplastic OS=Arabidopsis thaliana GN=KEA3 PE=1 SV=2	PF00999:Sodium/hydrogen exchanger family;PF02254:TrkA-N domain	GO:0055085//GO:0006812//GO:0006813	transmembrane transport//cation transport//potassium ion transport	GO:0016021	integral component of membrane	GO:0015299	solute:proton antiporter activity	At4g04850	Predicted K+/H+-antiporter
transcript_HQ_TX_pn_transcript6456/f2p0/3475	3475	84.8	8.8e-193	XP_001778810.1	predicted protein [Physcomitrella patens]	71.983	8.48e-42	XM_009416517.2	PREDICTED: Musa acuminata subsp. malaccensis receptor protein kinase TMK1-like (LOC103995817), mRNA	-	-	-	-	-	58.3	1.4e-127	sp|P43298|TMK1_ARATH	Receptor protein kinase TMK1 OS=Arabidopsis thaliana GN=TMK1 PE=1 SV=1	PF00560:Leucine Rich Repeat;PF05454:Dystroglycan (Dystrophin-associated glycoprotein 1);PF00069:Protein kinase domain;PF13855:Leucine rich repeat;PF07714:Protein tyrosine kinase	GO:0007016//GO:0006468	cytoskeletal anchoring at plasma membrane//protein phosphorylation	GO:0016010	dystrophin-associated glycoprotein complex	GO:0005524//GO:0004672//GO:0005515	ATP binding//protein kinase activity//protein binding	--	--
transcript_HQ_TX_pn_transcript22018/f4p0/2629	2629	85.3	1.3e-201	XP_001762262.1	predicted protein [Physcomitrella patens]	84.756	0	XM_001762210.1	Physcomitrella patens subsp. patens predicted protein (PHYPADRAFT_125243) mRNA, complete cds	K08869	ADCK, ABC1	aarF domain-containing kinase	-	-	43.3	5.4e-47	sp|Q55G83|ABKC_DICDI	Probable serine/threonine-protein kinase abkC OS=Dictyostelium discoideum GN=abkC PE=3 SV=1	PF00069:Protein kinase domain	GO:0006468	protein phosphorylation	--	--	GO:0005524//GO:0004672	ATP binding//protein kinase activity	At1g11390	Predicted unusual protein kinase
transcript_HQ_TX_pn_transcript4454/f2p0/3713	3709	68.1	4.3e-129	XP_001760860.1	predicted protein [Physcomitrella patens]	79.838	5.87e-168	XM_001760808.1	Physcomitrella patens subsp. patens predicted protein (PHYPADRAFT_162624) mRNA, complete cds	-	-	-	-	-	--	--	--	--	--	--	--	--	--	--	--	--	--
transcript_HQ_TX_pn_transcript2395/f2p0/4191	4191	93.1	0	XP_001778691.1	predicted protein [Physcomitrella patens]	85.917	0	XM_001778639.1	Physcomitrella patens subsp. patens predicted protein (PHYPADRAFT_110402) mRNA, complete cds	K00937	ppk	polyphosphate kinase	2.7.4.1	ko00190; Metabolism; Energy metabolism; Oxidative phosphorylation | ko03018; Genetic Information Processing; Folding, sorting and degradation; RNA degradation	48.9	9.4e-171	sp|Q55898|PPK_SYNY3	Polyphosphate kinase OS=Synechocystis sp. (strain PCC 6803 / Kazusa) GN=ppk PE=3 SV=1	--	--	--	--	--	--	--	--	--
transcript_HQ_TX_pn_transcript35442/f2p0/2225	2225	72.7	2.2e-165	XP_001752931.1	predicted protein [Physcomitrella patens]	92.157	1.22e-08	XM_001766634.1	Physcomitrella patens subsp. patens predicted protein (PHYPADRAFT_165342) mRNA, complete cds	-	-	-	-	-	--	--	--	--	PF00989:PAS fold;PF00072:Response regulator receiver domain	GO:0006355//GO:0000160	regulation of transcription, DNA-templated//phosphorelay signal transduction system	--	--	--	--	--	--
transcript_HQ_TX_pn_transcript32851/f18p0/2262	2262	73	1.4e-98	XP_001752601.1	predicted protein [Physcomitrella patens]	76.109	2.59e-30	XM_002964986.1	Selaginella moellendorffii hypothetical protein, mRNA	K20417	FAD4	palmitoyl-[glycerolipid] 3-(E)-desaturase	1.14.19.43	-	42.1	2.1e-55	sp|Q9SZ42|FAD4_ARATH	Fatty acid desaturase 4, chloroplastic OS=Arabidopsis thaliana GN=FAD4 PE=1 SV=1	PF04116:Fatty acid hydroxylase superfamily	GO:0006633//GO:0055114	fatty acid biosynthetic process//oxidation-reduction process	--	--	GO:0005506//GO:0016491	iron ion binding//oxidoreductase activity	At4g27030	Ubiquitin-conjugating enzyme
transcript_HQ_TX_pn_transcript1427/f3p0/4495	4495	49.9	8.4e-103	XP_001770664.1	predicted protein [Physcomitrella patens]	79.25	3.79e-71	XM_001768975.1	Physcomitrella patens subsp. patens predicted protein (PHYPADRAFT_10989) mRNA, partial cds	-	-	-	-	-	40.7	5.3e-71	sp|Q10S83|NLP1_ORYSJ	Protein NLP1 OS=Oryza sativa subsp. japonica GN=NLP1 PE=2 SV=1	PF00564:PB1 domain	--	--	--	--	GO:0005515	protein binding	--	--
transcript_HQ_TX_pn_transcript39970/f3p0/2110	2110	51.8	2.9e-74	XP_001782519.1	predicted protein [Physcomitrella patens]	--	--	--	--	-	-	-	-	-	34.9	6.3e-06	sp|Q5BDG0|SIP5_EMENI	Protein sip5 OS=Emericella nidulans (strain FGSC A4 / ATCC 38163 / CBS 112.46 / NRRL 194 / M139) GN=sip5 PE=3 SV=1	--	--	--	--	--	--	--	At1g78420	Putative Zn-finger protein
transcript_HQ_TX_pn_transcript70381/f3p0/1167	1167	48.8	9.6e-35	XP_001751392.1	predicted protein [Physcomitrella patens]	--	--	--	--	-	-	-	-	-	--	--	--	--	--	--	--	--	--	--	--	--	--
transcript_HQ_TX_pn_transcript59910/f2p0/1609	1608	53.5	6.3e-61	GAQ78355.1	hypothetical protein KFL_000120030 [Klebsormidium flaccidum]	92.424	5.21e-16	XM_001689562.1	Chlamydomonas reinhardtii predicted protein (CHLREDRAFT_189937) mRNA, complete cds	-	-	-	-	-	32	7.3e-23	sp|P22242|DRPE_CRAPL	Desiccation-related protein PCC13-62 OS=Craterostigma plantagineum PE=2 SV=1	--	--	--	--	--	--	--	--	--
transcript_HQ_TX_pn_transcript22511/f7p0/2606	2606	75	1.2e-133	XP_001756558.1	predicted protein [Physcomitrella patens]	78.512	2.97e-35	XM_001774644.1	Physcomitrella patens subsp. patens predicted protein (PHYPADRAFT_192442) mRNA, complete cds	-	-	-	-	-	33.7	4.5e-46	sp|Q39110|GAOX1_ARATH	Gibberellin 20 oxidase 1 OS=Arabidopsis thaliana GN=GA20OX1 PE=2 SV=2	PF04546:Sigma-70, non-essential region;PF03171:2OG-Fe(II) oxygenase superfamily	GO:0006355//GO:0055114//GO:0006352	regulation of transcription, DNA-templated//oxidation-reduction process//DNA-templated transcription, initiation	--	--	GO:0016987//GO:0016491//GO:0003677//GO:0003700	sigma factor activity//oxidoreductase activity//DNA binding//transcription factor activity, sequence-specific DNA binding	At4g25420	Iron/ascorbate family oxidoreductases
transcript_HQ_TX_pn_transcript65241/f7p0/1422	1422	96.5	5.4e-189	XP_001783975.1	predicted protein [Physcomitrella patens]	87.597	0	XM_001783923.1	Physcomitrella patens subsp. patens predicted protein (PHYPADRAFT_226921) mRNA, complete cds	K03841	FBP, fbp	fructose-1,6-bisphosphatase I	3.1.3.11	ko01200; Metabolism; Global and overview maps; Carbon metabolism | ko00010; Metabolism; Carbohydrate metabolism; Glycolysis / Gluconeogenesis | ko00030; Metabolism; Carbohydrate metabolism; Pentose phosphate pathway | ko00051; Metabolism; Carbohydrate metabolism; Fructose and mannose metabolism | ko00710; Metabolism; Energy metabolism; Carbon fixation in photosynthetic organisms | ko00680; Metabo…	84.3	5.6e-168	sp|P14766|F16P2_SPIOL	Fructose-1,6-bisphosphatase, cytosolic OS=Spinacia oleracea PE=1 SV=2	PF00459:Inositol monophosphatase family	GO:0046854	phosphatidylinositol phosphorylation	--	--	--	--	At1g43670	Fructose-1,6-bisphosphatase
transcript_HQ_TX_pn_transcript40896/f3p0/2046	2046	33.4	1.6e-21	XP_001783167.1	predicted protein [Physcomitrella patens]	73.333	3.95e-23	XM_001783116.1	Physcomitrella patens subsp. patens predicted protein (PHYPADRAFT_98446) mRNA, complete cds	--	--	--	--	--	--	--	--	--	PF08826:DMPK coiled coil domain like	GO:0006468	protein phosphorylation	--	--	GO:0005524//GO:0004674	ATP binding//protein serine/threonine kinase activity	--	--
transcript_HQ_TX_pn_transcript12376/f2p0/3075	3075	84.6	3.2e-122	XP_001778230.1	predicted protein [Physcomitrella patens]	82.094	1.73e-172	XM_001778178.1	Physcomitrella patens subsp. patens predicted protein (PHYPADRAFT_195255) mRNA, complete cds	K10571	DET1	de-etiolated-1	-	ko04120; Genetic Information Processing; Folding, sorting and degradation; Ubiquitin mediated proteolysis	54.1	7.9e-74	sp|Q9ZNU6|DET1_SOLLC	Light-mediated development protein DET1 OS=Solanum lycopersicum GN=DET1 PE=1 SV=1	--	--	--	--	--	--	--	At4g10180	Negative regulator of histones
transcript_HQ_TX_pn_transcript1000/f3p0/4712	4712	66.3	9e-148	XP_001764342.1	predicted protein [Physcomitrella patens]	79.693	4.4e-180	XM_001762460.1	Physcomitrella patens subsp. patens predicted protein (PHYPADRAFT_163437) mRNA, complete cds	-	-	-	-	-	--	--	--	--	PF07647:SAM domain (Sterile alpha motif);PF00536:SAM domain (Sterile alpha motif);PF00041:Fibronectin type III domain	--	--	--	--	GO:0005515	protein binding	--	--
transcript_HQ_TX_pn_transcript11709/f5p0/3062	3062	79.4	6.4e-296	XP_001764009.1	predicted protein [Physcomitrella patens]	79.224	0	XM_001763957.1	Physcomitrella patens subsp. patens predicted protein (PHYPADRAFT_127469) mRNA, partial cds	-	-	-	-	-	--	--	--	--	--	--	--	--	--	--	--	--	--
transcript_HQ_TX_pn_transcript3600/f5p0/3931	3931	77.1	0	XP_001753347.1	predicted protein [Physcomitrella patens]	79.763	0	XM_001753295.1	Physcomitrella patens subsp. patens predicted protein (PHYPADRAFT_202276) mRNA, complete cds	K01537	E3.6.3.8	Ca2+-transporting ATPase	3.6.3.8	-	57	0	sp|Q9LF79|ACA8_ARATH	Calcium-transporting ATPase 8, plasma membrane-type OS=Arabidopsis thaliana GN=ACA8 PE=1 SV=1	PF00122:E1-E2 ATPase;PF12515:Ca2+-ATPase N terminal autoinhibitory domain	--	--	--	--	GO:0000166//GO:0005516//GO:0046872	nucleotide binding//calmodulin binding//metal ion binding	At5g57110	Calcium transporting ATPase
transcript_HQ_TX_pn_transcript43648/f2p0/2026	2026	55.8	1e-47	XP_001774796.1	predicted protein [Physcomitrella patens]	--	--	--	--	-	-	-	-	-	26	1.2e-06	sp|Q9ZVX2|AMS_ARATH	Transcription factor ABORTED MICROSPORES OS=Arabidopsis thaliana GN=AMS PE=1 SV=2	PF01025:GrpE;PF16326:ABC transporter C-terminal domain;PF06005:Protein of unknown function (DUF904)	GO:0043093//GO:0006457//GO:0090529	FtsZ-dependent cytokinesis//protein folding//cell septum assembly	GO:0005737	cytoplasm	GO:0003677//GO:0000774//GO:0051087//GO:0042803	DNA binding//adenyl-nucleotide exchange factor activity//chaperone binding//protein homodimerization activity	--	--
transcript_HQ_TX_pn_transcript24450/f2p0/2498	2498	72.6	7.9e-127	XP_001768565.1	predicted protein [Physcomitrella patens]	--	--	--	--	K14445	SLC13A2_3_5	solute carrier family 13 (sodium-dependent dicarboxylate transporter), member 2/3/5	-	-	47.1	4.4e-75	sp|Q8LG88|TDT_ARATH	Tonoplast dicarboxylate transporter OS=Arabidopsis thaliana GN=TDT PE=2 SV=2	PF04103:CD20-like family;PF03600:Citrate transporter;PF00939:Sodium:sulfate symporter transmembrane region;PF03606:C4-dicarboxylate anaerobic carrier	GO:0055085//GO:0006814	transmembrane transport//sodium ion transport	GO:0016020//GO:0016021	membrane//integral component of membrane	GO:0005215	transporter activity	At5g47560	Na+/dicarboxylate, Na+/tricarboxylate and phosphate transporters
transcript_HQ_TX_pn_transcript45001/f2p0/1994	1994	69.7	3.1e-235	KVI05171.1	Catalase active site-containing protein [Cynara cardunculus var. scolymus]	85.934	0	XM_001752263.1	Physcomitrella patens subsp. patens predicted protein (PHYPADRAFT_64727) mRNA, complete cds	K03781	katE, CAT, catB, srpA	catalase	1.11.1.6	ko01200; Metabolism; Global and overview maps; Carbon metabolism | ko00630; Metabolism; Carbohydrate metabolism; Glyoxylate and dicarboxylate metabolism | ko00380; Metabolism; Amino acid metabolism; Tryptophan metabolism | ko04016; Environmental Information Processing; Signal transduction; MAPK signaling pathway - plant | ko04011; Environmental Information Processing; Signal transduction; MAPK si…	82.9	5.6e-206	sp|P30567|CATA2_GOSHI	Catalase isozyme 2 OS=Gossypium hirsutum GN=CAT2 PE=2 SV=1	PF00199:Catalase	GO:0055114	oxidation-reduction process	--	--	GO:0004096//GO:0020037	catalase activity//heme binding	At4g35090	Catalase
transcript_HQ_TX_pn_transcript24653/f15p0/2518	2518	37.6	1.4e-17	XP_001770789.1	predicted protein [Physcomitrella patens]	--	--	--	--	-	-	-	-	-	--	--	--	--	PF00010:Helix-loop-helix DNA-binding domain	--	--	--	--	GO:0046983	protein dimerization activity	--	--
transcript_HQ_TX_pn_transcript35486/f4p0/2223	2223	95.5	2.2e-245	XP_001765488.1	predicted protein [Physcomitrella patens]	85.641	0	XM_001778397.1	Physcomitrella patens subsp. patens predicted protein (PHYPADRAFT_108225) mRNA, complete cds	K00975	glgC	glucose-1-phosphate adenylyltransferase	2.7.7.27	ko00500; Metabolism; Carbohydrate metabolism; Starch and sucrose metabolism | ko00520; Metabolism; Carbohydrate metabolism; Amino sugar and nucleotide sugar metabolism | ko02026; Cellular Processes; Cellular community - prokaryotes; Biofilm formation - Escherichia coli	84.4	5.3e-221	sp|P23509|GLGS_SOLTU	Glucose-1-phosphate adenylyltransferase small subunit, chloroplastic/amyloplastic OS=Solanum tuberosum PE=1 SV=2	PF07959:L-fucokinase;PF00483:Nucleotidyl transferase	GO:0009058	biosynthetic process	--	--	GO:0016772//GO:0016779	transferase activity, transferring phosphorus-containing groups//nucleotidyltransferase activity	At5g48300	GDP-mannose pyrophosphorylase/mannose-1-phosphate guanylyltransferase
transcript_HQ_TX_pn_transcript45122/f2p0/1992	1991	59.7	1.4e-94	XP_001756885.1	predicted protein [Physcomitrella patens]	--	--	--	--	-	-	-	-	-	25.9	6.5e-29	sp|Q8LBB2|KING1_ARATH	SNF1-related protein kinase regulatory subunit gamma-1 OS=Arabidopsis thaliana GN=KING1 PE=1 SV=2	--	--	--	--	--	--	--	At3g48530	5'-AMP-activated protein kinase, gamma subunit
transcript_HQ_TX_pn_transcript70982/f11p0/1128	1128	56.2	2.5e-48	XP_001762461.1	predicted protein [Physcomitrella patens]	--	--	--	--	-	-	-	-	-	27.6	6.1e-08	sp|Q9RV58|UB72_DEIRA	Protein DR_1172 OS=Deinococcus radiodurans (strain ATCC 13939 / DSM 20539 / JCM 16871 / LMG 4051 / NBRC 15346 / NCIMB 9279 / R1 / VKM B-1422) GN=DR_1172 PE=1 SV=1	PF01442:Apolipoprotein A1/A4/E domain;PF07464:Apolipophorin-III precursor (apoLp-III);PF04614:Pex19 protein family;PF01277:Oleosin;PF07730:Histidine kinase	GO:0000160//GO:0042157//GO:0006869	phosphorelay signal transduction system//lipoprotein metabolic process//lipid transport	GO:0012511//GO:0005576//GO:0005777//GO:0016021	monolayer-surrounded lipid storage body//extracellular region//peroxisome//integral component of membrane	GO:0046983//GO:0008289//GO:0000155	protein dimerization activity//lipid binding//phosphorelay sensor kinase activity	CE21051	Uncharacterized conserved protein
transcript_HQ_TX_pn_transcript14738/f9p0/2922	2922	77.4	0	XP_001757411.1	predicted protein [Physcomitrella patens]	83.422	0	XM_001782304.1	Physcomitrella patens subsp. patens predicted protein (PHYPADRAFT_198486) mRNA, complete cds	K08869	ADCK, ABC1	aarF domain-containing kinase	-	-	43.9	1e-107	sp|Q55680|Y005_SYNY3	Uncharacterized protein sll0005 OS=Synechocystis sp. (strain PCC 6803 / Kazusa) GN=sll0005 PE=3 SV=1	PF00069:Protein kinase domain;PF04625:DEC-1 protein, N-terminal region	GO:0007304//GO:0006468	chorion-containing eggshell formation//protein phosphorylation	GO:0042600//GO:0005576	chorion//extracellular region	GO:0005213//GO:0004672//GO:0005524	structural constituent of chorion//protein kinase activity//ATP binding	At3g24190	Predicted unusual protein kinase
transcript_HQ_TX_pn_transcript7506/f8p0/3432	3432	80	0	XP_001764009.1	predicted protein [Physcomitrella patens]	79.91	0	XM_001763957.1	Physcomitrella patens subsp. patens predicted protein (PHYPADRAFT_127469) mRNA, partial cds	-	-	-	-	-	--	--	--	--	--	--	--	--	--	--	--	--	--
transcript_HQ_TX_pn_transcript56119/f2p0/1722	1722	64.4	4.5e-81	XP_001778563.1	photosystem II 22kDa chloroplast protein [Physcomitrella patens]	78.291	4.98e-96	FP092455.1	Phyllostachys edulis cDNA clone: bphylf026n12, full insert sequence	K03542	psbS	photosystem II 22kDa protein	-	ko00195; Metabolism; Energy metabolism; Photosynthesis	51.8	8.6e-62	sp|P54773|PSBS_SOLLC	Photosystem II 22 kDa protein, chloroplastic OS=Solanum lycopersicum GN=PSBS PE=3 SV=1	--	--	--	--	--	--	--	--	--
transcript_HQ_TX_pn_transcript7152/f2p0/3461	3459	87.6	1.4e-206	XP_001767409.1	predicted protein [Physcomitrella patens]	71.49	1.38e-54	XM_001757499.1	Physcomitrella patens subsp. patens predicted protein (PHYPADRAFT_119166) mRNA, complete cds	K00695	E2.4.1.13	sucrose synthase	2.4.1.13	ko00500; Metabolism; Carbohydrate metabolism; Starch and sucrose metabolism	74.2	1.9e-172	sp|Q9M111|SUS3_ARATH	Sucrose synthase 3 OS=Arabidopsis thaliana GN=SUS3 PE=1 SV=1	PF00862:Sucrose synthase	GO:0005985	sucrose metabolic process	--	--	GO:0016157	sucrose synthase activity	At4g02280	Glycosyltransferase
transcript_LQ_TX_pn_transcript32899/f2p0/2295	2286	58.1	2.7e-142	XP_001770571.1	predicted protein [Physcomitrella patens]	--	--	--	--	K16277	DRIP	E3 ubiquitin-protein ligase DRIP	2.3.2.27	-	40.6	5.4e-27	sp|Q94AY3|DRIP2_ARATH	E3 ubiquitin protein ligase DRIP2 OS=Arabidopsis thaliana GN=DRIP2 PE=1 SV=1	PF00097:Zinc finger, C3HC4 type (RING finger);PF13639:Ring finger domain;PF14634:zinc-RING finger domain;PF11789:Zinc-finger of the MIZ type in Nse subunit;PF17121:Zinc finger, C3HC4 type (RING finger);PF12678:RING-H2 zinc finger domain;PF05460:Origin recognition complex subunit 6 (ORC6)	GO:0006260	DNA replication	GO:0005664	nuclear origin of replication recognition complex	GO:0003677//GO:0046872//GO:0005515//GO:0008270	DNA binding//metal ion binding//protein binding//zinc ion binding	At2g30580	Locus-specific chromosome binding proteins
transcript_HQ_TX_pn_transcript18215/f3p0/2777	2777	80.2	0	XP_001775100.1	predicted protein [Physcomitrella patens]	81.584	0	XM_001775048.1	Physcomitrella patens subsp. patens predicted protein (PHYPADRAFT_142073) mRNA, complete cds	K01897	ACSL, fadD	long-chain acyl-CoA synthetase	6.2.1.3	ko01212; Metabolism; Global and overview maps; Fatty acid metabolism | ko00061; Metabolism; Lipid metabolism; Fatty acid biosynthesis | ko00071; Metabolism; Lipid metabolism; Fatty acid degradation | ko04146; Cellular Processes; Transport and catabolism; Peroxisome | ko02024; Cellular Processes; Cellular community - prokaryotes; Quorum sensing | ko04920; Organismal Systems; Endocrine system; Adip…	64.5	7.2e-268	sp|Q9SJD4|LACS8_ARATH	Long chain acyl-CoA synthetase 8 OS=Arabidopsis thaliana GN=LACS8 PE=1 SV=1	PF00501:AMP-binding enzyme	GO:0008152	metabolic process	--	--	GO:0003824	catalytic activity	At2g04350	Acyl-CoA synthetase
transcript_HQ_TX_pn_transcript2086/f2p0/4269	4269	79.1	2.3e-243	XP_001759244.1	predicted protein [Physcomitrella patens]	79.4	0	XM_001759192.1	Physcomitrella patens subsp. patens predicted protein (PHYPADRAFT_105451) mRNA, complete cds	K01115	PLD1_2	phospholipase D1/2	3.1.4.4	ko00564; Metabolism; Lipid metabolism; Glycerophospholipid metabolism | ko00565; Metabolism; Lipid metabolism; Ether lipid metabolism | ko04014; Environmental Information Processing; Signal transduction; Ras signaling pathway | ko04072; Environmental Information Processing; Signal transduction; Phospholipase D signaling pathway | ko04071; Environmental Information Processing; Signal transduction;…	59	4.6e-181	sp|Q9C5Y0|PLDD1_ARATH	Phospholipase D delta OS=Arabidopsis thaliana GN=PLDDELTA PE=1 SV=2	PF00614:Phospholipase D Active site motif	--	--	--	--	GO:0003824	catalytic activity	At4g35790	Phospholipase D1
transcript_HQ_TX_pn_transcript56967/f4p0/1654	1654	61.8	1e-106	AFU35740.1	elongase [Physcomitrella patens]	78.496	2.1e-134	JX436488.1	Physcomitrella patens elongase (ELO2) mRNA, complete cds	K10249	ELOVL4	elongation of very long chain fatty acids protein 4	2.3.1.199	ko00062; Metabolism; Lipid metabolism; Fatty acid elongation	39.2	1.5e-26	sp|Q5M8U1|ELOV5_XENTR	Elongation of very long chain fatty acids protein 5 OS=Xenopus tropicalis GN=elovl5 PE=2 SV=1	PF01151:GNS1/SUR4 family	--	--	GO:0016021	integral component of membrane	--	--	Hs11464975	Fatty acyl-CoA elongase/Polyunsaturated fatty acid specific elongation enzyme
transcript_HQ_TX_pn_transcript31244/f3p0/2339	2339	55.5	7e-93	XP_001766919.1	predicted protein [Physcomitrella patens]	81.551	5.41e-77	XM_001766867.1	Physcomitrella patens subsp. patens predicted protein (PHYPADRAFT_80668) mRNA, complete cds	-	-	-	-	-	34.3	7.4e-08	sp|Q8W4J8|TIF7_ARATH	Protein TIFY 7 OS=Arabidopsis thaliana GN=TIFY7 PE=1 SV=2	--	--	--	--	--	--	--	--	--
transcript_HQ_TX_pn_transcript2384/f4p0/4126	4126	81.8	0	XP_001752167.1	predicted protein [Physcomitrella patens]	--	--	--	--	K15535	PWD	phosphoglucan, water dikinase	2.7.9.5	-	54.1	0	sp|Q6ZY51|PWD_ARATH	Phosphoglucan, water dikinase, chloroplastic OS=Arabidopsis thaliana GN=GWD3 PE=1 SV=1	PF00686:Starch binding domain;PF01326:Pyruvate phosphate dikinase, PEP/pyruvate binding domain;PF01835:MG2 domain	GO:0016310	phosphorylation	--	--	GO:0004866//GO:0005524//GO:2001070//GO:0016301	endopeptidase inhibitor activity//ATP binding//starch binding//kinase activity	--	--
transcript_HQ_TX_pn_transcript73490/f2p0/970	970	47.1	5.2e-18	XP_001778223.1	predicted protein [Physcomitrella patens]	--	--	--	--	-	-	-	-	-	--	--	--	--	PF01080:Presenilin;PF05478:Prominin;PF07464:Apolipophorin-III precursor (apoLp-III);PF01442:Apolipoprotein A1/A4/E domain	GO:0006869//GO:0042157//GO:0016485	lipid transport//lipoprotein metabolic process//protein processing	GO:0005576//GO:0016021	extracellular region//integral component of membrane	GO:0004190//GO:0008289	aspartic-type endopeptidase activity//lipid binding	--	--
transcript_HQ_TX_pn_transcript5702/f2p0/3631	3643	47.1	7.9e-51	XP_001766806.1	predicted protein [Physcomitrella patens]	--	--	--	--	-	-	-	-	-	28.3	4.1e-21	sp|Q9LS46|ALMT9_ARATH	Aluminum-activated malate transporter 9 OS=Arabidopsis thaliana GN=ALMT9 PE=2 SV=1	PF02416:mttA/Hcf106 family;PF04632:Fusaric acid resistance protein family;PF11744:Aluminium activated malate transporter	GO:0015031//GO:0015743//GO:0006810	protein transport//malate transport//transport	GO:0005886	plasma membrane	GO:0008565	protein transporter activity	At3g18440	Predicted membrane protein
transcript_HQ_TX_pn_transcript50082/f8p0/1868	1868	63.8	1.3e-129	XP_001780179.1	predicted protein [Physcomitrella patens]	--	--	--	--	-	-	-	-	-	43.2	1.3e-74	sp|Q8LEA8|EID1_ARATH	Phytochrome A-associated F-box protein OS=Arabidopsis thaliana GN=EID1 PE=1 SV=2	PF00646:F-box domain;PF12937:F-box-like	--	--	--	--	GO:0005515	protein binding	--	--
transcript_HQ_TX_pn_transcript69377/f2p0/1232	1232	43.3	2e-38	XP_001781696.1	predicted protein [Physcomitrella patens]	--	--	--	--	-	-	-	-	-	36.3	2.5e-10	sp|O64864|YLS3_ARATH	Protein YLS3 OS=Arabidopsis thaliana GN=YLS3 PE=2 SV=1	--	--	--	--	--	--	--	--	--
transcript_HQ_TX_pn_transcript1217/f2p0/4597	4596	71.9	1.8e-148	KXZ42185.1	hypothetical protein GPECTOR_188g290 [Gonium pectorale]	75.943	1.44e-45	XM_001692611.1	Chlamydomonas reinhardtii delta-9-ACP desaturase-like protein (CHLREDRAFT_117438) mRNA, partial cds	K03921	FAB2, SSI2, desA1	acyl-[acyl-carrier-protein] desaturase [EC:1.14.19.2 1.14.19.11 1.14.19.26]	1.14.19.2,1.14.19.11,1.14.19.26	ko01212; Metabolism; Global and overview maps; Fatty acid metabolism | ko00061; Metabolism; Lipid metabolism; Fatty acid biosynthesis | ko01040; Metabolism; Lipid metabolism; Biosynthesis of unsaturated fatty acids	56.7	7.3e-108	sp|A2WYF4|STAD2_ORYSI	Stearoyl-[acyl-carrier-protein] 9-desaturase 2, chloroplastic OS=Oryza sativa subsp. indica GN=SSI2 PE=3 SV=1	PF11593:Mediator complex subunit 3 fungal;PF03405:Fatty acid desaturase	GO:0006631//GO:0006357//GO:0055114	fatty acid metabolic process//regulation of transcription from RNA polymerase II promoter//oxidation-reduction process	GO:0016592	mediator complex	GO:0045300//GO:0001104	acyl-[acyl-carrier-protein] desaturase activity//RNA polymerase II transcription cofactor activity	--	--
transcript_HQ_TX_pn_transcript42842/f3p0/2011	2011	95.7	1.1e-59	XP_001776952.1	predicted protein [Physcomitrella patens]	--	--	--	--	-	-	-	-	-	64.3	1.5e-33	sp|Q03965|L181_CHLMO	Chlorophyll a-b binding protein L1818, chloroplastic OS=Chlamydomonas moewusii GN=L1818 PE=2 SV=1	--	--	--	--	--	--	--	--	--
transcript_HQ_TX_pn_transcript25705/f2p0/2498	2498	71	9.2e-184	XP_001768565.1	predicted protein [Physcomitrella patens]	--	--	--	--	K14445	SLC13A2_3_5	solute carrier family 13 (sodium-dependent dicarboxylate transporter), member 2/3/5	-	-	41.7	4e-108	sp|Q8LG88|TDT_ARATH	Tonoplast dicarboxylate transporter OS=Arabidopsis thaliana GN=TDT PE=2 SV=2	PF00939:Sodium:sulfate symporter transmembrane region;PF03600:Citrate transporter	GO:0006814//GO:0055085	sodium ion transport//transmembrane transport	GO:0016020//GO:0016021	membrane//integral component of membrane	GO:0005215	transporter activity	At5g47560	Na+/dicarboxylate, Na+/tricarboxylate and phosphate transporters
transcript_HQ_TX_pn_transcript19804/f2p0/2716	2716	59.8	1.1e-193	XP_001778883.1	predicted protein [Physcomitrella patens]	80.911	2.14e-116	XM_001754288.1	Physcomitrella patens subsp. patens predicted protein (PHYPADRAFT_159536) mRNA, complete cds	-	-	-	-	-	--	--	--	--	PF04111:Autophagy protein Apg6;PF00038:Intermediate filament protein;PF10473:Leucine-rich repeats of kinetochore protein Cenp-F/LEK1	GO:0006914	autophagy	GO:0005882	intermediate filament	GO:0070840//GO:0005198//GO:0042803//GO:0008134	dynein complex binding//structural molecule activity//protein homodimerization activity//transcription factor binding	--	--
transcript_HQ_TX_pn_transcript24529/f2p0/2550	2549	80.8	4.3e-306	XP_001775100.1	predicted protein [Physcomitrella patens]	81.742	0	XM_001775048.1	Physcomitrella patens subsp. patens predicted protein (PHYPADRAFT_142073) mRNA, complete cds	K01897	ACSL, fadD	long-chain acyl-CoA synthetase	6.2.1.3	ko01212; Metabolism; Global and overview maps; Fatty acid metabolism | ko00061; Metabolism; Lipid metabolism; Fatty acid biosynthesis | ko00071; Metabolism; Lipid metabolism; Fatty acid degradation | ko04146; Cellular Processes; Transport and catabolism; Peroxisome | ko02024; Cellular Processes; Cellular community - prokaryotes; Quorum sensing | ko04920; Organismal Systems; Endocrine system; Adip…	64.7	6.2e-250	sp|Q9SJD4|LACS8_ARATH	Long chain acyl-CoA synthetase 8 OS=Arabidopsis thaliana GN=LACS8 PE=1 SV=1	PF16683:Transglutaminase elicitor;PF00501:AMP-binding enzyme	GO:0008152	metabolic process	--	--	GO:0003824//GO:0016755	catalytic activity//transferase activity, transferring amino-acyl groups	At2g04350	Acyl-CoA synthetase
transcript_HQ_TX_pn_transcript20568/f10p0/2625	2625	84.7	4.8e-276	XP_001782063.1	predicted protein [Physcomitrella patens]	81.167	0	XM_001782011.1	Physcomitrella patens subsp. patens predicted protein (PHYPADRAFT_198241) mRNA, complete cds	-	-	-	-	-	56.9	5.9e-163	sp|P40781|CYPR4_CYNCA	Protein CYPRO4 OS=Cynara cardunculus GN=CYPRO4 PE=2 SV=1	PF00400:WD domain, G-beta repeat	--	--	--	--	GO:0005515	protein binding	At3g19240	Protein involved in vacuole import and degradation
transcript_HQ_TX_pn_transcript16723/f10p0/2770	2770	68	7.6e-163	XP_001782014.1	predicted protein [Physcomitrella patens]	--	--	--	--	-	-	-	-	-	32.6	7.4e-23	sp|Q9FHK9|MD26B_ARATH	Probable mediator of RNA polymerase II transcription subunit 26b OS=Arabidopsis thaliana GN=MED26B PE=2 SV=1	PF08711:TFIIS helical bundle-like domain	--	--	GO:0005634	nucleus	--	--	--	--
transcript_HQ_TX_pn_transcript53779/f2p0/1691	1689	56	5.1e-77	XP_001773842.1	predicted protein [Physcomitrella patens]	75.264	3e-78	XM_001781631.1	Physcomitrella patens subsp. patens predicted protein (PHYPADRAFT_197917) mRNA, complete cds	-	-	-	-	-	36.5	3.5e-31	sp|Q9LJ97|LEA31_ARATH	Late embryogenesis abundant protein 31 OS=Arabidopsis thaliana GN=RAB28 PE=1 SV=1	--	--	--	--	--	--	--	--	--
transcript_HQ_TX_pn_transcript22556/f2p0/2613	2613	50.6	7.4e-136	KXZ56631.1	hypothetical protein GPECTOR_1g569 [Gonium pectorale]	--	--	--	--	-	-	-	-	-	27	1.8e-39	sp|P22505|BGLB_PAEPO	Beta-glucosidase B OS=Paenibacillus polymyxa GN=bglB PE=1 SV=1	PF00232:Glycosyl hydrolase family 1	GO:0005975	carbohydrate metabolic process	--	--	GO:0004553	hydrolase activity, hydrolyzing O-glycosyl compounds	At2g44460	Beta-glucosidase, lactase phlorizinhydrolase, and related proteins
transcript_HQ_TX_pn_transcript48574/f2p0/1795	1795	71.8	2.6e-172	XP_001755275.1	predicted protein [Physcomitrella patens]	--	--	--	--	-	-	-	-	-	40.3	1.7e-68	sp|Q766C2|NEP2_NEPGR	Aspartic proteinase nepenthesin-2 OS=Nepenthes gracilis GN=nep2 PE=1 SV=1	--	--	--	--	--	--	--	At3g18490	Aspartyl protease
transcript_HQ_TX_pn_transcript40416/f4p0/2103	2104	95.5	2.1e-245	XP_001765488.1	predicted protein [Physcomitrella patens]	85.468	0	XM_001778397.1	Physcomitrella patens subsp. patens predicted protein (PHYPADRAFT_108225) mRNA, complete cds	K00975	glgC	glucose-1-phosphate adenylyltransferase	2.7.7.27	ko00500; Metabolism; Carbohydrate metabolism; Starch and sucrose metabolism | ko00520; Metabolism; Carbohydrate metabolism; Amino sugar and nucleotide sugar metabolism | ko02026; Cellular Processes; Cellular community - prokaryotes; Biofilm formation - Escherichia coli	84.4	5e-221	sp|P23509|GLGS_SOLTU	Glucose-1-phosphate adenylyltransferase small subunit, chloroplastic/amyloplastic OS=Solanum tuberosum PE=1 SV=2	PF00483:Nucleotidyl transferase	GO:0009058	biosynthetic process	--	--	GO:0016779	nucleotidyltransferase activity	At5g48300	GDP-mannose pyrophosphorylase/mannose-1-phosphate guanylyltransferase
transcript_HQ_TX_pn_transcript10512/f2p0/3190	3191	81.2	5.1e-30	XP_001752693.1	predicted protein [Physcomitrella patens]	--	--	--	--	K15717	K15717	prostamide/prostaglandin F2alpha synthase	1.11.1.20	ko00590; Metabolism; Lipid metabolism; Arachidonic acid metabolism	51	1.2e-08	sp|B5X9L9|PGFS_SALSA	Prostamide/prostaglandin F synthase OS=Salmo salar GN=fam213b PE=2 SV=1	PF08534:Redoxin;PF00578:AhpC/TSA family	GO:0055114	oxidation-reduction process	--	--	GO:0016209//GO:0016491	antioxidant activity//oxidoreductase activity	--	--
transcript_HQ_TX_pn_transcript10918/f3p0/3137	3137	70.8	7e-157	XP_001758479.1	predicted protein [Physcomitrella patens]	73.707	6.17e-13	XM_009341956.2	PREDICTED: Pyrus x bretschneideri protein NUCLEAR FUSION DEFECTIVE 4-like (LOC103932378), mRNA	-	-	-	-	-	34	2.8e-26	sp|F4I9E1|NFD4_ARATH	Protein NUCLEAR FUSION DEFECTIVE 4 OS=Arabidopsis thaliana GN=NFD4 PE=3 SV=1	--	--	--	--	--	--	--	--	--
transcript_HQ_TX_pn_transcript11305/f3p0/3144	3144	62.9	6.2e-254	XP_001762512.1	predicted protein [Physcomitrella patens]	79.952	0	XM_001762460.1	Physcomitrella patens subsp. patens predicted protein (PHYPADRAFT_163437) mRNA, complete cds	-	-	-	-	-	24.8	5.5e-06	sp|P83094|STIM_DROME	Stromal interaction molecule homolog OS=Drosophila melanogaster GN=Stim PE=1 SV=1	PF01428:AN1-like Zinc finger;PF13499:EF-hand domain pair;PF00536:SAM domain (Sterile alpha motif);PF01363:FYVE zinc finger;PF00036:EF hand;PF13405:EF-hand domain;PF00041:Fibronectin type III domain;PF07647:SAM domain (Sterile alpha motif)	--	--	--	--	GO:0005515//GO:0046872//GO:0008270//GO:0005509	protein binding//metal ion binding//zinc ion binding//calcium ion binding	7293158_1	Cell surface glycoprotein STIM, contains SAM domain
transcript_HQ_TX_pn_transcript15048/f2p0/2921	2921	86.4	0	XP_001757411.1	predicted protein [Physcomitrella patens]	82.651	0	XM_001782304.1	Physcomitrella patens subsp. patens predicted protein (PHYPADRAFT_198486) mRNA, complete cds	K08869	ADCK, ABC1	aarF domain-containing kinase	-	-	46	7.6e-111	sp|Q55680|Y005_SYNY3	Uncharacterized protein sll0005 OS=Synechocystis sp. (strain PCC 6803 / Kazusa) GN=sll0005 PE=3 SV=1	PF00069:Protein kinase domain	GO:0006468	protein phosphorylation	--	--	GO:0005524//GO:0004672	ATP binding//protein kinase activity	At3g24190	Predicted unusual protein kinase
transcript_HQ_TX_pn_transcript790/f15p0/4815	4815	82.2	0	XP_001753223.1	predicted protein [Physcomitrella patens]	82.795	0	XM_001753171.1	Physcomitrella patens subsp. patens predicted protein (PHYPADRAFT_174645) mRNA, complete cds	K08244	R1	alpha-glucan, water dikinase	2.7.9.4	-	55.9	0	sp|Q9SAC6|GWD1_ARATH	Alpha-glucan water dikinase 1, chloroplastic OS=Arabidopsis thaliana GN=GWD1 PE=1 SV=2	PF01326:Pyruvate phosphate dikinase, PEP/pyruvate binding domain	GO:0016310	phosphorylation	--	--	GO:0016301//GO:0005524	kinase activity//ATP binding	--	--
transcript_HQ_TX_pn_transcript30831/f14p0/2338	2338	75.6	7.3e-159	XP_001752628.1	predicted protein [Physcomitrella patens]	79.298	0	XM_001752576.1	Physcomitrella patens subsp. patens predicted protein (PHYPADRAFT_201778) mRNA, partial cds	K13510	LPCAT1_2	lysophosphatidylcholine acyltransferase / lyso-PAF acetyltransferase [EC:2.3.1.23 2.3.1.67]	2.3.1.23,2.3.1.67	ko00564; Metabolism; Lipid metabolism; Glycerophospholipid metabolism | ko00565; Metabolism; Lipid metabolism; Ether lipid metabolism	36	8.6e-65	sp|Q8S8S2|LPCT2_ARATH	Lysophospholipid acyltransferase LPEAT2 OS=Arabidopsis thaliana GN=LPEAT2 PE=1 SV=1	PF01553:Acyltransferase;PF13499:EF-hand domain pair;PF13405:EF-hand domain;PF00036:EF hand;PF13833:EF-hand domain pair	GO:0008152	metabolic process	--	--	GO:0016746//GO:0005509	transferase activity, transferring acyl groups//calcium ion binding	Hs8923446	Predicted phosphate acyltransferase, contains PlsC domain
transcript_HQ_TX_pn_transcript3133/f2p0/4027	4027	82.7	8.3e-235	AHZ63888.1	phototropin [Anomodon rostratus]	87.441	0	KU700643.1	Pseudotaxiphyllum elegans isolate QKQO_2004347 putative LOV domain-containing protein mRNA, complete cds	K20715	PHOT	phototropin	2.7.11.1	-	69.5	5.7e-181	sp|Q9ST27|PHOT2_ORYSJ	Phototropin-2 OS=Oryza sativa subsp. japonica GN=PHOT2 PE=1 SV=1	PF08447:PAS fold;PF00989:PAS fold	GO:0006355	regulation of transcription, DNA-templated	--	--	GO:0005515	protein binding	--	--
transcript_HQ_TX_pn_transcript34485/f11p0/2149	2149	97.7	1.7e-122	XP_001771011.1	predicted protein [Physcomitrella patens]	87.275	0	XM_001770959.1	Physcomitrella patens subsp. patens predicted protein (PHYPADRAFT_232765) mRNA, complete cds	K00855	PRK, prkB	phosphoribulokinase	2.7.1.19	ko01200; Metabolism; Global and overview maps; Carbon metabolism | ko00710; Metabolism; Energy metabolism; Carbon fixation in photosynthetic organisms	85.7	4.3e-111	sp|P26302|KPPR_WHEAT	Phosphoribulokinase, chloroplastic OS=Triticum aestivum PE=2 SV=1	PF00485:Phosphoribulokinase / Uridine kinase family	GO:0008152	metabolic process	--	--	GO:0005524//GO:0016301	ATP binding//kinase activity	At1g32060	Armadillo/beta-Catenin/plakoglobin
transcript_HQ_TX_pn_transcript6672/f2p0/3405	3403	71.7	3.1e-134	XP_001757628.1	predicted protein [Physcomitrella patens]	81.313	1.08e-35	XM_001757576.1	Physcomitrella patens subsp. patens predicted protein (PHYPADRAFT_70543) mRNA, complete cds	K13098	TLS, FUS	RNA-binding protein FUS	-	ko05202; Human Diseases; Cancers: Overview; Transcriptional misregulation in cancer	--	--	--	--	PF00641:Zn-finger in Ran binding protein and others	--	--	--	--	GO:0008270	zinc ion binding	At5g58470	Conserved Zn-finger protein
transcript_HQ_TX_pn_transcript9969/f2p0/3238	3238	73.5	1e-166	XP_001766976.1	predicted protein [Physcomitrella patens]	84.286	0	XM_001764134.1	Physcomitrella patens subsp. patens predicted protein (PHYPADRAFT_42418) mRNA, partial cds	K11793	CRBN	cereblon	-	-	40.4	1.3e-42	sp|Q8C7D2|CRBN_MOUSE	Protein cereblon OS=Mus musculus GN=Crbn PE=1 SV=1	PF10171:Uncharacterised conserved protein (DUF2366)	--	--	GO:0042721	mitochondrial inner membrane protein insertion complex	--	--	At2g25740_2	Predicted ATP-dependent protease PIL, contains LON domain
transcript_HQ_TX_pn_transcript27747/f2p0/2441	2441	84.3	7.9e-55	XP_001767425.1	predicted protein [Physcomitrella patens]	--	--	--	--	-	-	-	-	-	51.6	2.1e-29	sp|Q0JAA0|P2C44_ORYSJ	Probable protein phosphatase 2C 44 OS=Oryza sativa subsp. japonica GN=Os04g0609600 PE=2 SV=1	--	--	--	--	--	--	--	At1g22280	Serine/threonine protein phosphatase
transcript_HQ_TX_pn_transcript35860/f4p0/2183	2183	90.4	3.9e-170	XP_001759012.1	predicted protein [Physcomitrella patens]	84.434	0	XM_001758960.1	Physcomitrella patens subsp. patens predicted protein (PHYPADRAFT_206813) mRNA, complete cds	-	-	-	-	-	26.2	4.8e-17	sp|O05235|YUGF_BACSU	Uncharacterized hydrolase YugF OS=Bacillus subtilis (strain 168) GN=yugF PE=3 SV=1	PF00975:Thioesterase domain;PF01738:Dienelactone hydrolase family;PF00326:Prolyl oligopeptidase family	GO:0006508//GO:0009058	proteolysis//biosynthetic process	--	--	GO:0008236//GO:0016788//GO:0016787	serine-type peptidase activity//hydrolase activity, acting on ester bonds//hydrolase activity	At5g38520	Predicted hydrolase/acyltransferase (alpha/beta hydrolase superfamily)
transcript_HQ_TX_pn_transcript2767/f7p0/4077	4077	37.2	7.6e-111	XP_001751318.1	predicted protein [Physcomitrella patens]	--	--	--	--	-	-	-	-	-	32.6	9.9e-08	sp|A8MQN2|LNK1_ARATH	Protein LNK1 OS=Arabidopsis thaliana GN=LNK1 PE=1 SV=1	--	--	--	--	--	--	--	--	--
transcript_HQ_TX_pn_transcript57052/f2p0/1695	1695	89.8	9.8e-222	XP_001772591.1	predicted protein [Physcomitrella patens]	84.355	0	XM_001772539.1	Physcomitrella patens subsp. patens predicted protein (PHYPADRAFT_218058) mRNA, complete cds	K09480	E2.4.1.241	digalactosyldiacylglycerol synthase	2.4.1.241	ko00561; Metabolism; Lipid metabolism; Glycerolipid metabolism	62	5.5e-154	sp|Q6DW74|DGDG1_LOTJA	Digalactosyldiacylglycerol synthase 1, chloroplastic OS=Lotus japonicus GN=DGD1 PE=2 SV=1	--	--	--	--	--	--	--	--	--
transcript_HQ_TX_pn_transcript23419/f17p0/2546	2546	73	8.8e-158	XP_001752066.1	predicted protein [Physcomitrella patens]	--	--	--	--	-	-	-	-	-	44.9	4.3e-86	sp|A2YW91|PLP2_ORYSI	Patatin-like protein 2 OS=Oryza sativa subsp. indica GN=PLP2 PE=3 SV=1	PF01734:Patatin-like phospholipase	GO:0006629	lipid metabolic process	--	--	--	--	At4g37060	Ca2+-independent phospholipase A2
transcript_HQ_TX_pn_transcript30686/f9p0/2296	2296	71.2	4.1e-271	XP_001755218.1	predicted protein [Physcomitrella patens]	81.362	0	XM_001755166.1	Physcomitrella patens subsp. patens predicted protein (PHYPADRAFT_67971) mRNA, complete cds	-	-	-	-	-	30	1.5e-45	sp|Q76FP5|6GAL_HYPRU	Endo-beta-1,6-galactanase OS=Hypocrea rufa GN=6GAL PE=1 SV=1	--	--	--	--	--	--	--	--	--
transcript_HQ_TX_pn_transcript56347/f2p0/1712	1712	81.5	4.3e-23	XP_001780200.1	predicted protein [Physcomitrella patens]	--	--	--	--	-	-	-	-	-	38.1	3.5e-07	sp|Q9LF57|HIP21_ARATH	Heavy metal-associated isoprenylated plant protein 21 OS=Arabidopsis thaliana GN=HIPP21 PE=1 SV=1	PF00403:Heavy-metal-associated domain	GO:0030001	metal ion transport	--	--	GO:0046872	metal ion binding	At5g17450	Copper chaperone
transcript_HQ_TX_pn_transcript2796/f5p0/4079	4079	76.9	0	XP_001759244.1	predicted protein [Physcomitrella patens]	78.396	0	XM_001759192.1	Physcomitrella patens subsp. patens predicted protein (PHYPADRAFT_105451) mRNA, complete cds	K01115	PLD1_2	phospholipase D1/2	3.1.4.4	ko00564; Metabolism; Lipid metabolism; Glycerophospholipid metabolism | ko00565; Metabolism; Lipid metabolism; Ether lipid metabolism | ko04014; Environmental Information Processing; Signal transduction; Ras signaling pathway | ko04072; Environmental Information Processing; Signal transduction; Phospholipase D signaling pathway | ko04071; Environmental Information Processing; Signal transduction;…	54.9	1.6e-284	sp|Q9C5Y0|PLDD1_ARATH	Phospholipase D delta OS=Arabidopsis thaliana GN=PLDDELTA PE=1 SV=2	PF00168:C2 domain;PF00614:Phospholipase D Active site motif	--	--	--	--	GO:0003824//GO:0005515	catalytic activity//protein binding	At4g35790	Phospholipase D1
transcript_HQ_TX_pn_transcript19258/f13p0/2689	2689	74.3	1.3e-281	XP_001766062.1	predicted protein [Physcomitrella patens]	77.414	0	XM_001772660.1	Physcomitrella patens subsp. patens predicted protein (PHYPADRAFT_190910) mRNA, complete cds	K10143	RFWD2, COP1	E3 ubiquitin-protein ligase RFWD2	2.3.2.27	ko04120; Genetic Information Processing; Folding, sorting and degradation; Ubiquitin mediated proteolysis | ko04115; Cellular Processes; Cell growth and death; p53 signaling pathway | ko04712; Organismal Systems; Environmental adaptation; Circadian rhythm - plant	57.9	2.8e-208	sp|P43254|COP1_ARATH	E3 ubiquitin-protein ligase COP1 OS=Arabidopsis thaliana GN=COP1 PE=1 SV=2	PF13639:Ring finger domain;PF00400:WD domain, G-beta repeat;PF11789:Zinc-finger of the MIZ type in Nse subunit;PF14634:zinc-RING finger domain;PF12678:RING-H2 zinc finger domain;PF04564:U-box domain;PF16685:zinc RING finger of MSL2;PF00097:Zinc finger, C3HC4 type (RING finger);PF03854:P-11 zinc finger	GO:0016567	protein ubiquitination	--	--	GO:0003723//GO:0061630//GO:0046872//GO:0005515//GO:0004842//GO:0008270	RNA binding//ubiquitin protein ligase activity//metal ion binding//protein binding//ubiquitin-protein transferase activity//zinc ion binding	--	--
transcript_HQ_TX_pn_transcript28720/f4p0/2364	2364	89.9	2.9e-123	XP_001774984.1	predicted protein [Physcomitrella patens]	79.768	1.06e-153	XM_001774932.1	Physcomitrella patens subsp. patens predicted protein (PHYPADRAFT_34303) mRNA, partial cds	K15105	SLC25A12_13, AGC	solute carrier family 25 (mitochondrial aspartate/glutamate transporter), member 12/13	-	-	50.2	1.2e-61	sp|Q54RB9|CMC_DICDI	Calcium-binding mitochondrial carrier protein OS=Dictyostelium discoideum GN=mcfO PE=3 SV=1	PF01590:GAF domain;PF02109:DAD family	--	--	GO:0008250//GO:0016021	oligosaccharyltransferase complex//integral component of membrane	GO:0005515//GO:0004579	protein binding//dolichyl-diphosphooligosaccharide-protein glycotransferase activity	7301942	Mitochondrial aspartate/glutamate carrier protein Aralar/Citrin (contains EF-hand Ca2+-binding domains)
transcript_HQ_TX_pn_transcript25447/f4p0/2514	2514	75.5	5.4e-216	XP_001771914.1	predicted protein [Physcomitrella patens]	86.523	0	XM_001771862.1	Physcomitrella patens subsp. patens predicted protein (PHYPADRAFT_138101) mRNA, complete cds	-	-	-	-	-	59.3	8.7e-164	sp|Q9C9Z9|ELD1_ARATH	Glycosyltransferase-like KOBITO 1 OS=Arabidopsis thaliana GN=ELD1 PE=1 SV=1	PF06293:Lipopolysaccharide kinase (Kdo/WaaP) family	--	--	GO:0016020	membrane	GO:0016773//GO:0005524	phosphotransferase activity, alcohol group as acceptor//ATP binding	--	--
transcript_HQ_TX_pn_transcript30405/f2p0/2363	2363	64	9.2e-101	XP_001768565.1	predicted protein [Physcomitrella patens]	--	--	--	--	K14445	SLC13A2_3_5	solute carrier family 13 (sodium-dependent dicarboxylate transporter), member 2/3/5	-	-	37.9	9.7e-56	sp|Q8LG88|TDT_ARATH	Tonoplast dicarboxylate transporter OS=Arabidopsis thaliana GN=TDT PE=2 SV=2	PF00939:Sodium:sulfate symporter transmembrane region;PF03600:Citrate transporter	GO:0006814//GO:0055085	sodium ion transport//transmembrane transport	GO:0016020//GO:0016021	membrane//integral component of membrane	GO:0005215	transporter activity	At5g47560	Na+/dicarboxylate, Na+/tricarboxylate and phosphate transporters
transcript_HQ_TX_pn_transcript18928/f9p0/2728	2728	85.9	3.6e-282	XP_001776026.1	predicted protein [Physcomitrella patens]	71.864	1.76e-77	XM_002964242.1	Selaginella moellendorffii hypothetical protein, mRNA	K01835	pgm	phosphoglucomutase	5.4.2.2	ko00010; Metabolism; Carbohydrate metabolism; Glycolysis / Gluconeogenesis | ko00030; Metabolism; Carbohydrate metabolism; Pentose phosphate pathway | ko00052; Metabolism; Carbohydrate metabolism; Galactose metabolism | ko00500; Metabolism; Carbohydrate metabolism; Starch and sucrose metabolism | ko00520; Metabolism; Carbohydrate metabolism; Amino sugar and nucleotide sugar metabolism | ko00230; …	72.3	1.4e-255	sp|Q9SCY0|PGMP_ARATH	Phosphoglucomutase, chloroplastic OS=Arabidopsis thaliana GN=PGMP PE=1 SV=2	PF02880:Phosphoglucomutase/phosphomannomutase, alpha/beta/alpha domain III;PF00408:Phosphoglucomutase/phosphomannomutase, C-terminal domain;PF02879:Phosphoglucomutase/phosphomannomutase, alpha/beta/alpha domain II;PF02878:Phosphoglucomutase/phosphomannomutase, alpha/beta/alpha domain I	GO:0071704//GO:0005975	organic substance metabolic process//carbohydrate metabolic process	--	--	GO:0016868	intramolecular transferase activity, phosphotransferases	At5g51820	Phosphoglucomutase
transcript_HQ_TX_pn_transcript14844/f2p0/2923	2923	98.9	3.3e-100	XP_001781775.1	predicted protein [Physcomitrella patens]	87.196	0	XM_001770242.1	Physcomitrella patens subsp. patens predicted protein (PHYPADRAFT_188774) mRNA, complete cds	K12812	UAP56, BAT1, SUB2	ATP-dependent RNA helicase UAP56/SUB2	3.6.4.13	ko03040; Genetic Information Processing; Transcription; Spliceosome | ko03013; Genetic Information Processing; Translation; RNA transport | ko03015; Genetic Information Processing; Translation; mRNA surveillance pathway | ko05164; Human Diseases; Infectious diseases: Viral; Influenza A	90.5	6.7e-91	sp|Q9LFN6|RH56_ARATH	DEAD-box ATP-dependent RNA helicase 56 OS=Arabidopsis thaliana GN=RH56 PE=1 SV=2	PF00270:DEAD/DEAH box helicase;PF04851:Type III restriction enzyme, res subunit	--	--	--	--	GO:0003676//GO:0016787//GO:0005524//GO:0003677	nucleic acid binding//hydrolase activity//ATP binding//DNA binding	At5g11170	ATP-dependent RNA helicase
transcript_HQ_TX_pn_transcript18404/f3p0/2750	2750	62.2	2e-187	XP_002446045.1	hypothetical protein SORBIDRAFT_06g000930 [Sorghum bicolor]	74.242	1.58e-157	XM_008664759.1	PREDICTED: Zea mays uncharacterized LOC103641407 (LOC103641407), mRNA	-	-	-	-	-	24.9	7.9e-09	sp|A4WQ04|TOLB_RHOS5	Protein TolB OS=Rhodobacter sphaeroides (strain ATCC 17025 / ATH 2.4.3) GN=tolB PE=3 SV=1	PF00930:Dipeptidyl peptidase IV (DPP IV) N-terminal region;PF00400:WD domain, G-beta repeat	GO:0006508	proteolysis	--	--	GO:0005515	protein binding	--	--
transcript_HQ_TX_pn_transcript13496/f5p0/3005	3005	76.4	0	XP_001775275.1	predicted protein [Physcomitrella patens]	83.333	7.48e-27	KF977482.1	Hylocereus undatus beta-galactosidase (bGal) mRNA, complete cds	-	-	-	-	-	57.8	1.3e-302	sp|Q9SCV3|BGAL9_ARATH	Beta-galactosidase 9 OS=Arabidopsis thaliana GN=BGAL9 PE=2 SV=1	PF02140:Galactose binding lectin domain;PF02449:Beta-galactosidase	GO:0005975	carbohydrate metabolic process	GO:0009341	beta-galactosidase complex	GO:0030246//GO:0004565	carbohydrate binding//beta-galactosidase activity	At2g32810	Beta-galactosidase
transcript_HQ_TX_pn_transcript45810/f6p0/1950	1950	90.1	4.5e-170	XP_001775803.1	predicted protein [Physcomitrella patens]	83.451	0	XM_001762335.1	Physcomitrella patens subsp. patens predicted protein (PHYPADRAFT_125303) mRNA, complete cds	K05356	SPS, sds	all-trans-nonaprenyl-diphosphate synthase [EC:2.5.1.84 2.5.1.85]	2.5.1.84,2.5.1.85	ko00900; Metabolism; Metabolism of terpenoids and polyketides; Terpenoid backbone biosynthesis	64.8	2.3e-127	sp|Q75HZ9|SPS2_ORYSJ	Solanesyl-diphosphate synthase 2, chloroplastic OS=Oryza sativa subsp. japonica GN=SPS2 PE=1 SV=2	PF00348:Polyprenyl synthetase;PF07307:Heptaprenyl diphosphate synthase (HEPPP synthase) subunit 1	GO:0009234//GO:0008299	menaquinone biosynthetic process//isoprenoid biosynthetic process	--	--	--	--	At1g78510	Geranylgeranyl pyrophosphate synthase/Polyprenyl synthetase
transcript_HQ_TX_pn_transcript63405/f2p0/1497	1497	40.4	7e-38	XP_001769448.1	predicted protein [Physcomitrella patens]	--	--	--	--	-	-	-	-	-	29.8	2.7e-11	sp|Q9LF88|Y3304_ARATH	Late embryogenesis abundant protein At3g53040 OS=Arabidopsis thaliana GN=At3g53040 PE=2 SV=1	PF02972:Phycoerythrin, alpha/beta chain;PF01277:Oleosin;PF07464:Apolipophorin-III precursor (apoLp-III);PF01442:Apolipoprotein A1/A4/E domain	GO:0042157//GO:0006869	lipoprotein metabolic process//lipid transport	GO:0012511//GO:0016021//GO:0030089//GO:0005576	monolayer-surrounded lipid storage body//integral component of membrane//phycobilisome//extracellular region	GO:0008289	lipid binding	CE18875	Uncharacterized conserved protein
transcript_HQ_TX_pn_transcript16486/f29p0/2825	2825	82	0	XP_001759216.1	predicted protein [Physcomitrella patens]	77.072	0	XM_001759164.1	Physcomitrella patens subsp. patens predicted protein (PHYPADRAFT_121522) mRNA, complete cds	K10775	PAL	phenylalanine ammonia-lyase	4.3.1.24	ko00360; Metabolism; Amino acid metabolism; Phenylalanine metabolism | ko00940; Metabolism; Biosynthesis of other secondary metabolites; Phenylpropanoid biosynthesis	68.6	8.3e-272	sp|P52777|PALY_PINTA	Phenylalanine ammonia-lyase OS=Pinus taeda GN=PAL PE=3 SV=1	--	--	--	--	--	--	--	At2g37040	Phenylalanine and histidine ammonia-lyase
transcript_HQ_TX_pn_transcript40741/f2p0/2089	2089	67.7	6.2e-85	XP_001756179.1	predicted protein [Physcomitrella patens]	72.785	6.51e-46	XM_001756127.1	Physcomitrella patens subsp. patens predicted protein (PHYPADRAFT_160314) mRNA, complete cds	K05894	OPR	12-oxophytodienoic acid reductase	1.3.1.42	ko00592; Metabolism; Lipid metabolism; alpha-Linolenic acid metabolism	52.1	3.7e-59	sp|Q9XG54|OPR1_SOLLC	12-oxophytodienoate reductase 1 OS=Solanum lycopersicum GN=OPR1 PE=1 SV=1	PF00724:NADH:flavin oxidoreductase / NADH oxidase family	GO:0055114	oxidation-reduction process	--	--	GO:0016491//GO:0010181	oxidoreductase activity//FMN binding	At1g76690	NADH:flavin oxidoreductase/12-oxophytodienoate reductase
transcript_HQ_TX_pn_transcript621/f23p0/4988	4988	93.2	0	XP_001783002.1	CHLH1 like Mg protoporphyrin IX chelatase subunit H protein [Physcomitrella patens]	82.695	0	XM_001782950.1	Physcomitrella patens subsp. patens CHLH1 like Mg protoporphyrin IX chelatase subunit H protein (CHLH1) mRNA, complete cds	K03403	chlH, bchH	magnesium chelatase subunit H	6.6.1.1	ko00860; Metabolism; Metabolism of cofactors and vitamins; Porphyrin and chlorophyll metabolism	77.5	0	sp|B8ANF1|CHLH_ORYSI	Magnesium-chelatase subunit ChlH, chloroplastic OS=Oryza sativa subsp. indica GN=CHLH PE=3 SV=1	PF07361:Cytochrome b562;PF11965:Domain of unknown function (DUF3479);PF02514:CobN/Magnesium Chelatase	GO:0022900//GO:0009058	electron transport chain//biosynthetic process	GO:0042597	periplasmic space	GO:0009055//GO:0020037//GO:0005506//GO:0016851	electron carrier activity//heme binding//iron ion binding//magnesium chelatase activity	--	--
transcript_HQ_TX_pn_transcript18230/f34p0/2710	2711	59.4	5.7e-171	XP_001782981.1	predicted protein [Physcomitrella patens]	81.994	0	XM_001782929.1	Physcomitrella patens subsp. patens predicted protein (PHYPADRAFT_172374) mRNA, complete cds	-	-	-	-	-	--	--	--	--	--	--	--	--	--	--	--	--	--
transcript_HQ_TX_pn_transcript12081/f2p0/3085	3085	85.4	0	XP_001783415.1	predicted protein [Physcomitrella patens]	--	--	--	--	-	-	-	-	-	49.8	7.9e-175	sp|Q8H1Z0|CER3_ARATH	Protein ECERIFERUM 3 OS=Arabidopsis thaliana GN=CER3 PE=1 SV=1	PF04116:Fatty acid hydroxylase superfamily	GO:0055114//GO:0006633	oxidation-reduction process//fatty acid biosynthetic process	--	--	GO:0005506//GO:0016491	iron ion binding//oxidoreductase activity	--	--
transcript_HQ_TX_pn_transcript16426/f5p0/2825	2825	95.4	3.3e-73	XP_001774764.1	predicted protein [Physcomitrella patens]	88.565	4.49e-163	XM_001774712.1	Physcomitrella patens subsp. patens predicted protein (PHYPADRAFT_192539) mRNA, complete cds	K13171	SRRM1, SRM160	serine/arginine repetitive matrix protein 1	-	ko03013; Genetic Information Processing; Translation; RNA transport | ko03015; Genetic Information Processing; Translation; mRNA surveillance pathway	56	2.6e-39	sp|Q5R5Q2|SRRM1_PONAB	Serine/arginine repetitive matrix protein 1 OS=Pongo abelii GN=SRRM1 PE=2 SV=1	PF01480:PWI domain	GO:0006397	mRNA processing	--	--	--	--	At2g29210	Splicing coactivator SRm160/300, subunit SRm160 (contains PWI domain)
transcript_HQ_TX_pn_transcript52840/f2p0/1806	1806	42.5	1.5e-71	OAE25908.1	hypothetical protein AXG93_2820s1060 [Marchantia polymorpha subsp. polymorpha]	--	--	--	--	--	--	--	--	--	24.2	1.4e-06	sp|C7QJ42|LYS3O_CATAD	L-lysine 3-hydroxylase OS=Catenulispora acidiphila (strain DSM 44928 / NRRL B-24433 / NBRC 102108 / JCM 14897) GN=Caci_0231 PE=1 SV=1	PF02668:Taurine catabolism dioxygenase TauD, TfdA family	GO:0055114	oxidation-reduction process	--	--	GO:0016491	oxidoreductase activity	--	--
transcript_HQ_TX_pn_transcript9513/f2p0/3242	3242	77.2	0	XP_001764040.1	predicted protein [Physcomitrella patens]	--	--	--	--	-	-	-	-	-	45.2	1e-188	sp|Q9SCN0|STL2_ARATH	Probable glycosyltransferase STELLO2 OS=Arabidopsis thaliana GN=STL2 PE=1 SV=1	PF10417:C-terminal domain of 1-Cys peroxiredoxin	GO:0055114	oxidation-reduction process	--	--	GO:0051920	peroxiredoxin activity	--	--
transcript_HQ_TX_pn_transcript70277/f2p0/1189	1188	53.6	3.2e-54	XP_001751393.1	predicted protein [Physcomitrella patens]	--	--	--	--	-	-	-	-	-	--	--	--	--	PF01442:Apolipoprotein A1/A4/E domain;PF08074:CHDCT2 (NUC038) domain	GO:0042157//GO:0006355//GO:0006869	lipoprotein metabolic process//regulation of transcription, DNA-templated//lipid transport	GO:0005634//GO:0005576	nucleus//extracellular region	GO:0008289//GO:0016818//GO:0008270//GO:0005524//GO:0003677	lipid binding//hydrolase activity, acting on acid anhydrides, in phosphorus-containing anhydrides//zinc ion binding//ATP binding//DNA binding	CE18875	Uncharacterized conserved protein
transcript_HQ_TX_pn_transcript69575/f3p0/1232	1232	48.8	1e-34	XP_001751392.1	predicted protein [Physcomitrella patens]	--	--	--	--	-	-	-	-	-	--	--	--	--	--	--	--	--	--	--	--	--	--
transcript_HQ_TX_pn_transcript22357/f2p0/2621	2621	71.8	3.8e-172	XP_001755275.1	predicted protein [Physcomitrella patens]	--	--	--	--	-	-	-	-	-	40.3	2.5e-68	sp|Q766C2|NEP2_NEPGR	Aspartic proteinase nepenthesin-2 OS=Nepenthes gracilis GN=nep2 PE=1 SV=1	--	--	--	--	--	--	--	At3g18490	Aspartyl protease
transcript_HQ_TX_pn_transcript48505/f3p0/1903	1903	46.5	1.1e-91	XP_001783572.1	predicted protein [Physcomitrella patens]	72.288	5.8e-61	XM_001783520.1	Physcomitrella patens subsp. patens predicted protein (PHYPADRAFT_172635) mRNA, complete cds	-	-	-	-	-	32.4	8.5e-10	sp|Q9SKP0|ECP63_ARATH	Late embryogenesis abundant protein ECP63 OS=Arabidopsis thaliana GN=ECP63 PE=2 SV=1	--	--	--	--	--	--	--	--	--
transcript_HQ_TX_pn_transcript19201/f2p0/2737	2737	85.5	4.4e-171	XP_001763816.1	predicted protein [Physcomitrella patens]	79.264	0	XM_001763764.1	Physcomitrella patens subsp. patens predicted protein (PHYPADRAFT_127096) mRNA, partial cds	K04733	IRAK4	interleukin-1 receptor-associated kinase 4	2.7.11.1	ko04064; Environmental Information Processing; Signal transduction; NF-kappa B signaling pathway | ko04620; Organismal Systems; Immune system; Toll-like receptor signaling pathway | ko04624; Organismal Systems; Immune system; Toll and Imd signaling pathway | ko04621; Organismal Systems; Immune system; NOD-like receptor signaling pathway | ko04722; Organismal Systems; Nervous system; Neurotrophin …	40.4	1.4e-111	sp|C0LGF4|FEI1_ARATH	LRR receptor-like serine/threonine-protein kinase FEI 1 OS=Arabidopsis thaliana GN=FEI1 PE=1 SV=1	PF00560:Leucine Rich Repeat;PF00069:Protein kinase domain;PF13855:Leucine rich repeat;PF07714:Protein tyrosine kinase;PF13516:Leucine Rich repeat	GO:0006468	protein phosphorylation	--	--	GO:0005515//GO:0004672//GO:0005524	protein binding//protein kinase activity//ATP binding	--	--
transcript_HQ_TX_pn_transcript13591/f5p0/2853	2853	77.8	1.4e-223	XP_001775100.1	predicted protein [Physcomitrella patens]	83.937	1.25e-168	XM_001775048.1	Physcomitrella patens subsp. patens predicted protein (PHYPADRAFT_142073) mRNA, complete cds	K01897	ACSL, fadD	long-chain acyl-CoA synthetase	6.2.1.3	ko01212; Metabolism; Global and overview maps; Fatty acid metabolism | ko00061; Metabolism; Lipid metabolism; Fatty acid biosynthesis | ko00071; Metabolism; Lipid metabolism; Fatty acid degradation | ko04146; Cellular Processes; Transport and catabolism; Peroxisome | ko02024; Cellular Processes; Cellular community - prokaryotes; Quorum sensing | ko04920; Organismal Systems; Endocrine system; Adip…	62.4	7.3e-175	sp|Q9SJD4|LACS8_ARATH	Long chain acyl-CoA synthetase 8 OS=Arabidopsis thaliana GN=LACS8 PE=1 SV=1	PF00501:AMP-binding enzyme	GO:0008152	metabolic process	--	--	GO:0003824	catalytic activity	At2g04350	Acyl-CoA synthetase
transcript_HQ_TX_pn_transcript5767/f2p0/3586	3585	74.5	0	XP_001754560.1	predicted protein [Physcomitrella patens]	81.707	2.56e-07	XM_002993895.1	Selaginella moellendorffii hypothetical protein, mRNA	-	-	-	-	-	51.4	6.1e-227	sp|O24585|CRI4_MAIZE	Putative receptor protein kinase CRINKLY4 OS=Zea mays GN=CR4 PE=2 SV=1	PF00020:TNFR/NGFR cysteine-rich region;PF07714:Protein tyrosine kinase;PF00069:Protein kinase domain	GO:0006468	protein phosphorylation	--	--	GO:0004672//GO:0005524//GO:0005515	protein kinase activity//ATP binding//protein binding	--	--
transcript_HQ_TX_pn_transcript46902/f2p0/1907	1907	79.9	1.8e-51	OAE33051.1	hypothetical protein AXG93_1913s1530 [Marchantia polymorpha subsp. polymorpha]	89.139	1.21e-87	XM_001783531.1	Physcomitrella patens subsp. patens predicted protein (PHYPADRAFT_8789) mRNA, partial cds	K08066	NFYC	nuclear transcription factor Y, gamma	-	ko04612; Organismal Systems; Immune system; Antigen processing and presentation | ko05152; Human Diseases; Infectious diseases: Bacterial; Tuberculosis	70.5	1.7e-42	sp|Q9FMV5|NFYC4_ARATH	Nuclear transcription factor Y subunit C-4 OS=Arabidopsis thaliana GN=NFYC4 PE=2 SV=1	PF09415:CENP-S associating Centromere protein X;PF00125:Core histone H2A/H2B/H3/H4;PF04568:Mitochondrial ATPase inhibitor, IATP	GO:0006281//GO:0032780//GO:0051382	DNA repair//negative regulation of ATPase activity//kinetochore assembly	GO:0005739	mitochondrion	GO:0003677//GO:0042030	DNA binding//ATPase inhibitor activity	At5g63470	CCAAT-binding factor, subunit C (HAP5)
transcript_HQ_TX_pn_transcript6562/f5p0/3496	3496	70.6	6.8e-185	XP_001768565.1	predicted protein [Physcomitrella patens]	--	--	--	--	K14445	SLC13A2_3_5	solute carrier family 13 (sodium-dependent dicarboxylate transporter), member 2/3/5	-	-	41.6	6.1e-107	sp|Q8LG88|TDT_ARATH	Tonoplast dicarboxylate transporter OS=Arabidopsis thaliana GN=TDT PE=2 SV=2	PF00939:Sodium:sulfate symporter transmembrane region;PF03600:Citrate transporter	GO:0055085//GO:0006814	transmembrane transport//sodium ion transport	GO:0016021//GO:0016020	integral component of membrane//membrane	GO:0005215	transporter activity	At5g47560	Na+/dicarboxylate, Na+/tricarboxylate and phosphate transporters
transcript_HQ_TX_pn_transcript35538/f5p0/2219	2219	44.2	5.3e-58	XP_001765769.1	predicted protein [Physcomitrella patens]	--	--	--	--	-	-	-	-	-	28.6	3e-22	sp|Q9SY57|P2A10_ARATH	Protein PHLOEM PROTEIN 2-LIKE A10 OS=Arabidopsis thaliana GN=PP2A10 PE=2 SV=1	--	--	--	--	--	--	--	--	--
transcript_HQ_TX_pn_transcript23496/f6p0/2559	2559	82.4	2.3e-291	XP_001785649.1	ATP-binding cassette transporter, subfamily F, member 8 protein PpABCF8 [Physcomitrella patens]	81.504	0	XM_001785597.1	Physcomitrella patens subsp. patens ATP-binding cassette transporter, subfamily F, member 8 protein PpABCF8 (ppabcf8) mRNA, complete cds	-	-	-	-	-	59.4	1.5e-227	sp|Q9LV93|AB5F_ARATH	ABC transporter F family member 5 OS=Arabidopsis thaliana GN=ABCF5 PE=2 SV=1	PF00006:ATP synthase alpha/beta family, nucleotide-binding domain;PF05192:MutS domain III;PF08477:Ras of Complex, Roc, domain of DAPkinase;PF01695:IstB-like ATP binding protein;PF01522:Polysaccharide deacetylase;PF03193:Protein of unknown function, DUF258;PF00005:ABC transporter;PF00004:ATPase family associated with various cellular activities (AAA);PF01926:50S ribosome-binding GTPase;PF13304:AAA…	GO:0006298//GO:0007264//GO:0005975	mismatch repair//small GTPase mediated signal transduction//carbohydrate metabolic process	--	--	GO:0005524//GO:0005525//GO:0016887//GO:0016810//GO:0030983//GO:0003924	ATP binding//GTP binding//ATPase activity//hydrolase activity, acting on carbon-nitrogen (but not peptide) bonds//mismatched DNA binding//GTPase activity	At5g64840	Predicted transporter (ABC superfamily)
transcript_HQ_TX_pn_transcript70948/f16p0/1143	1143	63.3	1.6e-58	XP_001762461.1	predicted protein [Physcomitrella patens]	--	--	--	--	-	-	-	-	-	28	1.1e-07	sp|Q9RV58|UB72_DEIRA	Protein DR_1172 OS=Deinococcus radiodurans (strain ATCC 13939 / DSM 20539 / JCM 16871 / LMG 4051 / NBRC 15346 / NCIMB 9279 / R1 / VKM B-1422) GN=DR_1172 PE=1 SV=1	PF07730:Histidine kinase;PF01442:Apolipoprotein A1/A4/E domain;PF07464:Apolipophorin-III precursor (apoLp-III);PF04614:Pex19 protein family	GO:0000160//GO:0006869//GO:0042157	phosphorelay signal transduction system//lipid transport//lipoprotein metabolic process	GO:0005777//GO:0005576//GO:0016021	peroxisome//extracellular region//integral component of membrane	GO:0046983//GO:0008289//GO:0000155	protein dimerization activity//lipid binding//phosphorelay sensor kinase activity	CE21051	Uncharacterized conserved protein
transcript_HQ_TX_pn_transcript34929/f16p0/2188	2188	66.8	4e-135	XP_001781655.1	predicted protein [Physcomitrella patens]	--	--	--	--	K15102	SLC25A3, PHC, PIC	solute carrier family 25 (mitochondrial phosphate transporter), member 3	-	-	58.6	1.9e-114	sp|Q9M2Z8|MPCP2_ARATH	Mitochondrial phosphate carrier protein 2, mitochondrial OS=Arabidopsis thaliana GN=MPT2 PE=2 SV=1	PF04258:Signal peptide peptidase	--	--	GO:0016021	integral component of membrane	GO:0004190	aspartic-type endopeptidase activity	At3g48850	Mitochondrial phosphate carrier protein
transcript_HQ_TX_pn_transcript67598/f2p0/1327	1328	64.1	6.3e-75	XP_010263011.1	PREDICTED: uncharacterized protein LOC104601403 [Nelumbo nucifera]	--	--	--	--	-	-	-	-	-	32.3	7.9e-15	sp|Q55403|Y575_SYNY3	Thylakoid membrane protein slr0575 OS=Synechocystis sp. (strain PCC 6803 / Kazusa) GN=slr0575 PE=4 SV=1	--	--	--	--	--	--	--	--	--
transcript_HQ_TX_pn_transcript22273/f3p0/2595	2598	47.3	5.1e-60	OAE25839.1	hypothetical protein AXG93_2145s1380 [Marchantia polymorpha subsp. polymorpha]	--	--	--	--	--	--	--	--	--	26	3e-10	sp|Q754J7|PRM10_ASHGO	Pheromone-regulated membrane protein 10 OS=Ashbya gossypii (strain ATCC 10895 / CBS 109.51 / FGSC 9923 / NRRL Y-1056) GN=AFR075C PE=3 SV=1	--	--	--	--	--	--	--	--	--
transcript_HQ_TX_pn_transcript34859/f8p0/2232	2232	85.9	1.4e-223	XP_001777583.1	predicted protein [Physcomitrella patens]	--	--	--	--	K01176	AMY, amyA, malS	alpha-amylase	3.2.1.1	ko00500; Metabolism; Carbohydrate metabolism; Starch and sucrose metabolism | ko04973; Organismal Systems; Digestive system; Carbohydrate digestion and absorption	60.1	2.1e-153	sp|P27937|AMY3B_ORYSJ	Alpha-amylase isozyme 3B OS=Oryza sativa subsp. japonica GN=AMY1.6 PE=2 SV=1	PF07821:Alpha-amylase C-terminal beta-sheet domain;PF02324:Glycosyl hydrolase family 70;PF00128:Alpha amylase, catalytic domain	GO:0009250//GO:0005975	glucan biosynthetic process//carbohydrate metabolic process	--	--	GO:0046527//GO:0005509//GO:0003824//GO:0004556	glucosyltransferase activity//calcium ion binding//catalytic activity//alpha-amylase activity	At4g25000	Alpha-amylase
transcript_HQ_TX_pn_transcript48999/f5p0/1908	1908	84.7	9.4e-213	XP_001761984.1	predicted protein [Physcomitrella patens]	83.985	0	XM_001761932.1	Physcomitrella patens subsp. patens predicted protein (PHYPADRAFT_163131) mRNA, complete cds	K08679	E5.1.3.6	UDP-glucuronate 4-epimerase	5.1.3.6	ko00520; Metabolism; Carbohydrate metabolism; Amino sugar and nucleotide sugar metabolism	72.7	2.6e-152	sp|Q9M0B6|GAE1_ARATH	UDP-glucuronate 4-epimerase 1 OS=Arabidopsis thaliana GN=GAE1 PE=1 SV=1	PF01370:NAD dependent epimerase/dehydratase family;PF01073:3-beta hydroxysteroid dehydrogenase/isomerase family	GO:0055114//GO:0006694	oxidation-reduction process//steroid biosynthetic process	--	--	GO:0016616//GO:0003854//GO:0050662//GO:0003824	oxidoreductase activity, acting on the CH-OH group of donors, NAD or NADP as acceptor//3-beta-hydroxy-delta5-steroid dehydrogenase activity//coenzyme binding//catalytic activity	At4g30440	UDP-glucose 4-epimerase/UDP-sulfoquinovose synthase
transcript_HQ_TX_pn_transcript58754/f2p0/1642	1641	--	--	--	--	--	--	--	--	--	--	--	--	--	--	--	--	--	--	--	--	--	--	--	--	--	--
transcript_HQ_TX_pn_transcript49428/f7p0/1863	1863	69	5e-118	AFZ39139.1	TCHQD class glutathione S-transferase [Physcomitrella patens]	--	--	--	--	-	-	-	-	-	28	9.7e-27	sp|O80662|TCHQD_ARATH	Glutathione S-transferase TCHQD OS=Arabidopsis thaliana GN=TCHQD PE=2 SV=1	PF02798:Glutathione S-transferase, N-terminal domain;PF13417:Glutathione S-transferase, N-terminal domain;PF13409:Glutathione S-transferase, N-terminal domain	--	--	--	--	GO:0005515	protein binding	At1g77290	Uncharacterized conserved protein (Ganglioside-induced differentiation associated protein 1, GDAP1)
transcript_HQ_TX_pn_transcript12799/f3p0/3039	3039	86.4	3.5e-238	XP_001782026.1	predicted protein [Physcomitrella patens]	81.142	0	XM_001781974.1	Physcomitrella patens subsp. patens predicted protein (PHYPADRAFT_150484) mRNA, complete cds	-	-	-	-	-	27.2	1.1e-11	sp|Q9FFZ1|PPH_ARATH	Pheophytinase, chloroplastic OS=Arabidopsis thaliana GN=PPH PE=1 SV=1	--	--	--	--	--	--	--	At4g25290_2	Predicted hydrolase/acyltransferase (alpha/beta hydrolase superfamily)
transcript_HQ_TX_pn_transcript14717/f2p0/2931	2930	32.5	6e-33	XP_001768185.1	predicted protein [Physcomitrella patens]	--	--	--	--	K14442	DHX36, RHAU	ATP-dependent RNA helicase DHX36	3.6.4.13	ko03018; Genetic Information Processing; Folding, sorting and degradation; RNA degradation	--	--	--	--	--	--	--	--	--	--	--	--	--
transcript_HQ_TX_pn_transcript47435/f3p0/1935	1935	70.1	6.4e-76	XP_001763968.1	predicted protein [Physcomitrella patens]	84.293	1.3e-42	XM_009393053.2	PREDICTED: Musa acuminata subsp. malaccensis homeobox-leucine zipper protein HOX4-like (LOC103977508), mRNA	-	-	-	-	-	56.4	1.5e-30	sp|A2YWC0|HOX20_ORYSI	Homeobox-leucine zipper protein HOX20 OS=Oryza sativa subsp. indica GN=HOX20 PE=2 SV=1	PF00046:Homeobox domain;PF05920:Homeobox KN domain;PF04977:Septum formation initiator;PF10473:Leucine-rich repeats of kinetochore protein Cenp-F/LEK1;PF06156:Protein of unknown function (DUF972);PF02183:Homeobox associated leucine zipper	GO:0007049//GO:0006260//GO:0006355	cell cycle//DNA replication//regulation of transcription, DNA-templated	--	--	GO:0003700//GO:0042803//GO:0008134//GO:0043565//GO:0070840//GO:0003677	transcription factor activity, sequence-specific DNA binding//protein homodimerization activity//transcription factor binding//sequence-specific DNA binding//dynein complex binding//DNA binding	At4g40060	Transcription factor HEX, contains HOX and HALZ domains
transcript_HQ_TX_pn_transcript1708/f2p0/4385	4384	37.2	8.2e-111	XP_001751318.1	predicted protein [Physcomitrella patens]	--	--	--	--	-	-	-	-	-	32.6	1.1e-07	sp|A8MQN2|LNK1_ARATH	Protein LNK1 OS=Arabidopsis thaliana GN=LNK1 PE=1 SV=1	--	--	--	--	--	--	--	--	--
transcript_HQ_TX_pn_transcript23140/f7p0/2580	2580	51.1	4.6e-114	BAL46028.1	Dof transcription factor [Physcomitrella patens]	80.978	8.24e-31	XM_016107267.1	PREDICTED: Arachis duranensis cyclic dof factor 2 (LOC107486705), mRNA	-	-	-	-	-	82	8.7e-26	sp|Q8LFV3|CDF3_ARATH	Cyclic dof factor 3 OS=Arabidopsis thaliana GN=CDF3 PE=1 SV=2	PF02701:Dof domain, zinc finger	GO:0006355	regulation of transcription, DNA-templated	--	--	GO:0003677	DNA binding	--	--
transcript_HQ_TX_pn_transcript67826/f2p0/1315	1315	60	4.1e-66	XP_001778135.1	predicted protein [Physcomitrella patens]	--	--	--	--	-	-	-	-	-	--	--	--	--	--	--	--	--	--	--	--	--	--
transcript_HQ_TX_pn_transcript38123/f3p0/2155	2155	77	2.8e-165	XP_001777923.1	predicted protein [Physcomitrella patens]	--	--	--	--	-	-	-	-	-	27.5	1.1e-16	sp|Q9LFV5|FK111_ARATH	F-box/kelch-repeat protein At5g15710 OS=Arabidopsis thaliana GN=At5g15710 PE=2 SV=1	PF12937:F-box-like;PF00646:F-box domain	--	--	--	--	GO:0005515	protein binding	--	--
transcript_HQ_TX_pn_transcript13825/f2p0/2983	2983	58	7.9e-166	XP_001756666.1	predicted protein [Physcomitrella patens]	93.182	2.75e-06	AP014971.1	Oryza sativa Japonica Group DNA, contig: Syng_TIGR_005, cultivar: Nipponbare, complete sequence	-	-	-	-	-	--	--	--	--	PF01764:Lipase (class 3);PF10503:Esterase PHB depolymerase;PF00975:Thioesterase domain;PF07859:alpha/beta hydrolase fold	GO:0009058//GO:0008152//GO:0006629	biosynthetic process//metabolic process//lipid metabolic process	GO:0005576	extracellular region	GO:0016788//GO:0016787	hydrolase activity, acting on ester bonds//hydrolase activity	--	--
transcript_HQ_TX_pn_transcript15112/f2p0/2912	2911	81.3	1.3e-266	XP_001775100.1	predicted protein [Physcomitrella patens]	82.574	0	XM_001775048.1	Physcomitrella patens subsp. patens predicted protein (PHYPADRAFT_142073) mRNA, complete cds	K01897	ACSL, fadD	long-chain acyl-CoA synthetase	6.2.1.3	ko01212; Metabolism; Global and overview maps; Fatty acid metabolism | ko00061; Metabolism; Lipid metabolism; Fatty acid biosynthesis | ko00071; Metabolism; Lipid metabolism; Fatty acid degradation | ko04146; Cellular Processes; Transport and catabolism; Peroxisome | ko02024; Cellular Processes; Cellular community - prokaryotes; Quorum sensing | ko04920; Organismal Systems; Endocrine system; Adip…	65.4	2.9e-219	sp|Q9SJD4|LACS8_ARATH	Long chain acyl-CoA synthetase 8 OS=Arabidopsis thaliana GN=LACS8 PE=1 SV=1	PF16683:Transglutaminase elicitor;PF00501:AMP-binding enzyme	GO:0008152	metabolic process	--	--	GO:0016755//GO:0003824	transferase activity, transferring amino-acyl groups//catalytic activity	At2g04350	Acyl-CoA synthetase
transcript_HQ_TX_pn_transcript2766/f2p0/4102	4101	36.3	8.1e-12	XP_001783168.1	predicted protein [Physcomitrella patens]	72.192	2.85e-27	XM_001783116.1	Physcomitrella patens subsp. patens predicted protein (PHYPADRAFT_98446) mRNA, complete cds	--	--	--	--	--	--	--	--	--	PF00170:bZIP transcription factor;PF07716:Basic region leucine zipper;PF03131:bZIP Maf transcription factor	GO:0006355	regulation of transcription, DNA-templated	GO:0005634	nucleus	GO:0003677//GO:0043565//GO:0003700	DNA binding//sequence-specific DNA binding//transcription factor activity, sequence-specific DNA binding	--	--
transcript_HQ_TX_pn_transcript48857/f3p0/1894	1894	75	5.2e-30	XP_001765334.1	predicted protein [Physcomitrella patens]	--	--	--	--	--	--	--	--	--	--	--	--	--	PF01442:Apolipoprotein A1/A4/E domain	GO:0042157//GO:0006869	lipoprotein metabolic process//lipid transport	GO:0005576	extracellular region	GO:0008289	lipid binding	--	--
transcript_HQ_TX_pn_transcript44735/f3p0/2001	2001	81.9	2.9e-31	XP_001782231.1	predicted protein [Physcomitrella patens]	--	--	--	--	-	-	-	-	-	55.4	3.3e-20	sp|P46518|LEA14_GOSHI	Late embryogenesis abundant protein Lea14-A OS=Gossypium hirsutum GN=LEA14-A PE=2 SV=1	--	--	--	--	--	--	--	--	--
transcript_HQ_TX_pn_transcript55113/f2p0/1749	1749	81.6	1.8e-133	XP_001782969.1	predicted protein [Physcomitrella patens]	76.108	8.12e-124	XM_001778038.1	Physcomitrella patens subsp. patens predicted protein (PHYPADRAFT_170107) mRNA, complete cds	K15104	SLC25A11, OGC	solute carrier family 25 (mitochondrial oxoglutarate transporter), member 11	-	-	58.3	4.6e-95	sp|Q9SJY5|PUMP5_ARATH	Mitochondrial uncoupling protein 5 OS=Arabidopsis thaliana GN=PUMP5 PE=2 SV=1	--	--	--	--	--	--	--	At2g22500	Mitochondrial oxoglutarate/malate carrier proteins
transcript_HQ_TX_pn_transcript8906/f2p0/3318	3318	75.4	8.8e-49	BAG12298.1	protein phosphatase 2C [Physcomitrella patens]	75.767	1.68e-68	AB369256.1	Physcomitrella patens PpABI1A mRNA for protein phosphatase 2C, complete cds	K14497	PP2C	protein phosphatase 2C	3.1.3.16	ko04016; Environmental Information Processing; Signal transduction; MAPK signaling pathway - plant | ko04075; Environmental Information Processing; Signal transduction; Plant hormone signal transduction | ko04931; Human Diseases; Endocrine and metabolic diseases; Insulin resistance	44.5	4.7e-16	sp|Q0JLP9|P2C06_ORYSJ	Probable protein phosphatase 2C 6 OS=Oryza sativa subsp. japonica GN=Os01g0583100 PE=1 SV=1	PF00481:Protein phosphatase 2C	--	--	--	--	GO:0003824	catalytic activity	At1g72770	Serine/threonine protein phosphatase
transcript_HQ_TX_pn_transcript7576/f4p0/3361	3361	80.6	1.1e-123	XP_001781460.1	predicted protein [Physcomitrella patens]	82.671	0	XM_001778178.1	Physcomitrella patens subsp. patens predicted protein (PHYPADRAFT_195255) mRNA, complete cds	K10571	DET1	de-etiolated-1	-	ko04120; Genetic Information Processing; Folding, sorting and degradation; Ubiquitin mediated proteolysis	54.8	1.6e-75	sp|Q9ZNU6|DET1_SOLLC	Light-mediated development protein DET1 OS=Solanum lycopersicum GN=DET1 PE=1 SV=1	--	--	--	--	--	--	--	At4g10180	Negative regulator of histones
transcript_HQ_TX_pn_transcript38850/f2p0/2139	2138	84.9	1.8e-116	AHZ58488.1	glyceraldehyde-3-phosphate dehydrogenase, partial [Syntrichia caninervis]	90.933	0	XM_001779717.1	Physcomitrella patens subsp. patens predicted protein (PHYPADRAFT_147651) mRNA, complete cds	K05298	GAPA	glyceraldehyde-3-phosphate dehydrogenase (NADP+) (phosphorylating)	1.2.1.13	ko01200; Metabolism; Global and overview maps; Carbon metabolism | ko00710; Metabolism; Energy metabolism; Carbon fixation in photosynthetic organisms	78.6	1.9e-106	sp|Q9LPW0|G3PA2_ARATH	Glyceraldehyde-3-phosphate dehydrogenase GAPA2, chloroplastic OS=Arabidopsis thaliana GN=GAPA2 PE=2 SV=1	PF00044:Glyceraldehyde 3-phosphate dehydrogenase, NAD binding domain;PF02800:Glyceraldehyde 3-phosphate dehydrogenase, C-terminal domain	GO:0055114	oxidation-reduction process	--	--	GO:0016620	oxidoreductase activity, acting on the aldehyde or oxo group of donors, NAD or NADP as acceptor	At1g12900	Glyceraldehyde 3-phosphate dehydrogenase
transcript_HQ_TX_pn_transcript32409/f4p0/2292	2291	68.1	1.4e-154	XP_001774330.1	predicted protein [Physcomitrella patens]	78.638	3.3e-49	XM_001755400.1	Physcomitrella patens subsp. patens predicted protein (PHYPADRAFT_204020) mRNA, complete cds	-	-	-	-	-	30.6	4.1e-43	sp|Q9M153|GDL61_ARATH	GDSL esterase/lipase At4g01130 OS=Arabidopsis thaliana GN=At4g01130 PE=2 SV=1	PF00657:GDSL-like Lipase/Acylhydrolase	--	--	--	--	GO:0016788	hydrolase activity, acting on ester bonds	--	--
transcript_HQ_TX_pn_transcript65202/f4p0/1385	1385	94.8	2.9e-131	XP_001784121.1	predicted protein [Physcomitrella patens]	74.449	4.13e-71	XM_004304642.2	PREDICTED: Fragaria vesca subsp. vesca succinate dehydrogenase [ubiquinone] iron-sulfur subunit 2, mitochondrial-like (LOC101292144), mRNA	K00235	SDHB, SDH2	succinate dehydrogenase (ubiquinone) iron-sulfur subunit	1.3.5.1	ko01200; Metabolism; Global and overview maps; Carbon metabolism | ko00020; Metabolism; Carbohydrate metabolism; Citrate cycle (TCA cycle) | ko00190; Metabolism; Energy metabolism; Oxidative phosphorylation | ko05010; Human Diseases; Neurodegenerative diseases; Alzheimer's disease | ko05012; Human Diseases; Neurodegenerative diseases; Parkinson's disease | ko05016; Human Diseases; Neurodegenerati…	76.1	1.9e-104	sp|Q8LB02|SDHB2_ARATH	Succinate dehydrogenase [ubiquinone] iron-sulfur subunit 2, mitochondrial OS=Arabidopsis thaliana GN=SDH2-2 PE=1 SV=2	PF13085:2Fe-2S iron-sulfur cluster binding domain;PF00111:2Fe-2S iron-sulfur cluster binding domain	--	--	--	--	GO:0009055//GO:0051536	electron carrier activity//iron-sulfur cluster binding	At5g40650	Succinate dehydrogenase, Fe-S protein subunit
transcript_HQ_TX_pn_transcript24688/f3p0/2533	2533	31.6	1.2e-16	XP_001783167.1	predicted protein [Physcomitrella patens]	72.192	1.75e-27	XM_001783116.1	Physcomitrella patens subsp. patens predicted protein (PHYPADRAFT_98446) mRNA, complete cds	--	--	--	--	--	--	--	--	--	PF07716:Basic region leucine zipper;PF00170:bZIP transcription factor	GO:0006355	regulation of transcription, DNA-templated	--	--	GO:0043565//GO:0003700	sequence-specific DNA binding//transcription factor activity, sequence-specific DNA binding	--	--
transcript_HQ_TX_pn_transcript68411/f2p0/1288	1286	66.9	1.6e-43	XP_001760667.1	predicted protein [Physcomitrella patens]	--	--	--	--	-	-	-	-	-	--	--	--	--	--	--	--	--	--	--	--	--	--
transcript_HQ_TX_pn_transcript47192/f2p0/1950	1949	73	5.9e-170	XP_001781498.1	predicted protein [Physcomitrella patens]	--	--	--	--	-	-	-	-	-	53.1	1.9e-113	sp|Q0JMD4|P2C03_ORYSJ	Probable protein phosphatase 2C 3 OS=Oryza sativa subsp. japonica GN=Os01g0513100 PE=2 SV=2	PF07228:Stage II sporulation protein E (SpoIIE);PF00481:Protein phosphatase 2C	--	--	--	--	GO:0003824	catalytic activity	At1g68410	Serine/threonine protein phosphatase
transcript_HQ_TX_pn_transcript28730/f6p0/2388	2387	36.1	1.9e-08	XP_001783167.1	predicted protein [Physcomitrella patens]	73.333	4.62e-23	XM_001783116.1	Physcomitrella patens subsp. patens predicted protein (PHYPADRAFT_98446) mRNA, complete cds	--	--	--	--	--	--	--	--	--	PF00170:bZIP transcription factor;PF07716:Basic region leucine zipper	GO:0006355	regulation of transcription, DNA-templated	--	--	GO:0003700//GO:0043565	transcription factor activity, sequence-specific DNA binding//sequence-specific DNA binding	--	--
transcript_HQ_TX_pn_transcript15720/f9p0/2880	2880	81.3	0	XP_001785664.1	predicted protein [Physcomitrella patens]	79.811	0	XM_001785612.1	Physcomitrella patens subsp. patens predicted protein (PHYPADRAFT_156018) mRNA, complete cds	K10775	PAL	phenylalanine ammonia-lyase	4.3.1.24	ko00360; Metabolism; Amino acid metabolism; Phenylalanine metabolism | ko00940; Metabolism; Biosynthesis of other secondary metabolites; Phenylpropanoid biosynthesis	67.6	7.2e-271	sp|P52777|PALY_PINTA	Phenylalanine ammonia-lyase OS=Pinus taeda GN=PAL PE=3 SV=1	--	--	--	--	--	--	--	At3g10340	Phenylalanine and histidine ammonia-lyase
transcript_HQ_TX_pn_transcript64166/f2p0/1473	1473	53.6	4.6e-74	XP_001781955.1	predicted protein [Physcomitrella patens]	--	--	--	--	-	-	-	-	-	--	--	--	--	PF00403:Heavy-metal-associated domain	GO:0030001	metal ion transport	--	--	GO:0046872	metal ion binding	--	--
transcript_HQ_TX_pn_transcript16243/f2p0/2868	2868	65.5	1.6e-232	XP_001760860.1	predicted protein [Physcomitrella patens]	79.314	1.26e-168	XM_001760808.1	Physcomitrella patens subsp. patens predicted protein (PHYPADRAFT_162624) mRNA, complete cds	-	-	-	-	-	--	--	--	--	--	--	--	--	--	--	--	--	--
transcript_HQ_TX_pn_transcript70607/f3p0/1160	1160	58.9	7e-62	XP_001753257.1	predicted protein [Physcomitrella patens]	--	--	--	--	-	-	-	-	-	--	--	--	--	--	--	--	--	--	--	--	--	--
transcript_HQ_TX_pn_transcript41253/f3p0/2082	2082	54.6	2e-59	XP_001782285.1	predicted protein [Physcomitrella patens]	--	--	--	--	--	--	--	--	--	--	--	--	--	--	--	--	--	--	--	--	--	--
transcript_HQ_TX_pn_transcript43389/f2p0/2028	2027	76.8	3.6e-122	XP_001782645.1	predicted protein [Physcomitrella patens]	78.738	1.5e-156	XM_001782593.1	Physcomitrella patens subsp. patens predicted protein (PHYPADRAFT_151423) mRNA, complete cds	-	-	-	-	-	--	--	--	--	--	--	--	--	--	--	--	--	--
transcript_HQ_TX_pn_transcript45444/f5p0/1963	1963	88.7	1.5e-234	XP_001771212.1	predicted protein [Physcomitrella patens]	--	--	--	--	K18655	DDX19, DBP5	ATP-dependent RNA helicase DDX19/DBP5	3.6.4.13	-	57.7	5.8e-139	sp|Q10RI7|RH38_ORYSJ	DEAD-box ATP-dependent RNA helicase 38 OS=Oryza sativa subsp. japonica GN=Os03g0158200 PE=3 SV=1	PF00270:DEAD/DEAH box helicase;PF04851:Type III restriction enzyme, res subunit	--	--	--	--	GO:0016787//GO:0005524//GO:0003677//GO:0003676	hydrolase activity//ATP binding//DNA binding//nucleic acid binding	At3g53110	ATP-dependent RNA helicase
transcript_HQ_TX_pn_transcript32342/f14p0/2295	2295	48.5	3.8e-75	XP_001759720.1	predicted protein [Physcomitrella patens]	--	--	--	--	-	-	-	-	-	41.4	1.3e-09	sp|Q9LJB7|BBX32_ARATH	B-box zinc finger protein 32 OS=Arabidopsis thaliana GN=BBX32 PE=1 SV=1	PF00643:B-box zinc finger	--	--	GO:0005622	intracellular	GO:0008270	zinc ion binding	--	--
transcript_HQ_TX_pn_transcript20425/f13p0/2671	2671	78.2	4.6e-173	XP_001759112.1	gibberellin 20-oxidase [Physcomitrella patens]	--	--	--	--	-	-	-	-	-	35.5	7.6e-49	sp|O04706|GAO1B_WHEAT	Gibberellin 20 oxidase 1-B OS=Triticum aestivum GN=GA20ox1B PE=2 SV=1	PF03171:2OG-Fe(II) oxygenase superfamily	GO:0055114	oxidation-reduction process	--	--	GO:0016491	oxidoreductase activity	At4g25420	Iron/ascorbate family oxidoreductases
transcript_HQ_TX_pn_transcript72253/f2p0/1066	1066	43.3	1.1e-26	XP_001751392.1	predicted protein [Physcomitrella patens]	--	--	--	--	-	-	-	-	-	--	--	--	--	--	--	--	--	--	--	--	--	--
transcript_HQ_TX_pn_transcript26390/f31p0/2369	2369	63.6	1.5e-175	XP_001767361.1	plastid sigma factor SIG5 [Physcomitrella patens]	--	--	--	--	K03093	SIGMA70	RNA polymerase sigma factor	-	-	39.5	6.9e-62	sp|Q9ZNX9|SIGE_ARATH	RNA polymerase sigma factor sigE, chloroplastic/mitochondrial OS=Arabidopsis thaliana GN=SIGE PE=1 SV=1	PF04542:Sigma-70 region 2 ;PF04545:Sigma-70, region 4;PF04539:Sigma-70 region 3	GO:0006352//GO:0006355	DNA-templated transcription, initiation//regulation of transcription, DNA-templated	--	--	GO:0003677//GO:0016987//GO:0003700	DNA binding//sigma factor activity//transcription factor activity, sequence-specific DNA binding	--	--
transcript_HQ_TX_pn_transcript47445/f2p0/1937	1937	57.3	1.9e-19	XP_001759648.1	predicted protein [Physcomitrella patens]	--	--	--	--	--	--	--	--	--	--	--	--	--	--	--	--	--	--	--	--	--	--
transcript_HQ_TX_pn_transcript42385/f8p0/2025	2025	39.4	8e-45	XP_001774012.1	predicted protein [Physcomitrella patens]	--	--	--	--	--	--	--	--	--	--	--	--	--	--	--	--	--	--	--	--	--	--
transcript_HQ_TX_pn_transcript72736/f33p0/1001	1001	53.6	1.7e-16	XP_001770195.1	predicted protein [Physcomitrella patens]	--	--	--	--	-	-	-	-	-	--	--	--	--	PF03760:Late embryogenesis abundant (LEA) group 1	GO:0009790	embryo development	--	--	--	--	--	--
transcript_HQ_TX_pn_transcript19534/f12p0/2632	2632	73.6	2.7e-186	XP_001760554.1	predicted protein [Physcomitrella patens]	--	--	--	--	-	-	-	-	-	47.1	4.8e-104	sp|O64517|MCA4_ARATH	Metacaspase-4 OS=Arabidopsis thaliana GN=AMC4 PE=1 SV=1	PF01364:Peptidase family C25	GO:0006508	proteolysis	--	--	GO:0008234	cysteine-type peptidase activity	At1g79340	Metacaspase involved in regulation of apoptosis
transcript_HQ_TX_pn_transcript59982/f5p0/1597	1597	--	--	--	--	--	--	--	--	--	--	--	--	--	--	--	--	--	--	--	--	--	--	--	--	--	--
transcript_HQ_TX_pn_transcript34520/f2p0/2240	2240	71.2	5.3e-90	XP_001768282.1	predicted protein [Physcomitrella patens]	78.537	9.3e-25	XM_001774932.1	Physcomitrella patens subsp. patens predicted protein (PHYPADRAFT_34303) mRNA, partial cds	K15105	SLC25A12_13, AGC	solute carrier family 25 (mitochondrial aspartate/glutamate transporter), member 12/13	-	-	41.2	2.4e-40	sp|Q54RB9|CMC_DICDI	Calcium-binding mitochondrial carrier protein OS=Dictyostelium discoideum GN=mcfO PE=3 SV=1	PF01590:GAF domain;PF02109:DAD family	--	--	GO:0016021//GO:0008250	integral component of membrane//oligosaccharyltransferase complex	GO:0004579//GO:0005515	dolichyl-diphosphooligosaccharide-protein glycotransferase activity//protein binding	Hs7657581	Mitochondrial aspartate/glutamate carrier protein Aralar/Citrin (contains EF-hand Ca2+-binding domains)
transcript_HQ_TX_pn_transcript65835/f5p0/1400	1400	--	--	--	--	93.333	2.1e-14	XM_001765098.1	Physcomitrella patens subsp. patens predicted protein (PHYPADRAFT_78730) mRNA, complete cds	-	-	-	-	-	--	--	--	--	--	--	--	--	--	--	--	--	--
transcript_HQ_TX_pn_transcript74628/f2p0/876	872	69.9	4.1e-54	XP_001775244.1	predicted protein [Physcomitrella patens]	83.7	3.01e-140	XM_001783046.1	Physcomitrella patens subsp. patens predicted protein (PHYPADRAFT_152025) mRNA, partial cds	K01602	rbcS	ribulose-bisphosphate carboxylase small chain	4.1.1.39	ko01200; Metabolism; Global and overview maps; Carbon metabolism | ko00630; Metabolism; Carbohydrate metabolism; Glyoxylate and dicarboxylate metabolism | ko00710; Metabolism; Energy metabolism; Carbon fixation in photosynthetic organisms	54.9	1.5e-38	sp|P10795|RBS1A_ARATH	Ribulose bisphosphate carboxylase small chain 1A, chloroplastic OS=Arabidopsis thaliana GN=RBCS-1A PE=1 SV=2	--	--	--	--	--	--	--	--	--
transcript_HQ_TX_pn_transcript26441/f7p0/2424	2424	90.3	1.6e-121	XP_001769870.1	predicted protein [Physcomitrella patens]	79.239	0	JN049609.1	Physcomitrella patens isolate Pp1s4_386V6.1 putative ribosomal S6 kinase mRNA, complete cds	K04688	RPS6KB	ribosomal protein S6 kinase beta	2.7.11.1	ko04012; Environmental Information Processing; Signal transduction; ErbB signaling pathway | ko04350; Environmental Information Processing; Signal transduction; TGF-beta signaling pathway | ko04371; Environmental Information Processing; Signal transduction; Apelin signaling pathway | ko04066; Environmental Information Processing; Signal transduction; HIF-1 signaling pathway | ko04151; Environment…	67	3.2e-86	sp|Q39030|KPK2_ARATH	Serine/threonine-protein kinase AtPK2/AtPK19 OS=Arabidopsis thaliana GN=ATPK2 PE=1 SV=2	PF07714:Protein tyrosine kinase;PF00069:Protein kinase domain	GO:0006468	protein phosphorylation	--	--	GO:0004672//GO:0005524	protein kinase activity//ATP binding	At3g08720	Ribosomal protein S6 kinase and related proteins
transcript_HQ_TX_pn_transcript4121/f2p0/3852	3852	78.8	6.3e-75	XP_001784015.1	predicted protein [Physcomitrella patens]	--	--	--	--	K17479	GRXCR1	glutaredoxin domain-containing cysteine-rich protein 1	-	-	45.6	6.9e-35	sp|Q9FLE8|Y5986_ARATH	Uncharacterized protein At5g39865 OS=Arabidopsis thaliana GN=At5g39865 PE=2 SV=1	PF03604:DNA directed RNA polymerase, 7 kDa subunit;PF00462:Glutaredoxin;PF01667:Ribosomal protein S27	GO:0006412//GO:0006351//GO:0045454	translation//transcription, DNA-templated//cell redox homeostasis	GO:0005622//GO:0005840	intracellular//ribosome	GO:0015035//GO:0009055//GO:0003735//GO:0003677//GO:0003899	protein disulfide oxidoreductase activity//electron carrier activity//structural constituent of ribosome//DNA binding//DNA-directed 5'-3' RNA polymerase activity	At4g10630	Glutaredoxin-related protein
transcript_HQ_TX_pn_transcript17280/f6p0/2741	2741	76.5	3.6e-181	XP_001758982.1	predicted protein [Physcomitrella patens]	--	--	--	--	-	-	-	-	-	47.1	3.1e-114	sp|O22807|GALS1_ARATH	Galactan beta-1,4-galactosyltransferase GALS1 OS=Arabidopsis thaliana GN=GALS1 PE=2 SV=2	--	--	--	--	--	--	--	At4g20170	Extracellular protein with conserved cysteines
transcript_HQ_TX_pn_transcript15487/f2p0/2900	2900	83.5	0	XP_001767409.1	predicted protein [Physcomitrella patens]	72.459	6.78e-72	XM_001757499.1	Physcomitrella patens subsp. patens predicted protein (PHYPADRAFT_119166) mRNA, complete cds	K00695	E2.4.1.13	sucrose synthase	2.4.1.13	ko00500; Metabolism; Carbohydrate metabolism; Starch and sucrose metabolism	67.3	0	sp|Q9M111|SUS3_ARATH	Sucrose synthase 3 OS=Arabidopsis thaliana GN=SUS3 PE=1 SV=1	PF00862:Sucrose synthase	GO:0005985	sucrose metabolic process	--	--	GO:0016157	sucrose synthase activity	At4g02280	Glycosyltransferase
transcript_HQ_TX_pn_transcript22799/f2p0/2559	2560	74.8	2.5e-91	XP_001759170.1	predicted protein [Physcomitrella patens]	84.986	0	XM_001759118.1	Physcomitrella patens subsp. patens predicted protein (PHYPADRAFT_121564) mRNA, complete cds	-	-	-	-	-	41.4	2.2e-21	sp|Q1XDL3|YCF36_PYRYE	Uncharacterized protein ycf36 OS=Pyropia yezoensis GN=ycf36 PE=3 SV=1	--	--	--	--	--	--	--	--	--
transcript_HQ_TX_pn_transcript28011/f3p0/2434	2434	91.5	1.3e-206	XP_001777571.1	predicted protein [Physcomitrella patens]	84.372	0	XM_001777519.1	Physcomitrella patens subsp. patens predicted protein (PHYPADRAFT_92279) mRNA, complete cds	K00927	PGK, pgk	phosphoglycerate kinase	2.7.2.3	ko01200; Metabolism; Global and overview maps; Carbon metabolism | ko01230; Metabolism; Global and overview maps; Biosynthesis of amino acids | ko00010; Metabolism; Carbohydrate metabolism; Glycolysis / Gluconeogenesis | ko00710; Metabolism; Energy metabolism; Carbon fixation in photosynthetic organisms	68.2	2e-152	sp|Q9SBN4|PGKH_VOLCA	Phosphoglycerate kinase, chloroplastic OS=Volvox carteri GN=PGK PE=2 SV=1	PF00162:Phosphoglycerate kinase	GO:0006096	glycolytic process	--	--	GO:0004618	phosphoglycerate kinase activity	At3g12780	3-phosphoglycerate kinase
transcript_HQ_TX_pn_transcript43134/f20p0/1969	1969	79.5	3.5e-231	XP_001767404.1	predicted protein [Physcomitrella patens]	82.174	0	XM_001767352.1	Physcomitrella patens subsp. patens predicted protein (PHYPADRAFT_186425) mRNA, complete cds	K08245	E3.4.23.40	phytepsin	3.4.23.40	-	59	3.5e-176	sp|Q42456|ASPR1_ORYSJ	Aspartic proteinase oryzasin-1 OS=Oryza sativa subsp. japonica GN=Os05g0567100 PE=2 SV=2	PF05184:Saposin-like type B, region 1	GO:0006629	lipid metabolic process	--	--	--	--	At1g11910	Aspartyl protease
transcript_HQ_TX_pn_transcript58233/f5p0/1659	1659	77.2	4.7e-144	XP_001768423.1	predicted protein [Physcomitrella patens]	79.874	0	XM_001768371.1	Physcomitrella patens subsp. patens predicted protein (PHYPADRAFT_166085) mRNA, complete cds	K13806	DAGL	sn1-specific diacylglycerol lipase	3.1.1.-	ko04925; Organismal Systems; Endocrine system; Aldosterone synthesis and secretion | ko04723; Organismal Systems; Nervous system; Retrograde endocannabinoid signaling | ko04745; Organismal Systems; Sensory system; Phototransduction - fly	29	7.4e-10	sp|P0C1S9|DGLB_RAT	Sn1-specific diacylglycerol lipase beta OS=Rattus norvegicus GN=Daglb PE=1 SV=1	PF01764:Lipase (class 3);PF07819:PGAP1-like protein	GO:0006629	lipid metabolic process	--	--	GO:0016788	hydrolase activity, acting on ester bonds	At2g42450	Predicted lipase/calmodulin-binding heat-shock protein
transcript_HQ_TX_pn_transcript31787/f3p0/2317	2317	78.9	2.4e-178	XP_001768773.1	predicted protein [Physcomitrella patens]	78.928	0	XM_001768721.1	Physcomitrella patens subsp. patens predicted protein (PHYPADRAFT_214795) mRNA, complete cds	K00122	FDH	formate dehydrogenase	1.2.1.2	ko01200; Metabolism; Global and overview maps; Carbon metabolism | ko00630; Metabolism; Carbohydrate metabolism; Glyoxylate and dicarboxylate metabolism | ko00680; Metabolism; Energy metabolism; Methane metabolism	64	4.5e-130	sp|Q9SXP2|FDH1_ORYSJ	Formate dehydrogenase 1, mitochondrial OS=Oryza sativa subsp. japonica GN=Os06g0486800 PE=1 SV=2	PF03446:NAD binding domain of 6-phosphogluconate dehydrogenase;PF00389:D-isomer specific 2-hydroxyacid dehydrogenase, catalytic domain;PF02826:D-isomer specific 2-hydroxyacid dehydrogenase, NAD binding domain	GO:0008152//GO:0055114	metabolic process//oxidation-reduction process	--	--	GO:0051287//GO:0016616//GO:0004616	NAD binding//oxidoreductase activity, acting on the CH-OH group of donors, NAD or NADP as acceptor//phosphogluconate dehydrogenase (decarboxylating) activity	At5g14780	Glyoxylate/hydroxypyruvate reductase (D-isomer-specific 2-hydroxy acid dehydrogenase superfamily)
transcript_HQ_TX_pn_transcript46959/f5p0/1936	1936	95	2.7e-143	XP_001758665.1	predicted protein [Physcomitrella patens]	82.339	0	XM_001754140.1	Physcomitrella patens subsp. patens predicted protein (PHYPADRAFT_159377) mRNA, complete cds	K11517	HAO	(S)-2-hydroxy-acid oxidase	1.1.3.15	ko01200; Metabolism; Global and overview maps; Carbon metabolism | ko00630; Metabolism; Carbohydrate metabolism; Glyoxylate and dicarboxylate metabolism | ko04146; Cellular Processes; Transport and catabolism; Peroxisome	82.4	4e-124	sp|Q10CE4|GLO1_ORYSJ	Peroxisomal (S)-2-hydroxy-acid oxidase GLO1 OS=Oryza sativa subsp. japonica GN=GLO1 PE=1 SV=1	PF01645:Conserved region in glutamate synthase;PF01070:FMN-dependent dehydrogenase;PF01180:Dihydroorotate dehydrogenase;PF00478:IMP dehydrogenase / GMP reductase domain;PF00977:Histidine biosynthesis protein;PF03060:Nitronate monooxygenase	GO:0000105//GO:0055114//GO:0006537	histidine biosynthetic process//oxidation-reduction process//glutamate biosynthetic process	GO:0005737	cytoplasm	GO:0003824//GO:0016627//GO:0018580//GO:0015930//GO:0016491//GO:0016638	catalytic activity//oxidoreductase activity, acting on the CH-CH group of donors//nitronate monooxygenase activity//glutamate synthase activity//oxidoreductase activity//oxidoreductase activity, acting on the CH-NH2 group of donors	At3g14420	Glycolate oxidase
transcript_HQ_TX_pn_transcript50514/f2p0/1867	1867	57.9	2e-66	XP_013900795.1	putative membrane-associated protein, chloroplastic Flags: Precursor [Monoraphidium neglectum]	--	--	--	--	K03969	pspA	phage shock protein A	-	-	48	4.6e-53	sp|O80796|VIPP1_ARATH	Membrane-associated protein VIPP1, chloroplastic OS=Arabidopsis thaliana GN=VIPP1 PE=1 SV=1	--	--	--	--	--	--	--	--	--
transcript_HQ_TX_pn_transcript23816/f3p0/2574	2574	95.1	5e-294	AHI15951.1	flavonoid 3',5'-hydroxylase [Pohlia nutans]	97.351	0	KF835376.1	Pohlia nutans isolate MFC29074 flavonoid 3',5'-hydroxylase mRNA, complete cds	-	-	-	-	-	40	2.2e-101	sp|O04773|C75A6_CAMME	Flavonoid 3',5'-hydroxylase OS=Campanula medium GN=CYP75A6 PE=2 SV=1	PF00067:Cytochrome P450	GO:0055114	oxidation-reduction process	--	--	GO:0020037//GO:0016705//GO:0005506	heme binding//oxidoreductase activity, acting on paired donors, with incorporation or reduction of molecular oxygen//iron ion binding	At5g07990	Cytochrome P450 CYP2 subfamily
transcript_HQ_TX_pn_transcript36761/f3p0/2193	2193	66.7	9.4e-108	XP_001764527.1	predicted protein [Physcomitrella patens]	--	--	--	--	K10781	FATB	fatty acyl-ACP thioesterase B [EC:3.1.2.14 3.1.2.21]	3.1.2.14,3.1.2.21	ko01212; Metabolism; Global and overview maps; Fatty acid metabolism | ko00061; Metabolism; Lipid metabolism; Fatty acid biosynthesis	47.7	8.9e-72	sp|Q9SJE2|FATB_ARATH	Palmitoyl-acyl carrier protein thioesterase, chloroplastic OS=Arabidopsis thaliana GN=FATB PE=1 SV=1	PF01643:Acyl-ACP thioesterase	GO:0006633	fatty acid biosynthetic process	--	--	GO:0016790	thiolester hydrolase activity	--	--
transcript_HQ_TX_pn_transcript3178/f3p0/3984	3984	78.6	0	XP_001759535.1	predicted protein [Physcomitrella patens]	81.257	0	XM_001759483.1	Physcomitrella patens subsp. patens predicted protein (PHYPADRAFT_121834) mRNA, complete cds	K01537	E3.6.3.8	Ca2+-transporting ATPase	3.6.3.8	-	60.7	0	sp|O81108|ACA2_ARATH	Calcium-transporting ATPase 2, plasma membrane-type OS=Arabidopsis thaliana GN=ACA2 PE=1 SV=1	PF00122:E1-E2 ATPase	--	--	--	--	GO:0046872//GO:0000166	metal ion binding//nucleotide binding	At4g37640	Calcium transporting ATPase
transcript_HQ_TX_pn_transcript27495/f2p0/2431	2431	26.7	1.5e-21	OAE24089.1	hypothetical protein AXG93_2752s1030 [Marchantia polymorpha subsp. polymorpha]	--	--	--	--	-	-	-	-	-	26.7	9.5e-06	sp|Q02989|LITA_LATTR	Alpha-latroinsectotoxin-Lt1a (Fragment) OS=Latrodectus tredecimguttatus PE=1 SV=1	PF13606:Ankyrin repeat;PF00023:Ankyrin repeat	--	--	--	--	GO:0005515	protein binding	At1g14500	FOG: Ankyrin repeat
transcript_HQ_TX_pn_transcript75117/f3p0/806	806	54.2	2.8e-33	ABK23225.1	unknown [Picea sitchensis]	85.465	6.87e-42	XM_001773723.1	Physcomitrella patens subsp. patens predicted protein (PHYPADRAFT_88277) mRNA, complete cds	-	-	-	-	-	--	--	--	--	--	--	--	--	--	--	--	--	--
transcript_HQ_TX_pn_transcript62517/f56p0/1457	1464	81.5	3.6e-23	XP_001780200.1	predicted protein [Physcomitrella patens]	--	--	--	--	-	-	-	-	-	38.1	3e-07	sp|Q9LF57|HIP21_ARATH	Heavy metal-associated isoprenylated plant protein 21 OS=Arabidopsis thaliana GN=HIPP21 PE=1 SV=1	PF00403:Heavy-metal-associated domain	GO:0030001	metal ion transport	--	--	GO:0046872	metal ion binding	At5g17450	Copper chaperone
transcript_HQ_TX_pn_transcript22617/f5p0/2598	2598	89	3.5e-117	XP_001780781.1	predicted protein [Physcomitrella patens]	84.271	0	XM_001780729.1	Physcomitrella patens subsp. patens predicted protein (PHYPADRAFT_224388) mRNA, complete cds	K20523	SH3YL1	SH3 domain-containing YSC84-like protein 1	-	-	39	3.7e-32	sp|P32793|YSC84_YEAST	Protein YSC84 OS=Saccharomyces cerevisiae (strain ATCC 204508 / S288c) GN=YSC84 PE=1 SV=2	PF00097:Zinc finger, C3HC4 type (RING finger);PF13639:Ring finger domain;PF01363:FYVE zinc finger;PF14634:zinc-RING finger domain	--	--	--	--	GO:0046872//GO:0005515//GO:0008270	metal ion binding//protein binding//zinc ion binding	At3g43230	Uncharacterized conserved protein
transcript_HQ_TX_pn_transcript10808/f17p0/3090	3090	53	2.2e-126	BAE80317.1	transcription factor ABI3-like [Physcomitrella patens]	--	--	--	--	-	-	-	-	-	62.6	4.4e-32	sp|P26307|VIV1_MAIZE	Regulatory protein viviparous-1 OS=Zea mays GN=VP1 PE=2 SV=1	PF02362:B3 DNA binding domain;PF06390:Neuroendocrine-specific golgi protein P55 (NESP55);PF05236:Transcription initiation factor TFIID component TAF4 family	GO:0071107//GO:0006352	response to parathyroid hormone//DNA-templated transcription, initiation	GO:0005669	transcription factor TFIID complex	GO:0003677	DNA binding	--	--
transcript_HQ_TX_pn_transcript73044/f2p0/1006	1006	36.8	6.8e-21	KZV17826.1	calmodulin-like protein 11 [Dorcoceras hygrometricum]	--	--	--	--	K02183	CALM	calmodulin	-	ko04014; Environmental Information Processing; Signal transduction; Ras signaling pathway | ko04015; Environmental Information Processing; Signal transduction; Rap1 signaling pathway | ko04016; Environmental Information Processing; Signal transduction; MAPK signaling pathway - plant | ko04371; Environmental Information Processing; Signal transduction; Apelin signaling pathway | ko04020; Environme…	69	5.5e-61	sp|P80164|MLR_LUMTE	Myosin regulatory light chain, striated muscle, 25 kDa isoform OS=Lumbricus terrestris PE=1 SV=1	PF13202:EF hand;PF13405:EF-hand domain;PF00036:EF hand;PF13833:EF-hand domain pair;PF10591:Secreted protein acidic and rich in cysteine Ca binding region;PF13499:EF-hand domain pair;PF03286:Pox virus Ag35 surface protein	GO:0007165	signal transduction	GO:0005578//GO:0019031	proteinaceous extracellular matrix//viral envelope	GO:0005509	calcium ion binding	CE01531	Myosin regulatory light chain, EF-Hand protein superfamily
transcript_HQ_TX_pn_transcript13666/f27p0/2972	2972	81.9	2.6e-108	XP_001785067.1	predicted protein [Physcomitrella patens]	85.089	0	XM_001785015.1	Physcomitrella patens subsp. patens predicted protein (PHYPADRAFT_61744) mRNA, complete cds	K16302	CNNM	metal transporter CNNM	-	-	64	1.9e-85	sp|Q8VZI2|Y4370_ARATH	DUF21 domain-containing protein At4g33700 OS=Arabidopsis thaliana GN=CBSDUF6 PE=1 SV=1	--	--	--	--	--	--	--	At5g52790	Predicted membrane protein, contains two CBS domains
transcript_HQ_TX_pn_transcript29992/f4p0/2349	2349	89.7	2.7e-201	XP_001770103.1	predicted protein [Physcomitrella patens]	72.178	5.92e-17	XM_006360516.2	PREDICTED: Solanum tuberosum beta-amylase-like (LOC102584563), mRNA	K01177	E3.2.1.2	beta-amylase	3.2.1.2	ko00500; Metabolism; Carbohydrate metabolism; Starch and sucrose metabolism	74.6	4.8e-164	sp|O65258|BAM2_ARATH	Beta-amylase 2, chloroplastic OS=Arabidopsis thaliana GN=BAM2 PE=1 SV=2	PF01373:Glycosyl hydrolase family 14	GO:0000272	polysaccharide catabolic process	--	--	GO:0016161	beta-amylase activity	--	--
transcript_HQ_TX_pn_transcript25072/f2p0/2426	2424	71.6	2.1e-185	XP_001757088.1	predicted protein [Physcomitrella patens]	--	--	--	--	K20888	MUR3	xyloglucan galactosyltransferase MUR3	2.4.1.-	-	46.7	2.8e-111	sp|Q9FHD8|GT20_ARATH	Probable xyloglucan galactosyltransferase GT20 OS=Arabidopsis thaliana GN=GT20 PE=2 SV=1	--	--	--	--	--	--	--	At5g41250	Acetylglucosaminyltransferase EXT1/exostosin 1
transcript_HQ_TX_pn_transcript9380/f3p0/3285	3285	68.1	8.1e-180	XP_001759457.1	predicted protein [Physcomitrella patens]	81.129	1.99e-122	XM_001759405.1	Physcomitrella patens subsp. patens predicted protein (PHYPADRAFT_121847) mRNA, complete cds	K10143	RFWD2, COP1	E3 ubiquitin-protein ligase RFWD2	2.3.2.27	ko04120; Genetic Information Processing; Folding, sorting and degradation; Ubiquitin mediated proteolysis | ko04115; Cellular Processes; Cell growth and death; p53 signaling pathway | ko04712; Organismal Systems; Environmental adaptation; Circadian rhythm - plant	50.5	7.3e-118	sp|P43254|COP1_ARATH	E3 ubiquitin-protein ligase COP1 OS=Arabidopsis thaliana GN=COP1 PE=1 SV=2	PF12861:Anaphase-promoting complex subunit 11 RING-H2 finger;PF13639:Ring finger domain;PF11789:Zinc-finger of the MIZ type in Nse subunit;PF00400:WD domain, G-beta repeat;PF14634:zinc-RING finger domain;PF12678:RING-H2 zinc finger domain;PF04564:U-box domain;PF17123:RING-like zinc finger;PF00097:Zinc finger, C3HC4 type (RING finger)	GO:0016567	protein ubiquitination	GO:0005680	anaphase-promoting complex	GO:0004842//GO:0005515//GO:0046872//GO:0008270	ubiquitin-protein transferase activity//protein binding//metal ion binding//zinc ion binding	--	--
transcript_HQ_TX_pn_transcript4010/f16p0/3789	3789	67	1e-295	XP_001785292.1	predicted protein [Physcomitrella patens]	--	--	--	--	-	-	-	-	-	--	--	--	--	--	--	--	--	--	--	--	--	--
transcript_HQ_TX_pn_transcript36955/f7p0/2143	2143	85.9	1.3e-223	XP_001777583.1	predicted protein [Physcomitrella patens]	--	--	--	--	K01176	AMY, amyA, malS	alpha-amylase	3.2.1.1	ko00500; Metabolism; Carbohydrate metabolism; Starch and sucrose metabolism | ko04973; Organismal Systems; Digestive system; Carbohydrate digestion and absorption	60.1	2e-153	sp|P27937|AMY3B_ORYSJ	Alpha-amylase isozyme 3B OS=Oryza sativa subsp. japonica GN=AMY1.6 PE=2 SV=1	PF00128:Alpha amylase, catalytic domain;PF02324:Glycosyl hydrolase family 70;PF07821:Alpha-amylase C-terminal beta-sheet domain	GO:0005975//GO:0009250	carbohydrate metabolic process//glucan biosynthetic process	--	--	GO:0046527//GO:0005509//GO:0004556//GO:0003824	glucosyltransferase activity//calcium ion binding//alpha-amylase activity//catalytic activity	At4g25000	Alpha-amylase
transcript_HQ_TX_pn_transcript69165/f2p0/1248	1248	82.6	4.6e-83	XP_001778238.1	predicted protein [Physcomitrella patens]	--	--	--	--	-	-	-	-	-	--	--	--	--	--	--	--	--	--	--	--	--	--
transcript_HQ_TX_pn_transcript46031/f2p0/1973	1973	90.1	4.6e-170	XP_001775803.1	predicted protein [Physcomitrella patens]	83.451	0	XM_001762335.1	Physcomitrella patens subsp. patens predicted protein (PHYPADRAFT_125303) mRNA, complete cds	K05356	SPS, sds	all-trans-nonaprenyl-diphosphate synthase [EC:2.5.1.84 2.5.1.85]	2.5.1.84,2.5.1.85	ko00900; Metabolism; Metabolism of terpenoids and polyketides; Terpenoid backbone biosynthesis	64.8	1.8e-127	sp|Q75HZ9|SPS2_ORYSJ	Solanesyl-diphosphate synthase 2, chloroplastic OS=Oryza sativa subsp. japonica GN=SPS2 PE=1 SV=2	PF07307:Heptaprenyl diphosphate synthase (HEPPP synthase) subunit 1;PF00348:Polyprenyl synthetase	GO:0009234//GO:0008299	menaquinone biosynthetic process//isoprenoid biosynthetic process	--	--	--	--	At1g78510	Geranylgeranyl pyrophosphate synthase/Polyprenyl synthetase
transcript_HQ_TX_pn_transcript52105/f3p0/1811	1811	90.6	2.1e-105	XP_001755961.1	predicted protein [Physcomitrella patens]	82.394	0	XM_001755638.1	Physcomitrella patens subsp. patens predicted protein (PHYPADRAFT_204215) mRNA, complete cds	K15746	crtZ	beta-carotene 3-hydroxylase	1.14.13.129	ko00906; Metabolism; Metabolism of terpenoids and polyketides; Carotenoid biosynthesis	75.6	4.9e-92	sp|Q9SZZ8|BCH1_ARATH	Beta-carotene 3-hydroxylase 1, chloroplastic OS=Arabidopsis thaliana GN=BETA-OHASE 1 PE=1 SV=1	PF04116:Fatty acid hydroxylase superfamily	GO:0055114//GO:0006633	oxidation-reduction process//fatty acid biosynthetic process	--	--	GO:0005506//GO:0016491	iron ion binding//oxidoreductase activity	--	--
transcript_HQ_TX_pn_transcript61773/f5p0/1539	1539	42	6.1e-45	XP_001765334.1	predicted protein [Physcomitrella patens]	--	--	--	--	--	--	--	--	--	--	--	--	--	--	--	--	--	--	--	--	--	--
transcript_HQ_TX_pn_transcript74437/f12p0/821	821	93.2	1.4e-77	XP_001785912.1	predicted protein [Physcomitrella patens]	86.201	2.11e-166	XM_001783046.1	Physcomitrella patens subsp. patens predicted protein (PHYPADRAFT_152025) mRNA, partial cds	K01602	rbcS	ribulose-bisphosphate carboxylase small chain	4.1.1.39	ko01200; Metabolism; Global and overview maps; Carbon metabolism | ko00630; Metabolism; Carbohydrate metabolism; Glyoxylate and dicarboxylate metabolism | ko00710; Metabolism; Energy metabolism; Carbon fixation in photosynthetic organisms	56.7	1e-49	sp|P10795|RBS1A_ARATH	Ribulose bisphosphate carboxylase small chain 1A, chloroplastic OS=Arabidopsis thaliana GN=RBCS-1A PE=1 SV=2	--	--	--	--	--	--	--	--	--
transcript_HQ_TX_pn_transcript61205/f2p0/1580	1578	89.9	9.8e-99	XP_001773309.1	predicted protein [Physcomitrella patens]	84.683	3.24e-157	XM_001773257.1	Physcomitrella patens subsp. patens predicted protein (PHYPADRAFT_15531) mRNA, partial cds	-	-	-	-	-	--	--	--	--	--	--	--	--	--	--	--	--	--
transcript_HQ_TX_pn_transcript8074/f7p0/3385	3385	66	3.3e-269	XP_001775638.1	predicted protein [Physcomitrella patens]	79.888	0	XM_001775586.1	Physcomitrella patens subsp. patens predicted protein (PHYPADRAFT_168934) mRNA, complete cds	-	-	-	-	-	29	1.3e-08	sp|A0JJX5|SYT4_ARATH	Synaptotagmin-4 OS=Arabidopsis thaliana GN=SYT4 PE=2 SV=1	PF17047:Synaptotagmin-like mitochondrial-lipid-binding domain;PF00168:C2 domain	--	--	--	--	GO:0008289//GO:0005515	lipid binding//protein binding	At1g50260	Ca2+-dependent lipid-binding protein CLB1/vesicle protein vp115/Granuphilin A, contains C2 domain
transcript_HQ_TX_pn_transcript5462/f3p0/3656	3656	70.7	1e-162	XP_001762227.1	predicted protein [Physcomitrella patens]	--	--	--	--	-	-	-	-	-	41.8	1.1e-85	sp|Q9C8G5|CSCLD_ARATH	CSC1-like protein ERD4 OS=Arabidopsis thaliana GN=ERD4 PE=2 SV=1	PF02714:Calcium-dependent channel, 7TM region, putative phosphate	--	--	GO:0016020	membrane	--	--	At1g30360	Uncharacterized conserved protein
transcript_HQ_TX_pn_transcript30310/f2p0/2301	2301	63.5	4.9e-83	XP_001773681.1	predicted protein [Physcomitrella patens]	--	--	--	--	-	-	-	-	-	40.4	8.5e-49	sp|Q9S9K4|ASPL2_ARATH	Aspartic proteinase-like protein 2 OS=Arabidopsis thaliana GN=At1g65240 PE=1 SV=2	--	--	--	--	--	--	--	At5g22850	Aspartyl protease
transcript_HQ_TX_pn_transcript35281/f15p0/2193	2193	68.1	2.5e-129	XP_001760884.1	predicted protein [Physcomitrella patens]	--	--	--	--	--	--	--	--	--	--	--	--	--	--	--	--	--	--	--	--	--	--
transcript_HQ_TX_pn_transcript24978/f7p0/2503	2503	60.2	9.7e-109	XP_001759720.1	predicted protein [Physcomitrella patens]	--	--	--	--	-	-	-	-	-	54.5	1.5e-09	sp|Q9C9F4|COLX_ARATH	Putative zinc finger protein At1g68190 OS=Arabidopsis thaliana GN=At1g68190 PE=2 SV=1	PF00643:B-box zinc finger	--	--	GO:0005622	intracellular	GO:0008270	zinc ion binding	--	--
transcript_HQ_TX_pn_transcript54000/f3p0/1778	1778	67.9	1.7e-147	XP_001781902.1	predicted protein [Physcomitrella patens]	--	--	--	--	-	-	-	-	-	27	4.8e-23	sp|Q9FZK1|FBX6_ARATH	F-box only protein 6 OS=Arabidopsis thaliana GN=FBX6 PE=2 SV=1	PF01344:Kelch motif;PF12937:F-box-like;PF00646:F-box domain	--	--	--	--	GO:0005515	protein binding	--	--
transcript_HQ_TX_pn_transcript42950/f3p0/2002	2001	68.6	1.2e-61	XP_001785488.1	predicted protein [Physcomitrella patens]	--	--	--	--	-	-	-	-	-	--	--	--	--	--	--	--	--	--	--	--	--	--
transcript_HQ_TX_pn_transcript71075/f2p0/1143	1143	--	--	--	--	--	--	--	--	--	--	--	--	--	--	--	--	--	--	--	--	--	--	--	--	--	--
transcript_HQ_TX_pn_transcript24491/f3p0/2518	2518	79.3	1.3e-132	XP_001770695.1	predicted protein [Physcomitrella patens]	--	--	--	--	K03875	SKP2, FBXL1	F-box and leucine-rich repeat protein 1 (S-phase kinase-associated protein 2)	-	ko04120; Genetic Information Processing; Folding, sorting and degradation; Ubiquitin mediated proteolysis | ko04068; Environmental Information Processing; Signal transduction; FoxO signaling pathway | ko04150; Environmental Information Processing; Signal transduction; mTOR signaling pathway | ko04110; Cellular Processes; Cell growth and death; Cell cycle | ko05200; Human Diseases; Cancers: Overvi…	51.2	4.3e-70	sp|Q9LPL4|SKP2A_ARATH	F-box protein SKP2A OS=Arabidopsis thaliana GN=SKP2A PE=1 SV=1	PF13855:Leucine rich repeat;PF13516:Leucine Rich repeat;PF12937:F-box-like;PF00646:F-box domain;PF00560:Leucine Rich Repeat	--	--	--	--	GO:0005515	protein binding	At1g21410	Leucine rich repeat proteins, some proteins contain F-box
transcript_HQ_TX_pn_transcript28435/f2p0/2426	2425	77.3	2.1e-225	XP_001751755.1	predicted protein [Physcomitrella patens]	82.153	0	XM_001771546.1	Physcomitrella patens subsp. patens predicted protein (PHYPADRAFT_137658) mRNA, complete cds	K21398	-	-	-	-	60.7	1.9e-155	sp|Q9FN18|NRAM4_ARATH	Metal transporter Nramp4 OS=Arabidopsis thaliana GN=NRAMP4 PE=2 SV=1	PF01566:Natural resistance-associated macrophage protein;PF05313:Poxvirus P21 membrane protein	GO:0006810	transport	GO:0016020//GO:0016021	membrane//integral component of membrane	GO:0005215	transporter activity	At5g67330	Mn2+ and Fe2+ transporters of the NRAMP family
transcript_HQ_TX_pn_transcript7798/f4p0/3392	3392	76	0	XP_001765509.1	predicted protein [Physcomitrella patens]	83.08	0	XM_001760788.1	Physcomitrella patens subsp. patens predicted protein (PHYPADRAFT_208238) mRNA, complete cds	-	-	-	-	-	43.8	8.5e-146	sp|Q93ZQ5|SPXM3_ARATH	SPX domain-containing membrane protein At4g22990 OS=Arabidopsis thaliana GN=At4g22990 PE=2 SV=2	PF00083:Sugar (and other) transporter;PF07690:Major Facilitator Superfamily;PF03137:Organic Anion Transporter Polypeptide (OATP) family	GO:0006810//GO:0055085	transport//transmembrane transport	GO:0016021//GO:0016020	integral component of membrane//membrane	GO:0022857//GO:0005215	transmembrane transporter activity//transporter activity	At4g11810_2	Predicted transporter/transmembrane protein
transcript_HQ_TX_pn_transcript18563/f2p0/2706	2706	75.1	3.1e-113	XP_001751500.1	predicted protein [Physcomitrella patens]	79.775	1.3e-103	XM_001751448.1	Physcomitrella patens subsp. patens predicted protein (PHYPADRAFT_63780) mRNA, complete cds	K01053	E3.1.1.17, gnl, RGN	gluconolactonase	3.1.1.17	ko01200; Metabolism; Global and overview maps; Carbon metabolism | ko01220; Metabolism; Global and overview maps; Degradation of aromatic compounds | ko00030; Metabolism; Carbohydrate metabolism; Pentose phosphate pathway | ko00053; Metabolism; Carbohydrate metabolism; Ascorbate and aldarate metabolism | ko00930; Metabolism; Xenobiotics biodegradation and metabolism; Caprolactam degradation	27.7	2.5e-07	sp|Q01578|GNL_ZYMMO	Gluconolactonase OS=Zymomonas mobilis subsp. mobilis (strain ATCC 31821 / ZM4 / CP4) GN=gnl PE=1 SV=2	--	--	--	--	--	--	--	--	--
transcript_HQ_TX_pn_transcript52242/f7p0/1815	1815	72.5	3.3e-74	XP_001774292.1	predicted protein [Physcomitrella patens]	--	--	--	--	--	--	--	--	--	--	--	--	--	PF00335:Tetraspanin family;PF07086:Jagunal, ER re-organisation during oogenesis;PF04103:CD20-like family	GO:0007029	endoplasmic reticulum organization	GO:0016021//GO:0005789	integral component of membrane//endoplasmic reticulum membrane	--	--	--	--
transcript_HQ_TX_pn_transcript738/f3p0/4865	4866	45.5	0	XP_001767396.1	predicted protein [Physcomitrella patens]	--	--	--	--	K09842	AAO3	abscisic-aldehyde oxidase	1.2.3.14	ko00906; Metabolism; Metabolism of terpenoids and polyketides; Carotenoid biosynthesis	42.8	4.9e-304	sp|Q7G192|ALDO2_ARATH	Indole-3-acetaldehyde oxidase OS=Arabidopsis thaliana GN=AAO2 PE=1 SV=2	PF00111:2Fe-2S iron-sulfur cluster binding domain;PF00941:FAD binding domain in molybdopterin dehydrogenase;PF02738:Molybdopterin-binding domain of aldehyde dehydrogenase;PF01799:[2Fe-2S] binding domain	GO:0055114	oxidation-reduction process	--	--	GO:0009055//GO:0016491//GO:0046872//GO:0051536	electron carrier activity//oxidoreductase activity//metal ion binding//iron-sulfur cluster binding	At3g43600	Xanthine dehydrogenase
transcript_HQ_TX_pn_transcript10175/f2p0/3226	3226	66.3	1.6e-268	XP_001775638.1	predicted protein [Physcomitrella patens]	80.315	0	XM_001775586.1	Physcomitrella patens subsp. patens predicted protein (PHYPADRAFT_168934) mRNA, complete cds	-	-	-	-	-	27.3	1.6e-08	sp|Q8L706|SYT5_ARATH	Synaptotagmin-5 OS=Arabidopsis thaliana GN=SYT5 PE=2 SV=1	PF17047:Synaptotagmin-like mitochondrial-lipid-binding domain;PF00168:C2 domain	--	--	--	--	GO:0005515//GO:0008289	protein binding//lipid binding	At1g50260	Ca2+-dependent lipid-binding protein CLB1/vesicle protein vp115/Granuphilin A, contains C2 domain
transcript_HQ_TX_pn_transcript3664/f4p0/3900	3900	63	4.1e-255	XP_001762512.1	predicted protein [Physcomitrella patens]	81.446	0	XM_001764290.1	Physcomitrella patens subsp. patens predicted protein (PHYPADRAFT_164266) mRNA, complete cds	-	-	-	-	-	--	--	--	--	PF00036:EF hand;PF13405:EF-hand domain;PF07647:SAM domain (Sterile alpha motif);PF00041:Fibronectin type III domain;PF01428:AN1-like Zinc finger;PF01363:FYVE zinc finger;PF00536:SAM domain (Sterile alpha motif);PF13499:EF-hand domain pair	--	--	--	--	GO:0008270//GO:0005509//GO:0046872//GO:0005515	zinc ion binding//calcium ion binding//metal ion binding//protein binding	7293158_1	Cell surface glycoprotein STIM, contains SAM domain
transcript_HQ_TX_pn_transcript3729/f4p0/3972	3972	73.9	0	XP_001768239.1	predicted protein [Physcomitrella patens]	--	--	--	--	--	--	--	--	--	--	--	--	--	--	--	--	--	--	--	--	--	--
transcript_HQ_TX_pn_transcript71138/f2p0/1139	1139	27.2	2.6e-08	XP_005845165.1	hypothetical protein CHLNCDRAFT_11918, partial [Chlorella variabilis]	--	--	--	--	-	-	-	-	-	37.1	2.4e-28	sp|P35003|CTRL_HALRU	Chymotrypsin-like serine proteinase OS=Haliotis rufescens PE=1 SV=1	PF00089:Trypsin	GO:0006508	proteolysis	--	--	GO:0004252	serine-type endopeptidase activity	7303607	Trypsin
transcript_HQ_TX_pn_transcript65414/f2p0/1417	1417	42.5	5e-46	XP_001762384.1	predicted protein [Physcomitrella patens]	--	--	--	--	-	-	-	-	-	--	--	--	--	PF07464:Apolipophorin-III precursor (apoLp-III);PF01442:Apolipoprotein A1/A4/E domain	GO:0042157//GO:0006869	lipoprotein metabolic process//lipid transport	GO:0005576	extracellular region	GO:0008289	lipid binding	--	--
transcript_HQ_TX_pn_transcript21970/f6p0/2530	2530	70.2	3.8e-76	XP_001761124.1	predicted protein [Physcomitrella patens]	82.721	1e-59	XM_018981688.1	PREDICTED: Juglans regia protein REVEILLE 5 (LOC109003524), transcript variant X2, mRNA	-	-	-	-	-	51.3	5.9e-59	sp|Q8H0W3|RVE6_ARATH	Protein REVEILLE 6 OS=Arabidopsis thaliana GN=RVE6 PE=2 SV=1	--	--	--	--	--	--	--	At5g52660	Zuotin and related molecular chaperones (DnaJ superfamily), contains DNA-binding domains
transcript_HQ_TX_pn_transcript24051/f2p0/2562	2562	36.8	9e-102	GAQ82912.1	hypothetical protein KFL_001290020 [Klebsormidium flaccidum]	--	--	--	--	-	-	-	-	-	30.7	1.3e-10	sp|Q5U2S3|ZUFSP_RAT	Zinc finger with UFM1-specific peptidase domain protein OS=Rattus norvegicus GN=Zufsp PE=2 SV=1	PF00569:Zinc finger, ZZ type	--	--	--	--	GO:0008270	zinc ion binding	At5g24680	Uncharacterized conserved protein
transcript_HQ_TX_pn_transcript68030/f6p0/1302	1302	--	--	--	--	--	--	--	--	--	--	--	--	--	--	--	--	--	--	--	--	--	--	--	--	--	--
transcript_HQ_TX_pn_transcript19829/f24p0/2652	2652	70.9	2.8e-279	XP_001770673.1	predicted protein [Physcomitrella patens]	--	--	--	--	-	-	-	-	-	52.5	5e-101	sp|Q9SF38|PP222_ARATH	Pentatricopeptide repeat-containing protein At3g09650, chloroplastic OS=Arabidopsis thaliana GN=HCF152 PE=2 SV=1	PF07721:Tetratricopeptide repeat	--	--	--	--	GO:0042802	identical protein binding	At3g09650	FOG: PPR repeat
transcript_HQ_TX_pn_transcript76288/f20p0/653	653	50.5	7.8e-18	XP_001751391.1	predicted protein [Physcomitrella patens]	--	--	--	--	--	--	--	--	--	--	--	--	--	--	--	--	--	--	--	--	--	--
transcript_HQ_TX_pn_transcript34740/f2p0/2244	2244	90.8	5.4e-159	XP_001767073.1	predicted protein [Physcomitrella patens]	85.779	0	XM_001767021.1	Physcomitrella patens subsp. patens predicted protein (PHYPADRAFT_131788) mRNA, complete cds	-	-	-	-	-	28.8	4.9e-17	sp|Q8K4F5|ABHDB_MOUSE	Protein ABHD11 OS=Mus musculus GN=Abhd11 PE=1 SV=1	PF07819:PGAP1-like protein;PF00975:Thioesterase domain	GO:0009058	biosynthetic process	--	--	GO:0016788	hydrolase activity, acting on ester bonds	At4g10030	Predicted alpha/beta hydrolase
transcript_HQ_TX_pn_transcript21046/f4p0/2667	2667	78.5	5e-212	XP_001757662.1	ATP-binding cassette transporter, subfamily F, member 9 protein PpABCF9 [Physcomitrella patens]	80.332	0	XM_001757610.1	Physcomitrella patens subsp. patens ATP-binding cassette transporter, subfamily F, member 9 protein PpABCF9 (ppabcf9) mRNA, partial cds	-	-	-	-	-	29.2	1.7e-61	sp|P63389|YHES_ECOLI	Uncharacterized ABC transporter ATP-binding protein YheS OS=Escherichia coli (strain K12) GN=yheS PE=1 SV=1	PF16326:ABC transporter C-terminal domain;PF13304:AAA domain, putative AbiEii toxin, Type IV TA system;PF00910:RNA helicase;PF01637:ATPase domain predominantly from Archaea;PF01443:Viral (Superfamily 1) RNA helicase;PF00488:MutS domain V;PF00004:ATPase family associated with various cellular activities (AAA);PF01926:50S ribosome-binding GTPase;PF00005:ABC transporter;PF02456:Adenovirus IVa2 prote…	GO:0006298//GO:0019083//GO:0007264	mismatch repair//viral transcription//small GTPase mediated signal transduction	--	--	GO:0005525//GO:0005524//GO:0016887//GO:0003677//GO:0016301//GO:0003723//GO:0003724//GO:0030983//GO:0003924	GTP binding//ATP binding//ATPase activity//DNA binding//kinase activity//RNA binding//RNA helicase activity//mismatched DNA binding//GTPase activity	At5g64840	Predicted transporter (ABC superfamily)
transcript_HQ_TX_pn_transcript12760/f2p0/3051	3050	42.5	2.4e-154	XP_002300629.1	hypothetical protein POPTR_0002s00760g [Populus trichocarpa]	--	--	--	--	-	-	-	-	-	39.2	5.5e-128	sp|Q96290|MSSP1_ARATH	Monosaccharide-sensing protein 1 OS=Arabidopsis thaliana GN=MSSP1 PE=1 SV=2	PF07690:Major Facilitator Superfamily;PF03092:BT1 family;PF00083:Sugar (and other) transporter	GO:0006810//GO:0055085	transport//transmembrane transport	GO:0016021	integral component of membrane	GO:0022857	transmembrane transporter activity	At1g20840	Predicted transporter (major facilitator superfamily)
transcript_HQ_TX_pn_transcript2718/f7p0/4090	4090	37.2	7.6e-111	XP_001751318.1	predicted protein [Physcomitrella patens]	--	--	--	--	-	-	-	-	-	32.6	1e-07	sp|A8MQN2|LNK1_ARATH	Protein LNK1 OS=Arabidopsis thaliana GN=LNK1 PE=1 SV=1	--	--	--	--	--	--	--	--	--
transcript_HQ_TX_pn_transcript15408/f5p0/2890	2890	88.4	0	XP_001754772.1	predicted protein [Physcomitrella patens]	83.894	0	XM_001754720.1	Physcomitrella patens subsp. patens predicted protein (PHYPADRAFT_203522) mRNA, complete cds	K00700	GBE1, glgB	1,4-alpha-glucan branching enzyme	2.4.1.18	ko00500; Metabolism; Carbohydrate metabolism; Starch and sucrose metabolism	66.2	3.4e-297	sp|Q01401|GLGB_ORYSJ	1,4-alpha-glucan-branching enzyme, chloroplastic/amyloplastic OS=Oryza sativa subsp. japonica GN=SBE1 PE=1 SV=2	PF02806:Alpha amylase, C-terminal all-beta domain;PF02922:Carbohydrate-binding module 48 (Isoamylase N-terminal domain);PF00128:Alpha amylase, catalytic domain	GO:0005975	carbohydrate metabolic process	--	--	GO:0043169//GO:0004553//GO:0003824	cation binding//hydrolase activity, hydrolyzing O-glycosyl compounds//catalytic activity	At2g36390	1,4-alpha-glucan branching enzyme/starch branching enzyme II
transcript_HQ_TX_pn_transcript9509/f3p0/3266	3266	77.2	5e-190	XP_001769124.1	predicted protein [Physcomitrella patens]	85.536	0	XM_001773090.1	Physcomitrella patens subsp. patens predicted protein (PHYPADRAFT_191289) mRNA, complete cds	K05841	E2.4.1.173	sterol 3beta-glucosyltransferase	2.4.1.173	-	56.3	1e-143	sp|Q9M8Z7|U80A2_ARATH	Sterol 3-beta-glucosyltransferase UGT80A2 OS=Arabidopsis thaliana GN=UGT80A2 PE=1 SV=1	PF03033:Glycosyltransferase family 28 N-terminal domain	GO:0030259//GO:0005975	lipid glycosylation//carbohydrate metabolic process	--	--	GO:0016758	transferase activity, transferring hexosyl groups	At3g07020	UDP-glucuronosyl and UDP-glucosyl transferase
transcript_HQ_TX_pn_transcript19188/f2p0/2738	2738	49.5	5e-34	XP_019418047.1	PREDICTED: late embryogenesis abundant protein D-29-like isoform X1 [Lupinus angustifolius]	--	--	--	--	-	-	-	-	-	44.3	2.2e-11	sp|Q8SVY9|Y3G1_ENCCU	Uncharacterized protein ECU03_1610 OS=Encephalitozoon cuniculi (strain GB-M1) GN=ECU03_1610 PE=1 SV=1	PF01322:Cytochrome C'	--	--	--	--	GO:0009055//GO:0020037//GO:0005506	electron carrier activity//heme binding//iron ion binding	CE18875	Uncharacterized conserved protein
transcript_HQ_TX_pn_transcript47170/f2p0/1943	1944	77.1	5.1e-206	XP_001776058.1	predicted protein [Physcomitrella patens]	81.848	8.79e-144	XM_001776006.1	Physcomitrella patens subsp. patens predicted protein (PHYPADRAFT_59890) mRNA, complete cds	K16297	SCPL-II	serine carboxypeptidase-like clade II	3.4.16.-	-	43.9	7.8e-112	sp|Q9M099|SCP24_ARATH	Serine carboxypeptidase 24 OS=Arabidopsis thaliana GN=SCPL24 PE=1 SV=1	PF00450:Serine carboxypeptidase	GO:0006508	proteolysis	--	--	GO:0004185	serine-type carboxypeptidase activity	At4g30610	Serine carboxypeptidases (lysosomal cathepsin A)
transcript_HQ_TX_pn_transcript21205/f12p0/2564	2564	42.7	5.4e-38	XP_001783915.1	predicted protein [Physcomitrella patens]	--	--	--	--	-	-	-	-	-	--	--	--	--	--	--	--	--	--	--	--	--	--
transcript_HQ_TX_pn_transcript27058/f2p0/2410	2409	92.8	1.4e-141	XP_001756110.1	predicted protein [Physcomitrella patens]	83.751	0	XM_001756058.1	Physcomitrella patens subsp. patens predicted protein (PHYPADRAFT_117570) mRNA, complete cds	K00600	glyA, SHMT	glycine hydroxymethyltransferase	2.1.2.1	ko01200; Metabolism; Global and overview maps; Carbon metabolism | ko01230; Metabolism; Global and overview maps; Biosynthesis of amino acids | ko00630; Metabolism; Carbohydrate metabolism; Glyoxylate and dicarboxylate metabolism | ko00680; Metabolism; Energy metabolism; Methane metabolism | ko00260; Metabolism; Amino acid metabolism; Glycine, serine and threonine metabolism | ko00460; Metabolism…	80.1	1.4e-123	sp|P34899|GLYM_PEA	Serine hydroxymethyltransferase, mitochondrial OS=Pisum sativum PE=1 SV=1	PF00464:Serine hydroxymethyltransferase	--	--	--	--	GO:0016740	transferase activity	At4g37930	Glycine/serine hydroxymethyltransferase
transcript_HQ_TX_pn_transcript46270/f2p0/1964	1964	70.1	8.8e-182	XP_001778783.1	predicted protein [Physcomitrella patens]	84.694	1.77e-16	XM_015770636.1	PREDICTED: Oryza sativa Japonica Group ultraviolet-B receptor UVR8 (LOC4329648), mRNA	-	-	-	-	-	65.1	3.3e-158	sp|Q9FN03|UVR8_ARATH	Ultraviolet-B receptor UVR8 OS=Arabidopsis thaliana GN=UVR8 PE=1 SV=1	--	--	--	--	--	--	--	At5g63860	FOG: RCC1 domain
transcript_HQ_TX_pn_transcript41388/f7p0/2001	2001	46.5	1.1e-91	XP_001783572.1	predicted protein [Physcomitrella patens]	72.288	6.1e-61	XM_001783520.1	Physcomitrella patens subsp. patens predicted protein (PHYPADRAFT_172635) mRNA, complete cds	-	-	-	-	-	32.4	8.9e-10	sp|Q9SKP0|ECP63_ARATH	Late embryogenesis abundant protein ECP63 OS=Arabidopsis thaliana GN=ECP63 PE=2 SV=1	--	--	--	--	--	--	--	--	--
transcript_HQ_TX_pn_transcript28324/f5p0/2420	2420	84.3	2.5e-133	XP_001782975.1	predicted protein [Physcomitrella patens]	83.797	0	XM_001782923.1	Physcomitrella patens subsp. patens predicted protein (PHYPADRAFT_110579) mRNA, complete cds	K00975	glgC	glucose-1-phosphate adenylyltransferase	2.7.7.27	ko00500; Metabolism; Carbohydrate metabolism; Starch and sucrose metabolism | ko00520; Metabolism; Carbohydrate metabolism; Amino sugar and nucleotide sugar metabolism | ko02026; Cellular Processes; Cellular community - prokaryotes; Biofilm formation - Escherichia coli	69.4	8.8e-113	sp|P55230|GLGL2_ARATH	Glucose-1-phosphate adenylyltransferase large subunit 2, chloroplastic OS=Arabidopsis thaliana GN=APL2 PE=1 SV=2	PF00483:Nucleotidyl transferase	GO:0009058	biosynthetic process	--	--	GO:0016779	nucleotidyltransferase activity	At1g27680	GDP-mannose pyrophosphorylase/mannose-1-phosphate guanylyltransferase
transcript_HQ_TX_pn_transcript71950/f4p0/1084	1084	58.2	6e-39	XP_001762850.1	predicted protein [Physcomitrella patens]	--	--	--	--	--	--	--	--	--	--	--	--	--	PF00403:Heavy-metal-associated domain	GO:0030001	metal ion transport	--	--	GO:0046872	metal ion binding	--	--
transcript_HQ_TX_pn_transcript21329/f2p0/2596	2597	76.1	1.2e-181	XP_001758982.1	predicted protein [Physcomitrella patens]	76.677	1.37e-38	XM_009408242.2	PREDICTED: Musa acuminata subsp. malaccensis galactan beta-1,4-galactosyltransferase GALS3-like (LOC103989411), mRNA	-	-	-	-	-	48.6	9.8e-110	sp|O22807|GALS1_ARATH	Galactan beta-1,4-galactosyltransferase GALS1 OS=Arabidopsis thaliana GN=GALS1 PE=2 SV=2	--	--	--	--	--	--	--	At4g20170	Extracellular protein with conserved cysteines
transcript_HQ_TX_pn_transcript56877/f2p0/1701	1701	66.6	6.6e-109	XP_001768660.1	predicted protein [Physcomitrella patens]	--	--	--	--	-	-	-	-	-	--	--	--	--	PF06481:COX Aromatic Rich Motif;PF02163:Peptidase family M50	GO:0022900//GO:0055114//GO:0006508	electron transport chain//oxidation-reduction process//proteolysis	GO:0016021	integral component of membrane	GO:0008827//GO:0004222	cytochrome o ubiquinol oxidase activity//metalloendopeptidase activity	--	--
transcript_HQ_TX_pn_transcript1305/f8p0/4498	4498	--	--	--	--	--	--	--	--	--	--	--	--	--	29.5	9.5e-44	sp|P05099|MATN1_CHICK	Cartilage matrix protein OS=Gallus gallus GN=MATN1 PE=1 SV=2	PF01299:Lysosome-associated membrane glycoprotein (Lamp);PF00008:EGF-like domain;PF06858:Nucleolar GTP-binding protein 1 (NOG1)	--	--	GO:0016020	membrane	GO:0005515//GO:0005525	protein binding//GTP binding	Hs4505111	Fibrillins and related proteins containing Ca2+-binding EGF-like domains
transcript_HQ_TX_pn_transcript34865/f5p0/2242	2244	64.8	9e-90	XP_001752347.1	predicted protein [Physcomitrella patens]	81.818	4.07e-68	XM_001752295.1	Physcomitrella patens subsp. patens predicted protein (PHYPADRAFT_112289) mRNA, complete cds	-	-	-	-	-	48.3	6.4e-49	sp|Q6YXH5|ZHD1_ORYSJ	Zinc-finger homeodomain protein 1 OS=Oryza sativa subsp. japonica GN=ZHD1 PE=2 SV=1	PF05843:Suppressor of forked protein (Suf)	GO:0006397	mRNA processing	GO:0005634	nucleus	--	--	--	--
transcript_HQ_TX_pn_transcript46179/f2p0/1964	1964	93.5	2.7e-45	XP_001784902.1	predicted protein [Physcomitrella patens]	--	--	--	--	-	-	-	-	-	32.4	1.4e-07	sp|Q9ZUU2|AAED1_ARATH	Thioredoxin-like protein AAED1, chloroplastic OS=Arabidopsis thaliana GN=At2g37240 PE=1 SV=2	PF00578:AhpC/TSA family;PF08534:Redoxin	GO:0055114	oxidation-reduction process	--	--	GO:0016491//GO:0016209	oxidoreductase activity//antioxidant activity	At5g65840	Uncharacterized conserved protein
transcript_HQ_TX_pn_transcript1692/f2p0/4398	4399	33.9	5.8e-48	P25848.3	RecName: Full=Light-sensor Protein kinase; Includes: RecName: Full=Phytochrome; Includes: RecName: Full=Protein kinase	--	--	--	--	-	-	-	-	-	33.9	5.6e-49	sp|P25848|PHY1_CERPU	Light-sensor Protein kinase OS=Ceratodon purpureus GN=PHY1 PE=3 SV=3	--	--	--	--	--	--	--	At4g31170	Tyrosine kinase specific for activated (GTP-bound) p21cdc42Hs
transcript_HQ_TX_pn_transcript75818/f3p0/723	723	94.5	1.7e-34	XP_001774302.1	predicted protein [Physcomitrella patens]	85.068	7.76e-56	XM_001770980.1	Physcomitrella patens subsp. patens predicted protein (PHYPADRAFT_136829) mRNA, complete cds	-	-	-	-	-	--	--	--	--	--	--	--	--	--	--	--	--	--
transcript_HQ_TX_pn_transcript643/f2p0/4987	4986	44.6	7.7e-283	OAE19833.1	hypothetical protein AXG93_291s1140 [Marchantia polymorpha subsp. polymorpha]	76.667	0	XM_001753128.1	Physcomitrella patens subsp. patens predicted protein (PHYPADRAFT_113771) mRNA, complete cds	-	-	-	-	-	45.8	2.8e-121	sp|Q84R11|CRSH_ARATH	Probable GTP diphosphokinase CRSH, chloroplastic OS=Arabidopsis thaliana GN=CRSH PE=2 SV=1	PF00515:Tetratricopeptide repeat;PF13371:Tetratricopeptide repeat;PF13833:EF-hand domain pair;PF13176:Tetratricopeptide repeat;PF10591:Secreted protein acidic and rich in cysteine Ca binding region;PF13174:Tetratricopeptide repeat;PF00036:EF hand;PF13405:EF-hand domain;PF13414:TPR repeat;PF02184:HAT (Half-A-TPR) repeat;PF04607:Region found in RelA / SpoT proteins;PF13499:EF-hand domain pair;PF132…	GO:0006396//GO:0007165//GO:0015969	RNA processing//signal transduction//guanosine tetraphosphate metabolic process	GO:0005578	proteinaceous extracellular matrix	GO:0005509//GO:0005515	calcium ion binding//protein binding	At3g17470	Predicted guanosine polyphosphate pyrophosphohydrolase/synthase
transcript_HQ_TX_pn_transcript3173/f2p0/3938	3938	84.6	1.6e-78	XP_001766531.1	predicted protein [Physcomitrella patens]	--	--	--	--	-	-	-	-	-	34.5	4e-14	sp|Q6P798|RCBT2_RAT	RCC1 and BTB domain-containing protein 2 OS=Rattus norvegicus GN=Rcbtb2 PE=2 SV=1	--	--	--	--	--	--	--	At5g11580	FOG: RCC1 domain
transcript_HQ_TX_pn_transcript18976/f2p0/2745	2745	59.5	1.1e-177	XP_001775112.1	predicted protein [Physcomitrella patens]	91.667	1.95e-07	XM_004983595.1	PREDICTED: Setaria italica uncharacterized LOC101778926 (LOC101778926), mRNA	-	-	-	-	-	40.2	4.3e-15	sp|F4K933|ET2_ARATH	Protein EFFECTOR OF TRANSCRIPTION 2 OS=Arabidopsis thaliana GN=ET2 PE=1 SV=1	--	--	--	--	--	--	--	--	--
transcript_HQ_TX_pn_transcript73496/f2p0/965	965	71	3.1e-47	XP_001767996.1	predicted protein [Physcomitrella patens]	--	--	--	--	-	-	-	-	-	36.7	1.2e-15	sp|Q9M812|CUT1C_ARATH	Protein CURVATURE THYLAKOID 1C, chloroplastic OS=Arabidopsis thaliana GN=CURT1C PE=1 SV=1	--	--	--	--	--	--	--	--	--
transcript_HQ_TX_pn_transcript10465/f3p0/3207	3207	63.6	3.5e-204	XP_001762512.1	predicted protein [Physcomitrella patens]	76.706	0	XM_001785404.1	Physcomitrella patens subsp. patens predicted protein (PHYPADRAFT_173481) mRNA, partial cds	-	-	-	-	-	--	--	--	--	PF00536:SAM domain (Sterile alpha motif);PF00041:Fibronectin type III domain;PF07647:SAM domain (Sterile alpha motif);PF01363:FYVE zinc finger	--	--	--	--	GO:0005515//GO:0046872	protein binding//metal ion binding	--	--
transcript_HQ_TX_pn_transcript59726/f2p0/1619	1618	50	3.3e-17	ABV48885.1	high mobility group protein B3 [Physcomitrella patens]	--	--	--	--	K10802	HMGB1	high mobility group protein B1	-	ko03410; Genetic Information Processing; Replication and repair; Base excision repair | ko04140; Cellular Processes; Transport and catabolism; Autophagy - animal	43.3	1.9e-10	sp|P93047|HMGB3_ARATH	High mobility group B protein 3 OS=Arabidopsis thaliana GN=HMGB3 PE=1 SV=1	--	--	--	--	--	--	--	At1g20690_2	HMG box-containing protein
transcript_HQ_TX_pn_transcript36659/f11p0/2176	2176	92	3e-207	XP_001777571.1	predicted protein [Physcomitrella patens]	85.536	0	XM_001777519.1	Physcomitrella patens subsp. patens predicted protein (PHYPADRAFT_92279) mRNA, complete cds	K00927	PGK, pgk	phosphoglycerate kinase	2.7.2.3	ko01200; Metabolism; Global and overview maps; Carbon metabolism | ko01230; Metabolism; Global and overview maps; Biosynthesis of amino acids | ko00010; Metabolism; Carbohydrate metabolism; Glycolysis / Gluconeogenesis | ko00710; Metabolism; Energy metabolism; Carbon fixation in photosynthetic organisms	68.2	1.7e-152	sp|Q9SBN4|PGKH_VOLCA	Phosphoglycerate kinase, chloroplastic OS=Volvox carteri GN=PGK PE=2 SV=1	PF00162:Phosphoglycerate kinase	GO:0006096	glycolytic process	--	--	GO:0004618	phosphoglycerate kinase activity	At1g56190	3-phosphoglycerate kinase
transcript_HQ_TX_pn_transcript35311/f3p0/2198	2199	80.5	3.5e-296	XP_001764009.1	predicted protein [Physcomitrella patens]	80.033	0	XM_001763957.1	Physcomitrella patens subsp. patens predicted protein (PHYPADRAFT_127469) mRNA, partial cds	-	-	-	-	-	--	--	--	--	--	--	--	--	--	--	--	--	--
transcript_HQ_TX_pn_transcript16514/f2p0/2848	2848	87.1	1.8e-180	XP_001777583.1	predicted protein [Physcomitrella patens]	--	--	--	--	K01176	AMY, amyA, malS	alpha-amylase	3.2.1.1	ko00500; Metabolism; Carbohydrate metabolism; Starch and sucrose metabolism | ko04973; Organismal Systems; Digestive system; Carbohydrate digestion and absorption	61.8	2.1e-121	sp|P04063|AMY2_HORVU	Alpha-amylase type B isozyme OS=Hordeum vulgare GN=AMY1.2 PE=1 SV=3	PF02324:Glycosyl hydrolase family 70;PF00128:Alpha amylase, catalytic domain	GO:0009250//GO:0005975	glucan biosynthetic process//carbohydrate metabolic process	--	--	GO:0003824//GO:0046527	catalytic activity//glucosyltransferase activity	At4g25000	Alpha-amylase
transcript_HQ_TX_pn_transcript35651/f10p0/2171	2171	70.8	4.1e-140	XP_001760020.1	predicted protein [Physcomitrella patens]	76.065	3.49e-153	XM_001759968.1	Physcomitrella patens subsp. patens predicted protein (PHYPADRAFT_162224) mRNA, complete cds	-	-	-	-	-	35.2	3.8e-30	sp|Q5XF11|FB248_ARATH	F-box protein At4g35930 OS=Arabidopsis thaliana GN=At4g35930 PE=2 SV=1	PF12937:F-box-like	--	--	--	--	GO:0005515	protein binding	--	--
transcript_HQ_TX_pn_transcript33457/f16p0/2229	2229	68.8	2.7e-187	XP_001778783.1	predicted protein [Physcomitrella patens]	--	--	--	--	-	-	-	-	-	61.4	4.4e-159	sp|Q9FN03|UVR8_ARATH	Ultraviolet-B receptor UVR8 OS=Arabidopsis thaliana GN=UVR8 PE=1 SV=1	--	--	--	--	--	--	--	At5g63860	FOG: RCC1 domain
transcript_HQ_TX_pn_transcript9491/f4p0/3280	3283	78.2	0	XP_001761588.1	predicted protein [Physcomitrella patens]	82.768	0	XM_001772539.1	Physcomitrella patens subsp. patens predicted protein (PHYPADRAFT_218058) mRNA, complete cds	K09480	E2.4.1.241	digalactosyldiacylglycerol synthase	2.4.1.241	ko00561; Metabolism; Lipid metabolism; Glycerolipid metabolism	50.2	7.3e-227	sp|Q6DW74|DGDG1_LOTJA	Digalactosyldiacylglycerol synthase 1, chloroplastic OS=Lotus japonicus GN=DGD1 PE=2 SV=1	--	--	--	--	--	--	--	--	--
transcript_HQ_TX_pn_transcript31828/f37p0/2306	2306	84.1	1.2e-156	XP_001771146.1	predicted protein [Physcomitrella patens]	82.698	0	XM_001771094.1	Physcomitrella patens subsp. patens predicted protein (PHYPADRAFT_231533) mRNA, complete cds	K00134	GAPDH, gapA	glyceraldehyde 3-phosphate dehydrogenase	1.2.1.12	ko01200; Metabolism; Global and overview maps; Carbon metabolism | ko01230; Metabolism; Global and overview maps; Biosynthesis of amino acids | ko00010; Metabolism; Carbohydrate metabolism; Glycolysis / Gluconeogenesis | ko00710; Metabolism; Energy metabolism; Carbon fixation in photosynthetic organisms | ko04066; Environmental Information Processing; Signal transduction; HIF-1 signaling pathway …	64.8	8.4e-121	sp|P09094|G3PC_TOBAC	Glyceraldehyde-3-phosphate dehydrogenase, cytosolic (Fragment) OS=Nicotiana tabacum GN=GAPC PE=2 SV=1	PF02800:Glyceraldehyde 3-phosphate dehydrogenase, C-terminal domain;PF00107:Zinc-binding dehydrogenase;PF00044:Glyceraldehyde 3-phosphate dehydrogenase, NAD binding domain;PF01113:Dihydrodipicolinate reductase, N-terminus	GO:0009089//GO:0055114	lysine biosynthetic process via diaminopimelate//oxidation-reduction process	--	--	GO:0016620//GO:0008839	oxidoreductase activity, acting on the aldehyde or oxo group of donors, NAD or NADP as acceptor//4-hydroxy-tetrahydrodipicolinate reductase	At3g04120	Glyceraldehyde 3-phosphate dehydrogenase
transcript_HQ_TX_pn_transcript10788/f6p0/3175	3175	70.8	7.1e-157	XP_001758479.1	predicted protein [Physcomitrella patens]	73.707	6.25e-13	XM_009341956.2	PREDICTED: Pyrus x bretschneideri protein NUCLEAR FUSION DEFECTIVE 4-like (LOC103932378), mRNA	-	-	-	-	-	34	2.8e-26	sp|F4I9E1|NFD4_ARATH	Protein NUCLEAR FUSION DEFECTIVE 4 OS=Arabidopsis thaliana GN=NFD4 PE=3 SV=1	--	--	--	--	--	--	--	--	--
transcript_HQ_TX_pn_transcript51728/f4p0/1820	1820	70.1	3.1e-80	XP_001759475.1	predicted protein [Physcomitrella patens]	--	--	--	--	-	-	-	-	-	70.1	3e-81	sp|A9RZ57|CSPLD_PHYPA	CASP-like protein UU6 OS=Physcomitrella patens subsp. patens GN=PHYPADRAFT_161913 PE=2 SV=1	PF01284:Membrane-associating domain	--	--	GO:0016020	membrane	--	--	--	--
transcript_HQ_TX_pn_transcript16365/f2p0/2860	2860	69.9	4e-207	XP_001770515.1	predicted protein [Physcomitrella patens]	80.155	0	XM_001779324.1	Physcomitrella patens subsp. patens predicted protein (PHYPADRAFT_147244) mRNA, complete cds	-	-	-	-	-	54.3	3.5e-161	sp|F4JTP5|STY46_ARATH	Serine/threonine-protein kinase STY46 OS=Arabidopsis thaliana GN=STY46 PE=1 SV=1	PF07714:Protein tyrosine kinase;PF06293:Lipopolysaccharide kinase (Kdo/WaaP) family;PF01842:ACT domain;PF00069:Protein kinase domain	GO:0008152//GO:0006468	metabolic process//protein phosphorylation	GO:0016020	membrane	GO:0016773//GO:0004672//GO:0016597//GO:0005524	phosphotransferase activity, alcohol group as acceptor//protein kinase activity//amino acid binding//ATP binding	At4g35780	Tyrosine kinase specific for activated (GTP-bound) p21cdc42Hs
transcript_LQ_TX_pn_transcript2511/f2p0/4157	4086	68.7	1.6e-209	XP_001759244.1	predicted protein [Physcomitrella patens]	77.669	0	XM_001759192.1	Physcomitrella patens subsp. patens predicted protein (PHYPADRAFT_105451) mRNA, complete cds	K01115	PLD1_2	phospholipase D1/2	3.1.4.4	ko00564; Metabolism; Lipid metabolism; Glycerophospholipid metabolism | ko00565; Metabolism; Lipid metabolism; Ether lipid metabolism | ko04014; Environmental Information Processing; Signal transduction; Ras signaling pathway | ko04072; Environmental Information Processing; Signal transduction; Phospholipase D signaling pathway | ko04071; Environmental Information Processing; Signal transduction;…	46.8	7.9e-130	sp|Q9C5Y0|PLDD1_ARATH	Phospholipase D delta OS=Arabidopsis thaliana GN=PLDDELTA PE=1 SV=2	PF00614:Phospholipase D Active site motif	--	--	--	--	GO:0003824	catalytic activity	At4g35790	Phospholipase D1
transcript_HQ_TX_pn_transcript19326/f2p0/2733	2733	55.1	2.6e-139	OAY73625.1	Tubby-like F-box protein 5 [Ananas comosus]	87.368	0	XM_001777452.1	Physcomitrella patens subsp. patens predicted protein (PHYPADRAFT_221902) mRNA, complete cds	-	-	-	-	-	63.8	3.7e-75	sp|Q10LG8|TLP6_ORYSJ	Tubby-like F-box protein 6 OS=Oryza sativa subsp. japonica GN=TULP6 PE=2 SV=1	PF00646:F-box domain;PF12937:F-box-like	--	--	--	--	GO:0005515	protein binding	At1g53320_2	Tub family proteins
transcript_HQ_TX_pn_transcript33666/f3p0/2273	2273	32.8	6.1e-17	XP_001781082.1	predicted protein [Physcomitrella patens]	--	--	--	--	--	--	--	--	--	--	--	--	--	--	--	--	--	--	--	--	--	--
transcript_HQ_TX_pn_transcript111/f22p0/6081	6081	--	--	--	--	--	--	--	--	--	--	--	--	--	20.8	3e-32	sp|P18948|VIT6_CAEEL	Vitellogenin-6 OS=Caenorhabditis elegans GN=vit-6 PE=1 SV=5	PF09172:Domain of unknown function (DUF1943);PF01347:Lipoprotein amino terminal region	GO:0006869	lipid transport	--	--	GO:0005319	lipid transporter activity	CE28594	Predicted lipoprotein
transcript_HQ_TX_pn_transcript53253/f2p0/1778	1778	85.2	1.2e-225	XP_001776026.1	predicted protein [Physcomitrella patens]	71.864	1.14e-77	XM_002964242.1	Selaginella moellendorffii hypothetical protein, mRNA	K01835	pgm	phosphoglucomutase	5.4.2.2	ko00010; Metabolism; Carbohydrate metabolism; Glycolysis / Gluconeogenesis | ko00030; Metabolism; Carbohydrate metabolism; Pentose phosphate pathway | ko00052; Metabolism; Carbohydrate metabolism; Galactose metabolism | ko00500; Metabolism; Carbohydrate metabolism; Starch and sucrose metabolism | ko00520; Metabolism; Carbohydrate metabolism; Amino sugar and nucleotide sugar metabolism | ko00230; …	70.7	1.8e-203	sp|Q9SCY0|PGMP_ARATH	Phosphoglucomutase, chloroplastic OS=Arabidopsis thaliana GN=PGMP PE=1 SV=2	PF02879:Phosphoglucomutase/phosphomannomutase, alpha/beta/alpha domain II;PF02878:Phosphoglucomutase/phosphomannomutase, alpha/beta/alpha domain I;PF02880:Phosphoglucomutase/phosphomannomutase, alpha/beta/alpha domain III	GO:0005975	carbohydrate metabolic process	--	--	GO:0016868	intramolecular transferase activity, phosphotransferases	At5g51820	Phosphoglucomutase
transcript_HQ_TX_pn_transcript41328/f5p0/2074	2074	72.3	3.3e-171	XP_001755149.1	predicted protein [Physcomitrella patens]	--	--	--	--	-	-	-	-	-	26.6	5.4e-26	sp|P19182|IFRD1_MOUSE	Interferon-related developmental regulator 1 OS=Mus musculus GN=Ifrd1 PE=1 SV=2	PF02985:HEAT repeat;PF00871:Acetokinase family	GO:0008152//GO:0016310	metabolic process//phosphorylation	GO:0005622	intracellular	GO:0016301//GO:0005515//GO:0016774	kinase activity//protein binding//phosphotransferase activity, carboxyl group as acceptor	At1g27760	Interferon-related protein PC4 like
transcript_HQ_TX_pn_transcript34624/f23p0/2171	2172	91.6	1.3e-274	XP_001779887.1	predicted protein [Physcomitrella patens]	83.798	0	XM_001779835.1	Physcomitrella patens subsp. patens predicted protein (PHYPADRAFT_223663) mRNA, complete cds	K01858	INO1, ISYNA1	myo-inositol-1-phosphate synthase	5.5.1.4	ko00562; Metabolism; Carbohydrate metabolism; Inositol phosphate metabolism | ko00521; Metabolism; Biosynthesis of other secondary metabolites; Streptomycin biosynthesis	77	5.7e-236	sp|Q40271|INO1_MESCR	Inositol-3-phosphate synthase OS=Mesembryanthemum crystallinum PE=2 SV=1	PF07994:Myo-inositol-1-phosphate synthase	GO:0008654//GO:0006021	phospholipid biosynthetic process//inositol biosynthetic process	--	--	GO:0004512	inositol-3-phosphate synthase activity	At2g22240	Myo-inositol-1-phosphate synthase
transcript_HQ_TX_pn_transcript6051/f2p0/3514	3514	69.4	0	XP_001767164.1	predicted protein [Physcomitrella patens]	--	--	--	--	K14165	K14165	atypical dual specificity phosphatase [EC:3.1.3.16 3.1.3.48]	3.1.3.16,3.1.3.48	-	40.9	5.9e-158	sp|Q75QN6|DPHS1_ARATH	Dual specificity protein phosphatase PHS1 OS=Arabidopsis thaliana GN=PHS1 PE=1 SV=1	PF00782:Dual specificity phosphatase, catalytic domain;PF00102:Protein-tyrosine phosphatase	GO:0006470	protein dephosphorylation	--	--	GO:0004725//GO:0008138	protein tyrosine phosphatase activity//protein tyrosine/serine/threonine phosphatase activity	At5g23720	Dual specificity phosphatase
transcript_HQ_TX_pn_transcript24307/f2p0/2553	2553	60.2	2.3e-97	OAE22410.1	hypothetical protein AXG93_2381s1060 [Marchantia polymorpha subsp. polymorpha]	--	--	--	--	-	-	-	-	-	40.2	1.6e-48	sp|Q5TGY1|TMCO4_HUMAN	Transmembrane and coiled-coil domain-containing protein 4 OS=Homo sapiens GN=TMCO4 PE=2 SV=1	PF08170:POPLD (NUC188) domain	GO:0006396	RNA processing	--	--	GO:0004526	ribonuclease P activity	At2g18100	Uncharacterized conserved protein
transcript_HQ_TX_pn_transcript18267/f6p0/2728	2728	62	1.4e-198	XP_001764172.1	predicted protein [Physcomitrella patens]	--	--	--	--	-	-	-	-	-	49	2.3e-146	sp|P80065|INVB_DAUCA	Beta-fructofuranosidase, soluble isoenzyme I OS=Daucus carota GN=INV*DC4 PE=1 SV=2	--	--	--	--	--	--	--	At1g12240	Beta-fructofuranosidase (invertase)
transcript_HQ_TX_pn_transcript16548/f2p0/2856	2857	85.5	3.1e-204	XP_001769853.1	predicted protein [Physcomitrella patens]	85.542	9.7e-170	XM_001769801.1	Physcomitrella patens subsp. patens predicted protein (PHYPADRAFT_135234) mRNA, complete cds	K03798	ftsH, hflB	cell division protease FtsH	3.4.24.-	-	76.7	3.1e-189	sp|O80860|FTSH2_ARATH	ATP-dependent zinc metalloprotease FTSH 2, chloroplastic OS=Arabidopsis thaliana GN=FTSH2 PE=1 SV=1	PF01434:Peptidase family M41;PF00005:ABC transporter;PF02562:PhoH-like protein;PF00004:ATPase family associated with various cellular activities (AAA);PF05496:Holliday junction DNA helicase ruvB N-terminus;PF06480:FtsH Extracellular;PF06068:TIP49 C-terminus;PF07724:AAA domain (Cdc48 subfamily);PF02367:Threonylcarbamoyl adenosine biosynthesis protein TsaE;PF06414:Zeta toxin;PF07728:AAA domain (dyn…	GO:0006508//GO:0002949//GO:0006355//GO:0006310//GO:0019079//GO:0006281	proteolysis//tRNA threonylcarbamoyladenosine modification//regulation of transcription, DNA-templated//DNA recombination//viral genome replication//DNA repair	GO:0016021	integral component of membrane	GO:0016301//GO:0009378//GO:0016887//GO:0003678//GO:0008270//GO:0005524//GO:0008134//GO:0004222	kinase activity//four-way junction helicase activity//ATPase activity//DNA helicase activity//zinc ion binding//ATP binding//transcription factor binding//metalloendopeptidase activity	At2g30950	AAA+-type ATPase containing the peptidase M41 domain
transcript_HQ_TX_pn_transcript17920/f7p0/2786	2786	81.9	0	XP_001759216.1	predicted protein [Physcomitrella patens]	76.897	0	XM_001759164.1	Physcomitrella patens subsp. patens predicted protein (PHYPADRAFT_121522) mRNA, complete cds	K10775	PAL	phenylalanine ammonia-lyase	4.3.1.24	ko00360; Metabolism; Amino acid metabolism; Phenylalanine metabolism | ko00940; Metabolism; Biosynthesis of other secondary metabolites; Phenylpropanoid biosynthesis	68.7	7e-271	sp|P52777|PALY_PINTA	Phenylalanine ammonia-lyase OS=Pinus taeda GN=PAL PE=3 SV=1	--	--	--	--	--	--	--	At2g37040	Phenylalanine and histidine ammonia-lyase
transcript_HQ_TX_pn_transcript53980/f7p0/1776	1776	91.3	4.8e-187	XP_001751424.1	predicted protein [Physcomitrella patens]	87.314	0	XM_001783392.1	Physcomitrella patens subsp. patens predicted protein (PHYPADRAFT_98737) mRNA, complete cds	K00660	CHS	chalcone synthase	2.3.1.74	ko00941; Metabolism; Biosynthesis of other secondary metabolites; Flavonoid biosynthesis | ko04712; Organismal Systems; Environmental adaptation; Circadian rhythm - plant	64.9	1.7e-129	sp|Q9SEP4|CHSY_ARAAL	Chalcone synthase OS=Arabis alpina GN=CHS PE=3 SV=1	PF08392:FAE1/Type III polyketide synthase-like protein;PF08545:3-Oxoacyl-[acyl-carrier-protein (ACP)] synthase III	GO:0006633	fatty acid biosynthetic process	GO:0016020	membrane	GO:0004315//GO:0016747	3-oxoacyl-[acyl-carrier-protein] synthase activity//transferase activity, transferring acyl groups other than amino-acyl groups	--	--
transcript_HQ_TX_pn_transcript36237/f3p0/2205	2205	87.1	2.2e-229	XP_001757660.1	predicted protein [Physcomitrella patens]	75.331	1.59e-176	XM_001769917.1	Physcomitrella patens subsp. patens predicted protein (PHYPADRAFT_188520) mRNA, complete cds	K17871	ndh1	NADH:ubiquinone reductase (non-electrogenic)	1.6.5.9	-	68.5	1.5e-180	sp|Q8GWA1|NDA1_ARATH	Internal alternative NAD(P)H-ubiquinone oxidoreductase A1, mitochondrial OS=Arabidopsis thaliana GN=NDA1 PE=2 SV=1	PF00070:Pyridine nucleotide-disulphide oxidoreductase;PF07992:Pyridine nucleotide-disulphide oxidoreductase;PF13241:Putative NAD(P)-binding	GO:0055114//GO:0019354//GO:0006779	oxidation-reduction process//siroheme biosynthetic process//porphyrin-containing compound biosynthetic process	--	--	GO:0043115//GO:0016491	precorrin-2 dehydrogenase activity//oxidoreductase activity	At1g07180	NADH-dehydrogenase (ubiquinone)
transcript_HQ_TX_pn_transcript29875/f15p0/2353	2353	45.6	1.2e-31	XP_001755641.1	predicted protein [Physcomitrella patens]	--	--	--	--	-	-	-	-	-	23.4	1.5e-08	sp|Q9LF88|Y3304_ARATH	Late embryogenesis abundant protein At3g53040 OS=Arabidopsis thaliana GN=At3g53040 PE=2 SV=1	PF02601:Exonuclease VII, large subunit;PF01442:Apolipoprotein A1/A4/E domain;PF07464:Apolipophorin-III precursor (apoLp-III)	GO:0006869//GO:0042157	lipid transport//lipoprotein metabolic process	GO:0005576	extracellular region	GO:0008289//GO:0008855	lipid binding//exodeoxyribonuclease VII activity	CE18875	Uncharacterized conserved protein
transcript_HQ_TX_pn_transcript43816/f2p0/2022	2022	--	--	--	--	--	--	--	--	--	--	--	--	--	--	--	--	--	PF13673:Acetyltransferase (GNAT) domain;PF13508:Acetyltransferase (GNAT) domain;PF00583:Acetyltransferase (GNAT) family	--	--	--	--	GO:0008080	N-acetyltransferase activity	--	--
transcript_HQ_TX_pn_transcript5834/f4p0/3590	3590	72.6	0	XP_001764582.1	predicted protein [Physcomitrella patens]	79.109	0	XM_001783688.1	Physcomitrella patens subsp. patens predicted protein (PHYPADRAFT_109028) mRNA, complete cds	-	-	-	-	-	52	2.5e-244	sp|Q9FL59|FTIP1_ARATH	FT-interacting protein 1 OS=Arabidopsis thaliana GN=FTIP1 PE=1 SV=1	PF00168:C2 domain	--	--	--	--	GO:0005515	protein binding	--	--
transcript_HQ_TX_pn_transcript57618/f2p0/1668	1668	63.8	1.6e-99	XP_001779309.1	predicted protein [Physcomitrella patens]	--	--	--	--	-	-	-	-	-	37.7	1.7e-59	sp|Q9FN48|CAS_ARATH	Calcium sensing receptor, chloroplastic OS=Arabidopsis thaliana GN=CAS PE=1 SV=1	--	--	--	--	--	--	--	--	--
transcript_HQ_TX_pn_transcript41716/f15p0/2027	2027	51.1	3.6e-114	BAL46028.1	Dof transcription factor [Physcomitrella patens]	80.978	6.45e-31	XM_016107267.1	PREDICTED: Arachis duranensis cyclic dof factor 2 (LOC107486705), mRNA	-	-	-	-	-	82	6.9e-26	sp|Q8LFV3|CDF3_ARATH	Cyclic dof factor 3 OS=Arabidopsis thaliana GN=CDF3 PE=1 SV=2	PF02701:Dof domain, zinc finger	GO:0006355	regulation of transcription, DNA-templated	--	--	GO:0003677	DNA binding	--	--
transcript_HQ_TX_pn_transcript18597/f4p0/2758	2758	63.8	2e-147	XP_001756666.1	predicted protein [Physcomitrella patens]	--	--	--	--	-	-	-	-	-	--	--	--	--	PF10503:Esterase PHB depolymerase;PF01764:Lipase (class 3);PF07859:alpha/beta hydrolase fold;PF00975:Thioesterase domain	GO:0009058//GO:0008152//GO:0006629	biosynthetic process//metabolic process//lipid metabolic process	GO:0005576	extracellular region	GO:0016787//GO:0016788	hydrolase activity//hydrolase activity, acting on ester bonds	--	--
transcript_HQ_TX_pn_transcript2359/f2p0/4196	4196	86.2	0	XP_001778505.1	predicted protein [Physcomitrella patens]	80.915	0	EF151132.1	Physcomitrella patens subsp. patens truncated trehalose-phosphate synthase 1 mRNA, complete cds	K16055	TPS	trehalose 6-phosphate synthase/phosphatase [EC:2.4.1.15 3.1.3.12]	2.4.1.15,3.1.3.12	ko00500; Metabolism; Carbohydrate metabolism; Starch and sucrose metabolism	59.7	1.8e-310	sp|Q9SYM4|TPS1_ARATH	Alpha,alpha-trehalose-phosphate synthase [UDP-forming] 1 OS=Arabidopsis thaliana GN=TPS1 PE=1 SV=1	PF02358:Trehalose-phosphatase;PF00982:Glycosyltransferase family 20	GO:0005992	trehalose biosynthetic process	--	--	GO:0003824	catalytic activity	At1g78580	Trehalose-6-phosphate synthase component TPS1 and related subunits
transcript_HQ_TX_pn_transcript52322/f6p0/1804	1804	63.5	1.4e-72	XP_001781970.1	predicted protein [Physcomitrella patens]	--	--	--	--	-	-	-	-	-	--	--	--	--	PF13639:Ring finger domain;PF12906:RING-variant domain	--	--	--	--	GO:0005515//GO:0008270	protein binding//zinc ion binding	At2g45530	Protein involved in mRNA turnover and stability
transcript_HQ_TX_pn_transcript46282/f3p0/1966	1966	32.4	3.1e-09	XP_001781082.1	predicted protein [Physcomitrella patens]	--	--	--	--	--	--	--	--	--	--	--	--	--	--	--	--	--	--	--	--	--	--
transcript_HQ_TX_pn_transcript25624/f2p0/2461	2461	78.5	1.3e-158	XP_001768444.1	predicted protein [Physcomitrella patens]	82.09	0	XM_001768392.1	Physcomitrella patens subsp. patens predicted protein (PHYPADRAFT_166103) mRNA, complete cds	K17095	ANXA7_11	annexin A7/11	-	-	33.2	7.5e-43	sp|P51074|ANX4_FRAAN	Annexin-like protein RJ4 OS=Fragaria ananassa PE=2 SV=2	PF00191:Annexin	--	--	--	--	GO:0005509//GO:0005544	calcium ion binding//calcium-dependent phospholipid binding	At1g68090	Annexin
transcript_HQ_TX_pn_transcript68290/f3p0/1287	1287	--	--	--	--	--	--	--	--	--	--	--	--	--	39.6	1.1e-26	sp|P18202|GLB_TUBTU	Globin, extracellular monomeric OS=Tubifex tubifex PE=1 SV=1	PF00042:Globin	--	--	--	--	GO:0019825//GO:0020037	oxygen binding//heme binding	--	--
transcript_HQ_TX_pn_transcript34743/f2p0/2244	2244	76.6	7.2e-71	XP_001779615.1	predicted protein [Physcomitrella patens]	72.211	1.2e-28	XM_008661078.1	PREDICTED: Zea mays uncharacterized LOC103638091 (LOC103638091), mRNA	K09285	OVM, ANT	AP2-like factor, ANT lineage	-	-	65	2.5e-69	sp|Q6X5Y6|WRI1_ARATH	Ethylene-responsive transcription factor WRI1 OS=Arabidopsis thaliana GN=WRI1 PE=2 SV=1	PF00847:AP2 domain	GO:0006355	regulation of transcription, DNA-templated	--	--	GO:0003700	transcription factor activity, sequence-specific DNA binding	--	--
transcript_HQ_TX_pn_transcript14409/f36p0/2914	2914	64.4	1.4e-289	XP_001763127.1	predicted protein [Physcomitrella patens]	79.894	0	XM_001763075.1	Physcomitrella patens subsp. patens predicted protein (PHYPADRAFT_163735) mRNA, complete cds	-	-	-	-	-	27.6	1.2e-07	sp|Q5BJ29|FBXL7_MOUSE	F-box/LRR-repeat protein 7 OS=Mus musculus GN=Fbxl7 PE=1 SV=1	PF13516:Leucine Rich repeat;PF00646:F-box domain;PF12937:F-box-like	--	--	--	--	GO:0005515	protein binding	Hs6912466	Leucine rich repeat proteins, some proteins contain F-box
transcript_HQ_TX_pn_transcript14356/f11p0/2939	2939	70.6	8.5e-205	XP_001777439.1	predicted protein [Physcomitrella patens]	74.49	0	XM_001782551.1	Physcomitrella patens subsp. patens predicted protein (PHYPADRAFT_198648) mRNA, complete cds	-	-	-	-	-	--	--	--	--	PF15225:Interleukin 32;PF02601:Exonuclease VII, large subunit	GO:0006955	immune response	--	--	GO:0008855	exodeoxyribonuclease VII activity	--	--
transcript_HQ_TX_pn_transcript26217/f6p0/2486	2486	69.3	2.2e-161	XP_001779219.1	predicted protein [Physcomitrella patens]	77.403	1.21e-93	XM_001757007.1	Physcomitrella patens subsp. patens predicted protein (PHYPADRAFT_22416) mRNA, partial cds	K19366	SPG20	spartin	-	ko04144; Cellular Processes; Transport and catabolism; Endocytosis	39.3	6.8e-76	sp|F4JNX2|SDEH4_ARATH	Senescence/dehydration-associated protein At4g35985, chloroplastic OS=Arabidopsis thaliana GN=P85 PE=2 SV=1	--	--	--	--	--	--	--	--	--
transcript_HQ_TX_pn_transcript24082/f2p0/2561	2561	64.5	5.6e-96	XP_001772071.1	predicted protein [Physcomitrella patens]	--	--	--	--	-	-	-	-	-	39.5	7.3e-49	sp|Q8GUH2|Y1015_ARATH	Uncharacterized protein At1g01500 OS=Arabidopsis thaliana GN=At1g01500 PE=2 SV=1	--	--	--	--	--	--	--	--	--
transcript_HQ_TX_pn_transcript63782/f4p0/1391	1391	76.1	3.2e-130	XP_001763678.1	predicted protein [Physcomitrella patens]	73.625	4.06e-86	XM_001755108.1	Physcomitrella patens subsp. patens predicted protein (PHYPADRAFT_116430) mRNA, complete cds	K00430	E1.11.1.7	peroxidase	1.11.1.7	ko00940; Metabolism; Biosynthesis of other secondary metabolites; Phenylpropanoid biosynthesis	43	7.7e-61	sp|Q9LSP0|PER29_ARATH	Peroxidase 29 OS=Arabidopsis thaliana GN=PER29 PE=2 SV=2	PF00141:Peroxidase	GO:0006979//GO:0055114	response to oxidative stress//oxidation-reduction process	--	--	GO:0020037//GO:0004601	heme binding//peroxidase activity	--	--
transcript_HQ_TX_pn_transcript22132/f2p0/2630	2630	68.9	3.6e-146	XP_001772864.1	predicted protein [Physcomitrella patens]	--	--	--	--	-	-	-	-	-	28.7	6e-06	sp|Q0MW30|NEU1B_MOUSE	E3 ubiquitin-protein ligase NEURL1B OS=Mus musculus GN=Neurl1b PE=1 SV=1	PF03854:P-11 zinc finger;PF14634:zinc-RING finger domain;PF17123:RING-like zinc finger;PF13639:Ring finger domain;PF00097:Zinc finger, C3HC4 type (RING finger)	--	--	--	--	GO:0003723//GO:0005515//GO:0046872//GO:0008270	RNA binding//protein binding//metal ion binding//zinc ion binding	--	--
transcript_HQ_TX_pn_transcript8536/f6p0/3302	3302	36.6	6.3e-47	XP_015618703.1	PREDICTED: calcium-dependent protein kinase 7 [Oryza sativa Japonica Group]	--	--	--	--	-	-	-	-	-	54	4.6e-112	sp|O08605|MKNK1_MOUSE	MAP kinase-interacting serine/threonine-protein kinase 1 OS=Mus musculus GN=Mknk1 PE=1 SV=2	PF07714:Protein tyrosine kinase;PF06293:Lipopolysaccharide kinase (Kdo/WaaP) family;PF02025:Interleukin 5;PF00069:Protein kinase domain	GO:0006955//GO:0006468	immune response//protein phosphorylation	GO:0005576//GO:0016020	extracellular region//membrane	GO:0005524//GO:0004672//GO:0005137//GO:0008083//GO:0016773	ATP binding//protein kinase activity//interleukin-5 receptor binding//growth factor activity//phosphotransferase activity, alcohol group as acceptor	HsM4505191	MAP kinase-interacting kinase and related serine/threonine protein kinases
transcript_HQ_TX_pn_transcript22934/f8p0/2532	2532	67.7	3.5e-90	XP_001770370.1	predicted protein [Physcomitrella patens]	--	--	--	--	--	--	--	--	--	--	--	--	--	PF03647:Transmembrane proteins 14C;PF07947:YhhN-like protein	--	--	GO:0016021//GO:0016020	integral component of membrane//membrane	--	--	--	--
transcript_HQ_TX_pn_transcript76483/f2p0/625	625	66.7	5.2e-11	XP_001770081.1	predicted protein [Physcomitrella patens]	--	--	--	--	--	--	--	--	--	--	--	--	--	--	--	--	--	--	--	--	--	--
transcript_HQ_TX_pn_transcript32250/f14p0/2297	2297	92.9	1.1e-231	AKR76260.1	beta-1 tubulin [Dendrobium catenatum]	76.629	0	AK334592.1	Triticum aestivum cDNA, clone: SET2_F19, cultivar: Chinese Spring	K07375	TUBB	tubulin beta	-	ko04145; Cellular Processes; Transport and catabolism; Phagosome | ko04540; Cellular Processes; Cellular community - eukaryotes; Gap junction | ko05130; Human Diseases; Infectious diseases: Bacterial; Pathogenic Escherichia coli infection	94.5	1.6e-236	sp|Q3MHM5|TBB4B_BOVIN	Tubulin beta-4B chain OS=Bos taurus GN=TUBB4B PE=2 SV=1	PF00091:Tubulin/FtsZ family, GTPase domain	--	--	--	--	GO:0003924	GTPase activity	Hs5174735	Beta tubulin
transcript_HQ_TX_pn_transcript2579/f3p0/4162	4162	81.6	0	XP_001752167.1	predicted protein [Physcomitrella patens]	--	--	--	--	K15535	PWD	phosphoglucan, water dikinase	2.7.9.5	-	54	0	sp|Q6ZY51|PWD_ARATH	Phosphoglucan, water dikinase, chloroplastic OS=Arabidopsis thaliana GN=GWD3 PE=1 SV=1	PF01326:Pyruvate phosphate dikinase, PEP/pyruvate binding domain;PF01835:MG2 domain;PF00686:Starch binding domain	GO:0016310	phosphorylation	--	--	GO:0005524//GO:2001070//GO:0004866//GO:0016301	ATP binding//starch binding//endopeptidase inhibitor activity//kinase activity	--	--
transcript_HQ_TX_pn_transcript73822/f2p0/948	948	80.2	2.4e-76	XP_001752706.1	predicted protein [Physcomitrella patens]	--	--	--	--	-	-	-	-	-	--	--	--	--	--	--	--	--	--	--	--	--	--
transcript_HQ_TX_pn_transcript26672/f4p0/2431	2431	--	--	--	--	--	--	--	--	--	--	--	--	--	42	3.5e-117	sp|Q01241|NF70_DORPE	70 kDa neurofilament protein OS=Doryteuthis pealeii PE=2 SV=1	PF07926:TPR/MLP1/MLP2-like protein;PF04513:Baculovirus polyhedron envelope protein, PEP, C terminus ;PF10473:Leucine-rich repeats of kinetochore protein Cenp-F/LEK1;PF06156:Protein of unknown function (DUF972);PF05791:Bacillus haemolytic enterotoxin (HBL);PF10186:Vacuolar sorting 38 and autophagy-related subunit 14;PF09177:Syntaxin 6, N-terminal;PF11365:Protein of unknown function (DUF3166);PF060…	GO:0010508//GO:0006606//GO:0006914//GO:0009405//GO:0048193//GO:0006260//GO:0006221//GO:0007155//GO:0010506//GO:0007049//GO:0045747	positive regulation of autophagy//protein import into nucleus//autophagy//pathogenesis//Golgi vesicle transport//DNA replication//pyrimidine nucleotide biosynthetic process//cell adhesion//regulation of autophagy//cell cycle//positive regulation of Notch signaling pathway	GO:0005882//GO:0019028//GO:0019031//GO:0005615//GO:0016020	intermediate filament//viral capsid//viral envelope//extracellular space//membrane	GO:0070840//GO:0005198//GO:0008134//GO:0042803	dynein complex binding//structural molecule activity//transcription factor binding//protein homodimerization activity	CE24961	Nuclear envelope protein lamin, intermediate filament superfamily
transcript_HQ_TX_pn_transcript21594/f4p0/2632	2632	88.5	6e-85	XP_001775803.1	predicted protein [Physcomitrella patens]	87.023	6.5e-32	XM_001762335.1	Physcomitrella patens subsp. patens predicted protein (PHYPADRAFT_125303) mRNA, complete cds	K05356	SPS, sds	all-trans-nonaprenyl-diphosphate synthase [EC:2.5.1.84 2.5.1.85]	2.5.1.84,2.5.1.85	ko00900; Metabolism; Metabolism of terpenoids and polyketides; Terpenoid backbone biosynthesis	68.7	5.7e-65	sp|Q0INZ4|SPS3_ORYSJ	Probable solanesyl-diphosphate synthase 3, chloroplastic (Fragment) OS=Oryza sativa subsp. japonica GN=SPS3 PE=3 SV=1	PF00348:Polyprenyl synthetase	GO:0008299	isoprenoid biosynthetic process	--	--	--	--	At1g78510	Geranylgeranyl pyrophosphate synthase/Polyprenyl synthetase
transcript_HQ_TX_pn_transcript40987/f2p0/2081	2081	87.8	1.6e-35	XP_001784902.1	predicted protein [Physcomitrella patens]	--	--	--	--	-	-	-	-	-	32.4	1.5e-07	sp|Q9ZUU2|AAED1_ARATH	Thioredoxin-like protein AAED1, chloroplastic OS=Arabidopsis thaliana GN=At2g37240 PE=1 SV=2	PF00578:AhpC/TSA family;PF08534:Redoxin	GO:0055114	oxidation-reduction process	--	--	GO:0016209//GO:0016491	antioxidant activity//oxidoreductase activity	At5g65840	Uncharacterized conserved protein
transcript_HQ_TX_pn_transcript9231/f2p0/3294	3293	77.9	3.6e-212	XP_001767105.1	predicted protein [Physcomitrella patens]	82.612	0	XM_001767053.1	Physcomitrella patens subsp. patens predicted protein (PHYPADRAFT_131664) mRNA, partial cds	K05841	E2.4.1.173	sterol 3beta-glucosyltransferase	2.4.1.173	-	64.4	4.6e-173	sp|Q9M8Z7|U80A2_ARATH	Sterol 3-beta-glucosyltransferase UGT80A2 OS=Arabidopsis thaliana GN=UGT80A2 PE=1 SV=1	PF03033:Glycosyltransferase family 28 N-terminal domain;PF00201:UDP-glucoronosyl and UDP-glucosyl transferase	GO:0005975//GO:0008152//GO:0030259	carbohydrate metabolic process//metabolic process//lipid glycosylation	--	--	GO:0016758	transferase activity, transferring hexosyl groups	At3g07020	UDP-glucuronosyl and UDP-glucosyl transferase
transcript_HQ_TX_pn_transcript25354/f4p0/2490	2490	78.4	7.6e-130	XP_001754114.1	predicted protein [Physcomitrella patens]	78.431	1.16e-123	XM_001754062.1	Physcomitrella patens subsp. patens predicted protein (PHYPADRAFT_159406) mRNA, complete cds	K11159	K11159	carotenoid cleavage dioxygenase	-	-	64.8	2.8e-98	sp|Q84KG5|CCD_CROSA	Carotenoid 9,10(9',10')-cleavage dioxygenase OS=Crocus sativus GN=CCD PE=1 SV=1	PF03055:Retinal pigment epithelial membrane protein	GO:0055114	oxidation-reduction process	--	--	GO:0016702	oxidoreductase activity, acting on single donors with incorporation of molecular oxygen, incorporation of two atoms of oxygen	At3g63520	Beta, beta-carotene 15,15'-dioxygenase and related enzymes
transcript_HQ_TX_pn_transcript37032/f2p0/2116	2116	93.8	6.5e-106	XP_001771652.1	predicted protein [Physcomitrella patens]	83.948	9.58e-144	XM_001771600.1	Physcomitrella patens subsp. patens predicted protein (PHYPADRAFT_137756) mRNA, complete cds	-	-	-	-	-	60.5	4.7e-70	sp|Q93VY3|NAC72_ARATH	NAC domain-containing protein 72 OS=Arabidopsis thaliana GN=NAC072 PE=2 SV=1	PF02365:No apical meristem (NAM) protein	GO:0006355	regulation of transcription, DNA-templated	--	--	GO:0003677	DNA binding	--	--
transcript_HQ_TX_pn_transcript25077/f2p0/2505	2503	73.9	4.7e-164	XP_001752610.1	predicted protein [Physcomitrella patens]	78.571	2.07e-81	XM_001769446.1	Physcomitrella patens subsp. patens predicted protein (PHYPADRAFT_134951) mRNA, partial cds	-	-	-	-	-	52.5	3.7e-114	sp|Q8W4F0|DAR1_ARATH	Protein DA1-related 1 OS=Arabidopsis thaliana GN=DAR1 PE=1 SV=3	PF00412:LIM domain	--	--	--	--	GO:0008270	zinc ion binding	At1g19270	Adaptor protein Enigma and related PDZ-LIM proteins
transcript_HQ_TX_pn_transcript14576/f4p0/2933	2937	79.1	0	XP_001757411.1	predicted protein [Physcomitrella patens]	83.017	0	XM_001782304.1	Physcomitrella patens subsp. patens predicted protein (PHYPADRAFT_198486) mRNA, complete cds	K08869	ADCK, ABC1	aarF domain-containing kinase	-	-	41.4	4e-99	sp|Q55680|Y005_SYNY3	Uncharacterized protein sll0005 OS=Synechocystis sp. (strain PCC 6803 / Kazusa) GN=sll0005 PE=3 SV=1	--	--	--	--	--	--	--	At3g24190	Predicted unusual protein kinase
transcript_HQ_TX_pn_transcript14450/f2p0/2948	2947	90.3	0	XP_001769997.1	predicted protein [Physcomitrella patens]	83.317	0	XM_001769935.1	Physcomitrella patens subsp. patens predicted protein (PHYPADRAFT_84171) mRNA, complete cds	K00615	E2.2.1.1, tktA, tktB	transketolase	2.2.1.1	ko01200; Metabolism; Global and overview maps; Carbon metabolism | ko01230; Metabolism; Global and overview maps; Biosynthesis of amino acids | ko00030; Metabolism; Carbohydrate metabolism; Pentose phosphate pathway | ko00710; Metabolism; Energy metabolism; Carbon fixation in photosynthetic organisms | ko01051; Metabolism; Metabolism of terpenoids and polyketides; Biosynthesis of ansamycins	76.9	0	sp|Q43848|TKTC_SOLTU	Transketolase, chloroplastic OS=Solanum tuberosum PE=2 SV=1	PF13292:1-deoxy-D-xylulose-5-phosphate synthase	GO:0016114	terpenoid biosynthetic process	--	--	GO:0008661	1-deoxy-D-xylulose-5-phosphate synthase activity	At3g60750	Transketolase
transcript_HQ_TX_pn_transcript9379/f2p0/3284	3284	65.1	1.4e-232	XP_001760860.1	predicted protein [Physcomitrella patens]	79.314	1.44e-168	XM_001760808.1	Physcomitrella patens subsp. patens predicted protein (PHYPADRAFT_162624) mRNA, complete cds	-	-	-	-	-	--	--	--	--	--	--	--	--	--	--	--	--	--
transcript_HQ_TX_pn_transcript20214/f3p0/2639	2639	78.8	1.4e-238	XP_001758038.1	predicted protein [Physcomitrella patens]	--	--	--	--	K20929	GLX	glyoxal/methylglyoxal oxidase	1.2.3.15	-	48.1	2.7e-131	sp|Q3HRQ2|GLOX_VITPS	Aldehyde oxidase GLOX OS=Vitis pseudoreticulata GN=GLOX PE=2 SV=1	--	--	--	--	--	--	--	--	--
transcript_HQ_TX_pn_transcript17384/f2p0/2815	2814	92.4	1.8e-305	XP_001784416.1	predicted protein [Physcomitrella patens]	81.697	0	XM_001784372.1	Physcomitrella patens subsp. patens predicted protein (PHYPADRAFT_200113) mRNA, complete cds	K00703	glgA	starch synthase	2.4.1.21	ko00500; Metabolism; Carbohydrate metabolism; Starch and sucrose metabolism | ko02026; Cellular Processes; Cellular community - prokaryotes; Biofilm formation - Escherichia coli	66.4	3.2e-223	sp|P93568|SSY1_SOLTU	Soluble starch synthase 1, chloroplastic/amyloplastic OS=Solanum tuberosum PE=2 SV=1	--	--	--	--	--	--	--	--	--
transcript_HQ_TX_pn_transcript29645/f48p0/2353	2353	60.2	9.1e-109	XP_001759720.1	predicted protein [Physcomitrella patens]	--	--	--	--	-	-	-	-	-	54.5	1.4e-09	sp|Q9C9F4|COLX_ARATH	Putative zinc finger protein At1g68190 OS=Arabidopsis thaliana GN=At1g68190 PE=2 SV=1	PF00643:B-box zinc finger	--	--	GO:0005622	intracellular	GO:0008270	zinc ion binding	--	--
transcript_HQ_TX_pn_transcript74611/f2p0/851	844	--	--	--	--	--	--	--	--	--	--	--	--	--	--	--	--	--	--	--	--	--	--	--	--	--	--
transcript_HQ_TX_pn_transcript16612/f3p0/2850	2850	85.5	4.1e-204	XP_001769853.1	predicted protein [Physcomitrella patens]	85.542	9.67e-170	XM_001769801.1	Physcomitrella patens subsp. patens predicted protein (PHYPADRAFT_135234) mRNA, complete cds	K03798	ftsH, hflB	cell division protease FtsH	3.4.24.-	-	76.7	4e-189	sp|O80860|FTSH2_ARATH	ATP-dependent zinc metalloprotease FTSH 2, chloroplastic OS=Arabidopsis thaliana GN=FTSH2 PE=1 SV=1	PF00005:ABC transporter;PF01434:Peptidase family M41;PF02562:PhoH-like protein;PF00004:ATPase family associated with various cellular activities (AAA);PF05496:Holliday junction DNA helicase ruvB N-terminus;PF06480:FtsH Extracellular;PF06068:TIP49 C-terminus;PF07724:AAA domain (Cdc48 subfamily);PF02367:Threonylcarbamoyl adenosine biosynthesis protein TsaE;PF06414:Zeta toxin;PF07728:AAA domain (dyn…	GO:0006281//GO:0006310//GO:0019079//GO:0006355//GO:0006508//GO:0002949	DNA repair//DNA recombination//viral genome replication//regulation of transcription, DNA-templated//proteolysis//tRNA threonylcarbamoyladenosine modification	GO:0016021	integral component of membrane	GO:0005524//GO:0008270//GO:0008134//GO:0004222//GO:0016887//GO:0009378//GO:0003678//GO:0016301	ATP binding//zinc ion binding//transcription factor binding//metalloendopeptidase activity//ATPase activity//four-way junction helicase activity//DNA helicase activity//kinase activity	At2g30950	AAA+-type ATPase containing the peptidase M41 domain
transcript_HQ_TX_pn_transcript2053/f2p0/4169	4169	40.9	2.4e-80	XP_001754207.1	predicted protein [Physcomitrella patens]	--	--	--	--	-	-	-	-	-	32.4	3.3e-14	sp|Q40863|EMB8_PICGL	Embryogenesis-associated protein EMB8 OS=Picea glauca GN=EMB8 PE=2 SV=1	--	--	--	--	--	--	--	At2g03140_1	Alpha/beta hydrolase
transcript_HQ_TX_pn_transcript11089/f3p0/3155	3155	90.4	8.3e-190	XP_001751649.1	predicted protein [Physcomitrella patens]	85.767	0	XM_001751597.1	Physcomitrella patens subsp. patens predicted protein (PHYPADRAFT_110817) mRNA, complete cds	K07198	PRKAA, AMPK	5'-AMP-activated protein kinase, catalytic alpha subunit	2.7.11.11	ko04371; Environmental Information Processing; Signal transduction; Apelin signaling pathway | ko04068; Environmental Information Processing; Signal transduction; FoxO signaling pathway | ko04151; Environmental Information Processing; Signal transduction; PI3K-Akt signaling pathway | ko04152; Environmental Information Processing; Signal transduction; AMPK signaling pathway | ko04150; Environmenta…	68	1.4e-129	sp|P92958|KIN11_ARATH	SNF1-related protein kinase catalytic subunit alpha KIN11 OS=Arabidopsis thaliana GN=KIN11 PE=1 SV=1	PF07689:KaiB domain;PF00069:Protein kinase domain;PF06293:Lipopolysaccharide kinase (Kdo/WaaP) family;PF07714:Protein tyrosine kinase	GO:0006468//GO:0048511	protein phosphorylation//rhythmic process	GO:0016020	membrane	GO:0005524//GO:0004672//GO:0016773	ATP binding//protein kinase activity//phosphotransferase activity, alcohol group as acceptor	At3g29160	Serine/threonine protein kinase
transcript_HQ_TX_pn_transcript34785/f50p0/2196	2196	87.5	8.9e-199	XP_001777583.1	predicted protein [Physcomitrella patens]	--	--	--	--	K01176	AMY, amyA, malS	alpha-amylase	3.2.1.1	ko00500; Metabolism; Carbohydrate metabolism; Starch and sucrose metabolism | ko04973; Organismal Systems; Digestive system; Carbohydrate digestion and absorption	54.3	3.3e-143	sp|P04063|AMY2_HORVU	Alpha-amylase type B isozyme OS=Hordeum vulgare GN=AMY1.2 PE=1 SV=3	PF07821:Alpha-amylase C-terminal beta-sheet domain;PF02324:Glycosyl hydrolase family 70;PF00128:Alpha amylase, catalytic domain	GO:0005975//GO:0009250	carbohydrate metabolic process//glucan biosynthetic process	--	--	GO:0003824//GO:0004556//GO:0046527//GO:0005509	catalytic activity//alpha-amylase activity//glucosyltransferase activity//calcium ion binding	At4g25000	Alpha-amylase
transcript_HQ_TX_pn_transcript8680/f2p0/3338	3338	38.1	1.2e-106	BAV56709.1	transposase [Ipomoea nil]	--	--	--	--	-	-	-	-	-	--	--	--	--	--	--	--	--	--	--	--	--	--
transcript_HQ_TX_pn_transcript18951/f3p0/2714	2714	75	1.1e-150	ABV31245.1	dicer-like 3 [Physcomitrella patens]	--	--	--	--	K11592	DICER1, DCR1	endoribonuclease Dicer	3.1.26.-	ko05206; Human Diseases; Cancers: Overview; MicroRNAs in cancer	43.4	1.9e-63	sp|Q5N870|DCL3A_ORYSJ	Endoribonuclease Dicer homolog 3a OS=Oryza sativa subsp. japonica GN=DCL3A PE=2 SV=1	PF00636:Ribonuclease III domain;PF14622:Ribonuclease-III-like	GO:0006396	RNA processing	--	--	GO:0004525	ribonuclease III activity	At1g01040	dsRNA-specific nuclease Dicer and related ribonucleases
transcript_HQ_TX_pn_transcript63216/f2p0/1498	1498	85	3e-137	XP_001782212.1	predicted protein [Physcomitrella patens]	85.471	0	XM_001782160.1	Physcomitrella patens subsp. patens predicted protein (PHYPADRAFT_150920) mRNA, complete cds	-	-	-	-	-	64.9	1.4e-108	sp|O65271|FOLD4_ARATH	Bifunctional protein FolD 4, chloroplastic OS=Arabidopsis thaliana GN=FOLD4 PE=1 SV=1	PF00763:Tetrahydrofolate dehydrogenase/cyclohydrolase, catalytic domain;PF02882:Tetrahydrofolate dehydrogenase/cyclohydrolase, NAD(P)-binding domain;PF13241:Putative NAD(P)-binding	GO:0009396//GO:0006779//GO:0019354//GO:0055114	folic acid-containing compound biosynthetic process//porphyrin-containing compound biosynthetic process//siroheme biosynthetic process//oxidation-reduction process	--	--	GO:0003824//GO:0004488//GO:0043115	catalytic activity//methylenetetrahydrofolate dehydrogenase (NADP+) activity//precorrin-2 dehydrogenase activity	At4g00620	Methylenetetrahydrofolate dehydrogenase/methylenetetrahydrofolate cyclohydrolase
transcript_HQ_TX_pn_transcript71866/f2p0/1092	1093	59.4	1.1e-43	XP_001760667.1	predicted protein [Physcomitrella patens]	--	--	--	--	-	-	-	-	-	--	--	--	--	PF01154:Hydroxymethylglutaryl-coenzyme A synthase N terminal	GO:0008299	isoprenoid biosynthetic process	--	--	GO:0004421	hydroxymethylglutaryl-CoA synthase activity	--	--
transcript_HQ_TX_pn_transcript43956/f5p0/2018	2018	83.1	9.4e-155	XP_001775803.1	predicted protein [Physcomitrella patens]	82.049	0	XM_001762335.1	Physcomitrella patens subsp. patens predicted protein (PHYPADRAFT_125303) mRNA, complete cds	K05356	SPS, sds	all-trans-nonaprenyl-diphosphate synthase [EC:2.5.1.84 2.5.1.85]	2.5.1.84,2.5.1.85	ko00900; Metabolism; Metabolism of terpenoids and polyketides; Terpenoid backbone biosynthesis	62.1	7.8e-123	sp|Q0INZ4|SPS3_ORYSJ	Probable solanesyl-diphosphate synthase 3, chloroplastic (Fragment) OS=Oryza sativa subsp. japonica GN=SPS3 PE=3 SV=1	PF00348:Polyprenyl synthetase;PF07307:Heptaprenyl diphosphate synthase (HEPPP synthase) subunit 1	GO:0008299//GO:0009234	isoprenoid biosynthetic process//menaquinone biosynthetic process	--	--	--	--	At1g78510	Geranylgeranyl pyrophosphate synthase/Polyprenyl synthetase
transcript_HQ_TX_pn_transcript14940/f4p0/2917	2917	80.7	0	XP_001785664.1	predicted protein [Physcomitrella patens]	80.061	0	XM_001760450.1	Physcomitrella patens subsp. patens predicted protein (PHYPADRAFT_123116) mRNA, complete cds	K10775	PAL	phenylalanine ammonia-lyase	4.3.1.24	ko00360; Metabolism; Amino acid metabolism; Phenylalanine metabolism | ko00940; Metabolism; Biosynthesis of other secondary metabolites; Phenylpropanoid biosynthesis	66.7	2.2e-267	sp|P52777|PALY_PINTA	Phenylalanine ammonia-lyase OS=Pinus taeda GN=PAL PE=3 SV=1	--	--	--	--	--	--	--	At3g10340	Phenylalanine and histidine ammonia-lyase
transcript_HQ_TX_pn_transcript35805/f7p0/2197	2197	48.5	3.6e-75	XP_001759720.1	predicted protein [Physcomitrella patens]	--	--	--	--	-	-	-	-	-	41.4	1.3e-09	sp|Q9LJB7|BBX32_ARATH	B-box zinc finger protein 32 OS=Arabidopsis thaliana GN=BBX32 PE=1 SV=1	PF00643:B-box zinc finger	--	--	GO:0005622	intracellular	GO:0008270	zinc ion binding	--	--
transcript_HQ_TX_pn_transcript14113/f3p0/2973	2973	68.2	7.3e-164	XP_001768701.1	ferric reductase-like transmembrane component with cytochrome b-245 motif [Physcomitrella patens]	--	--	--	--	K00521	E1.16.1.7	ferric-chelate reductase	1.16.1.7	-	32.2	6.6e-94	sp|Q8RWS6|FRO6_ARATH	Ferric reduction oxidase 6 OS=Arabidopsis thaliana GN=FRO6 PE=2 SV=1	PF08030:Ferric reductase NAD binding domain;PF00175:Oxidoreductase NAD-binding domain ;PF08022:FAD-binding domain	GO:0055114	oxidation-reduction process	--	--	GO:0016491	oxidoreductase activity	At5g49730	Ferric reductase, NADH/NADPH oxidase and related proteins
transcript_HQ_TX_pn_transcript2063/f4p0/4253	4252	70.3	0	BAK00241.1	predicted protein [Hordeum vulgare subsp. vulgare]	80	6.3e-34	XM_001700675.1	Chlamydomonas reinhardtii strain CC-503 cw92 mt+	K05853	ATP2A	Ca2+ transporting ATPase, sarcoplasmic/endoplasmic reticulum	3.6.3.8	ko04020; Environmental Information Processing; Signal transduction; Calcium signaling pathway | ko04022; Environmental Information Processing; Signal transduction; cGMP-PKG signaling pathway | ko04972; Organismal Systems; Digestive system; Pancreatic secretion | ko05010; Human Diseases; Neurodegenerative diseases; Alzheimer's disease	72.1	0	sp|Q92105|AT2A1_PELES	Sarcoplasmic/endoplasmic reticulum calcium ATPase 1 OS=Pelophylax esculentus GN=ATP2A1 PE=2 SV=1	PF00122:E1-E2 ATPase	--	--	--	--	GO:0000166//GO:0046872	nucleotide binding//metal ion binding	7291680	Ca2+ transporting ATPase
transcript_HQ_TX_pn_transcript49816/f14p0/1869	1869	68.3	7.1e-173	XP_001754632.1	predicted protein [Physcomitrella patens]	--	--	--	--	K01062	PLA2G7, PAFAH	platelet-activating factor acetylhydrolase	3.1.1.47	ko00565; Metabolism; Lipid metabolism; Ether lipid metabolism	27.2	1.9e-30	sp|P83006|PAFA2_RAT	Platelet-activating factor acetylhydrolase 2, cytoplasmic OS=Rattus norvegicus GN=Pafah2 PE=1 SV=2	PF03403:Platelet-activating factor acetylhydrolase, isoform II;PF00326:Prolyl oligopeptidase family;PF01738:Dienelactone hydrolase family;PF07224:Chlorophyllase;PF12740:Chlorophyllase enzyme	GO:0006508//GO:0015996//GO:0016042	proteolysis//chlorophyll catabolic process//lipid catabolic process	--	--	GO:0016787//GO:0008236//GO:0047746//GO:0003847	hydrolase activity//serine-type peptidase activity//chlorophyllase activity//1-alkyl-2-acetylglycerophosphocholine esterase activity	Hs4758878	Phospholipase A2 (platelet-activating factor acetylhydrolase in humans)
transcript_HQ_TX_pn_transcript42924/f3p0/2042	2042	87.3	5.2e-262	ADF28535.1	cinnamate 4-hydroxylase [Physcomitrella patens]	80.319	0	XM_001781171.1	Physcomitrella patens subsp. patens predicted protein (PHYPADRAFT_149501) mRNA, complete cds	K00487	CYP73A	trans-cinnamate 4-monooxygenase	1.14.13.11	ko01220; Metabolism; Global and overview maps; Degradation of aromatic compounds | ko00360; Metabolism; Amino acid metabolism; Phenylalanine metabolism | ko00130; Metabolism; Metabolism of cofactors and vitamins; Ubiquinone and other terpenoid-quinone biosynthesis | ko00940; Metabolism; Biosynthesis of other secondary metabolites; Phenylpropanoid biosynthesis | ko00945; Metabolism; Biosynthesis o…	73.2	1.4e-215	sp|Q43054|TCMO_POPKI	Trans-cinnamate 4-monooxygenase OS=Populus kitakamiensis GN=CYP73A16 PE=2 SV=1	PF00067:Cytochrome P450	GO:0055114	oxidation-reduction process	--	--	GO:0020037//GO:0016705//GO:0005506	heme binding//oxidoreductase activity, acting on paired donors, with incorporation or reduction of molecular oxygen//iron ion binding	At2g30490	Cytochrome P450 CYP2 subfamily
transcript_HQ_TX_pn_transcript53612/f3p0/1789	1789	82.9	9.4e-82	XP_001778850.1	predicted protein [Physcomitrella patens]	--	--	--	--	-	-	-	-	-	40.8	2.4e-35	sp|Q9SUT9|RTNLB_ARATH	Reticulon-like protein B2 OS=Arabidopsis thaliana GN=RTNLB2 PE=1 SV=1	--	--	--	--	--	--	--	At4g11220	Reticulon
transcript_HQ_TX_pn_transcript49129/f2p0/1908	1909	73.4	1.9e-181	XP_001772486.1	predicted protein [Physcomitrella patens]	--	--	--	--	K15400	HHT1	omega-hydroxypalmitate O-feruloyl transferase	2.3.1.188	ko00073; Metabolism; Lipid metabolism; Cutin, suberine and wax biosynthesis	49.9	2.3e-116	sp|Q94CD1|HHT1_ARATH	Omega-hydroxypalmitate O-feruloyl transferase OS=Arabidopsis thaliana GN=HHT1 PE=1 SV=1	PF02458:Transferase family	--	--	--	--	GO:0016747	transferase activity, transferring acyl groups other than amino-acyl groups	--	--
transcript_HQ_TX_pn_transcript71618/f2p0/1085	1064	74.4	7.4e-50	XP_001770702.1	predicted protein [Physcomitrella patens]	--	--	--	--	K12885	RBMX, HNRNPG	heterogeneous nuclear ribonucleoprotein G	-	ko03040; Genetic Information Processing; Transcription; Spliceosome	43.7	7.7e-29	sp|Q9LIN3|RZ1A_ARATH	Glycine-rich RNA-binding protein RZ1A OS=Arabidopsis thaliana GN=RZ1A PE=1 SV=1	PF16367:RNA recognition motif;PF00076:RNA recognition motif. (a.k.a. RRM, RBD, or RNP domain);PF00098:Zinc knuckle	--	--	--	--	GO:0008270//GO:0003676	zinc ion binding//nucleic acid binding	At3g26420	FOG: RRM domain
transcript_HQ_TX_pn_transcript34067/f5p0/2256	2256	57.7	8.6e-56	XP_001752308.1	predicted protein [Physcomitrella patens]	--	--	--	--	-	-	-	-	-	--	--	--	--	PF00320:GATA zinc finger	GO:0006355	regulation of transcription, DNA-templated	--	--	GO:0003700//GO:0043565//GO:0008270	transcription factor activity, sequence-specific DNA binding//sequence-specific DNA binding//zinc ion binding	--	--
transcript_HQ_TX_pn_transcript7603/f2p0/3434	3434	63	2.5e-163	XP_001751608.1	predicted protein [Physcomitrella patens]	79.649	6.43e-48	XM_001752865.1	Physcomitrella patens subsp. patens predicted protein (PHYPADRAFT_113401) mRNA, complete cds	-	-	-	-	-	--	--	--	--	PF13202:EF hand;PF13405:EF-hand domain;PF00036:EF hand;PF13833:EF-hand domain pair;PF10591:Secreted protein acidic and rich in cysteine Ca binding region;PF13499:EF-hand domain pair;PF01699:Sodium/calcium exchanger protein	GO:0055085//GO:0007165	transmembrane transport//signal transduction	GO:0016021//GO:0005578	integral component of membrane//proteinaceous extracellular matrix	GO:0005509	calcium ion binding	--	--
transcript_HQ_TX_pn_transcript45612/f14p0/1940	1940	92.6	1e-150	XP_001777571.1	predicted protein [Physcomitrella patens]	85.843	0	XM_001777519.1	Physcomitrella patens subsp. patens predicted protein (PHYPADRAFT_92279) mRNA, complete cds	K00927	PGK, pgk	phosphoglycerate kinase	2.7.2.3	ko01200; Metabolism; Global and overview maps; Carbon metabolism | ko01230; Metabolism; Global and overview maps; Biosynthesis of amino acids | ko00010; Metabolism; Carbohydrate metabolism; Glycolysis / Gluconeogenesis | ko00710; Metabolism; Energy metabolism; Carbon fixation in photosynthetic organisms	71.1	5.8e-115	sp|Q9SBN4|PGKH_VOLCA	Phosphoglycerate kinase, chloroplastic OS=Volvox carteri GN=PGK PE=2 SV=1	PF00162:Phosphoglycerate kinase;PF06506:Propionate catabolism activator	GO:0000160//GO:0006096	phosphorelay signal transduction system//glycolytic process	--	--	GO:0003677//GO:0004618//GO:0005524//GO:0000156	DNA binding//phosphoglycerate kinase activity//ATP binding//phosphorelay response regulator activity	At1g79550	3-phosphoglycerate kinase
transcript_HQ_TX_pn_transcript70577/f2p0/1190	1192	59	1.7e-47	XP_001762291.1	predicted protein [Physcomitrella patens]	--	--	--	--	-	-	-	-	-	27	3.2e-07	sp|Q9RV58|UB72_DEIRA	Protein DR_1172 OS=Deinococcus radiodurans (strain ATCC 13939 / DSM 20539 / JCM 16871 / LMG 4051 / NBRC 15346 / NCIMB 9279 / R1 / VKM B-1422) GN=DR_1172 PE=1 SV=1	PF07464:Apolipophorin-III precursor (apoLp-III);PF01442:Apolipoprotein A1/A4/E domain;PF04614:Pex19 protein family;PF07730:Histidine kinase;PF01277:Oleosin	GO:0000160//GO:0042157//GO:0006869	phosphorelay signal transduction system//lipoprotein metabolic process//lipid transport	GO:0012511//GO:0005576//GO:0005777//GO:0016021	monolayer-surrounded lipid storage body//extracellular region//peroxisome//integral component of membrane	GO:0008289//GO:0046983//GO:0000155	lipid binding//protein dimerization activity//phosphorelay sensor kinase activity	CE21051	Uncharacterized conserved protein
transcript_HQ_TX_pn_transcript35003/f2p0/2216	2216	93.1	6.8e-90	XP_001775620.1	predicted protein [Physcomitrella patens]	86.998	7.55e-165	XM_001775568.1	Physcomitrella patens subsp. patens predicted protein (PHYPADRAFT_168922) mRNA, complete cds	-	-	-	-	-	31.6	5.4e-08	sp|Q2K4E6|Y3534_RHIEC	TPR repeat-containing protein RHE_CH03534.1 OS=Rhizobium etli (strain CFN 42 / ATCC 51251) GN=RHE_CH03534.1 PE=3 SV=1	PF00515:Tetratricopeptide repeat;PF13374:Tetratricopeptide repeat;PF13371:Tetratricopeptide repeat	--	--	--	--	GO:0005515	protein binding	YOR007c	TPR repeat-containing protein
transcript_HQ_TX_pn_transcript73293/f2p0/932	932	91.2	9e-76	XP_001769035.1	predicted protein [Physcomitrella patens]	85.533	5.25e-158	XM_001779082.1	Physcomitrella patens subsp. patens predicted protein (PHYPADRAFT_146969) mRNA, complete cds	K01602	rbcS	ribulose-bisphosphate carboxylase small chain	4.1.1.39	ko01200; Metabolism; Global and overview maps; Carbon metabolism | ko00630; Metabolism; Carbohydrate metabolism; Glyoxylate and dicarboxylate metabolism | ko00710; Metabolism; Energy metabolism; Carbon fixation in photosynthetic organisms	58	5.7e-52	sp|P10795|RBS1A_ARATH	Ribulose bisphosphate carboxylase small chain 1A, chloroplastic OS=Arabidopsis thaliana GN=RBCS-1A PE=1 SV=2	--	--	--	--	--	--	--	--	--
transcript_HQ_TX_pn_transcript51719/f2p0/1838	1838	34.1	1.2e-23	XP_001769019.1	predicted protein [Physcomitrella patens]	--	--	--	--	-	-	-	-	-	--	--	--	--	--	--	--	--	--	--	--	--	--
transcript_HQ_TX_pn_transcript18073/f2p0/2786	2786	80	6e-200	XP_001768078.1	predicted protein [Physcomitrella patens]	--	--	--	--	-	-	-	-	-	53.5	2.9e-120	sp|Q9FYG3|PLST2_ARATH	Probable plastidic glucose transporter 2 OS=Arabidopsis thaliana GN=At1g67300 PE=2 SV=1	PF00083:Sugar (and other) transporter;PF07690:Major Facilitator Superfamily	GO:0055085	transmembrane transport	GO:0016021	integral component of membrane	GO:0022857	transmembrane transporter activity	At1g67300	Predicted transporter (major facilitator superfamily)
transcript_HQ_TX_pn_transcript3194/f3p0/3979	3979	49.5	6.1e-81	XP_001766468.1	predicted protein [Physcomitrella patens]	--	--	--	--	-	-	-	-	-	--	--	--	--	--	--	--	--	--	--	--	--	--
transcript_HQ_TX_pn_transcript72676/f6p0/1032	1032	67.6	1.3e-56	XP_001762291.1	predicted protein [Physcomitrella patens]	--	--	--	--	-	-	-	-	-	30.3	2.5e-08	sp|Q9RV58|UB72_DEIRA	Protein DR_1172 OS=Deinococcus radiodurans (strain ATCC 13939 / DSM 20539 / JCM 16871 / LMG 4051 / NBRC 15346 / NCIMB 9279 / R1 / VKM B-1422) GN=DR_1172 PE=1 SV=1	PF04614:Pex19 protein family;PF01442:Apolipoprotein A1/A4/E domain;PF07464:Apolipophorin-III precursor (apoLp-III);PF07730:Histidine kinase;PF01277:Oleosin	GO:0042157//GO:0006869//GO:0000160	lipoprotein metabolic process//lipid transport//phosphorelay signal transduction system	GO:0016021//GO:0012511//GO:0005777//GO:0005576	integral component of membrane//monolayer-surrounded lipid storage body//peroxisome//extracellular region	GO:0000155//GO:0008289//GO:0046983	phosphorelay sensor kinase activity//lipid binding//protein dimerization activity	CE21051	Uncharacterized conserved protein
transcript_HQ_TX_pn_transcript9664/f5p0/3257	3257	89	1.6e-151	XP_001785524.1	predicted protein [Physcomitrella patens]	80.306	0	XM_001757560.1	Physcomitrella patens subsp. patens predicted protein (PHYPADRAFT_178081) mRNA, complete cds	K08829	MAK	male germ cell-associated kinase	2.7.11.22	-	67.7	1.8e-121	sp|Q6Z8C8|CDKF4_ORYSJ	Cyclin-dependent kinase F-4 OS=Oryza sativa subsp. japonica GN=CDKF-4 PE=2 SV=1	PF00974:Rhabdovirus spike glycoprotein;PF07714:Protein tyrosine kinase;PF06293:Lipopolysaccharide kinase (Kdo/WaaP) family;PF00069:Protein kinase domain	GO:0006468	protein phosphorylation	GO:0019031//GO:0016020	viral envelope//membrane	GO:0005524//GO:0004672//GO:0016773	ATP binding//protein kinase activity//phosphotransferase activity, alcohol group as acceptor	At5g45430	MAPK related serine/threonine protein kinase
transcript_HQ_TX_pn_transcript4156/f4p0/3847	3847	74.3	0	XP_001771764.1	predicted protein [Physcomitrella patens]	81.59	0	XM_001771712.1	Physcomitrella patens subsp. patens predicted protein (PHYPADRAFT_167283) mRNA, complete cds	-	-	-	-	-	56.9	5.2e-309	sp|Q8GTR4|PULA1_ARATH	Pullulanase 1, chloroplastic OS=Arabidopsis thaliana GN=PU1 PE=1 SV=2	PF02922:Carbohydrate-binding module 48 (Isoamylase N-terminal domain);PF00128:Alpha amylase, catalytic domain;PF03714:Bacterial pullanase-associated domain	GO:0005975	carbohydrate metabolic process	--	--	GO:0004553//GO:0003824//GO:0030246	hydrolase activity, hydrolyzing O-glycosyl compounds//catalytic activity//carbohydrate binding	At5g04360	1,4-alpha-glucan branching enzyme/starch branching enzyme II
transcript_HQ_TX_pn_transcript50121/f3p0/1871	1871	88.4	5.2e-192	XP_001783444.1	predicted protein [Physcomitrella patens]	87.663	0	XM_001783392.1	Physcomitrella patens subsp. patens predicted protein (PHYPADRAFT_98737) mRNA, complete cds	K00660	CHS	chalcone synthase	2.3.1.74	ko00941; Metabolism; Biosynthesis of other secondary metabolites; Flavonoid biosynthesis | ko04712; Organismal Systems; Environmental adaptation; Circadian rhythm - plant	62	1.5e-131	sp|Q9SEP4|CHSY_ARAAL	Chalcone synthase OS=Arabis alpina GN=CHS PE=3 SV=1	PF08392:FAE1/Type III polyketide synthase-like protein;PF08545:3-Oxoacyl-[acyl-carrier-protein (ACP)] synthase III	GO:0006633	fatty acid biosynthetic process	GO:0016020	membrane	GO:0004315//GO:0016747	3-oxoacyl-[acyl-carrier-protein] synthase activity//transferase activity, transferring acyl groups other than amino-acyl groups	--	--
transcript_HQ_TX_pn_transcript31983/f2p0/2316	2316	76.9	1e-67	XP_001763968.1	predicted protein [Physcomitrella patens]	84.293	1.57e-42	XM_009393053.2	PREDICTED: Musa acuminata subsp. malaccensis homeobox-leucine zipper protein HOX4-like (LOC103977508), mRNA	-	-	-	-	-	71.4	9.9e-29	sp|Q6Z248|HOX20_ORYSJ	Homeobox-leucine zipper protein HOX20 OS=Oryza sativa subsp. japonica GN=HOX20 PE=2 SV=1	PF05920:Homeobox KN domain;PF00046:Homeobox domain;PF02183:Homeobox associated leucine zipper;PF10473:Leucine-rich repeats of kinetochore protein Cenp-F/LEK1	GO:0006355	regulation of transcription, DNA-templated	--	--	GO:0003700//GO:0043565//GO:0070840//GO:0042803//GO:0003677//GO:0008134	transcription factor activity, sequence-specific DNA binding//sequence-specific DNA binding//dynein complex binding//protein homodimerization activity//DNA binding//transcription factor binding	At3g01470	Transcription factor HEX, contains HOX and HALZ domains
transcript_HQ_TX_pn_transcript21130/f3p0/2633	2633	89.6	4e-137	XP_001774238.1	predicted protein [Physcomitrella patens]	80.405	0	XM_001757560.1	Physcomitrella patens subsp. patens predicted protein (PHYPADRAFT_178081) mRNA, complete cds	K08829	MAK	male germ cell-associated kinase	2.7.11.22	-	71.3	9.9e-110	sp|Q6Z8C8|CDKF4_ORYSJ	Cyclin-dependent kinase F-4 OS=Oryza sativa subsp. japonica GN=CDKF-4 PE=2 SV=1	PF00974:Rhabdovirus spike glycoprotein;PF00069:Protein kinase domain;PF06293:Lipopolysaccharide kinase (Kdo/WaaP) family;PF07714:Protein tyrosine kinase	GO:0006468	protein phosphorylation	GO:0019031//GO:0016020	viral envelope//membrane	GO:0005524//GO:0016773//GO:0004672	ATP binding//phosphotransferase activity, alcohol group as acceptor//protein kinase activity	At5g45430	MAPK related serine/threonine protein kinase
transcript_HQ_TX_pn_transcript2540/f3p0/4154	4154	76.9	0	AHZ63888.1	phototropin [Anomodon rostratus]	86.223	0	KU701648.1	Loeskeobryum brevirostre isolate WSPM_2009833 putative LOV domain-containing protein mRNA, complete cds	K20715	PHOT	phototropin	2.7.11.1	-	62.9	9.6e-293	sp|Q9ST27|PHOT2_ORYSJ	Phototropin-2 OS=Oryza sativa subsp. japonica GN=PHOT2 PE=1 SV=1	PF00069:Protein kinase domain;PF08447:PAS fold;PF07714:Protein tyrosine kinase;PF00989:PAS fold	GO:0006355//GO:0006468	regulation of transcription, DNA-templated//protein phosphorylation	--	--	GO:0004672//GO:0005524//GO:0005515	protein kinase activity//ATP binding//protein binding	--	--
transcript_HQ_TX_pn_transcript62215/f7p0/1445	1445	94.1	1.3e-28	XP_001781743.1	predicted protein [Physcomitrella patens]	85.782	2.05e-54	XM_001756637.1	Physcomitrella patens subsp. patens predicted protein (PHYPADRAFT_26859) mRNA, partial cds	-	-	-	-	-	59	4.3e-14	sp|Q9LTV3|SAU72_ARATH	Auxin-responsive protein SAUR72 OS=Arabidopsis thaliana GN=SAUR72 PE=2 SV=1	PF02519:Auxin responsive protein	GO:0009733	response to auxin	--	--	--	--	--	--
transcript_HQ_TX_pn_transcript16274/f2p0/2869	2870	69.1	5.3e-151	XP_001753962.1	predicted protein [Physcomitrella patens]	--	--	--	--	-	-	-	-	-	50.3	2.5e-106	sp|O49931|TIC55_PEA	Protein TIC 55, chloroplastic OS=Pisum sativum GN=TIC55 PE=1 SV=1	PF08417:Pheophorbide a oxygenase	GO:0055114	oxidation-reduction process	--	--	GO:0010277	chlorophyllide a oxygenase [overall] activity	--	--
transcript_HQ_TX_pn_transcript9330/f3p0/3292	3292	85.6	9e-46	XP_001766824.1	predicted protein [Physcomitrella patens]	84.57	7.54e-87	XM_001765843.1	Physcomitrella patens subsp. patens predicted protein (PHYPADRAFT_130041) mRNA, partial cds	K16241	HY5	transcription factor HY5	-	ko04712; Organismal Systems; Environmental adaptation; Circadian rhythm - plant	58	1.3e-26	sp|Q9SM50|HY5_SOLLC	Transcription factor HY5 OS=Solanum lycopersicum GN=HY5 PE=2 SV=1	PF07716:Basic region leucine zipper;PF00170:bZIP transcription factor;PF01576:Myosin tail;PF10186:Vacuolar sorting 38 and autophagy-related subunit 14;PF15091:Domain of unknown function (DUF4554);PF03131:bZIP Maf transcription factor;PF13851:Growth-arrest specific micro-tubule binding;PF01166:TSC-22/dip/bun family;PF04977:Septum formation initiator	GO:0007049//GO:0006355//GO:0010508//GO:0042138//GO:0048870	cell cycle//regulation of transcription, DNA-templated//positive regulation of autophagy//meiotic DNA double-strand break formation//cell motility	GO:0005634//GO:0016459//GO:0031514	nucleus//myosin complex//motile cilium	GO:0003700//GO:0003677//GO:0043565//GO:0003774	transcription factor activity, sequence-specific DNA binding//DNA binding//sequence-specific DNA binding//motor activity	At5g11260	Transcriptional activator FOSB/c-Fos and related bZIP transcription factors
transcript_HQ_TX_pn_transcript50291/f2p0/1867	1867	50.6	1.3e-28	XP_001770828.1	predicted protein [Physcomitrella patens]	--	--	--	--	--	--	--	--	--	--	--	--	--	--	--	--	--	--	--	--	--	--
transcript_HQ_TX_pn_transcript23341/f5p0/2585	2585	70.5	4e-275	XP_001759545.1	predicted protein [Physcomitrella patens]	77.79	1.16e-153	XM_001759493.1	Physcomitrella patens subsp. patens predicted protein (PHYPADRAFT_122023) mRNA, complete cds	-	-	-	-	-	57.6	3.4e-227	sp|Q7XRV2|YSL6_ORYSJ	Probable metal-nicotianamine transporter YSL6 OS=Oryza sativa subsp. japonica GN=YSL6 PE=2 SV=1	PF03169:OPT oligopeptide transporter protein	GO:0055085	transmembrane transport	--	--	--	--	--	--
transcript_HQ_TX_pn_transcript8561/f3p0/3348	3348	41.8	2.2e-55	XP_001754730.1	predicted protein [Physcomitrella patens]	--	--	--	--	-	-	-	-	-	23.3	6.9e-07	sp|P13539|MYH6_MESAU	Myosin-6 OS=Mesocricetus auratus GN=MYH6 PE=2 SV=2	PF08912:Rho Binding;PF10473:Leucine-rich repeats of kinetochore protein Cenp-F/LEK1	--	--	--	--	GO:0017048//GO:0008134//GO:0070840//GO:0042803	Rho GTPase binding//transcription factor binding//dynein complex binding//protein homodimerization activity	--	--
transcript_HQ_TX_pn_transcript72181/f2p0/1039	1039	81.9	1.6e-60	XP_001771684.1	predicted protein [Physcomitrella patens]	--	--	--	--	-	-	-	-	-	--	--	--	--	--	--	--	--	--	--	--	--	--
transcript_HQ_TX_pn_transcript18849/f2p0/2756	2756	50.2	8.6e-34	OIV95293.1	hypothetical protein TanjilG_07449 [Lupinus angustifolius]	--	--	--	--	-	-	-	-	-	42.4	4.2e-10	sp|Q8SVY9|Y3G1_ENCCU	Uncharacterized protein ECU03_1610 OS=Encephalitozoon cuniculi (strain GB-M1) GN=ECU03_1610 PE=1 SV=1	--	--	--	--	--	--	--	CE18875	Uncharacterized conserved protein
transcript_HQ_TX_pn_transcript16902/f4p0/2810	2810	68.2	1.3e-247	XP_001770718.1	predicted protein [Physcomitrella patens]	77.729	0	XM_001775475.1	Physcomitrella patens subsp. patens predicted protein (PHYPADRAFT_168889) mRNA, complete cds	-	-	-	-	-	39.8	2.5e-34	sp|Q2KJ22|FA63A_BOVIN	Ubiquitin carboxyl-terminal hydrolase MINDY-1 OS=Bos taurus GN=FAM63A PE=2 SV=1	PF04424:Protein of unknown function (DUF544) ;PF05091:Eukaryotic translation initiation factor 3 subunit 7 (eIF-3)	--	--	GO:0005737//GO:0005852	cytoplasm//eukaryotic translation initiation factor 3 complex	GO:0003743//GO:1990380//GO:0004843	translation initiation factor activity//Lys48-specific deubiquitinase activity//thiol-dependent ubiquitin-specific protease activity	At4g11860	Uncharacterized conserved protein
transcript_HQ_TX_pn_transcript54335/f21p0/1720	1720	72.5	1.4e-74	XP_001774292.1	predicted protein [Physcomitrella patens]	--	--	--	--	--	--	--	--	--	--	--	--	--	PF00335:Tetraspanin family;PF07086:Jagunal, ER re-organisation during oogenesis	GO:0007029	endoplasmic reticulum organization	GO:0005789//GO:0016021	endoplasmic reticulum membrane//integral component of membrane	--	--	--	--
transcript_HQ_TX_pn_transcript1709/f2p0/4394	4394	55	7e-86	OAE23451.1	hypothetical protein AXG93_285s1080 [Marchantia polymorpha subsp. polymorpha]	82.558	2.43e-08	KM665901.1	Ananas bracteatus clone 51087 microsatellite sequence	-	-	-	-	-	69.3	1.7e-37	sp|Q9C7B1|TRP3_ARATH	Telomere repeat-binding protein 3 OS=Arabidopsis thaliana GN=TRP3 PE=1 SV=1	--	--	--	--	--	--	--	--	--
transcript_HQ_TX_pn_transcript14177/f2p0/2973	2971	64.2	3.8e-144	XP_001782967.1	predicted protein [Physcomitrella patens]	--	--	--	--	K10143	RFWD2, COP1	E3 ubiquitin-protein ligase RFWD2	2.3.2.27	ko04120; Genetic Information Processing; Folding, sorting and degradation; Ubiquitin mediated proteolysis | ko04115; Cellular Processes; Cell growth and death; p53 signaling pathway | ko04712; Organismal Systems; Environmental adaptation; Circadian rhythm - plant	37.8	5.8e-58	sp|Q9LTJ6|RUP1_ARATH	WD repeat-containing protein RUP1 OS=Arabidopsis thaliana GN=RUP1 PE=1 SV=1	PF00400:WD domain, G-beta repeat	--	--	--	--	GO:0005515	protein binding	--	--
transcript_HQ_TX_pn_transcript21712/f5p0/2628	2628	85.3	7.6e-290	XP_001760664.1	predicted protein [Physcomitrella patens]	75.79	0	XM_003523138.3	PREDICTED: Glycine max ATP-dependent zinc metalloprotease FTSH, chloroplastic (LOC100803824), mRNA	K03798	ftsH, hflB	cell division protease FtsH	3.4.24.-	-	69.4	3.3e-262	sp|Q9FH02|FTSH5_ARATH	ATP-dependent zinc metalloprotease FTSH 5, chloroplastic OS=Arabidopsis thaliana GN=FTSH5 PE=1 SV=1	PF01434:Peptidase family M41;PF00004:ATPase family associated with various cellular activities (AAA);PF05496:Holliday junction DNA helicase ruvB N-terminus;PF06480:FtsH Extracellular;PF07728:AAA domain (dynein-related subfamily);PF06068:TIP49 C-terminus;PF07724:AAA domain (Cdc48 subfamily);PF01695:IstB-like ATP binding protein	GO:0006508//GO:0006310//GO:0006281	proteolysis//DNA recombination//DNA repair	GO:0016021	integral component of membrane	GO:0003678//GO:0009378//GO:0016887//GO:0004222//GO:0005524//GO:0008270	DNA helicase activity//four-way junction helicase activity//ATPase activity//metalloendopeptidase activity//ATP binding//zinc ion binding	At5g42270	AAA+-type ATPase containing the peptidase M41 domain
transcript_HQ_TX_pn_transcript14034/f3p0/2971	2971	28.8	8.5e-11	XP_001700577.1	fasciclin-like protein [Chlamydomonas reinhardtii]	--	--	--	--	-	-	-	-	-	--	--	--	--	PF04444:Catechol dioxygenase N terminus	GO:0055114//GO:0009712	oxidation-reduction process//catechol-containing compound metabolic process	--	--	GO:0005506//GO:0018576	iron ion binding//catechol 1,2-dioxygenase activity	--	--
transcript_HQ_TX_pn_transcript58656/f2p0/1595	1595	85.3	1.5e-62	ACN54544.1	mother of FT and TFL1-like protein variant a [Physcomitrella patens]	83.279	7.09e-154	FJ655547.1	Physcomitrella patens mother of FT and TFL1-like protein variant a (MFT2) mRNA, complete cds, alternatively spliced	-	-	-	-	-	55.9	1.2e-33	sp|Q9XFK7|MFT_ARATH	Protein MOTHER of FT and TFL1 OS=Arabidopsis thaliana GN=MFT PE=1 SV=1	--	--	--	--	--	--	--	At1g18100	Phosphatidylethanolamine binding protein
transcript_HQ_TX_pn_transcript41421/f6p0/2073	2074	86.6	8.2e-263	XP_001756623.1	predicted protein [Physcomitrella patens]	84.817	0	XM_001756571.1	Physcomitrella patens subsp. patens predicted protein (PHYPADRAFT_204867) mRNA, complete cds	K00130	betB, gbsA	betaine-aldehyde dehydrogenase	1.2.1.8	ko00260; Metabolism; Amino acid metabolism; Glycine, serine and threonine metabolism	68.7	2.7e-211	sp|Q9STS1|BADH2_ARATH	Betaine aldehyde dehydrogenase 2, mitochondrial OS=Arabidopsis thaliana GN=ALDH10A9 PE=2 SV=1	PF00171:Aldehyde dehydrogenase family	GO:0055114//GO:0008152	oxidation-reduction process//metabolic process	--	--	GO:0016491	oxidoreductase activity	At3g48170	Aldehyde dehydrogenase
transcript_HQ_TX_pn_transcript7285/f2p0/3470	3467	70.1	4.2e-203	XP_001767981.1	predicted protein [Physcomitrella patens]	85.253	0	XM_001767929.1	Physcomitrella patens subsp. patens predicted protein (PHYPADRAFT_132749) mRNA, partial cds	-	-	-	-	-	35.2	2.7e-78	sp|Q9C7G1|PUB45_ARATH	U-box domain-containing protein 45 OS=Arabidopsis thaliana GN=PUB45 PE=1 SV=1	PF04564:U-box domain;PF11789:Zinc-finger of the MIZ type in Nse subunit	GO:0016567	protein ubiquitination	--	--	GO:0008270//GO:0004842	zinc ion binding//ubiquitin-protein transferase activity	At1g27910	FOG: Armadillo/beta-catenin-like repeats
transcript_HQ_TX_pn_transcript41573/f7p0/2026	2026	85.5	8.1e-231	XP_001753757.1	predicted protein [Physcomitrella patens]	75.926	1.92e-165	XM_001758870.1	Physcomitrella patens subsp. patens predicted protein (PHYPADRAFT_105373) mRNA, complete cds	K01580	E4.1.1.15, gadB, gadA, GAD	glutamate decarboxylase	4.1.1.15	ko00650; Metabolism; Carbohydrate metabolism; Butanoate metabolism | ko00250; Metabolism; Amino acid metabolism; Alanine, aspartate and glutamate metabolism | ko00410; Metabolism; Metabolism of other amino acids; beta-Alanine metabolism | ko00430; Metabolism; Metabolism of other amino acids; Taurine and hypotaurine metabolism | ko02024; Cellular Processes; Cellular community - prokaryotes; Quorum…	67.8	8.5e-194	sp|Q9ZPS3|DCE4_ARATH	Glutamate decarboxylase 4 OS=Arabidopsis thaliana GN=GAD4 PE=1 SV=1	PF00282:Pyridoxal-dependent decarboxylase conserved domain	GO:0019752	carboxylic acid metabolic process	--	--	GO:0016831//GO:0030170	carboxy-lyase activity//pyridoxal phosphate binding	At2g02010	Glutamate decarboxylase/sphingosine phosphate lyase
transcript_HQ_TX_pn_transcript19453/f2p0/2732	2732	81.7	5.6e-126	Q9LEM9.1	RecName: Full=Acyl-lipid (9-3)-desaturase; AltName: Full=Delta 6-fatty acid desaturase; Short=CpDES6	--	--	--	--	-	-	-	-	-	81.7	5.4e-127	sp|Q9LEM9|DES6_CERPU	Acyl-lipid (9-3)-desaturase OS=Ceratodon purpureus PE=1 SV=1	PF00487:Fatty acid desaturase	GO:0006629	lipid metabolic process	--	--	--	--	Hs13375616	Delta 6-fatty acid desaturase/delta-8 sphingolipid desaturase
transcript_HQ_TX_pn_transcript36615/f11p0/2166	2166	81.8	2.1e-237	XP_001782975.1	predicted protein [Physcomitrella patens]	83.958	0	XM_001782923.1	Physcomitrella patens subsp. patens predicted protein (PHYPADRAFT_110579) mRNA, complete cds	K00975	glgC	glucose-1-phosphate adenylyltransferase	2.7.7.27	ko00500; Metabolism; Carbohydrate metabolism; Starch and sucrose metabolism | ko00520; Metabolism; Carbohydrate metabolism; Amino sugar and nucleotide sugar metabolism | ko02026; Cellular Processes; Cellular community - prokaryotes; Biofilm formation - Escherichia coli	69.4	5e-192	sp|P55230|GLGL2_ARATH	Glucose-1-phosphate adenylyltransferase large subunit 2, chloroplastic OS=Arabidopsis thaliana GN=APL2 PE=1 SV=2	PF00483:Nucleotidyl transferase;PF07959:L-fucokinase	GO:0009058	biosynthetic process	--	--	GO:0016779//GO:0016772	nucleotidyltransferase activity//transferase activity, transferring phosphorus-containing groups	At1g27680	GDP-mannose pyrophosphorylase/mannose-1-phosphate guanylyltransferase
transcript_HQ_TX_pn_transcript49708/f2p0/1876	1874	80.2	5.5e-234	XP_001772397.1	predicted protein [Physcomitrella patens]	82.039	0	XM_001772345.1	Physcomitrella patens subsp. patens predicted protein (PHYPADRAFT_217910) mRNA, complete cds	K16298	SCPL-IV	serine carboxypeptidase-like clade IV	3.4.16.-	-	61.6	1.8e-174	sp|P37891|CBP3_ORYSJ	Serine carboxypeptidase 3 OS=Oryza sativa subsp. japonica GN=CBP3 PE=2 SV=1	PF00450:Serine carboxypeptidase	GO:0006508	proteolysis	--	--	GO:0004185	serine-type carboxypeptidase activity	At3g10410	Serine carboxypeptidases (lysosomal cathepsin A)
transcript_HQ_TX_pn_transcript47732/f2p0/1929	1929	100	4e-296	XP_002964737.1	hypothetical protein SELMODRAFT_270468 [Selaginella moellendorffii]	85.732	0	XM_015787471.1	PREDICTED: Oryza sativa Japonica Group polyubiquitin (LOC4341860), mRNA	K08770	UBC	ubiquitin C	-	ko03320; Organismal Systems; Endocrine system; PPAR signaling pathway	94.5	2.9e-284	sp|P0CG71|UBIQ1_CAEEL	Polyubiquitin-A OS=Caenorhabditis elegans GN=ubq-1 PE=3 SV=1	PF04452:RNA methyltransferase;PF00240:Ubiquitin family;PF14560:Ubiquitin-like domain	GO:0006364	rRNA processing	--	--	GO:0008168//GO:0005515	methyltransferase activity//protein binding	CE01921	Ubiquitin and ubiquitin-like proteins
transcript_HQ_TX_pn_transcript53370/f3p0/1808	1808	81.4	5.8e-188	XP_001773602.1	predicted protein [Physcomitrella patens]	85.375	0	XM_001773550.1	Physcomitrella patens subsp. patens predicted protein (PHYPADRAFT_191594) mRNA, complete cds	-	-	-	-	-	52.5	3.8e-84	sp|P48279|YCF39_CYAPA	Uncharacterized protein ycf39 OS=Cyanophora paradoxa GN=ycf39 PE=3 SV=1	PF01370:NAD dependent epimerase/dehydratase family;PF02254:TrkA-N domain;PF01073:3-beta hydroxysteroid dehydrogenase/isomerase family	GO:0055114//GO:0006694//GO:0006813	oxidation-reduction process//steroid biosynthetic process//potassium ion transport	--	--	GO:0003854//GO:0016616//GO:0050662//GO:0003824	3-beta-hydroxy-delta5-steroid dehydrogenase activity//oxidoreductase activity, acting on the CH-OH group of donors, NAD or NADP as acceptor//coenzyme binding//catalytic activity	At4g35250	Predicted dehydrogenase
transcript_HQ_TX_pn_transcript18569/f2p0/2764	2764	51.1	5e-114	BAL46028.1	Dof transcription factor [Physcomitrella patens]	80.978	8.84e-31	XM_016107267.1	PREDICTED: Arachis duranensis cyclic dof factor 2 (LOC107486705), mRNA	-	-	-	-	-	82	9.4e-26	sp|Q8LFV3|CDF3_ARATH	Cyclic dof factor 3 OS=Arabidopsis thaliana GN=CDF3 PE=1 SV=2	PF02701:Dof domain, zinc finger	GO:0006355	regulation of transcription, DNA-templated	--	--	GO:0003677	DNA binding	--	--
transcript_HQ_TX_pn_transcript69265/f4p0/1244	1244	79.9	1.9e-121	XP_001775453.1	predicted protein [Physcomitrella patens]	83.648	6.97e-168	XM_001758557.1	Physcomitrella patens subsp. patens predicted protein (PHYPADRAFT_120515) mRNA, complete cds	-	-	-	-	-	52.5	9.9e-60	sp|P19954|PRSP1_SPIOL	Ribosome-binding factor PSRP1, chloroplastic OS=Spinacia oleracea GN=PSRP1 PE=1 SV=2	PF02482:Sigma 54 modulation protein / S30EA ribosomal protein	GO:0044238	primary metabolic process	--	--	--	--	--	--
transcript_HQ_TX_pn_transcript39461/f20p0/2113	2113	85.9	1.3e-223	XP_001777583.1	predicted protein [Physcomitrella patens]	--	--	--	--	K01176	AMY, amyA, malS	alpha-amylase	3.2.1.1	ko00500; Metabolism; Carbohydrate metabolism; Starch and sucrose metabolism | ko04973; Organismal Systems; Digestive system; Carbohydrate digestion and absorption	60.1	2e-153	sp|P27937|AMY3B_ORYSJ	Alpha-amylase isozyme 3B OS=Oryza sativa subsp. japonica GN=AMY1.6 PE=2 SV=1	PF02324:Glycosyl hydrolase family 70;PF07821:Alpha-amylase C-terminal beta-sheet domain;PF00128:Alpha amylase, catalytic domain	GO:0009250//GO:0005975	glucan biosynthetic process//carbohydrate metabolic process	--	--	GO:0004556//GO:0003824//GO:0005509//GO:0046527	alpha-amylase activity//catalytic activity//calcium ion binding//glucosyltransferase activity	At4g25000	Alpha-amylase
transcript_HQ_TX_pn_transcript22698/f2p0/2610	2610	93	3.8e-31	XP_001784902.1	predicted protein [Physcomitrella patens]	--	--	--	--	-	-	-	-	-	--	--	--	--	--	--	--	--	--	--	--	At5g65840	Uncharacterized conserved protein
transcript_HQ_TX_pn_transcript12978/f6p0/3022	3022	82.6	1.4e-106	XP_001760990.1	predicted protein [Physcomitrella patens]	83.218	0	XM_001760938.1	Physcomitrella patens subsp. patens predicted protein (PHYPADRAFT_123650) mRNA, complete cds	K01087	otsB	trehalose 6-phosphate phosphatase	3.1.3.12	ko00500; Metabolism; Carbohydrate metabolism; Starch and sucrose metabolism	58.7	5.9e-66	sp|O64896|TPPA_ARATH	Trehalose-phosphate phosphatase A OS=Arabidopsis thaliana GN=TPPA PE=1 SV=1	PF02358:Trehalose-phosphatase	GO:0005992	trehalose biosynthetic process	--	--	GO:0003824	catalytic activity	At5g51460	Trehalose-6-phosphate synthase component TPS1 and related subunits
transcript_HQ_TX_pn_transcript17761/f6p0/2778	2778	51.1	5e-114	BAL46028.1	Dof transcription factor [Physcomitrella patens]	80.978	8.88e-31	XM_016107267.1	PREDICTED: Arachis duranensis cyclic dof factor 2 (LOC107486705), mRNA	-	-	-	-	-	82	9.4e-26	sp|Q8LFV3|CDF3_ARATH	Cyclic dof factor 3 OS=Arabidopsis thaliana GN=CDF3 PE=1 SV=2	PF02701:Dof domain, zinc finger	GO:0006355	regulation of transcription, DNA-templated	--	--	GO:0003677	DNA binding	--	--
transcript_HQ_TX_pn_transcript675/f2p0/4950	4951	80.4	0	XP_001753223.1	predicted protein [Physcomitrella patens]	82.547	0	XM_001753171.1	Physcomitrella patens subsp. patens predicted protein (PHYPADRAFT_174645) mRNA, complete cds	K08244	R1	alpha-glucan, water dikinase	2.7.9.4	-	52.3	4.9e-267	sp|Q9SAC6|GWD1_ARATH	Alpha-glucan water dikinase 1, chloroplastic OS=Arabidopsis thaliana GN=GWD1 PE=1 SV=2	PF16760:Starch/carbohydrate-binding module (family 53)	--	--	--	--	GO:2001070	starch binding	--	--
transcript_HQ_TX_pn_transcript34670/f2p0/2272	2261	71.7	1.2e-177	XP_001784893.1	predicted protein [Physcomitrella patens]	76.793	1.01e-153	XM_001762152.1	Physcomitrella patens subsp. patens predicted protein (PHYPADRAFT_57038) mRNA, complete cds	K19355	MAN	mannan endo-1,4-beta-mannosidase	3.2.1.78	ko00051; Metabolism; Carbohydrate metabolism; Fructose and mannose metabolism	49.7	1.7e-105	sp|Q9LZV3|MAN6_ARATH	Mannan endo-1,4-beta-mannosidase 6 OS=Arabidopsis thaliana GN=MAN6 PE=2 SV=1	PF02449:Beta-galactosidase;PF00150:Cellulase (glycosyl hydrolase family 5)	GO:0005975	carbohydrate metabolic process	GO:0009341	beta-galactosidase complex	GO:0004565//GO:0004553	beta-galactosidase activity//hydrolase activity, hydrolyzing O-glycosyl compounds	--	--
transcript_HQ_TX_pn_transcript29410/f18p0/2351	2351	69.3	3.3e-151	XP_001779219.1	predicted protein [Physcomitrella patens]	76.846	5.36e-87	XM_001757007.1	Physcomitrella patens subsp. patens predicted protein (PHYPADRAFT_22416) mRNA, partial cds	K19366	SPG20	spartin	-	ko04144; Cellular Processes; Transport and catabolism; Endocytosis	40.3	5.1e-73	sp|Q9SD22|SDEH3_ARATH	Senescence/dehydration-associated protein At3g51250 OS=Arabidopsis thaliana GN=At3g51250 PE=2 SV=1	--	--	--	--	--	--	--	--	--
transcript_HQ_TX_pn_transcript75039/f4p0/830	830	66.7	5.3e-11	XP_001770081.1	predicted protein [Physcomitrella patens]	--	--	--	--	--	--	--	--	--	--	--	--	--	--	--	--	--	--	--	--	--	--
transcript_HQ_TX_pn_transcript15544/f3p0/2898	2898	60	1.1e-36	KJB37315.1	hypothetical protein B456_006G199400 [Gossypium raimondii]	90.551	1.98e-37	XM_001755638.1	Physcomitrella patens subsp. patens predicted protein (PHYPADRAFT_204215) mRNA, complete cds	-	-	-	-	-	73.2	3.7e-17	sp|B3SGL0|BCH_GENLU	Beta-carotene 3-hydroxylase, chloroplastic OS=Gentiana lutea GN=BHY PE=2 SV=1	--	--	--	--	--	--	--	--	--
transcript_HQ_TX_pn_transcript29235/f2p0/2396	2396	92.7	1.6e-241	XP_001784242.1	predicted protein [Physcomitrella patens]	77.719	0	XM_001759144.1	Physcomitrella patens subsp. patens predicted protein (PHYPADRAFT_179535) mRNA, complete cds	K00975	glgC	glucose-1-phosphate adenylyltransferase	2.7.7.27	ko00500; Metabolism; Carbohydrate metabolism; Starch and sucrose metabolism | ko00520; Metabolism; Carbohydrate metabolism; Amino sugar and nucleotide sugar metabolism | ko02026; Cellular Processes; Cellular community - prokaryotes; Biofilm formation - Escherichia coli	71.2	2e-186	sp|P55230|GLGL2_ARATH	Glucose-1-phosphate adenylyltransferase large subunit 2, chloroplastic OS=Arabidopsis thaliana GN=APL2 PE=1 SV=2	PF00483:Nucleotidyl transferase;PF07959:L-fucokinase	GO:0009058	biosynthetic process	--	--	GO:0016779//GO:0016772	nucleotidyltransferase activity//transferase activity, transferring phosphorus-containing groups	At1g27680	GDP-mannose pyrophosphorylase/mannose-1-phosphate guanylyltransferase
transcript_HQ_TX_pn_transcript57883/f4p0/1671	1671	63.6	1.4e-92	XP_001754131.1	predicted protein [Physcomitrella patens]	--	--	--	--	-	-	-	-	-	--	--	--	--	PF01442:Apolipoprotein A1/A4/E domain	GO:0006869//GO:0042157	lipid transport//lipoprotein metabolic process	GO:0005576	extracellular region	GO:0008289	lipid binding	--	--
transcript_HQ_TX_pn_transcript27696/f2p0/2355	2355	74.8	4.7e-105	XP_001754114.1	predicted protein [Physcomitrella patens]	78.431	1.1e-123	XM_001754062.1	Physcomitrella patens subsp. patens predicted protein (PHYPADRAFT_159406) mRNA, complete cds	K11159	K11159	carotenoid cleavage dioxygenase	-	-	56.6	1.1e-78	sp|Q84KG5|CCD_CROSA	Carotenoid 9,10(9',10')-cleavage dioxygenase OS=Crocus sativus GN=CCD PE=1 SV=1	PF03055:Retinal pigment epithelial membrane protein	GO:0055114	oxidation-reduction process	--	--	GO:0016702	oxidoreductase activity, acting on single donors with incorporation of molecular oxygen, incorporation of two atoms of oxygen	At3g63520	Beta, beta-carotene 15,15'-dioxygenase and related enzymes
transcript_HQ_TX_pn_transcript33172/f2p0/2294	2294	87.9	2.1e-190	XP_001784132.1	predicted protein [Physcomitrella patens]	84.899	0	XM_001784080.1	Physcomitrella patens subsp. patens predicted protein (PHYPADRAFT_227053) mRNA, complete cds	-	-	-	-	-	60.1	1.9e-109	sp|Q9LEB3|RBP47_NICPL	Polyadenylate-binding protein RBP47 OS=Nicotiana plumbaginifolia GN=RBP47 PE=1 SV=1	PF08777:RNA binding motif;PF00076:RNA recognition motif. (a.k.a. RRM, RBD, or RNP domain);PF16367:RNA recognition motif	--	--	--	--	GO:0003723//GO:0003676	RNA binding//nucleic acid binding	At5g19350	FOG: RRM domain
transcript_HQ_TX_pn_transcript69912/f4p0/1206	1206	89.6	3.4e-99	ACN54544.1	mother of FT and TFL1-like protein variant a [Physcomitrella patens]	84.132	6.79e-163	FJ655547.1	Physcomitrella patens mother of FT and TFL1-like protein variant a (MFT2) mRNA, complete cds, alternatively spliced	-	-	-	-	-	52.8	2.7e-54	sp|Q9XFK7|MFT_ARATH	Protein MOTHER of FT and TFL1 OS=Arabidopsis thaliana GN=MFT PE=1 SV=1	--	--	--	--	--	--	--	At1g18100	Phosphatidylethanolamine binding protein
transcript_HQ_TX_pn_transcript34310/f4p0/2153	2153	60.9	1.6e-144	BAG12299.1	protein phosphatase 2C [Physcomitrella patens]	78.882	0	AB369256.1	Physcomitrella patens PpABI1A mRNA for protein phosphatase 2C, complete cds	K14497	PP2C	protein phosphatase 2C	3.1.3.16	ko04016; Environmental Information Processing; Signal transduction; MAPK signaling pathway - plant | ko04075; Environmental Information Processing; Signal transduction; Plant hormone signal transduction | ko04931; Human Diseases; Endocrine and metabolic diseases; Insulin resistance	45.1	2.7e-73	sp|Q0JLP9|P2C06_ORYSJ	Probable protein phosphatase 2C 6 OS=Oryza sativa subsp. japonica GN=Os01g0583100 PE=1 SV=1	PF00481:Protein phosphatase 2C	--	--	--	--	GO:0003824	catalytic activity	At1g72770	Serine/threonine protein phosphatase
transcript_HQ_TX_pn_transcript59121/f2p0/1634	1634	90.4	8.4e-162	XP_001767073.1	predicted protein [Physcomitrella patens]	85.214	0	XM_001767021.1	Physcomitrella patens subsp. patens predicted protein (PHYPADRAFT_131788) mRNA, complete cds	-	-	-	-	-	28.8	4.7e-17	sp|Q8K4F5|ABHDB_MOUSE	Protein ABHD11 OS=Mus musculus GN=Abhd11 PE=1 SV=1	PF00975:Thioesterase domain;PF07819:PGAP1-like protein	GO:0009058	biosynthetic process	--	--	GO:0016788	hydrolase activity, acting on ester bonds	At4g10030	Predicted alpha/beta hydrolase
transcript_HQ_TX_pn_transcript6234/f2p0/3532	3532	64.7	5e-18	XP_001758030.1	predicted protein [Physcomitrella patens]	--	--	--	--	K12345	SRD5A3	3-oxo-5-alpha-steroid 4-dehydrogenase 3 [EC:1.3.1.22 1.3.1.94]	1.3.1.22,1.3.1.94	ko00140; Metabolism; Lipid metabolism; Steroid hormone biosynthesis	--	--	--	--	--	--	--	--	--	--	--	At2g16530	Predicted steroid reductase
transcript_HQ_TX_pn_transcript69084/f6p0/1244	1244	43.6	5.3e-07	XP_001752698.1	predicted protein [Physcomitrella patens]	91.667	8.73e-08	XM_001765098.1	Physcomitrella patens subsp. patens predicted protein (PHYPADRAFT_78730) mRNA, complete cds	-	-	-	-	-	--	--	--	--	--	--	--	--	--	--	--	--	--
transcript_HQ_TX_pn_transcript12258/f2p0/3082	3082	78.5	7.2e-311	XP_001785882.1	predicted protein [Physcomitrella patens]	--	--	--	--	K00327	POR	NADPH-ferrihemoprotein reductase	1.6.2.4	-	63.2	1.2e-228	sp|P37116|NCPR_VIGRR	NADPH--cytochrome P450 reductase OS=Vigna radiata var. radiata PE=1 SV=1	PF00667:FAD binding domain;PF00175:Oxidoreductase NAD-binding domain ;PF00091:Tubulin/FtsZ family, GTPase domain;PF00258:Flavodoxin	GO:0055114	oxidation-reduction process	--	--	GO:0010181//GO:0016491//GO:0003924	FMN binding//oxidoreductase activity//GTPase activity	At4g24520	NADP/FAD dependent oxidoreductase
transcript_HQ_TX_pn_transcript38028/f6p0/2126	2126	90.9	2e-102	XP_001777571.1	predicted protein [Physcomitrella patens]	85.668	0	XM_001777519.1	Physcomitrella patens subsp. patens predicted protein (PHYPADRAFT_92279) mRNA, complete cds	K00927	PGK, pgk	phosphoglycerate kinase	2.7.2.3	ko01200; Metabolism; Global and overview maps; Carbon metabolism | ko01230; Metabolism; Global and overview maps; Biosynthesis of amino acids | ko00010; Metabolism; Carbohydrate metabolism; Glycolysis / Gluconeogenesis | ko00710; Metabolism; Energy metabolism; Carbon fixation in photosynthetic organisms	73.9	2.1e-81	sp|Q9SBN4|PGKH_VOLCA	Phosphoglycerate kinase, chloroplastic OS=Volvox carteri GN=PGK PE=2 SV=1	PF00162:Phosphoglycerate kinase	GO:0006096	glycolytic process	--	--	GO:0004618	phosphoglycerate kinase activity	At1g79550	3-phosphoglycerate kinase
transcript_HQ_TX_pn_transcript3043/f5p0/4035	4035	89.6	4.3e-276	XP_001765062.1	predicted protein [Physcomitrella patens]	84.812	0	XM_001765010.1	Physcomitrella patens subsp. patens predicted protein (PHYPADRAFT_128936) mRNA, complete cds	-	-	-	-	-	41	5.6e-112	sp|Q55680|Y005_SYNY3	Uncharacterized protein sll0005 OS=Synechocystis sp. (strain PCC 6803 / Kazusa) GN=sll0005 PE=3 SV=1	PF00069:Protein kinase domain	GO:0006468	protein phosphorylation	--	--	GO:0004672//GO:0005524	protein kinase activity//ATP binding	At3g24190	Predicted unusual protein kinase
transcript_HQ_TX_pn_transcript33873/f3p0/2211	2211	85.7	1.1e-60	XP_001771869.1	predicted protein [Physcomitrella patens]	85.794	6.38e-101	XM_001771817.1	Physcomitrella patens subsp. patens predicted protein (PHYPADRAFT_16945) mRNA, partial cds	-	-	-	-	-	--	--	--	--	--	--	--	--	--	--	--	--	--
transcript_HQ_TX_pn_transcript21366/f4p0/2630	2630	83.4	1.1e-126	XP_001771371.1	predicted protein [Physcomitrella patens]	82.561	0	XM_001771319.1	Physcomitrella patens subsp. patens predicted protein (PHYPADRAFT_14500) mRNA, partial cds	-	-	-	-	-	29.5	5.8e-17	sp|Q2TBP5|TMM53_BOVIN	Transmembrane protein 53 OS=Bos taurus GN=TMEM53 PE=2 SV=1	--	--	--	--	--	--	--	At3g19970	Uncharacterized conserved protein
transcript_HQ_TX_pn_transcript75857/f2p0/686	686	50.9	2.6e-32	XP_001763085.1	predicted protein [Physcomitrella patens]	87.879	4.61e-23	XM_001763033.1	Physcomitrella patens subsp. patens predicted protein (PHYPADRAFT_182654) mRNA, complete cds	-	-	-	-	-	71.7	1.2e-19	sp|O49292|PPD4_ARATH	PsbP domain-containing protein 4, chloroplastic OS=Arabidopsis thaliana GN=PPD4 PE=1 SV=2	--	--	--	--	--	--	--	--	--
transcript_HQ_TX_pn_transcript54058/f9p0/1773	1773	27	3e-19	AAG00978.1	rehydrin [Syntrichia ruralis]	95.122	4.51e-07	XM_008241804.1	PREDICTED: Prunus mume PLASMODESMATA CALLOSE-BINDING PROTEIN 3 (LOC103338588), mRNA	--	--	--	--	--	--	--	--	--	--	--	--	--	--	--	--	--	--
transcript_HQ_TX_pn_transcript28750/f27p0/2393	2393	60.2	9.3e-109	XP_001759720.1	predicted protein [Physcomitrella patens]	--	--	--	--	-	-	-	-	-	54.5	1.4e-09	sp|Q9C9F4|COLX_ARATH	Putative zinc finger protein At1g68190 OS=Arabidopsis thaliana GN=At1g68190 PE=2 SV=1	PF00643:B-box zinc finger	--	--	GO:0005622	intracellular	GO:0008270	zinc ion binding	--	--
transcript_HQ_TX_pn_transcript37481/f2p0/2174	2174	84.1	1.4e-228	XP_001778886.1	predicted protein [Physcomitrella patens]	81.119	0	XM_001778834.1	Physcomitrella patens subsp. patens predicted protein (PHYPADRAFT_222981) mRNA, complete cds	K10255	FAD6, desA	acyl-lipid omega-6 desaturase (Delta-12 desaturase) [EC:1.14.19.23 1.14.19.45]	1.14.19.23,1.14.19.45	ko02020; Environmental Information Processing; Signal transduction; Two-component system	70.7	5.4e-170	sp|P46312|FAD6C_ARATH	Omega-6 fatty acid desaturase, chloroplastic OS=Arabidopsis thaliana GN=FAD6 PE=1 SV=2	PF00487:Fatty acid desaturase	GO:0006629	lipid metabolic process	--	--	--	--	--	--
transcript_HQ_TX_pn_transcript61178/f61p0/1467	1467	86.7	2.4e-147	XP_001754363.1	predicted protein [Physcomitrella patens]	83.135	0	XM_001754311.1	Physcomitrella patens subsp. patens predicted protein (PHYPADRAFT_33603) mRNA, partial cds	K12502	VTE3, APG1	MPBQ/MSBQ methyltransferase	2.1.1.295	ko00130; Metabolism; Metabolism of cofactors and vitamins; Ubiquinone and other terpenoid-quinone biosynthesis	76.6	7.7e-128	sp|P23525|IN37_SPIOL	2-methyl-6-phytyl-1,4-hydroquinone methyltransferase, chloroplastic OS=Spinacia oleracea PE=1 SV=1	PF05175:Methyltransferase small domain;PF02527:rRNA small subunit methyltransferase G;PF01209:ubiE/COQ5 methyltransferase family;PF00891:O-methyltransferase;PF08241:Methyltransferase domain	GO:0006364//GO:0008152	rRNA processing//metabolic process	GO:0005737	cytoplasm	GO:0008168//GO:0008649//GO:0008171	methyltransferase activity//rRNA methyltransferase activity//O-methyltransferase activity	At3g63410	Ubiquinone biosynthesis methyltransferase COQ5
transcript_HQ_TX_pn_transcript26905/f2p0/2469	2466	89.6	4.8e-270	XP_001782300.1	predicted protein [Physcomitrella patens]	86.25	0	XM_001782248.1	Physcomitrella patens subsp. patens predicted protein (PHYPADRAFT_151003) mRNA, complete cds	-	-	-	-	-	39.3	3.9e-07	sp|O80934|Y2766_ARATH	Uncharacterized protein At2g37660, chloroplastic OS=Arabidopsis thaliana GN=At2g37660 PE=1 SV=2	PF01370:NAD dependent epimerase/dehydratase family;PF02254:TrkA-N domain;PF01113:Dihydrodipicolinate reductase, N-terminus;PF01073:3-beta hydroxysteroid dehydrogenase/isomerase family	GO:0006813//GO:0006694//GO:0055114//GO:0009089	potassium ion transport//steroid biosynthetic process//oxidation-reduction process//lysine biosynthetic process via diaminopimelate	--	--	GO:0003824//GO:0050662//GO:0003854//GO:0008839//GO:0016616	catalytic activity//coenzyme binding//3-beta-hydroxy-delta5-steroid dehydrogenase activity//4-hydroxy-tetrahydrodipicolinate reductase//oxidoreductase activity, acting on the CH-OH group of donors, NAD or NADP as acceptor	At1g16720	Predicted dehydrogenase
transcript_HQ_TX_pn_transcript22255/f2p0/2647	2646	91.1	0	XP_001774761.1	predicted protein [Physcomitrella patens]	85.473	0	XM_001774709.1	Physcomitrella patens subsp. patens predicted protein (PHYPADRAFT_141723) mRNA, complete cds	-	-	-	-	-	75.9	2.1e-264	sp|Q8RWG1|Y4139_ARATH	Uncharacterized aarF domain-containing protein kinase At4g31390, chloroplastic OS=Arabidopsis thaliana GN=At4g31390 PE=2 SV=1	PF00069:Protein kinase domain	GO:0006468	protein phosphorylation	--	--	GO:0004672//GO:0005524	protein kinase activity//ATP binding	At4g31390	Predicted unusual protein kinase
transcript_HQ_TX_pn_transcript2219/f3p0/4204	4195	84.2	4.8e-270	XP_001764982.1	predicted protein [Physcomitrella patens]	84.064	0	XM_001764930.1	Physcomitrella patens subsp. patens predicted protein (PHYPADRAFT_232291) mRNA, complete cds	K06972	PITRM1, PreP, CYM1	presequence protease	3.4.24.-	-	66.3	1.2e-205	sp|Q9LJL3|PREP1_ARATH	Presequence protease 1, chloroplastic/mitochondrial OS=Arabidopsis thaliana GN=PREP1 PE=1 SV=2	--	--	--	--	--	--	--	At3g19170	Metalloendoprotease HMP1 (insulinase superfamily)
transcript_HQ_TX_pn_transcript52611/f5p0/1811	1811	62.4	6.8e-120	XP_001771301.1	predicted protein [Physcomitrella patens]	--	--	--	--	-	-	-	-	-	33.2	2.6e-16	sp|P53118|ROG1_YEAST	Putative lipase ROG1 OS=Saccharomyces cerevisiae (strain ATCC 204508 / S288c) GN=ROG1 PE=1 SV=1	PF01674:Lipase (class 2);PF07819:PGAP1-like protein;PF01764:Lipase (class 3)	GO:0006629	lipid metabolic process	--	--	GO:0016788//GO:0016787	hydrolase activity, acting on ester bonds//hydrolase activity	At5g51180	Predicted alpha/beta hydrolase
transcript_HQ_TX_pn_transcript2503/f54p0/4086	4086	34.3	1.1e-98	XP_001774822.1	predicted protein [Physcomitrella patens]	--	--	--	--	-	-	-	-	-	30.7	2.9e-07	sp|A8MQN2|LNK1_ARATH	Protein LNK1 OS=Arabidopsis thaliana GN=LNK1 PE=1 SV=1	--	--	--	--	--	--	--	--	--
transcript_HQ_TX_pn_transcript39670/f2p0/2117	2117	78.5	1.5e-94	XP_001767425.1	predicted protein [Physcomitrella patens]	--	--	--	--	-	-	-	-	-	49.1	2.4e-53	sp|Q93YW5|P2C58_ARATH	Probable protein phosphatase 2C 58 OS=Arabidopsis thaliana GN=At4g28400 PE=2 SV=1	PF00481:Protein phosphatase 2C	--	--	--	--	GO:0003824	catalytic activity	At2g20630	Serine/threonine protein phosphatase
transcript_HQ_TX_pn_transcript65110/f3p0/1381	1381	80.5	2.6e-140	XP_001778776.1	predicted protein [Physcomitrella patens]	79.741	7.74e-168	XM_001778724.1	Physcomitrella patens subsp. patens predicted protein (PHYPADRAFT_146566) mRNA, complete cds	-	-	-	-	-	48	1.2e-82	sp|Q0WPT7|Y2104_ARATH	Uncharacterized methyltransferase At2g41040, chloroplastic OS=Arabidopsis thaliana GN=At2g41040 PE=2 SV=1	PF08241:Methyltransferase domain;PF03141:Putative S-adenosyl-L-methionine-dependent methyltransferase;PF05148:Hypothetical methyltransferase;PF02390:Putative methyltransferase ;PF01209:ubiE/COQ5 methyltransferase family	GO:0008152//GO:0006400	metabolic process//tRNA modification	GO:0005730	nucleolus	GO:0008168//GO:0008176	methyltransferase activity//tRNA (guanine-N7-)-methyltransferase activity	--	--
transcript_HQ_TX_pn_transcript9170/f4p0/3271	3271	87.9	0	XP_001754772.1	predicted protein [Physcomitrella patens]	83.052	0	XM_001763803.1	Physcomitrella patens subsp. patens predicted protein (PHYPADRAFT_183250) mRNA, complete cds	K00700	GBE1, glgB	1,4-alpha-glucan branching enzyme	2.4.1.18	ko00500; Metabolism; Carbohydrate metabolism; Starch and sucrose metabolism	69.4	2.8e-311	sp|P30924|GLGB_SOLTU	1,4-alpha-glucan-branching enzyme OS=Solanum tuberosum GN=SBE1 PE=2 SV=2	PF00128:Alpha amylase, catalytic domain;PF02922:Carbohydrate-binding module 48 (Isoamylase N-terminal domain);PF02806:Alpha amylase, C-terminal all-beta domain	GO:0005975	carbohydrate metabolic process	--	--	GO:0043169//GO:0003824//GO:0004553	cation binding//catalytic activity//hydrolase activity, hydrolyzing O-glycosyl compounds	At2g36390	1,4-alpha-glucan branching enzyme/starch branching enzyme II
transcript_HQ_TX_pn_transcript32561/f2p0/2303	2303	74.7	1.4e-138	XP_001773887.1	predicted protein [Physcomitrella patens]	--	--	--	--	K01889	FARSA, pheS	phenylalanyl-tRNA synthetase alpha chain	6.1.1.20	ko00970; Genetic Information Processing; Translation; Aminoacyl-tRNA biosynthesis	71.4	1e-110	sp|Q94K73|SYFM_ARATH	Phenylalanine--tRNA ligase, chloroplastic/mitochondrial OS=Arabidopsis thaliana GN=At3g58140 PE=1 SV=1	PF01409:tRNA synthetases class II core domain (F)	GO:0043039	tRNA aminoacylation	GO:0005737	cytoplasm	GO:0004812//GO:0000049//GO:0005524	aminoacyl-tRNA ligase activity//tRNA binding//ATP binding	At3g58140	Phenylalanyl-tRNA synthetase
transcript_HQ_TX_pn_transcript22597/f2p0/2623	2623	82.7	1e-124	XP_001771371.1	predicted protein [Physcomitrella patens]	81.707	0	XM_001771319.1	Physcomitrella patens subsp. patens predicted protein (PHYPADRAFT_14500) mRNA, partial cds	-	-	-	-	-	27.5	5.8e-17	sp|Q2TBP5|TMM53_BOVIN	Transmembrane protein 53 OS=Bos taurus GN=TMEM53 PE=2 SV=1	--	--	--	--	--	--	--	At3g19970	Uncharacterized conserved protein
transcript_HQ_TX_pn_transcript36544/f52p0/2123	2123	50.7	1.1e-137	XP_001752375.1	predicted protein [Physcomitrella patens]	86.567	9e-10	XM_013765032.1	PREDICTED: Brassica oleracea var. oleracea UDP-glycosyltransferase 78D2-like (LOC106327034), mRNA	-	-	-	-	-	32.9	3e-64	sp|Q9SK82|U85A1_ARATH	UDP-glycosyltransferase 85A1 OS=Arabidopsis thaliana GN=UGT85A1 PE=2 SV=1	PF00201:UDP-glucoronosyl and UDP-glucosyl transferase	GO:0008152	metabolic process	--	--	GO:0016758	transferase activity, transferring hexosyl groups	At1g22400	UDP-glucuronosyl and UDP-glucosyl transferase
transcript_HQ_TX_pn_transcript27901/f2p0/2436	2437	72.5	3.4e-276	XP_001755218.1	predicted protein [Physcomitrella patens]	81.525	0	XM_001755166.1	Physcomitrella patens subsp. patens predicted protein (PHYPADRAFT_67971) mRNA, complete cds	-	-	-	-	-	30	9.4e-46	sp|Q76FP5|6GAL_HYPRU	Endo-beta-1,6-galactanase OS=Hypocrea rufa GN=6GAL PE=1 SV=1	--	--	--	--	--	--	--	--	--
transcript_HQ_TX_pn_transcript49195/f2p0/1893	1893	81.5	1.3e-190	XP_001773866.1	predicted protein [Physcomitrella patens]	--	--	--	--	-	-	-	-	-	60.4	4.2e-134	sp|Q40863|EMB8_PICGL	Embryogenesis-associated protein EMB8 OS=Picea glauca GN=EMB8 PE=2 SV=1	--	--	--	--	--	--	--	At3g50790	Alpha/beta hydrolase
transcript_HQ_TX_pn_transcript46878/f2p0/1942	1942	70.6	1.9e-80	XP_001759475.1	predicted protein [Physcomitrella patens]	--	--	--	--	-	-	-	-	-	70.6	1.9e-81	sp|A9RZ57|CSPLD_PHYPA	CASP-like protein UU6 OS=Physcomitrella patens subsp. patens GN=PHYPADRAFT_161913 PE=2 SV=1	PF01284:Membrane-associating domain	--	--	GO:0016020	membrane	--	--	--	--
transcript_HQ_TX_pn_transcript17213/f4p0/2719	2720	67.7	1.2e-184	XP_001768565.1	predicted protein [Physcomitrella patens]	--	--	--	--	K14445	SLC13A2_3_5	solute carrier family 13 (sodium-dependent dicarboxylate transporter), member 2/3/5	-	-	42.5	2.5e-108	sp|Q8LG88|TDT_ARATH	Tonoplast dicarboxylate transporter OS=Arabidopsis thaliana GN=TDT PE=2 SV=2	PF03600:Citrate transporter;PF00939:Sodium:sulfate symporter transmembrane region	GO:0055085//GO:0006814	transmembrane transport//sodium ion transport	GO:0016021//GO:0016020	integral component of membrane//membrane	GO:0005215	transporter activity	At5g47560	Na+/dicarboxylate, Na+/tricarboxylate and phosphate transporters
transcript_HQ_TX_pn_transcript27270/f3p0/2449	2449	75.8	2.9e-206	XP_001771454.1	predicted protein [Physcomitrella patens]	--	--	--	--	-	-	-	-	-	38.1	1.2e-88	sp|Q8VYE5|E1312_ARATH	Glucan endo-1,3-beta-glucosidase 12 OS=Arabidopsis thaliana GN=At4g29360 PE=1 SV=1	PF08491:Squalene epoxidase;PF00332:Glycosyl hydrolases family 17	GO:0055114//GO:0005975	oxidation-reduction process//carbohydrate metabolic process	GO:0016021	integral component of membrane	GO:0004506//GO:0050660//GO:0004553	squalene monooxygenase activity//flavin adenine dinucleotide binding//hydrolase activity, hydrolyzing O-glycosyl compounds	--	--
transcript_HQ_TX_pn_transcript9270/f2p0/3288	3288	75.1	1.6e-236	XP_001769124.1	predicted protein [Physcomitrella patens]	85.665	0	XM_001773090.1	Physcomitrella patens subsp. patens predicted protein (PHYPADRAFT_191289) mRNA, complete cds	K05841	E2.4.1.173	sterol 3beta-glucosyltransferase	2.4.1.173	-	60.5	2.6e-176	sp|Q9M8Z7|U80A2_ARATH	Sterol 3-beta-glucosyltransferase UGT80A2 OS=Arabidopsis thaliana GN=UGT80A2 PE=1 SV=1	PF03033:Glycosyltransferase family 28 N-terminal domain;PF00201:UDP-glucoronosyl and UDP-glucosyl transferase	GO:0005975//GO:0030259//GO:0008152	carbohydrate metabolic process//lipid glycosylation//metabolic process	--	--	GO:0016758	transferase activity, transferring hexosyl groups	At3g07020	UDP-glucuronosyl and UDP-glucosyl transferase
transcript_HQ_TX_pn_transcript2246/f5p0/4214	4214	76.9	0	XP_001759244.1	predicted protein [Physcomitrella patens]	78.396	0	XM_001759192.1	Physcomitrella patens subsp. patens predicted protein (PHYPADRAFT_105451) mRNA, complete cds	K01115	PLD1_2	phospholipase D1/2	3.1.4.4	ko00564; Metabolism; Lipid metabolism; Glycerophospholipid metabolism | ko00565; Metabolism; Lipid metabolism; Ether lipid metabolism | ko04014; Environmental Information Processing; Signal transduction; Ras signaling pathway | ko04072; Environmental Information Processing; Signal transduction; Phospholipase D signaling pathway | ko04071; Environmental Information Processing; Signal transduction;…	54.9	1.7e-284	sp|Q9C5Y0|PLDD1_ARATH	Phospholipase D delta OS=Arabidopsis thaliana GN=PLDDELTA PE=1 SV=2	PF00614:Phospholipase D Active site motif;PF00168:C2 domain	--	--	--	--	GO:0003824//GO:0005515	catalytic activity//protein binding	At4g35790	Phospholipase D1
transcript_HQ_TX_pn_transcript49960/f2p0/1873	1873	--	--	--	--	--	--	--	--	--	--	--	--	--	--	--	--	--	PF01213:Adenylate cyclase associated (CAP) N terminal	GO:0007010	cytoskeleton organization	--	--	GO:0003779	actin binding	--	--
transcript_HQ_TX_pn_transcript20227/f3p0/2698	2698	71.5	1.4e-198	XP_001766976.1	predicted protein [Physcomitrella patens]	85	0	XM_001764134.1	Physcomitrella patens subsp. patens predicted protein (PHYPADRAFT_42418) mRNA, partial cds	K11793	CRBN	cereblon	-	-	43.1	8.2e-43	sp|Q68EH9|CRBN_DANRE	Protein cereblon OS=Danio rerio GN=crbn PE=1 SV=1	--	--	--	--	--	--	--	At2g25740_2	Predicted ATP-dependent protease PIL, contains LON domain
transcript_HQ_TX_pn_transcript15811/f5p0/2864	2864	69	3.9e-170	XP_001752721.1	predicted protein [Physcomitrella patens]	--	--	--	--	K20888	MUR3	xyloglucan galactosyltransferase MUR3	2.4.1.-	-	37.8	2.7e-84	sp|Q8H038|KATAM_ORYSJ	Xyloglucan galactosyltransferase KATAMARI1 homolog OS=Oryza sativa subsp. japonica GN=Os03g0144800 PE=2 SV=1	--	--	--	--	--	--	--	At2g29040	Acetylglucosaminyltransferase EXT1/exostosin 1
transcript_HQ_TX_pn_transcript45627/f10p0/1961	1961	87.1	2.1e-114	XP_001751215.1	predicted protein [Physcomitrella patens]	86.408	1.76e-21	XM_001751163.1	Physcomitrella patens subsp. patens predicted protein (PHYPADRAFT_173765) mRNA, complete cds	K10773	NTH	endonuclease III	4.2.99.18	ko03410; Genetic Information Processing; Replication and repair; Base excision repair	45.6	5e-66	sp|F4JCQ3|DG783_ARATH	Putative DNA glycosylase At3g47830 OS=Arabidopsis thaliana GN=At3g47830 PE=3 SV=1	PF00730:HhH-GPD superfamily base excision DNA repair protein	GO:0006284	base-excision repair	--	--	--	--	--	--
transcript_HQ_TX_pn_transcript25673/f2p0/2507	2505	58.1	6.1e-10	XP_001758408.1	predicted protein [Physcomitrella patens]	--	--	--	--	--	--	--	--	--	--	--	--	--	PF01080:Presenilin;PF09726:Transmembrane protein	GO:0016485	protein processing	GO:0016021	integral component of membrane	GO:0004190	aspartic-type endopeptidase activity	--	--
transcript_HQ_TX_pn_transcript48217/f2p0/1925	1928	74	1.8e-155	XP_001777556.1	predicted protein [Physcomitrella patens]	--	--	--	--	K07300	chaA, CAX	Ca2+:H+ antiporter	-	-	60.9	2.9e-119	sp|Q5KQN0|CAX2_ORYSJ	Vacuolar cation/proton exchanger 2 OS=Oryza sativa subsp. japonica GN=CAX2 PE=2 SV=2	PF01699:Sodium/calcium exchanger protein	GO:0055085	transmembrane transport	GO:0016021	integral component of membrane	--	--	At3g13320	Ca2+/H+ antiporter VCX1 and related proteins
transcript_HQ_TX_pn_transcript46777/f63p0/1891	1891	56.7	2.2e-76	XP_001781970.1	predicted protein [Physcomitrella patens]	--	--	--	--	-	-	-	-	-	--	--	--	--	PF12906:RING-variant domain;PF13639:Ring finger domain	--	--	--	--	GO:0008270//GO:0005515	zinc ion binding//protein binding	At2g45530	Protein involved in mRNA turnover and stability
transcript_HQ_TX_pn_transcript44302/f5p0/1978	1978	77.4	4e-81	XP_001754245.1	predicted protein [Physcomitrella patens]	81.144	5.7e-101	XM_001752157.1	Physcomitrella patens subsp. patens predicted protein (PHYPADRAFT_26250) mRNA, partial cds	-	-	-	-	-	49.7	1.3e-48	sp|Q9LYV6|GEML5_ARATH	GEM-like protein 5 OS=Arabidopsis thaliana GN=At5g13200 PE=1 SV=1	--	--	--	--	--	--	--	--	--
transcript_HQ_TX_pn_transcript13433/f3p0/3009	3009	85	2.9e-192	XP_001785649.1	ATP-binding cassette transporter, subfamily F, member 8 protein PpABCF8 [Physcomitrella patens]	--	--	--	--	-	-	-	-	-	64.4	6.4e-153	sp|Q9LV93|AB5F_ARATH	ABC transporter F family member 5 OS=Arabidopsis thaliana GN=ABCF5 PE=2 SV=1	PF00004:ATPase family associated with various cellular activities (AAA);PF01926:50S ribosome-binding GTPase;PF00005:ABC transporter;PF03193:Protein of unknown function, DUF258;PF01522:Polysaccharide deacetylase;PF01695:IstB-like ATP binding protein;PF13304:AAA domain, putative AbiEii toxin, Type IV TA system	GO:0005975	carbohydrate metabolic process	--	--	GO:0016887//GO:0003924//GO:0005525//GO:0005524//GO:0016810	ATPase activity//GTPase activity//GTP binding//ATP binding//hydrolase activity, acting on carbon-nitrogen (but not peptide) bonds	At5g64840	Predicted transporter (ABC superfamily)
transcript_HQ_TX_pn_transcript13915/f2p0/2983	2983	88.4	2.5e-228	XP_001767201.1	predicted protein [Physcomitrella patens]	79.718	1.52e-63	AK376891.1	Hordeum vulgare subsp. vulgare mRNA for predicted protein, complete cds, clone: NIASHv3143H01	K09838	ZEP, ABA1	zeaxanthin epoxidase	1.14.15.21	ko00906; Metabolism; Metabolism of terpenoids and polyketides; Carotenoid biosynthesis	59.3	4.8e-153	sp|Q40412|ABA2_NICPL	Zeaxanthin epoxidase, chloroplastic OS=Nicotiana plumbaginifolia GN=ABA2 PE=1 SV=1	PF01494:FAD binding domain;PF00498:FHA domain	--	--	--	--	GO:0071949//GO:0005515	FAD binding//protein binding	At5g67030	Kynurenine 3-monooxygenase and related flavoprotein monooxygenases
transcript_HQ_TX_pn_transcript7455/f3p0/3445	3445	43.6	1.5e-06	XP_001752698.1	predicted protein [Physcomitrella patens]	91.667	2.46e-07	XM_001765098.1	Physcomitrella patens subsp. patens predicted protein (PHYPADRAFT_78730) mRNA, complete cds	-	-	-	-	-	--	--	--	--	--	--	--	--	--	--	--	--	--
transcript_HQ_TX_pn_transcript41828/f2p0/2070	2073	86.1	2.3e-281	XP_001776026.1	predicted protein [Physcomitrella patens]	71.071	1.36e-62	XM_001421308.1	Ostreococcus lucimarinus CCE9901 predicted protein (OSTLU_42958) mRNA, complete cds	K01835	pgm	phosphoglucomutase	5.4.2.2	ko00010; Metabolism; Carbohydrate metabolism; Glycolysis / Gluconeogenesis | ko00030; Metabolism; Carbohydrate metabolism; Pentose phosphate pathway | ko00052; Metabolism; Carbohydrate metabolism; Galactose metabolism | ko00500; Metabolism; Carbohydrate metabolism; Starch and sucrose metabolism | ko00520; Metabolism; Carbohydrate metabolism; Amino sugar and nucleotide sugar metabolism | ko00230; …	74	5.8e-254	sp|Q9SCY0|PGMP_ARATH	Phosphoglucomutase, chloroplastic OS=Arabidopsis thaliana GN=PGMP PE=1 SV=2	PF02879:Phosphoglucomutase/phosphomannomutase, alpha/beta/alpha domain II;PF02878:Phosphoglucomutase/phosphomannomutase, alpha/beta/alpha domain I;PF00408:Phosphoglucomutase/phosphomannomutase, C-terminal domain;PF02880:Phosphoglucomutase/phosphomannomutase, alpha/beta/alpha domain III	GO:0005975//GO:0071704	carbohydrate metabolic process//organic substance metabolic process	--	--	GO:0016868	intramolecular transferase activity, phosphotransferases	At5g51820	Phosphoglucomutase
transcript_HQ_TX_pn_transcript5774/f3p0/3634	3635	62.8	7.9e-253	XP_001762512.1	predicted protein [Physcomitrella patens]	79.839	0	XM_001762460.1	Physcomitrella patens subsp. patens predicted protein (PHYPADRAFT_163437) mRNA, complete cds	-	-	-	-	-	24.8	6.3e-06	sp|P83094|STIM_DROME	Stromal interaction molecule homolog OS=Drosophila melanogaster GN=Stim PE=1 SV=1	PF13499:EF-hand domain pair;PF00536:SAM domain (Sterile alpha motif);PF01363:FYVE zinc finger;PF01428:AN1-like Zinc finger;PF00041:Fibronectin type III domain;PF07647:SAM domain (Sterile alpha motif);PF00036:EF hand;PF13405:EF-hand domain	--	--	--	--	GO:0008270//GO:0005509//GO:0005515//GO:0046872	zinc ion binding//calcium ion binding//protein binding//metal ion binding	7293158_1	Cell surface glycoprotein STIM, contains SAM domain
transcript_HQ_TX_pn_transcript20201/f3p0/2701	2701	74.7	1.5e-118	XP_001771884.1	predicted protein [Physcomitrella patens]	77.525	3.49e-129	XM_001771832.1	Physcomitrella patens subsp. patens predicted protein (PHYPADRAFT_138035) mRNA, complete cds	-	-	-	-	-	40.2	7.5e-12	sp|Q9ZBH0|Y6443_STRCO	Putative S-adenosyl-L-methionine-dependent methyltransferase SCO6443 OS=Streptomyces coelicolor (strain ATCC BAA-471 / A3(2) / M145) GN=SCO6443 PE=3 SV=1	PF04072:Leucine carboxyl methyltransferase	GO:0032259	methylation	--	--	GO:0008168	methyltransferase activity	--	--
transcript_HQ_TX_pn_transcript13117/f9p0/3007	3007	72.5	4.2e-276	XP_001755218.1	predicted protein [Physcomitrella patens]	81.525	0	XM_001755166.1	Physcomitrella patens subsp. patens predicted protein (PHYPADRAFT_67971) mRNA, complete cds	-	-	-	-	-	30	1.2e-45	sp|Q76FP5|6GAL_HYPRU	Endo-beta-1,6-galactanase OS=Hypocrea rufa GN=6GAL PE=1 SV=1	--	--	--	--	--	--	--	--	--
transcript_HQ_TX_pn_transcript47235/f2p0/1943	1943	71	5.9e-154	XP_001786203.1	predicted protein [Physcomitrella patens]	88.947	8.98e-129	XM_001786151.1	Physcomitrella patens subsp. patens predicted protein (PHYPADRAFT_3342) mRNA, partial cds	K12493	ARFGAP2_3	ADP-ribosylation factor GTPase-activating protein 2/3	-	ko04144; Cellular Processes; Transport and catabolism; Endocytosis	47.5	9e-92	sp|Q8H100|AGD8_ARATH	Probable ADP-ribosylation factor GTPase-activating protein AGD8 OS=Arabidopsis thaliana GN=AGD8 PE=1 SV=1	PF01412:Putative GTPase activating protein for Arf	--	--	--	--	GO:0005096	GTPase activator activity	At4g17890_1	Predicted GTPase-activating protein
transcript_HQ_TX_pn_transcript7463/f6p0/3446	3446	88.1	0	XP_001754772.1	predicted protein [Physcomitrella patens]	82.955	0	XM_001763803.1	Physcomitrella patens subsp. patens predicted protein (PHYPADRAFT_183250) mRNA, complete cds	K00700	GBE1, glgB	1,4-alpha-glucan branching enzyme	2.4.1.18	ko00500; Metabolism; Carbohydrate metabolism; Starch and sucrose metabolism	69.6	1.7e-311	sp|P30924|GLGB_SOLTU	1,4-alpha-glucan-branching enzyme OS=Solanum tuberosum GN=SBE1 PE=2 SV=2	PF02922:Carbohydrate-binding module 48 (Isoamylase N-terminal domain);PF00128:Alpha amylase, catalytic domain;PF02806:Alpha amylase, C-terminal all-beta domain	GO:0005975	carbohydrate metabolic process	--	--	GO:0004553//GO:0003824//GO:0043169	hydrolase activity, hydrolyzing O-glycosyl compounds//catalytic activity//cation binding	At2g36390	1,4-alpha-glucan branching enzyme/starch branching enzyme II
transcript_HQ_TX_pn_transcript15207/f2p0/2914	2914	58.9	2.3e-130	XP_001782106.1	predicted protein [Physcomitrella patens]	82.651	0	XM_001782054.1	Physcomitrella patens subsp. patens predicted protein (PHYPADRAFT_198278) mRNA, complete cds	K12605	CNOT2, NOT2	CCR4-NOT transcription complex subunit 2	-	ko03018; Genetic Information Processing; Folding, sorting and degradation; RNA degradation	40	1e-67	sp|Q52JK6|VIP2_NICBE	Probable NOT transcription complex subunit VIP2 (Fragment) OS=Nicotiana benthamiana GN=VIP2 PE=1 SV=1	PF04153:NOT2 / NOT3 / NOT5 family	GO:0006355	regulation of transcription, DNA-templated	GO:0005634	nucleus	--	--	At5g59710	Predicted transcriptional regulator
transcript_HQ_TX_pn_transcript14727/f3p0/2935	2935	72.9	3.4e-89	XP_001765168.1	predicted protein [Physcomitrella patens]	--	--	--	--	K00901	dgkA, DGK	diacylglycerol kinase (ATP)	2.7.1.107	ko00561; Metabolism; Lipid metabolism; Glycerolipid metabolism | ko00564; Metabolism; Lipid metabolism; Glycerophospholipid metabolism | ko04070; Environmental Information Processing; Signal transduction; Phosphatidylinositol signaling system | ko04072; Environmental Information Processing; Signal transduction; Phospholipase D signaling pathway | ko05231; Human Diseases; Cancers: Overview; Cholin…	53.1	1.2e-74	sp|Q9C5E5|DGK5_ARATH	Diacylglycerol kinase 5 OS=Arabidopsis thaliana GN=DGK5 PE=2 SV=1	PF00609:Diacylglycerol kinase accessory domain;PF15761:Immortalisation up-regulated protein	GO:0007205	protein kinase C-activating G-protein coupled receptor signaling pathway	GO:0005634	nucleus	GO:0004143	diacylglycerol kinase activity	At2g20900	Diacylglycerol kinase
transcript_HQ_TX_pn_transcript18814/f2p0/2686	2686	83	3e-241	XP_001760978.1	predicted protein [Physcomitrella patens]	74.363	2.96e-60	XM_006645313.2	PREDICTED: Oryza brachyantha non-specific phospholipase C2-like (LOC102721885), mRNA	K01114	plcC	phospholipase C	3.1.4.3	ko00562; Metabolism; Carbohydrate metabolism; Inositol phosphate metabolism | ko00564; Metabolism; Lipid metabolism; Glycerophospholipid metabolism | ko00565; Metabolism; Lipid metabolism; Ether lipid metabolism | ko02024; Cellular Processes; Cellular community - prokaryotes; Quorum sensing | ko04919; Organismal Systems; Endocrine system; Thyroid hormone signaling pathway	55	8.5e-149	sp|Q8L7Y9|NPC1_ARATH	Non-specific phospholipase C1 OS=Arabidopsis thaliana GN=NPC1 PE=2 SV=1	PF04185:Phosphoesterase family	--	--	--	--	GO:0016788	hydrolase activity, acting on ester bonds	--	--
transcript_HQ_TX_pn_transcript70567/f4p0/1173	1173	46.9	1.9e-43	XP_001782126.1	predicted protein [Physcomitrella patens]	--	--	--	--	--	--	--	--	--	--	--	--	--	PF00257:Dehydrin	GO:0009415//GO:0006950	response to water//response to stress	--	--	--	--	--	--
transcript_HQ_TX_pn_transcript18940/f12p0/2722	2722	72.6	1.7e-37	XP_001752973.1	predicted protein [Physcomitrella patens]	--	--	--	--	-	-	-	-	-	64.1	9.2e-26	sp|Q01593|ABI3_ARATH	B3 domain-containing transcription factor ABI3 OS=Arabidopsis thaliana GN=ABI3 PE=1 SV=1	PF02362:B3 DNA binding domain	--	--	--	--	GO:0003677	DNA binding	--	--
transcript_HQ_TX_pn_transcript69233/f3p0/1245	1245	28.4	3.7e-08	XP_001785031.1	predicted protein [Physcomitrella patens]	--	--	--	--	--	--	--	--	--	--	--	--	--	--	--	--	--	--	--	--	--	--
transcript_HQ_TX_pn_transcript68713/f15p0/1259	1259	46.5	1.5e-49	OAE33426.1	hypothetical protein AXG93_2852s1450 [Marchantia polymorpha subsp. polymorpha]	--	--	--	--	-	-	-	-	-	38.1	1.7e-11	sp|O32107|YUID_BACSU	Uncharacterized membrane protein YuiD OS=Bacillus subtilis (strain 168) GN=yuiD PE=4 SV=1	PF00380:Ribosomal protein S9/S16	GO:0006412	translation	GO:0005840	ribosome	GO:0003735	structural constituent of ribosome	--	--
transcript_HQ_TX_pn_transcript55153/f3p0/1764	1764	50.3	1.6e-110	XP_002961578.1	hypothetical protein SELMODRAFT_437910 [Selaginella moellendorffii]	76.736	1.45e-81	XM_001778912.1	Physcomitrella patens subsp. patens predicted protein (PHYPADRAFT_93801) mRNA, complete cds	-	-	-	-	-	--	--	--	--	PF14249:Tocopherol cyclase	--	--	--	--	GO:0009976	tocopherol cyclase activity	--	--
transcript_HQ_TX_pn_transcript15174/f2p0/2931	2931	35.1	1e-45	XP_008378583.1	PREDICTED: probable ubiquitin-like-specific protease 2B [Malus domestica]	--	--	--	--	K08596	SENP7	sentrin-specific protease 7	3.4.22.68	-	34	3.8e-41	sp|Q8L7S0|ULP2B_ARATH	Probable ubiquitin-like-specific protease 2B OS=Arabidopsis thaliana GN=ULP2B PE=1 SV=3	PF02902:Ulp1 protease family, C-terminal catalytic domain	GO:0006508	proteolysis	--	--	GO:0008234	cysteine-type peptidase activity	At4g33620	Protease, Ulp1 family
transcript_HQ_TX_pn_transcript68572/f3p0/1295	1295	71	1.2e-46	XP_001767996.1	predicted protein [Physcomitrella patens]	--	--	--	--	-	-	-	-	-	36.7	1.6e-15	sp|Q9M812|CUT1C_ARATH	Protein CURVATURE THYLAKOID 1C, chloroplastic OS=Arabidopsis thaliana GN=CURT1C PE=1 SV=1	--	--	--	--	--	--	--	--	--
transcript_HQ_TX_pn_transcript21018/f3p0/2669	2669	62.3	2.2e-223	AJG44149.1	glycerol-3-phosphate dehydrogenase 2 [Chlamydomonas reinhardtii]	71.795	5.89e-112	KM923899.1	Chlamydomonas reinhardtii strain cc125 glycerol-3-phosphate dehydrogenase 3 mRNA, complete cds	K00006	GPD1	glycerol-3-phosphate dehydrogenase (NAD+)	1.1.1.8	ko00564; Metabolism; Lipid metabolism; Glycerophospholipid metabolism | ko04011; Environmental Information Processing; Signal transduction; MAPK signaling pathway - yeast	49.9	1.6e-94	sp|P52425|GPDA_CUPLA	Glycerol-3-phosphate dehydrogenase [NAD(+)] OS=Cuphea lanceolata GN=GPDH PE=2 SV=1	PF01210:NAD-dependent glycerol-3-phosphate dehydrogenase N-terminus;PF06888:Putative Phosphatase;PF02153:Prephenate dehydrogenase;PF07479:NAD-dependent glycerol-3-phosphate dehydrogenase C-terminus	GO:0055114//GO:0006571//GO:0005975//GO:0046168	oxidation-reduction process//tyrosine biosynthetic process//carbohydrate metabolic process//glycerol-3-phosphate catabolic process	--	--	GO:0016616//GO:0004665//GO:0008977//GO:0004367//GO:0016791//GO:0051287	oxidoreductase activity, acting on the CH-OH group of donors, NAD or NADP as acceptor//prephenate dehydrogenase (NADP+) activity//prephenate dehydrogenase (NAD+) activity//glycerol-3-phosphate dehydrogenase [NAD+] activity//phosphatase activity//NAD binding	At5g40610	Glycerol-3-phosphate dehydrogenase/dihydroxyacetone 3-phosphate reductase
transcript_HQ_TX_pn_transcript3280/f2p0/3995	3995	75.6	2.6e-273	XP_001768239.1	predicted protein [Physcomitrella patens]	--	--	--	--	--	--	--	--	--	--	--	--	--	--	--	--	--	--	--	--	--	--
transcript_HQ_TX_pn_transcript5568/f2p0/3644	3644	64	0	XP_001755449.1	predicted protein [Physcomitrella patens]	81.746	0	XM_001755397.1	Physcomitrella patens subsp. patens predicted protein (PHYPADRAFT_20465) mRNA, partial cds	K12951	ctpD	cation-transporting P-type ATPase D	3.6.3.-	-	47.7	5.3e-85	sp|A9LLI8|RP6L3_ARATH	Protein RRP6-like 3 OS=Arabidopsis thaliana GN=RRP6L3 PE=2 SV=1	PF01612:3'-5' exonuclease;PF00570:HRDC domain	GO:0006139	nucleobase-containing compound metabolic process	GO:0005622	intracellular	GO:0008408//GO:0003676	3'-5' exonuclease activity//nucleic acid binding	At2g32420	Exosome 3'-5' exoribonuclease complex, subunit PM/SCL-100 (Rrp6)
transcript_HQ_TX_pn_transcript9412/f8p0/3251	3251	64.4	1.6e-289	XP_001763127.1	predicted protein [Physcomitrella patens]	79.894	0	XM_001763075.1	Physcomitrella patens subsp. patens predicted protein (PHYPADRAFT_163735) mRNA, complete cds	-	-	-	-	-	27.6	1.4e-07	sp|Q5BJ29|FBXL7_MOUSE	F-box/LRR-repeat protein 7 OS=Mus musculus GN=Fbxl7 PE=1 SV=1	PF13516:Leucine Rich repeat;PF00646:F-box domain;PF12937:F-box-like	--	--	--	--	GO:0005515	protein binding	Hs6912466	Leucine rich repeat proteins, some proteins contain F-box
transcript_HQ_TX_pn_transcript1155/f2p0/4634	4634	90.2	4.6e-189	XP_001751649.1	predicted protein [Physcomitrella patens]	85.675	0	XM_001751597.1	Physcomitrella patens subsp. patens predicted protein (PHYPADRAFT_110817) mRNA, complete cds	K07198	PRKAA, AMPK	5'-AMP-activated protein kinase, catalytic alpha subunit	2.7.11.11	ko04371; Environmental Information Processing; Signal transduction; Apelin signaling pathway | ko04068; Environmental Information Processing; Signal transduction; FoxO signaling pathway | ko04151; Environmental Information Processing; Signal transduction; PI3K-Akt signaling pathway | ko04152; Environmental Information Processing; Signal transduction; AMPK signaling pathway | ko04150; Environmenta…	67.7	7.6e-129	sp|P92958|KIN11_ARATH	SNF1-related protein kinase catalytic subunit alpha KIN11 OS=Arabidopsis thaliana GN=KIN11 PE=1 SV=1	PF07714:Protein tyrosine kinase;PF06293:Lipopolysaccharide kinase (Kdo/WaaP) family;PF00069:Protein kinase domain;PF07689:KaiB domain	GO:0006468//GO:0048511	protein phosphorylation//rhythmic process	GO:0016020	membrane	GO:0004672//GO:0016773//GO:0005524	protein kinase activity//phosphotransferase activity, alcohol group as acceptor//ATP binding	At3g29160	Serine/threonine protein kinase
transcript_HQ_TX_pn_transcript56961/f2p0/1701	1700	71	1.2e-46	XP_001758166.1	predicted protein [Physcomitrella patens]	79.167	5.03e-81	XM_001758114.1	Physcomitrella patens subsp. patens predicted protein (PHYPADRAFT_178680) mRNA, complete cds	-	-	-	-	-	68.3	3.1e-19	sp|Q9SJU5|BBX18_ARATH	B-box zinc finger protein 18 OS=Arabidopsis thaliana GN=BBX18 PE=1 SV=2	--	--	--	--	--	--	--	--	--
transcript_HQ_TX_pn_transcript68758/f3p0/1254	1253	58.9	7.6e-62	XP_001753257.1	predicted protein [Physcomitrella patens]	--	--	--	--	-	-	-	-	-	--	--	--	--	--	--	--	--	--	--	--	--	--
transcript_HQ_TX_pn_transcript32370/f8p0/2306	2306	92	3.2e-207	XP_001777571.1	predicted protein [Physcomitrella patens]	85.536	0	XM_001777519.1	Physcomitrella patens subsp. patens predicted protein (PHYPADRAFT_92279) mRNA, complete cds	K00927	PGK, pgk	phosphoglycerate kinase	2.7.2.3	ko01200; Metabolism; Global and overview maps; Carbon metabolism | ko01230; Metabolism; Global and overview maps; Biosynthesis of amino acids | ko00010; Metabolism; Carbohydrate metabolism; Glycolysis / Gluconeogenesis | ko00710; Metabolism; Energy metabolism; Carbon fixation in photosynthetic organisms	68.2	1.9e-152	sp|Q9SBN4|PGKH_VOLCA	Phosphoglycerate kinase, chloroplastic OS=Volvox carteri GN=PGK PE=2 SV=1	PF00162:Phosphoglycerate kinase	GO:0006096	glycolytic process	--	--	GO:0004618	phosphoglycerate kinase activity	At1g56190	3-phosphoglycerate kinase
transcript_HQ_TX_pn_transcript39116/f8p0/2086	2086	44	1.5e-86	XP_002990782.1	hypothetical protein SELMODRAFT_429191 [Selaginella moellendorffii]	80.355	7.3e-145	XM_001772283.1	Physcomitrella patens subsp. patens predicted protein (PHYPADRAFT_232119) mRNA, complete cds	-	-	-	-	-	31.1	5.8e-12	sp|B4LZT9|HH_DROVI	Protein hedgehog OS=Drosophila virilis GN=hh PE=3 SV=1	PF01079:Hint module	GO:0006508	proteolysis	--	--	GO:0008233	peptidase activity	7300964	Sonic hedgehog and related proteins
transcript_HQ_TX_pn_transcript38075/f2p0/2159	2159	75.7	2.7e-240	XP_001754114.1	predicted protein [Physcomitrella patens]	78.127	0	XM_001754062.1	Physcomitrella patens subsp. patens predicted protein (PHYPADRAFT_159406) mRNA, complete cds	K11159	K11159	carotenoid cleavage dioxygenase	-	-	59.5	1.5e-180	sp|Q84KG5|CCD_CROSA	Carotenoid 9,10(9',10')-cleavage dioxygenase OS=Crocus sativus GN=CCD PE=1 SV=1	PF03055:Retinal pigment epithelial membrane protein;PF03055:Retinal pigment epithelial membrane protein	GO:0055114//GO:0055114	oxidation-reduction process//oxidation-reduction process	--	--	GO:0016702//GO:0016702	oxidoreductase activity, acting on single donors with incorporation of molecular oxygen, incorporation of two atoms of oxygen//oxidoreductase activity, acting on single donors with incorporation of molecular oxygen, incorporation of two atoms of oxygen	At3g63520	Beta, beta-carotene 15,15'-dioxygenase and related enzymes
transcript_HQ_TX_pn_transcript10007/f2p0/3234	3234	42.3	8.5e-57	XP_001754730.1	predicted protein [Physcomitrella patens]	--	--	--	--	-	-	-	-	-	23.5	5.1e-07	sp|Q02566|MYH6_MOUSE	Myosin-6 OS=Mus musculus GN=Myh6 PE=1 SV=2	PF08912:Rho Binding;PF10473:Leucine-rich repeats of kinetochore protein Cenp-F/LEK1	--	--	--	--	GO:0017048//GO:0008134//GO:0070840//GO:0042803	Rho GTPase binding//transcription factor binding//dynein complex binding//protein homodimerization activity	Hs20542063	Myosin class II heavy chain
transcript_HQ_TX_pn_transcript47723/f2p0/1929	1929	83.3	3.9e-142	XP_001766495.1	predicted protein [Physcomitrella patens]	--	--	--	--	K14648	ENDOU, PP11	poly(U)-specific endoribonuclease	3.1.-.-	-	39.5	2e-51	sp|Q503V9|ENDUB_DANRE	Poly(U)-specific endoribonuclease-B OS=Danio rerio GN=endoub PE=2 SV=1	PF09412:Endoribonuclease XendoU	--	--	--	--	GO:0016788	hydrolase activity, acting on ester bonds	At4g17100	Placental protein 11
transcript_HQ_TX_pn_transcript11220/f2p0/3071	3070	75.2	5.5e-98	XP_001758080.1	predicted protein [Physcomitrella patens]	--	--	--	--	-	-	-	-	-	36.6	6.7e-41	sp|P25848|PHY1_CERPU	Light-sensor Protein kinase OS=Ceratodon purpureus GN=PHY1 PE=3 SV=3	PF00069:Protein kinase domain;PF07714:Protein tyrosine kinase;PF06293:Lipopolysaccharide kinase (Kdo/WaaP) family	GO:0006468	protein phosphorylation	GO:0016020	membrane	GO:0016773//GO:0004672//GO:0005524	phosphotransferase activity, alcohol group as acceptor//protein kinase activity//ATP binding	At1g64300	Tyrosine kinase specific for activated (GTP-bound) p21cdc42Hs
transcript_HQ_TX_pn_transcript11511/f2p0/3128	3128	77.7	8.5e-195	XP_001762919.1	predicted protein [Physcomitrella patens]	81.36	0	XM_001762867.1	Physcomitrella patens subsp. patens predicted protein (PHYPADRAFT_126133) mRNA, complete cds	-	-	-	-	-	52.3	8.4e-124	sp|Q8W4G3|DTX46_ARATH	Protein DETOXIFICATION 46, chloroplastic OS=Arabidopsis thaliana GN=DTX46 PE=2 SV=1	PF01554:MatE	GO:0006855//GO:0055085	drug transmembrane transport//transmembrane transport	GO:0016020	membrane	GO:0015238//GO:0015297	drug transmembrane transporter activity//antiporter activity	At4g39030	Uncharacterized membrane protein, predicted efflux pump
transcript_HQ_TX_pn_transcript10551/f2p0/3182	3182	71.7	1.4e-221	XP_001764689.1	predicted protein [Physcomitrella patens]	--	--	--	--	-	-	-	-	-	28.5	3.3e-14	sp|Q9M2W2|GSTL2_ARATH	Glutathione S-transferase L2, chloroplastic OS=Arabidopsis thaliana GN=GSTL2 PE=2 SV=1	PF02798:Glutathione S-transferase, N-terminal domain;PF13417:Glutathione S-transferase, N-terminal domain;PF10568:Outer mitochondrial membrane transport complex protein;PF13409:Glutathione S-transferase, N-terminal domain	GO:0006626	protein targeting to mitochondrion	GO:0005741	mitochondrial outer membrane	GO:0005515	protein binding	--	--
transcript_HQ_TX_pn_transcript44919/f2p0/1996	1996	93.3	5.1e-28	XP_001764625.1	predicted protein [Physcomitrella patens]	84.358	2.91e-39	KX197177.1	Eleusine coracana DNA-binding with one finger protein 16 (DOF) mRNA, complete cds	-	-	-	-	-	69.6	8.2e-24	sp|Q93ZL5|CDF2_ARATH	Cyclic dof factor 2 OS=Arabidopsis thaliana GN=CDF2 PE=1 SV=2	PF02701:Dof domain, zinc finger	GO:0006355	regulation of transcription, DNA-templated	--	--	GO:0003677	DNA binding	--	--
transcript_HQ_TX_pn_transcript4797/f2p0/3743	3743	79.5	1.4e-87	XP_001782645.1	predicted protein [Physcomitrella patens]	81.167	2.9e-131	XM_001782593.1	Physcomitrella patens subsp. patens predicted protein (PHYPADRAFT_151423) mRNA, complete cds	-	-	-	-	-	--	--	--	--	--	--	--	--	--	--	--	--	--
transcript_HQ_TX_pn_transcript12598/f3p0/3036	3036	32.5	6.2e-33	XP_001768185.1	predicted protein [Physcomitrella patens]	--	--	--	--	K14442	DHX36, RHAU	ATP-dependent RNA helicase DHX36	3.6.4.13	ko03018; Genetic Information Processing; Folding, sorting and degradation; RNA degradation	--	--	--	--	--	--	--	--	--	--	--	--	--
transcript_HQ_TX_pn_transcript68934/f3p0/1237	1237	37	2.1e-32	XP_001769448.1	predicted protein [Physcomitrella patens]	--	--	--	--	-	-	-	-	-	31.2	1.9e-10	sp|Q9LF88|Y3304_ARATH	Late embryogenesis abundant protein At3g53040 OS=Arabidopsis thaliana GN=At3g53040 PE=2 SV=1	PF01442:Apolipoprotein A1/A4/E domain;PF07464:Apolipophorin-III precursor (apoLp-III);PF01277:Oleosin	GO:0006869//GO:0042157	lipid transport//lipoprotein metabolic process	GO:0005576//GO:0016021//GO:0012511	extracellular region//integral component of membrane//monolayer-surrounded lipid storage body	GO:0008289	lipid binding	CE18875	Uncharacterized conserved protein
transcript_HQ_TX_pn_transcript40288/f6p0/2083	2083	89.3	6.4e-239	XP_001779354.1	predicted protein [Physcomitrella patens]	81.102	0	XM_001779302.1	Physcomitrella patens subsp. patens predicted protein (PHYPADRAFT_147215) mRNA, complete cds	K02492	hemA	glutamyl-tRNA reductase	1.2.1.70	ko00860; Metabolism; Metabolism of cofactors and vitamins; Porphyrin and chlorophyll metabolism	65	1.7e-173	sp|P93111|HEM11_CUCSA	Glutamyl-tRNA reductase 1, chloroplastic OS=Cucumis sativus GN=HEMA1 PE=2 SV=1	PF02254:TrkA-N domain;PF00745:Glutamyl-tRNAGlu reductase, dimerisation domain;PF01408:Oxidoreductase family, NAD-binding Rossmann fold;PF13241:Putative NAD(P)-binding;PF05201:Glutamyl-tRNAGlu reductase, N-terminal domain	GO:0019354//GO:0006813//GO:0006779//GO:0033014//GO:0055114	siroheme biosynthetic process//potassium ion transport//porphyrin-containing compound biosynthetic process//tetrapyrrole biosynthetic process//oxidation-reduction process	--	--	GO:0008883//GO:0043115//GO:0050661//GO:0016491	glutamyl-tRNA reductase activity//precorrin-2 dehydrogenase activity//NADP binding//oxidoreductase activity	--	--
transcript_HQ_TX_pn_transcript29247/f2p0/2397	2397	75	7.1e-226	XP_001770447.1	predicted protein [Physcomitrella patens]	84.287	0	XM_001770395.1	Physcomitrella patens subsp. patens predicted protein (PHYPADRAFT_166811) mRNA, complete cds	K14652	ribBA	3,4-dihydroxy 2-butanone 4-phosphate synthase / GTP cyclohydrolase II [EC:4.1.99.12 3.5.4.25]	4.1.99.12,3.5.4.25	ko00740; Metabolism; Metabolism of cofactors and vitamins; Riboflavin metabolism	59.7	2.6e-149	sp|Q6Z234|RIBA1_ORYSJ	Probable bifunctional riboflavin biosynthesis protein RIBA 1, chloroplastic OS=Oryza sativa subsp. japonica GN=RIBA1 PE=2 SV=1	PF00926:3,4-dihydroxy-2-butanone 4-phosphate synthase	GO:0009231	riboflavin biosynthetic process	--	--	GO:0008686	3,4-dihydroxy-2-butanone-4-phosphate synthase activity	At5g64300	Bifunctional GTP cyclohydrolase II/3,4-dihydroxy-2butanone-4-phosphate synthase
transcript_HQ_TX_pn_transcript3695/f3p0/3821	3821	71.7	4.8e-75	XP_001784015.1	predicted protein [Physcomitrella patens]	--	--	--	--	K17479	GRXCR1	glutaredoxin domain-containing cysteine-rich protein 1	-	-	45.6	6.8e-35	sp|Q9FLE8|Y5986_ARATH	Uncharacterized protein At5g39865 OS=Arabidopsis thaliana GN=At5g39865 PE=2 SV=1	PF01667:Ribosomal protein S27;PF00462:Glutaredoxin;PF03604:DNA directed RNA polymerase, 7 kDa subunit	GO:0006412//GO:0045454//GO:0006351	translation//cell redox homeostasis//transcription, DNA-templated	GO:0005840//GO:0005622	ribosome//intracellular	GO:0015035//GO:0003735//GO:0009055//GO:0003677//GO:0003899	protein disulfide oxidoreductase activity//structural constituent of ribosome//electron carrier activity//DNA binding//DNA-directed 5'-3' RNA polymerase activity	At4g10630	Glutaredoxin-related protein
transcript_HQ_TX_pn_transcript39651/f2p0/2121	2121	61.8	5.1e-26	XP_001751756.1	predicted protein [Physcomitrella patens]	--	--	--	--	K19366	SPG20	spartin	-	ko04144; Cellular Processes; Transport and catabolism; Endocytosis	76.4	7.9e-17	sp|O22718|ACLA2_ARATH	ATP-citrate synthase alpha chain protein 2 OS=Arabidopsis thaliana GN=ACLA-2 PE=2 SV=1	--	--	--	--	--	--	--	At1g60810	ATP-citrate lyase
transcript_HQ_TX_pn_transcript3843/f4p0/3891	3893	90.3	0	XP_001754864.1	predicted protein [Physcomitrella patens]	83.39	0	XM_001754812.1	Physcomitrella patens subsp. patens predicted protein (PHYPADRAFT_176216) mRNA, complete cds	K00281	GLDC, gcvP	glycine dehydrogenase	1.4.4.2	ko01200; Metabolism; Global and overview maps; Carbon metabolism | ko00630; Metabolism; Carbohydrate metabolism; Glyoxylate and dicarboxylate metabolism | ko00260; Metabolism; Amino acid metabolism; Glycine, serine and threonine metabolism	76.5	0	sp|O49850|GCSP_FLAAN	Glycine dehydrogenase (decarboxylating), mitochondrial OS=Flaveria anomala GN=GDCSP PE=3 SV=1	PF02347:Glycine cleavage system P-protein;PF01212:Beta-eliminating lyase	GO:0055114//GO:0006546//GO:0006520	oxidation-reduction process//glycine catabolic process//cellular amino acid metabolic process	--	--	GO:0004375//GO:0016829	glycine dehydrogenase (decarboxylating) activity//lyase activity	At4g33010	Glycine dehydrogenase (decarboxylating)
transcript_HQ_TX_pn_transcript9646/f8p0/3240	3240	77.6	2.5e-306	XP_001785882.1	predicted protein [Physcomitrella patens]	--	--	--	--	K00327	POR	NADPH-ferrihemoprotein reductase	1.6.2.4	-	63.2	1.2e-226	sp|P37116|NCPR_VIGRR	NADPH--cytochrome P450 reductase OS=Vigna radiata var. radiata PE=1 SV=1	PF00258:Flavodoxin;PF00091:Tubulin/FtsZ family, GTPase domain;PF00667:FAD binding domain;PF00175:Oxidoreductase NAD-binding domain	GO:0055114	oxidation-reduction process	--	--	GO:0003924//GO:0010181//GO:0016491	GTPase activity//FMN binding//oxidoreductase activity	At4g24520	NADP/FAD dependent oxidoreductase
transcript_HQ_TX_pn_transcript28776/f12p0/2388	2388	77.8	2.8e-222	AEW26788.1	putative ribosomal S6 kinase [Physcomitrella patens]	80.436	0	JN049609.1	Physcomitrella patens isolate Pp1s4_386V6.1 putative ribosomal S6 kinase mRNA, complete cds	K04688	RPS6KB	ribosomal protein S6 kinase beta	2.7.11.1	ko04012; Environmental Information Processing; Signal transduction; ErbB signaling pathway | ko04350; Environmental Information Processing; Signal transduction; TGF-beta signaling pathway | ko04371; Environmental Information Processing; Signal transduction; Apelin signaling pathway | ko04066; Environmental Information Processing; Signal transduction; HIF-1 signaling pathway | ko04151; Environment…	56.2	2.1e-135	sp|P42818|KPK1_ARATH	Serine/threonine-protein kinase AtPK1/AtPK6 OS=Arabidopsis thaliana GN=ATPK1 PE=1 SV=1	PF00069:Protein kinase domain;PF06293:Lipopolysaccharide kinase (Kdo/WaaP) family;PF07714:Protein tyrosine kinase;PF00433:Protein kinase C terminal domain	GO:0006468	protein phosphorylation	GO:0016020	membrane	GO:0016773//GO:0004672//GO:0004674//GO:0005524	phosphotransferase activity, alcohol group as acceptor//protein kinase activity//protein serine/threonine kinase activity//ATP binding	At3g08730	Ribosomal protein S6 kinase and related proteins
transcript_HQ_TX_pn_transcript64069/f3p0/1492	1492	73.3	8.5e-137	XP_001767984.1	predicted protein [Physcomitrella patens]	--	--	--	--	-	-	-	-	-	56.1	5.2e-39	sp|Q9SYM2|BBX22_ARATH	B-box zinc finger protein 22 OS=Arabidopsis thaliana GN=BBX22 PE=1 SV=2	PF00130:Phorbol esters/diacylglycerol binding domain (C1 domain);PF00643:B-box zinc finger	GO:0035556	intracellular signal transduction	GO:0005622	intracellular	GO:0008270	zinc ion binding	--	--
transcript_HQ_TX_pn_transcript41746/f2p0/2057	2057	85.3	5.2e-193	XP_001785820.1	predicted protein [Physcomitrella patens]	83.142	0	XM_001785768.1	Physcomitrella patens subsp. patens predicted protein (PHYPADRAFT_156302) mRNA, complete cds	K01176	AMY, amyA, malS	alpha-amylase	3.2.1.1	ko00500; Metabolism; Carbohydrate metabolism; Starch and sucrose metabolism | ko04973; Organismal Systems; Digestive system; Carbohydrate digestion and absorption	60.9	8e-131	sp|Q8LFG1|AMY2_ARATH	Probable alpha-amylase 2 OS=Arabidopsis thaliana GN=AMY2 PE=2 SV=1	PF00128:Alpha amylase, catalytic domain;PF07821:Alpha-amylase C-terminal beta-sheet domain	GO:0005975	carbohydrate metabolic process	--	--	GO:0005509//GO:0004556//GO:0003824	calcium ion binding//alpha-amylase activity//catalytic activity	At1g76130	Alpha-amylase
transcript_HQ_TX_pn_transcript70182/f6p0/1184	1186	60.4	1.5e-67	XP_001768684.1	predicted protein [Physcomitrella patens]	--	--	--	--	-	-	-	-	-	--	--	--	--	PF06951:Group XII secretory phospholipase A2 precursor (PLA2G12);PF05826:Phospholipase A2;PF00068:Phospholipase A2	GO:0006644//GO:0050482//GO:0016042	phospholipid metabolic process//arachidonic acid secretion//lipid catabolic process	GO:0005576	extracellular region	GO:0005509//GO:0004623	calcium ion binding//phospholipase A2 activity	--	--
transcript_HQ_TX_pn_transcript24938/f2p0/2536	2536	74.1	1.6e-143	XP_001773171.1	predicted protein [Physcomitrella patens]	--	--	--	--	-	-	-	-	-	59.8	7.1e-113	sp|Q0WWW9|XYLL3_ARATH	D-xylose-proton symporter-like 3, chloroplastic OS=Arabidopsis thaliana GN=At5g59250 PE=1 SV=2	PF00083:Sugar (and other) transporter;PF07690:Major Facilitator Superfamily	GO:0055085	transmembrane transport	GO:0016021	integral component of membrane	GO:0022857	transmembrane transporter activity	At3g03090	Predicted transporter (major facilitator superfamily)
transcript_HQ_TX_pn_transcript8917/f5p0/3298	3298	84.1	0	XP_001756645.1	predicted protein [Physcomitrella patens]	80.627	0	XM_001756593.1	Physcomitrella patens subsp. patens predicted protein (PHYPADRAFT_118241) mRNA, complete cds	K03696	clpC	ATP-dependent Clp protease ATP-binding subunit ClpC	-	-	82.2	0	sp|Q7F9I1|CLPC1_ORYSJ	Chaperone protein ClpC1, chloroplastic OS=Oryza sativa subsp. japonica GN=CLPC1 PE=2 SV=2	PF07724:AAA domain (Cdc48 subfamily);PF07726:ATPase family associated with various cellular activities (AAA);PF08477:Ras of Complex, Roc, domain of DAPkinase;PF01695:IstB-like ATP binding protein;PF00158:Sigma-54 interaction domain;PF00004:ATPase family associated with various cellular activities (AAA);PF05496:Holliday junction DNA helicase ruvB N-terminus;PF00910:RNA helicase;PF02367:Threonylcar…	GO:0002949//GO:0006355//GO:0006810//GO:0006310//GO:0019538//GO:0007264//GO:0006281	tRNA threonylcarbamoyladenosine modification//regulation of transcription, DNA-templated//transport//DNA recombination//protein metabolic process//small GTPase mediated signal transduction//DNA repair	--	--	GO:0003723//GO:0003724//GO:0016787//GO:0003678//GO:0009378//GO:0005525//GO:0005524//GO:0003924//GO:0016301//GO:0003677//GO:0016887//GO:0008134//GO:0005515	RNA binding//RNA helicase activity//hydrolase activity//DNA helicase activity//four-way junction helicase activity//GTP binding//ATP binding//GTPase activity//kinase activity//DNA binding//ATPase activity//transcription factor binding//protein binding	At5g50920	Chaperone HSP104 and related ATP-dependent Clp proteases
transcript_HQ_TX_pn_transcript52307/f2p0/1819	1819	82.2	7.7e-148	XP_001765421.1	predicted protein [Physcomitrella patens]	--	--	--	--	K09753	CCR	cinnamoyl-CoA reductase	1.2.1.44	ko00940; Metabolism; Biosynthesis of other secondary metabolites; Phenylpropanoid biosynthesis	39.4	7.4e-56	sp|Q9S9N9|CCR1_ARATH	Cinnamoyl-CoA reductase 1 OS=Arabidopsis thaliana GN=CCR1 PE=1 SV=1	PF01370:NAD dependent epimerase/dehydratase family;PF00686:Starch binding domain;PF01073:3-beta hydroxysteroid dehydrogenase/isomerase family	GO:0055114//GO:0006694	oxidation-reduction process//steroid biosynthetic process	--	--	GO:0016616//GO:0003854//GO:2001070//GO:0050662//GO:0003824	oxidoreductase activity, acting on the CH-OH group of donors, NAD or NADP as acceptor//3-beta-hydroxy-delta5-steroid dehydrogenase activity//starch binding//coenzyme binding//catalytic activity	At1g15950	Flavonol reductase/cinnamoyl-CoA reductase
transcript_HQ_TX_pn_transcript39203/f4p0/2048	2048	79.7	2.9e-159	XP_001755595.1	predicted protein [Physcomitrella patens]	84.23	0	XM_001755543.1	Physcomitrella patens subsp. patens predicted protein (PHYPADRAFT_2763) mRNA, partial cds	K05613	SLC1A2, EAAT2	solute carrier family 1 (glial high affinity glutamate transporter), member 2	-	ko04724; Organismal Systems; Nervous system; Glutamatergic synapse | ko05014; Human Diseases; Neurodegenerative diseases; Amyotrophic lateral sclerosis (ALS)	31.8	4.5e-49	sp|P31596|EAA2_RAT	Excitatory amino acid transporter 2 OS=Rattus norvegicus GN=Slc1a2 PE=1 SV=2	PF00375:Sodium:dicarboxylate symporter family	--	--	GO:0016021	integral component of membrane	GO:0015293	symporter activity	Hs4759124	Glutamate/aspartate and neutral amino acid transporters
transcript_HQ_TX_pn_transcript14569/f2p0/2944	2944	73.5	2.9e-229	XP_001783434.1	predicted protein [Physcomitrella patens]	81.228	0	XM_001783382.1	Physcomitrella patens subsp. patens predicted protein (PHYPADRAFT_199332) mRNA, complete cds	-	-	-	-	-	--	--	--	--	--	--	--	--	--	--	--	--	--
transcript_HQ_TX_pn_transcript24050/f2p0/2533	2533	88	2.7e-90	XP_001752087.1	predicted protein [Physcomitrella patens]	--	--	--	--	K01934	MTHFS	5-formyltetrahydrofolate cyclo-ligase	6.3.3.2	ko00670; Metabolism; Metabolism of cofactors and vitamins; One carbon pool by folate	74.7	9.6e-78	sp|Q9SRE0|5FCLL_ARATH	5-formyltetrahydrofolate cyclo-ligase-like protein COG0212 OS=Arabidopsis thaliana GN=COG0212 PE=2 SV=1	PF00076:RNA recognition motif. (a.k.a. RRM, RBD, or RNP domain)	--	--	--	--	GO:0003676	nucleic acid binding	At1g76730	5-formyltetrahydrofolate cyclo-ligase
transcript_HQ_TX_pn_transcript25926/f3p0/2504	2504	85.4	1.9e-43	XP_001780537.1	predicted protein [Physcomitrella patens]	--	--	--	--	-	-	-	-	-	42.7	5e-10	sp|Q9QZH4|AAKB2_RAT	5'-AMP-activated protein kinase subunit beta-2 OS=Rattus norvegicus GN=Prkab2 PE=1 SV=1	PF02922:Carbohydrate-binding module 48 (Isoamylase N-terminal domain)	GO:0005975	carbohydrate metabolic process	--	--	GO:0004553	hydrolase activity, hydrolyzing O-glycosyl compounds	--	--
transcript_HQ_TX_pn_transcript13021/f17p0/2959	2959	60.2	4.8e-208	XP_001779450.1	predicted protein [Physcomitrella patens]	80.068	0	XM_001757776.1	Physcomitrella patens subsp. patens predicted protein (PHYPADRAFT_161071) mRNA, complete cds	-	-	-	-	-	--	--	--	--	PF02845:CUE domain	--	--	--	--	GO:0005515	protein binding	--	--
transcript_HQ_TX_pn_transcript32584/f2p0/2304	2304	83.9	3.3e-297	XP_001777025.1	predicted protein [Physcomitrella patens]	80.594	0	XM_001775772.1	Physcomitrella patens subsp. patens predicted protein (PHYPADRAFT_193361) mRNA, complete cds	K00366	nirA	ferredoxin-nitrite reductase	1.7.7.1	ko00910; Metabolism; Energy metabolism; Nitrogen metabolism	65	4.5e-223	sp|Q39161|NIR_ARATH	Ferredoxin--nitrite reductase, chloroplastic OS=Arabidopsis thaliana GN=NIR1 PE=1 SV=1	PF01077:Nitrite and sulphite reductase 4Fe-4S domain;PF03460:Nitrite/Sulfite reductase ferredoxin-like half domain	GO:0055114	oxidation-reduction process	--	--	GO:0016491//GO:0051536//GO:0020037	oxidoreductase activity//iron-sulfur cluster binding//heme binding	At2g15620	Sulfite reductase (ferredoxin)
transcript_HQ_TX_pn_transcript62102/f7p0/1533	1533	74.8	4.9e-47	AFZ39124.1	DHAR class glutathione S-transferase [Physcomitrella patens]	--	--	--	--	-	-	-	-	-	40.2	4.2e-20	sp|Q9FRL8|DHAR2_ARATH	Glutathione S-transferase DHAR2 OS=Arabidopsis thaliana GN=DHAR2 PE=1 SV=1	PF13409:Glutathione S-transferase, N-terminal domain;PF10568:Outer mitochondrial membrane transport complex protein;PF13417:Glutathione S-transferase, N-terminal domain;PF02798:Glutathione S-transferase, N-terminal domain	GO:0006626	protein targeting to mitochondrion	GO:0005741	mitochondrial outer membrane	GO:0005515	protein binding	At1g75270	Intracellular Cl- channel CLIC, contains GST domain
transcript_HQ_TX_pn_transcript75309/f2p0/808	801	54.9	1.6e-17	XP_001770195.1	predicted protein [Physcomitrella patens]	--	--	--	--	-	-	-	-	-	--	--	--	--	--	--	--	--	--	--	--	--	--
transcript_HQ_TX_pn_transcript1874/f4p0/4321	4321	52.8	6.5e-161	XP_001770664.1	predicted protein [Physcomitrella patens]	76.409	1.17e-150	XM_001768975.1	Physcomitrella patens subsp. patens predicted protein (PHYPADRAFT_10989) mRNA, partial cds	-	-	-	-	-	40.3	1.1e-108	sp|Q10S83|NLP1_ORYSJ	Protein NLP1 OS=Oryza sativa subsp. japonica GN=NLP1 PE=2 SV=1	PF00564:PB1 domain	--	--	--	--	GO:0005515	protein binding	--	--
transcript_HQ_TX_pn_transcript5955/f2p0/3597	3597	90.2	0	XP_001754864.1	predicted protein [Physcomitrella patens]	83.241	0	XM_001754812.1	Physcomitrella patens subsp. patens predicted protein (PHYPADRAFT_176216) mRNA, complete cds	K00281	GLDC, gcvP	glycine dehydrogenase	1.4.4.2	ko01200; Metabolism; Global and overview maps; Carbon metabolism | ko00630; Metabolism; Carbohydrate metabolism; Glyoxylate and dicarboxylate metabolism | ko00260; Metabolism; Amino acid metabolism; Glycine, serine and threonine metabolism	75.4	9.6e-265	sp|O49850|GCSP_FLAAN	Glycine dehydrogenase (decarboxylating), mitochondrial OS=Flaveria anomala GN=GDCSP PE=3 SV=1	PF01053:Cys/Met metabolism PLP-dependent enzyme;PF02347:Glycine cleavage system P-protein	GO:0055114//GO:0006546	oxidation-reduction process//glycine catabolic process	--	--	GO:0004375//GO:0030170	glycine dehydrogenase (decarboxylating) activity//pyridoxal phosphate binding	At4g33010	Glycine dehydrogenase (decarboxylating)
transcript_HQ_TX_pn_transcript3982/f2p0/3779	3779	84.9	3.8e-234	XP_001782657.1	predicted protein [Physcomitrella patens]	81.978	0	XM_001782605.1	Physcomitrella patens subsp. patens predicted protein (PHYPADRAFT_225885) mRNA, complete cds	K00679	E2.3.1.158	phospholipid:diacylglycerol acyltransferase	2.3.1.158	ko00561; Metabolism; Lipid metabolism; Glycerolipid metabolism	57.1	4.4e-151	sp|Q9FNA9|PDAT1_ARATH	Phospholipid:diacylglycerol acyltransferase 1 OS=Arabidopsis thaliana GN=PDAT1 PE=2 SV=1	PF02450:Lecithin:cholesterol acyltransferase	GO:0006629	lipid metabolic process	--	--	GO:0008374	O-acyltransferase activity	At5g13640	Lecithin:cholesterol acyltransferase (LCAT)/Acyl-ceramide synthase
transcript_HQ_TX_pn_transcript42430/f3p0/2062	2062	95.5	2e-245	XP_001765488.1	predicted protein [Physcomitrella patens]	85.468	0	XM_001778397.1	Physcomitrella patens subsp. patens predicted protein (PHYPADRAFT_108225) mRNA, complete cds	K00975	glgC	glucose-1-phosphate adenylyltransferase	2.7.7.27	ko00500; Metabolism; Carbohydrate metabolism; Starch and sucrose metabolism | ko00520; Metabolism; Carbohydrate metabolism; Amino sugar and nucleotide sugar metabolism | ko02026; Cellular Processes; Cellular community - prokaryotes; Biofilm formation - Escherichia coli	84.4	4.9e-221	sp|P23509|GLGS_SOLTU	Glucose-1-phosphate adenylyltransferase small subunit, chloroplastic/amyloplastic OS=Solanum tuberosum PE=1 SV=2	PF00483:Nucleotidyl transferase;PF07959:L-fucokinase	GO:0009058	biosynthetic process	--	--	GO:0016779//GO:0016772	nucleotidyltransferase activity//transferase activity, transferring phosphorus-containing groups	At5g48300	GDP-mannose pyrophosphorylase/mannose-1-phosphate guanylyltransferase
transcript_HQ_TX_pn_transcript55723/f3p0/1673	1672	87	9.6e-121	XP_001767073.1	predicted protein [Physcomitrella patens]	84.573	0	XM_001767021.1	Physcomitrella patens subsp. patens predicted protein (PHYPADRAFT_131788) mRNA, complete cds	-	-	-	-	-	32.1	1.9e-13	sp|Q8K4F5|ABHDB_MOUSE	Protein ABHD11 OS=Mus musculus GN=Abhd11 PE=1 SV=1	PF07819:PGAP1-like protein;PF00975:Thioesterase domain	GO:0009058	biosynthetic process	--	--	GO:0016788	hydrolase activity, acting on ester bonds	At4g10030	Predicted alpha/beta hydrolase
transcript_HQ_TX_pn_transcript18613/f10p0/2753	2753	65.7	4.6e-237	XP_001762512.1	predicted protein [Physcomitrella patens]	79.968	0	XM_001762460.1	Physcomitrella patens subsp. patens predicted protein (PHYPADRAFT_163437) mRNA, complete cds	-	-	-	-	-	24.8	3.7e-06	sp|P83094|STIM_DROME	Stromal interaction molecule homolog OS=Drosophila melanogaster GN=Stim PE=1 SV=1	PF07647:SAM domain (Sterile alpha motif);PF01363:FYVE zinc finger;PF00041:Fibronectin type III domain;PF00536:SAM domain (Sterile alpha motif);PF13499:EF-hand domain pair;PF00036:EF hand;PF13405:EF-hand domain	--	--	--	--	GO:0046872//GO:0005515//GO:0005509	metal ion binding//protein binding//calcium ion binding	7293158_1	Cell surface glycoprotein STIM, contains SAM domain
transcript_HQ_TX_pn_transcript35157/f13p0/2196	2196	58.7	9.6e-153	XP_002954444.1	hypothetical protein VOLCADRAFT_82772 [Volvox carteri f. nagariensis]	73.752	3.98e-68	XM_005649399.1	Coccomyxa subellipsoidea C-169 glycoside hydrolase mRNA	K01176	AMY, amyA, malS	alpha-amylase	3.2.1.1	ko00500; Metabolism; Carbohydrate metabolism; Starch and sucrose metabolism | ko04973; Organismal Systems; Digestive system; Carbohydrate digestion and absorption	49.9	8.3e-110	sp|P27934|AMY3E_ORYSJ	Alpha-amylase isozyme 3E OS=Oryza sativa subsp. japonica GN=AMY1.4 PE=2 SV=1	PF07821:Alpha-amylase C-terminal beta-sheet domain;PF00128:Alpha amylase, catalytic domain	GO:0005975	carbohydrate metabolic process	--	--	GO:0005509//GO:0004556//GO:0003824	calcium ion binding//alpha-amylase activity//catalytic activity	At4g25000	Alpha-amylase
transcript_HQ_TX_pn_transcript21165/f3p0/2665	2665	88.2	2.3e-310	XP_001769853.1	predicted protein [Physcomitrella patens]	83.552	0	XM_001769801.1	Physcomitrella patens subsp. patens predicted protein (PHYPADRAFT_135234) mRNA, complete cds	K03798	ftsH, hflB	cell division protease FtsH	3.4.24.-	-	77.7	3.6e-277	sp|O80860|FTSH2_ARATH	ATP-dependent zinc metalloprotease FTSH 2, chloroplastic OS=Arabidopsis thaliana GN=FTSH2 PE=1 SV=1	PF06068:TIP49 C-terminus;PF07931:Chloramphenicol phosphotransferase-like protein;PF07724:AAA domain (Cdc48 subfamily);PF02367:Threonylcarbamoyl adenosine biosynthesis protein TsaE;PF06414:Zeta toxin;PF07728:AAA domain (dynein-related subfamily);PF01057:Parvovirus non-structural protein NS1;PF00158:Sigma-54 interaction domain;PF01695:IstB-like ATP binding protein;PF01434:Peptidase family M41;PF000…	GO:0019079//GO:0006281//GO:0006508//GO:0006310//GO:0002949//GO:0006355	viral genome replication//DNA repair//proteolysis//DNA recombination//tRNA threonylcarbamoyladenosine modification//regulation of transcription, DNA-templated	GO:0016021	integral component of membrane	GO:0016887//GO:0016740//GO:0008270//GO:0008134//GO:0016301//GO:0009378//GO:0003678//GO:0005524//GO:0004222	ATPase activity//transferase activity//zinc ion binding//transcription factor binding//kinase activity//four-way junction helicase activity//DNA helicase activity//ATP binding//metalloendopeptidase activity	At2g30950	AAA+-type ATPase containing the peptidase M41 domain
transcript_HQ_TX_pn_transcript29122/f28p0/2343	2343	71.3	1.1e-29	XP_001770012.1	predicted protein [Physcomitrella patens]	79.365	3.55e-14	CP019097.1	Spirodela polyrhiza strain 9509 chromosome 5 sequence	-	-	-	-	-	39.4	1.4e-19	sp|Q0JQF7|DRE2A_ORYSJ	Dehydration-responsive element-binding protein 2A OS=Oryza sativa subsp. japonica GN=DREB2A PE=2 SV=1	PF00847:AP2 domain	GO:0006355	regulation of transcription, DNA-templated	--	--	GO:0003700	transcription factor activity, sequence-specific DNA binding	--	--
transcript_HQ_TX_pn_transcript37906/f10p0/2085	2085	94.8	2.9e-284	AHI15950.1	flavonoid 3',5'-hydroxylase [Pohlia nutans]	99.233	0	KF835375.1	Pohlia nutans isolate MFC28853 flavonoid 3',5'-hydroxylase mRNA, complete cds	-	-	-	-	-	34.5	4.8e-83	sp|Q9SBQ9|F3PH_PETHY	Flavonoid 3'-monooxygenase OS=Petunia hybrida GN=CYP75B2 PE=2 SV=1	PF00067:Cytochrome P450	GO:0055114	oxidation-reduction process	--	--	GO:0016705//GO:0005506//GO:0020037	oxidoreductase activity, acting on paired donors, with incorporation or reduction of molecular oxygen//iron ion binding//heme binding	At5g07990	Cytochrome P450 CYP2 subfamily
transcript_HQ_TX_pn_transcript37820/f25p0/2123	2123	72.9	1.2e-187	XP_001782645.1	predicted protein [Physcomitrella patens]	77.157	0	XM_001782593.1	Physcomitrella patens subsp. patens predicted protein (PHYPADRAFT_151423) mRNA, complete cds	-	-	-	-	-	--	--	--	--	--	--	--	--	--	--	--	--	--
transcript_HQ_TX_pn_transcript12312/f3p0/3069	3069	84.1	7.6e-265	XP_001773809.1	predicted protein [Physcomitrella patens]	82.2	0	XM_001773757.1	Physcomitrella patens subsp. patens predicted protein (PHYPADRAFT_191752) mRNA, complete cds	K08869	ADCK, ABC1	aarF domain-containing kinase	-	-	42	2.4e-107	sp|Q55680|Y005_SYNY3	Uncharacterized protein sll0005 OS=Synechocystis sp. (strain PCC 6803 / Kazusa) GN=sll0005 PE=3 SV=1	PF00069:Protein kinase domain	GO:0006468	protein phosphorylation	--	--	GO:0004672//GO:0005524	protein kinase activity//ATP binding	At5g24970	Predicted unusual protein kinase
transcript_HQ_TX_pn_transcript10415/f3p0/3233	3233	90	2.7e-196	XP_001764515.1	predicted protein [Physcomitrella patens]	--	--	--	--	-	-	-	-	-	31.4	4.3e-30	sp|Q55480|YZ37_SYNY3	Uncharacterized sugar kinase slr0537 OS=Synechocystis sp. (strain PCC 6803 / Kazusa) GN=slr0537 PE=3 SV=1	--	--	--	--	--	--	--	At4g27600	Possible pfkB family carbohydrate kinase
transcript_HQ_TX_pn_transcript26636/f2p0/2478	2478	86.4	4.8e-116	XP_001777583.1	predicted protein [Physcomitrella patens]	--	--	--	--	K01176	AMY, amyA, malS	alpha-amylase	3.2.1.1	ko00500; Metabolism; Carbohydrate metabolism; Starch and sucrose metabolism | ko04973; Organismal Systems; Digestive system; Carbohydrate digestion and absorption	58	1.5e-75	sp|P27937|AMY3B_ORYSJ	Alpha-amylase isozyme 3B OS=Oryza sativa subsp. japonica GN=AMY1.6 PE=2 SV=1	PF02324:Glycosyl hydrolase family 70;PF00128:Alpha amylase, catalytic domain	GO:0005975//GO:0009250	carbohydrate metabolic process//glucan biosynthetic process	--	--	GO:0046527//GO:0003824	glucosyltransferase activity//catalytic activity	At1g76130	Alpha-amylase
transcript_HQ_TX_pn_transcript19554/f2p0/2708	2708	88.2	1.9e-73	XP_001776416.1	predicted protein [Physcomitrella patens]	82.353	1.67e-107	XM_001776364.1	Physcomitrella patens subsp. patens predicted protein (PHYPADRAFT_4502) mRNA, partial cds	K13511	TAZ	monolysocardiolipin acyltransferase	2.3.1.-	ko00564; Metabolism; Lipid metabolism; Glycerophospholipid metabolism	38.3	2e-20	sp|Q9V6G5|TAZ_DROME	Tafazzin homolog OS=Drosophila melanogaster GN=Taz PE=2 SV=2	PF01553:Acyltransferase	GO:0008152	metabolic process	--	--	GO:0016746	transferase activity, transferring acyl groups	At3g05510	Phosphate acyltransferase
transcript_HQ_TX_pn_transcript55677/f4p0/1657	1657	79.1	5.5e-161	XP_001762560.1	predicted protein [Physcomitrella patens]	--	--	--	--	-	-	-	-	-	--	--	--	--	PF02311:AraC-like ligand binding domain;PF00190:Cupin	GO:0006355	regulation of transcription, DNA-templated	--	--	GO:0045735	nutrient reservoir activity	--	--
transcript_HQ_TX_pn_transcript66926/f2p0/1335	1335	90.5	6.2e-54	AKH49405.1	ELIP2 [Syntrichia caninervis]	--	--	--	--	-	-	-	-	-	63.5	5.3e-35	sp|P93735|ELIP1_ARATH	Early light-induced protein 1, chloroplastic OS=Arabidopsis thaliana GN=ELIP1 PE=1 SV=1	PF01299:Lysosome-associated membrane glycoprotein (Lamp)	--	--	GO:0016020	membrane	--	--	--	--
transcript_HQ_TX_pn_transcript19376/f2p0/2741	2741	90.7	0	XP_001763211.1	predicted protein [Physcomitrella patens]	82.11	0	XM_001774854.1	Physcomitrella patens subsp. patens predicted protein (PHYPADRAFT_141802) mRNA, complete cds	K03283	HSPA1_8	heat shock 70kDa protein 1/8	-	ko03040; Genetic Information Processing; Transcription; Spliceosome | ko04141; Genetic Information Processing; Folding, sorting and degradation; Protein processing in endoplasmic reticulum | ko04010; Environmental Information Processing; Signal transduction; MAPK signaling pathway | ko04144; Cellular Processes; Transport and catabolism; Endocytosis | ko04612; Organismal Systems; Immune system; An…	77.1	2e-278	sp|Q01899|HSP7M_PHAVU	Heat shock 70 kDa protein, mitochondrial OS=Phaseolus vulgaris PE=2 SV=1	PF06723:MreB/Mbl protein;PF02782:FGGY family of carbohydrate kinases, C-terminal domain	GO:0000902//GO:0005975	cell morphogenesis//carbohydrate metabolic process	--	--	GO:0016773	phosphotransferase activity, alcohol group as acceptor	At5g09590	Molecular chaperones mortalin/PBP74/GRP75, HSP70 superfamily
transcript_HQ_TX_pn_transcript58206/f2p0/1662	1655	85.2	9.3e-108	XP_001780381.1	predicted protein [Physcomitrella patens]	82.563	7.79e-114	XM_001783139.1	Physcomitrella patens subsp. patens predicted protein (PHYPADRAFT_152132) mRNA, partial cds	-	-	-	-	-	36.5	2.5e-26	sp|Q55909|Y305_SYNY3	TVP38/TMEM64 family membrane protein slr0305 OS=Synechocystis sp. (strain PCC 6803 / Kazusa) GN=slr0305 PE=3 SV=1	--	--	--	--	--	--	--	At1g22850	Predicted membrane protein
transcript_HQ_TX_pn_transcript25314/f2p0/2521	2520	78.1	1.9e-184	XP_001751500.1	predicted protein [Physcomitrella patens]	--	--	--	--	K01053	E3.1.1.17, gnl, RGN	gluconolactonase	3.1.1.17	ko01200; Metabolism; Global and overview maps; Carbon metabolism | ko01220; Metabolism; Global and overview maps; Degradation of aromatic compounds | ko00030; Metabolism; Carbohydrate metabolism; Pentose phosphate pathway | ko00053; Metabolism; Carbohydrate metabolism; Ascorbate and aldarate metabolism | ko00930; Metabolism; Xenobiotics biodegradation and metabolism; Caprolactam degradation	30.6	6.3e-21	sp|Q01578|GNL_ZYMMO	Gluconolactonase OS=Zymomonas mobilis subsp. mobilis (strain ATCC 31821 / ZM4 / CP4) GN=gnl PE=1 SV=2	PF01731:Arylesterase;PF03088:Strictosidine synthase;PF01436:NHL repeat	GO:0009058	biosynthetic process	--	--	GO:0004064//GO:0016844//GO:0005515	arylesterase activity//strictosidine synthase activity//protein binding	--	--
transcript_HQ_TX_pn_transcript2050/f3p0/4275	4273	71.6	0	XP_001753768.1	predicted protein [Physcomitrella patens]	--	--	--	--	-	-	-	-	-	--	--	--	--	PF07819:PGAP1-like protein;PF01764:Lipase (class 3)	GO:0006629	lipid metabolic process	--	--	GO:0016788	hydrolase activity, acting on ester bonds	--	--
transcript_HQ_TX_pn_transcript25044/f2p0/2526	2526	88.9	4.1e-224	XP_001781320.1	predicted protein [Physcomitrella patens]	84.569	0	XM_001781268.1	Physcomitrella patens subsp. patens predicted protein (PHYPADRAFT_224792) mRNA, complete cds	K00511	SQLE, ERG1	squalene monooxygenase	1.14.14.17	ko00100; Metabolism; Lipid metabolism; Steroid biosynthesis | ko00909; Metabolism; Metabolism of terpenoids and polyketides; Sesquiterpenoid and triterpenoid biosynthesis	70	3.1e-185	sp|O48651|ERG1_PANGI	Squalene monooxygenase OS=Panax ginseng PE=2 SV=1	PF08491:Squalene epoxidase;PF01494:FAD binding domain	GO:0055114	oxidation-reduction process	GO:0016021	integral component of membrane	GO:0050660//GO:0004506//GO:0071949	flavin adenine dinucleotide binding//squalene monooxygenase activity//FAD binding	At1g58440	Squalene monooxygenase
transcript_HQ_TX_pn_transcript49124/f4p0/1870	1870	71.8	9.6e-178	XP_001784801.1	predicted protein [Physcomitrella patens]	--	--	--	--	K00434	E1.11.1.11	L-ascorbate peroxidase	1.11.1.11	ko00053; Metabolism; Carbohydrate metabolism; Ascorbate and aldarate metabolism | ko00480; Metabolism; Metabolism of other amino acids; Glutathione metabolism	64.5	2.3e-124	sp|Q42593|APXT_ARATH	L-ascorbate peroxidase T, chloroplastic OS=Arabidopsis thaliana GN=APXT PE=2 SV=2	PF00141:Peroxidase	GO:0006979//GO:0055114	response to oxidative stress//oxidation-reduction process	--	--	GO:0020037//GO:0004601	heme binding//peroxidase activity	--	--
transcript_HQ_TX_pn_transcript50763/f2p0/1859	1859	90	1.3e-30	XP_001756589.1	predicted protein [Physcomitrella patens]	--	--	--	--	-	-	-	-	-	52.8	4e-12	sp|P33083|AX6B_SOYBN	Auxin-induced protein 6B OS=Glycine max PE=2 SV=1	PF02519:Auxin responsive protein	GO:0009733	response to auxin	--	--	--	--	--	--
transcript_HQ_TX_pn_transcript49208/f3p0/1892	1892	74.5	2e-90	XP_001765247.1	predicted protein [Physcomitrella patens]	--	--	--	--	-	-	-	-	-	--	--	--	--	--	--	--	--	--	--	--	--	--
transcript_HQ_TX_pn_transcript52507/f2p0/1775	1775	66	3.1e-24	XP_001769448.1	predicted protein [Physcomitrella patens]	--	--	--	--	-	-	-	-	-	28.5	4.6e-10	sp|Q9LF88|Y3304_ARATH	Late embryogenesis abundant protein At3g53040 OS=Arabidopsis thaliana GN=At3g53040 PE=2 SV=1	PF01442:Apolipoprotein A1/A4/E domain;PF07464:Apolipophorin-III precursor (apoLp-III);PF01277:Oleosin	GO:0006869//GO:0042157	lipid transport//lipoprotein metabolic process	GO:0016021//GO:0012511//GO:0005576	integral component of membrane//monolayer-surrounded lipid storage body//extracellular region	GO:0008289	lipid binding	CE18875	Uncharacterized conserved protein
transcript_HQ_TX_pn_transcript18671/f2p0/2769	2769	34.4	2.5e-20	XP_001781082.1	predicted protein [Physcomitrella patens]	--	--	--	--	--	--	--	--	--	--	--	--	--	--	--	--	--	--	--	--	--	--
transcript_HQ_TX_pn_transcript49397/f2p0/1887	1887	42.5	1.6e-71	OAE25908.1	hypothetical protein AXG93_2820s1060 [Marchantia polymorpha subsp. polymorpha]	--	--	--	--	--	--	--	--	--	24.2	1.5e-06	sp|C7QJ42|LYS3O_CATAD	L-lysine 3-hydroxylase OS=Catenulispora acidiphila (strain DSM 44928 / NRRL B-24433 / NBRC 102108 / JCM 14897) GN=Caci_0231 PE=1 SV=1	PF02668:Taurine catabolism dioxygenase TauD, TfdA family	GO:0055114	oxidation-reduction process	--	--	GO:0016491	oxidoreductase activity	--	--
transcript_HQ_TX_pn_transcript2545/f4p0/4067	4068	82.3	0	XP_001753223.1	predicted protein [Physcomitrella patens]	83.009	0	XM_001753171.1	Physcomitrella patens subsp. patens predicted protein (PHYPADRAFT_174645) mRNA, complete cds	K08244	R1	alpha-glucan, water dikinase	2.7.9.4	-	57.2	0	sp|Q9SAC6|GWD1_ARATH	Alpha-glucan water dikinase 1, chloroplastic OS=Arabidopsis thaliana GN=GWD1 PE=1 SV=2	PF01326:Pyruvate phosphate dikinase, PEP/pyruvate binding domain	GO:0016310	phosphorylation	--	--	GO:0016301//GO:0005524	kinase activity//ATP binding	--	--
transcript_HQ_TX_pn_transcript54761/f3p0/1729	1729	90.1	4e-170	XP_001775803.1	predicted protein [Physcomitrella patens]	83.451	0	XM_001762335.1	Physcomitrella patens subsp. patens predicted protein (PHYPADRAFT_125303) mRNA, complete cds	K05356	SPS, sds	all-trans-nonaprenyl-diphosphate synthase [EC:2.5.1.84 2.5.1.85]	2.5.1.84,2.5.1.85	ko00900; Metabolism; Metabolism of terpenoids and polyketides; Terpenoid backbone biosynthesis	64.8	2e-127	sp|Q75HZ9|SPS2_ORYSJ	Solanesyl-diphosphate synthase 2, chloroplastic OS=Oryza sativa subsp. japonica GN=SPS2 PE=1 SV=2	PF00348:Polyprenyl synthetase;PF07307:Heptaprenyl diphosphate synthase (HEPPP synthase) subunit 1	GO:0008299//GO:0009234	isoprenoid biosynthetic process//menaquinone biosynthetic process	--	--	--	--	At1g78510	Geranylgeranyl pyrophosphate synthase/Polyprenyl synthetase
transcript_HQ_TX_pn_transcript48864/f2p0/1898	1897	62.3	4.2e-80	XP_001774405.1	single myb histone protein [Physcomitrella patens]	90.728	3.53e-48	XM_001751471.1	Physcomitrella patens subsp. patens single myb histone protein (SMH1502) mRNA, complete cds	K09422	MYBP	myb proto-oncogene protein, plant	-	-	48.4	2.6e-27	sp|Q8W119|SMH4_MAIZE	Single myb histone 4 OS=Zea mays GN=SMH4 PE=2 SV=1	PF15091:Domain of unknown function (DUF4554);PF00538:linker histone H1 and H5 family	GO:0042138//GO:0006334	meiotic DNA double-strand break formation//nucleosome assembly	GO:0005634//GO:0000786	nucleus//nucleosome	GO:0003677	DNA binding	--	--
transcript_HQ_TX_pn_transcript36624/f2p0/2178	2178	78.1	3.2e-185	XP_001751500.1	predicted protein [Physcomitrella patens]	79.592	0	XM_001751448.1	Physcomitrella patens subsp. patens predicted protein (PHYPADRAFT_63780) mRNA, complete cds	K01053	E3.1.1.17, gnl, RGN	gluconolactonase	3.1.1.17	ko01200; Metabolism; Global and overview maps; Carbon metabolism | ko01220; Metabolism; Global and overview maps; Degradation of aromatic compounds | ko00030; Metabolism; Carbohydrate metabolism; Pentose phosphate pathway | ko00053; Metabolism; Carbohydrate metabolism; Ascorbate and aldarate metabolism | ko00930; Metabolism; Xenobiotics biodegradation and metabolism; Caprolactam degradation	30.6	5.5e-21	sp|Q01578|GNL_ZYMMO	Gluconolactonase OS=Zymomonas mobilis subsp. mobilis (strain ATCC 31821 / ZM4 / CP4) GN=gnl PE=1 SV=2	PF01731:Arylesterase;PF01436:NHL repeat;PF03088:Strictosidine synthase	GO:0009058	biosynthetic process	--	--	GO:0016844//GO:0005515//GO:0004064	strictosidine synthase activity//protein binding//arylesterase activity	--	--
transcript_HQ_TX_pn_transcript7318/f5p0/3459	3459	82.1	1.5e-96	XP_001771114.1	predicted protein [Physcomitrella patens]	80.709	1.21e-149	XM_001751513.1	Physcomitrella patens subsp. patens predicted protein (PHYPADRAFT_111184) mRNA, complete cds	K15919	HPR2	hydroxypyruvate reductase 2	-	ko01200; Metabolism; Global and overview maps; Carbon metabolism | ko00630; Metabolism; Carbohydrate metabolism; Glyoxylate and dicarboxylate metabolism | ko00260; Metabolism; Amino acid metabolism; Glycine, serine and threonine metabolism	51.4	8.3e-56	sp|Q9CA90|HPR2_ARATH	Glyoxylate/hydroxypyruvate reductase A HPR2 OS=Arabidopsis thaliana GN=HPR2 PE=1 SV=1	PF03446:NAD binding domain of 6-phosphogluconate dehydrogenase;PF13241:Putative NAD(P)-binding;PF00389:D-isomer specific 2-hydroxyacid dehydrogenase, catalytic domain;PF02826:D-isomer specific 2-hydroxyacid dehydrogenase, NAD binding domain	GO:0006779//GO:0008152//GO:0055114//GO:0019354	porphyrin-containing compound biosynthetic process//metabolic process//oxidation-reduction process//siroheme biosynthetic process	--	--	GO:0016616//GO:0004616//GO:0043115//GO:0051287	oxidoreductase activity, acting on the CH-OH group of donors, NAD or NADP as acceptor//phosphogluconate dehydrogenase (decarboxylating) activity//precorrin-2 dehydrogenase activity//NAD binding	At1g79870	Glyoxylate/hydroxypyruvate reductase (D-isomer-specific 2-hydroxy acid dehydrogenase superfamily)
transcript_HQ_TX_pn_transcript24253/f6p0/2551	2551	57.7	8.7e-198	AMK38063.1	PpHCT1 [Physcomitrella patens]	95.122	6.52e-07	JX473723.1	Triticum monococcum hydroxycinnamoyl-CoA:shikimate/quinate hydroxycinnamoyltransferase 2 (HCT2) gene, partial cds	K13065	E2.3.1.133, HCT	shikimate O-hydroxycinnamoyltransferase	2.3.1.133	ko00940; Metabolism; Biosynthesis of other secondary metabolites; Phenylpropanoid biosynthesis | ko00945; Metabolism; Biosynthesis of other secondary metabolites; Stilbenoid, diarylheptanoid and gingerol biosynthesis | ko00941; Metabolism; Biosynthesis of other secondary metabolites; Flavonoid biosynthesis	62	9.1e-76	sp|Q0JBZ8|HCT1_ORYSJ	Hydroxycinnamoyltransferase 1 OS=Oryza sativa subsp. japonica GN=HCT1 PE=2 SV=1	PF02458:Transferase family	--	--	--	--	GO:0016747	transferase activity, transferring acyl groups other than amino-acyl groups	--	--
transcript_HQ_TX_pn_transcript8804/f2p0/3333	3333	71.1	1.2e-40	XP_001762178.1	predicted protein [Physcomitrella patens]	--	--	--	--	K14318	NUP88	nuclear pore complex protein Nup88	-	ko03013; Genetic Information Processing; Translation; RNA transport	40	2.2e-13	sp|Q9FFK6|NUP88_ARATH	Nuclear pore complex protein NUP88 OS=Arabidopsis thaliana GN=NUP88 PE=1 SV=1	--	--	--	--	--	--	--	At5g05680	Nuclear pore complex, Nup88/rNup84 component
transcript_HQ_TX_pn_transcript41710/f6p0/2064	2064	84	6.3e-255	XP_001770103.1	predicted protein [Physcomitrella patens]	72.07	4.01e-18	XM_006360516.2	PREDICTED: Solanum tuberosum beta-amylase-like (LOC102584563), mRNA	K01177	E3.2.1.2	beta-amylase	3.2.1.2	ko00500; Metabolism; Carbohydrate metabolism; Starch and sucrose metabolism	67.2	1.3e-197	sp|O65258|BAM2_ARATH	Beta-amylase 2, chloroplastic OS=Arabidopsis thaliana GN=BAM2 PE=1 SV=2	PF01373:Glycosyl hydrolase family 14	GO:0000272	polysaccharide catabolic process	--	--	GO:0016161	beta-amylase activity	--	--
transcript_HQ_TX_pn_transcript15404/f3p0/2855	2852	51.6	2.9e-117	KXZ47364.1	hypothetical protein GPECTOR_36g86 [Gonium pectorale]	--	--	--	--	K03715	E2.4.1.46	1,2-diacylglycerol 3-beta-galactosyltransferase	2.4.1.46	ko00561; Metabolism; Lipid metabolism; Glycerolipid metabolism	42.9	6.4e-86	sp|Q69QJ7|MGDG1_ORYSJ	Probable monogalactosyldiacylglycerol synthase 1, chloroplastic OS=Oryza sativa subsp. japonica GN=MGD1 PE=2 SV=1	PF06925:Monogalactosyldiacylglycerol (MGDG) synthase;PF04101:Glycosyltransferase family 28 C-terminal domain	GO:0009247	glycolipid biosynthetic process	--	--	GO:0016758	transferase activity, transferring hexosyl groups	--	--
transcript_HQ_TX_pn_transcript22576/f3p0/2667	2667	85.5	0	XP_001783415.1	predicted protein [Physcomitrella patens]	--	--	--	--	-	-	-	-	-	49.9	8.6e-178	sp|Q8H1Z0|CER3_ARATH	Protein ECERIFERUM 3 OS=Arabidopsis thaliana GN=CER3 PE=1 SV=1	PF04116:Fatty acid hydroxylase superfamily	GO:0006633//GO:0055114	fatty acid biosynthetic process//oxidation-reduction process	--	--	GO:0016491//GO:0005506	oxidoreductase activity//iron ion binding	--	--
transcript_HQ_TX_pn_transcript3380/f2p0/3975	3975	76.9	3.8e-248	XP_001769371.1	predicted protein [Physcomitrella patens]	85.27	0	XM_001769319.1	Physcomitrella patens subsp. patens predicted protein (PHYPADRAFT_10975) mRNA, partial cds	-	-	-	-	-	59.2	8.6e-190	sp|Q9M0Z3|KEA3_ARATH	K(+) efflux antiporter 3, chloroplastic OS=Arabidopsis thaliana GN=KEA3 PE=1 SV=2	PF00999:Sodium/hydrogen exchanger family;PF02254:TrkA-N domain	GO:0055085//GO:0006813//GO:0006812	transmembrane transport//potassium ion transport//cation transport	GO:0016021	integral component of membrane	GO:0015299	solute:proton antiporter activity	At4g04850	Predicted K+/H+-antiporter
transcript_HQ_TX_pn_transcript45334/f2p0/1970	1970	42	7.8e-45	XP_001765334.1	predicted protein [Physcomitrella patens]	--	--	--	--	--	--	--	--	--	--	--	--	--	--	--	--	--	--	--	--	--	--
transcript_HQ_TX_pn_transcript41004/f3p0/2022	2022	52.2	1.2e-154	OAE33214.1	hypothetical protein AXG93_3105s1210 [Marchantia polymorpha subsp. polymorpha]	--	--	--	--	K13071	PAO, ACD1	pheophorbide a oxygenase	1.14.15.17	ko00860; Metabolism; Metabolism of cofactors and vitamins; Porphyrin and chlorophyll metabolism	37.3	2.9e-93	sp|Q9FYC2|PAO_ARATH	Pheophorbide a oxygenase, chloroplastic OS=Arabidopsis thaliana GN=PAO PE=1 SV=1	PF00355:Rieske [2Fe-2S] domain;PF08417:Pheophorbide a oxygenase	GO:0055114	oxidation-reduction process	--	--	GO:0016491//GO:0051537//GO:0010277	oxidoreductase activity//2 iron, 2 sulfur cluster binding//chlorophyllide a oxygenase [overall] activity	--	--
transcript_HQ_TX_pn_transcript28846/f3p0/2343	2344	72.3	5.4e-146	XP_001751630.1	predicted protein [Physcomitrella patens]	--	--	--	--	-	-	-	-	-	56.1	1.4e-102	sp|Q9M9C6|P2C15_ARATH	Probable protein phosphatase 2C 15 OS=Arabidopsis thaliana GN=At1g68410 PE=2 SV=1	PF07228:Stage II sporulation protein E (SpoIIE);PF00481:Protein phosphatase 2C	--	--	--	--	GO:0003824	catalytic activity	At1g68410	Serine/threonine protein phosphatase
transcript_HQ_TX_pn_transcript34844/f3p0/2241	2241	25.9	1.5e-07	KCW61396.1	hypothetical protein EUGRSUZ_H04126 [Eucalyptus grandis]	--	--	--	--	-	-	-	-	-	--	--	--	--	PF01442:Apolipoprotein A1/A4/E domain;PF11770:GRB2-binding adapter (GAPT)	GO:0042157//GO:0006869	lipoprotein metabolic process//lipid transport	GO:0016021//GO:0005576	integral component of membrane//extracellular region	GO:0008289	lipid binding	--	--
transcript_HQ_TX_pn_transcript35335/f3p0/2229	2229	69.1	1.6e-219	XP_001758479.1	predicted protein [Physcomitrella patens]	70.152	9.39e-15	XM_009341956.2	PREDICTED: Pyrus x bretschneideri protein NUCLEAR FUSION DEFECTIVE 4-like (LOC103932378), mRNA	-	-	-	-	-	34	2e-26	sp|F4I9E1|NFD4_ARATH	Protein NUCLEAR FUSION DEFECTIVE 4 OS=Arabidopsis thaliana GN=NFD4 PE=3 SV=1	PF07690:Major Facilitator Superfamily	GO:0055085	transmembrane transport	GO:0016021	integral component of membrane	--	--	--	--
transcript_HQ_TX_pn_transcript41035/f3p0/2088	2088	55	2.5e-73	XP_001777745.1	predicted protein [Physcomitrella patens]	79.808	8.85e-10	XM_001777693.1	Physcomitrella patens subsp. patens predicted protein (PHYPADRAFT_145308) mRNA, complete cds	-	-	-	-	-	--	--	--	--	PF12937:F-box-like;PF00646:F-box domain;PF15966:F-box	--	--	--	--	GO:0005515	protein binding	--	--
transcript_HQ_TX_pn_transcript66623/f3p0/1385	1385	77.4	6.6e-59	OAE33051.1	hypothetical protein AXG93_1913s1530 [Marchantia polymorpha subsp. polymorpha]	89.139	8.7e-88	XM_001783531.1	Physcomitrella patens subsp. patens predicted protein (PHYPADRAFT_8789) mRNA, partial cds	K08066	NFYC	nuclear transcription factor Y, gamma	-	ko04612; Organismal Systems; Immune system; Antigen processing and presentation | ko05152; Human Diseases; Infectious diseases: Bacterial; Tuberculosis	63.6	3.8e-44	sp|Q9FMV5|NFYC4_ARATH	Nuclear transcription factor Y subunit C-4 OS=Arabidopsis thaliana GN=NFYC4 PE=2 SV=1	PF09415:CENP-S associating Centromere protein X;PF00125:Core histone H2A/H2B/H3/H4	GO:0006281//GO:0051382	DNA repair//kinetochore assembly	--	--	GO:0003677	DNA binding	At5g63470	CCAAT-binding factor, subunit C (HAP5)
transcript_HQ_TX_pn_transcript24489/f5p0/2524	2524	71.4	1.1e-203	XP_001772684.1	predicted protein [Physcomitrella patens]	78.207	0	XM_001772632.1	Physcomitrella patens subsp. patens predicted protein (PHYPADRAFT_139111) mRNA, complete cds	K16732	PRC1	protein regulator of cytokinesis 1	-	-	47	7.8e-128	sp|Q9FLP0|MA651_ARATH	65-kDa microtubule-associated protein 1 OS=Arabidopsis thaliana GN=MAP65-1 PE=1 SV=1	--	--	--	--	--	--	--	At5g55230	Microtubule-associated protein essential for anaphase spindle elongation
transcript_HQ_TX_pn_transcript31139/f2p0/2342	2342	64.2	1.4e-141	XP_001762347.1	predicted protein [Physcomitrella patens]	--	--	--	--	-	-	-	-	-	24.2	2.6e-08	sp|P39992|YEC3_YEAST	Uncharacterized protein YEL023C OS=Saccharomyces cerevisiae (strain ATCC 204508 / S288c) GN=YEL023C PE=4 SV=1	--	--	--	--	--	--	--	--	--
transcript_HQ_TX_pn_transcript21102/f3p0/2648	2648	87.5	1.1e-198	XP_001777583.1	predicted protein [Physcomitrella patens]	--	--	--	--	K01176	AMY, amyA, malS	alpha-amylase	3.2.1.1	ko00500; Metabolism; Carbohydrate metabolism; Starch and sucrose metabolism | ko04973; Organismal Systems; Digestive system; Carbohydrate digestion and absorption	54.5	7.6e-142	sp|P04063|AMY2_HORVU	Alpha-amylase type B isozyme OS=Hordeum vulgare GN=AMY1.2 PE=1 SV=3	PF00128:Alpha amylase, catalytic domain;PF07821:Alpha-amylase C-terminal beta-sheet domain;PF02324:Glycosyl hydrolase family 70	GO:0005975//GO:0009250	carbohydrate metabolic process//glucan biosynthetic process	--	--	GO:0004556//GO:0003824//GO:0005509//GO:0046527	alpha-amylase activity//catalytic activity//calcium ion binding//glucosyltransferase activity	At4g25000	Alpha-amylase
transcript_HQ_TX_pn_transcript74274/f5p0/890	890	82.2	8e-74	XP_001784257.1	predicted protein [Physcomitrella patens]	77.007	1.66e-33	EF082762.1	Picea sitchensis clone WS02727_H07 unknown mRNA	-	-	-	-	-	51.1	1.3e-34	sp|P0AF49|YJBQ_ECO57	UPF0047 protein YjbQ OS=Escherichia coli O157:H7 GN=yjbQ PE=3 SV=1	--	--	--	--	--	--	--	At1g21060_2	Uncharacterized conserved protein
transcript_HQ_TX_pn_transcript29849/f5p0/2376	2376	72.4	7.3e-106	XP_006428991.1	hypothetical protein CICLE_v10011951mg [Citrus clementina]	--	--	--	--	K01728	pel	pectate lyase	4.2.2.2	ko00040; Metabolism; Carbohydrate metabolism; Pentose and glucuronate interconversions | ko02024; Cellular Processes; Cellular community - prokaryotes; Quorum sensing	39.5	9.2e-38	sp|P27760|PLY1_AMBAR	Pectate lyase 1 OS=Ambrosia artemisiifolia PE=1 SV=1	--	--	--	--	--	--	--	--	--
transcript_HQ_TX_pn_transcript63777/f2p0/1486	1486	83.6	1.6e-130	XP_001779224.1	predicted protein [Physcomitrella patens]	80.833	1.1e-156	XM_001779172.1	Physcomitrella patens subsp. patens predicted protein (PHYPADRAFT_147053) mRNA, complete cds	-	-	-	-	-	--	--	--	--	--	--	--	--	--	--	--	--	--
transcript_HQ_TX_pn_transcript60329/f5p0/1586	1586	68.6	6.9e-76	XP_001762120.1	predicted protein [Physcomitrella patens]	--	--	--	--	-	-	-	-	-	--	--	--	--	--	--	--	--	--	--	--	--	--
transcript_HQ_TX_pn_transcript62495/f2p0/1546	1542	72.5	4.9e-87	OAE20273.1	hypothetical protein AXG93_4010s1100 [Marchantia polymorpha subsp. polymorpha]	83.414	4.06e-161	XM_001756424.1	Physcomitrella patens subsp. patens predicted protein (PHYPADRAFT_204775) mRNA, complete cds	-	-	-	-	-	27.6	3.2e-07	sp|P36774|LON2_MYXXA	Lon protease 2 OS=Myxococcus xanthus GN=lon2 PE=1 SV=3	--	--	--	--	--	--	--	At1g75460	Predicted E3 ubiquitin ligase
transcript_HQ_TX_pn_transcript1069/f2p0/4678	4679	70.8	5.5e-73	XP_001766531.1	predicted protein [Physcomitrella patens]	--	--	--	--	-	-	-	-	-	32.2	1e-08	sp|Q6P798|RCBT2_RAT	RCC1 and BTB domain-containing protein 2 OS=Rattus norvegicus GN=Rcbtb2 PE=2 SV=1	--	--	--	--	--	--	--	At5g11580	FOG: RCC1 domain
transcript_HQ_TX_pn_transcript54463/f3p0/1692	1692	51	5.6e-52	XP_001769461.1	predicted protein [Physcomitrella patens]	--	--	--	--	K10798	PARP	poly [ADP-ribose] polymerase	2.4.2.30	ko03410; Genetic Information Processing; Replication and repair; Base excision repair | ko04210; Cellular Processes; Cell growth and death; Apoptosis | ko04214; Cellular Processes; Cell growth and death; Apoptosis - fly | ko04212; Organismal Systems; Aging; Longevity regulating pathway - worm	41.3	1.2e-36	sp|Q9ZP54|PARP1_ARATH	Poly [ADP-ribose] polymerase 1 OS=Arabidopsis thaliana GN=PARP1 PE=1 SV=2	PF00645:Poly(ADP-ribose) polymerase and DNA-Ligase Zn-finger region	--	--	--	--	GO:0008270//GO:0003677	zinc ion binding//DNA binding	At2g31320	NAD+ ADP-ribosyltransferase Parp, required for poly-ADP ribosylation of nuclear proteins
transcript_HQ_TX_pn_transcript6965/f2p0/3469	3469	42.1	1.6e-48	XP_001765554.1	predicted protein [Physcomitrella patens]	82.123	1.85e-33	XM_001752338.1	Physcomitrella patens subsp. patens predicted protein (PHYPADRAFT_64941) mRNA, complete cds	-	-	-	-	-	38.6	1.2e-09	sp|E3SXU4|BHLHW_PEA	Basic helix-loop-helix protein A OS=Pisum sativum GN=BHLH PE=4 SV=1	--	--	--	--	--	--	--	--	--
transcript_HQ_TX_pn_transcript4880/f4p0/3726	3728	62.2	7.3e-145	XP_001755372.1	predicted protein [Physcomitrella patens]	--	--	--	--	-	-	-	-	-	--	--	--	--	--	--	--	--	--	--	--	--	--
transcript_HQ_TX_pn_transcript38953/f5p0/2135	2135	80.3	1.2e-200	XP_001752628.1	predicted protein [Physcomitrella patens]	79.558	0	XM_001752576.1	Physcomitrella patens subsp. patens predicted protein (PHYPADRAFT_201778) mRNA, partial cds	K13510	LPCAT1_2	lysophosphatidylcholine acyltransferase / lyso-PAF acetyltransferase [EC:2.3.1.23 2.3.1.67]	2.3.1.23,2.3.1.67	ko00564; Metabolism; Lipid metabolism; Glycerophospholipid metabolism | ko00565; Metabolism; Lipid metabolism; Ether lipid metabolism	35.1	2.6e-76	sp|Q8S8S2|LPCT2_ARATH	Lysophospholipid acyltransferase LPEAT2 OS=Arabidopsis thaliana GN=LPEAT2 PE=1 SV=1	PF13499:EF-hand domain pair;PF01553:Acyltransferase;PF13202:EF hand;PF00036:EF hand;PF13405:EF-hand domain;PF10591:Secreted protein acidic and rich in cysteine Ca binding region;PF13833:EF-hand domain pair	GO:0008152//GO:0007165	metabolic process//signal transduction	GO:0005578	proteinaceous extracellular matrix	GO:0016746//GO:0005509	transferase activity, transferring acyl groups//calcium ion binding	Hs8923446	Predicted phosphate acyltransferase, contains PlsC domain
transcript_HQ_TX_pn_transcript64596/f35p0/1401	1401	43.3	6.6e-06	XP_001752698.1	predicted protein [Physcomitrella patens]	--	--	--	--	-	-	-	-	-	--	--	--	--	--	--	--	--	--	--	--	--	--
transcript_HQ_TX_pn_transcript2983/f3p0/4045	4045	67.3	0	XP_001754453.1	predicted protein [Physcomitrella patens]	79.414	0	XM_001754401.1	Physcomitrella patens subsp. patens predicted protein (PHYPADRAFT_159529) mRNA, complete cds	-	-	-	-	-	34.7	1.9e-27	sp|Q6B9X6|VWKA_DICDI	Alpha-protein kinase vwkA OS=Dictyostelium discoideum GN=vwkA PE=1 SV=1	PF02816:Alpha-kinase family	GO:0006468	protein phosphorylation	--	--	GO:0005524//GO:0004674	ATP binding//protein serine/threonine kinase activity	--	--
transcript_HQ_TX_pn_transcript70751/f2p0/1164	1164	76.6	8.9e-89	AKH49404.1	ELIP1 [Syntrichia caninervis]	--	--	--	--	-	-	-	-	-	44	1.6e-19	sp|P14895|ELI5_HORVU	High molecular mass early light-inducible protein HV58, chloroplastic OS=Hordeum vulgare PE=2 SV=1	--	--	--	--	--	--	--	--	--
transcript_HQ_TX_pn_transcript13042/f2p0/3033	3033	61.9	9.9e-140	XP_001782091.1	predicted protein [Physcomitrella patens]	85.672	0	FJ913197.1	Climacium dendroides voucher QW06019 cyclops (IPD3) mRNA, partial cds	-	-	-	-	-	--	--	--	--	--	--	--	--	--	--	--	--	--
transcript_HQ_TX_pn_transcript2080/f2p0/4215	4215	76.1	2.5e-80	XP_001766269.1	predicted protein [Physcomitrella patens]	91.304	2.25e-33	HG975449.1	Solanum pennellii chromosome ch10, complete genome	-	-	-	-	-	--	--	--	--	PF00782:Dual specificity phosphatase, catalytic domain	GO:0006470	protein dephosphorylation	--	--	GO:0008138	protein tyrosine/serine/threonine phosphatase activity	--	--
transcript_HQ_TX_pn_transcript2733/f22p0/3914	3914	41.4	2.1e-89	XP_001754207.1	predicted protein [Physcomitrella patens]	--	--	--	--	-	-	-	-	-	33.5	5.7e-37	sp|Q40863|EMB8_PICGL	Embryogenesis-associated protein EMB8 OS=Picea glauca GN=EMB8 PE=2 SV=1	--	--	--	--	--	--	--	At2g03140_1	Alpha/beta hydrolase
transcript_HQ_TX_pn_transcript61228/f9p0/1567	1567	64.3	2.4e-105	XP_001758316.1	predicted protein [Physcomitrella patens]	--	--	--	--	K18693	DPP1	diacylglycerol diphosphate phosphatase / phosphatidate phosphatase [EC:3.1.3.81 3.1.3.4]	3.1.3.81,3.1.3.4	ko00561; Metabolism; Lipid metabolism; Glycerolipid metabolism | ko00564; Metabolism; Lipid metabolism; Glycerophospholipid metabolism	39.4	3.1e-58	sp|Q8LFD1|LPP3_ARATH	Putative lipid phosphate phosphatase 3, chloroplastic OS=Arabidopsis thaliana GN=LPP3 PE=2 SV=1	PF02790:Cytochrome C oxidase subunit II, transmembrane domain;PF01545:Cation efflux family	GO:0022900//GO:0055085//GO:0006812	electron transport chain//transmembrane transport//cation transport	GO:0016021	integral component of membrane	GO:0008324	cation transmembrane transporter activity	At3g02600	Lipid phosphate phosphatase and related enzymes of the PAP2 family
transcript_HQ_TX_pn_transcript6724/f2p0/3507	3506	90	2e-128	XP_001770103.1	predicted protein [Physcomitrella patens]	74.895	1.91e-18	XM_006360516.2	PREDICTED: Solanum tuberosum beta-amylase-like (LOC102584563), mRNA	K01177	E3.2.1.2	beta-amylase	3.2.1.2	ko00500; Metabolism; Carbohydrate metabolism; Starch and sucrose metabolism	74.8	2.2e-104	sp|O65258|BAM2_ARATH	Beta-amylase 2, chloroplastic OS=Arabidopsis thaliana GN=BAM2 PE=1 SV=2	PF01373:Glycosyl hydrolase family 14	GO:0000272	polysaccharide catabolic process	--	--	GO:0016161	beta-amylase activity	--	--
transcript_HQ_TX_pn_transcript64673/f3p0/1455	1455	83.2	6.4e-153	XP_001762523.1	predicted protein [Physcomitrella patens]	--	--	--	--	-	-	-	-	-	29.8	4.5e-27	sp|Q9FFZ1|PPH_ARATH	Pheophytinase, chloroplastic OS=Arabidopsis thaliana GN=PPH PE=1 SV=1	--	--	--	--	--	--	--	At4g36530	Predicted hydrolase/acyltransferase (alpha/beta hydrolase superfamily)
transcript_HQ_TX_pn_transcript2875/f3p0/4075	4075	76.8	3.9e-208	XP_001780976.1	predicted protein [Physcomitrella patens]	84.848	0	XM_001780924.1	Physcomitrella patens subsp. patens predicted protein (PHYPADRAFT_149124) mRNA, complete cds	K11807	WDTC1	WD and tetratricopeptide repeats protein 1	-	-	27.7	3.4e-40	sp|Q80ZK9|WDTC1_MOUSE	WD and tetratricopeptide repeats protein 1 OS=Mus musculus GN=Wdtc1 PE=1 SV=1	PF13181:Tetratricopeptide repeat;PF07721:Tetratricopeptide repeat;PF00400:WD domain, G-beta repeat;PF00515:Tetratricopeptide repeat	--	--	--	--	GO:0042802//GO:0005515	identical protein binding//protein binding	At5g10940	WD40 repeat protein
transcript_HQ_TX_pn_transcript28963/f4p0/2385	2385	75.8	2.8e-206	XP_001771454.1	predicted protein [Physcomitrella patens]	--	--	--	--	-	-	-	-	-	38.1	1.1e-88	sp|Q8VYE5|E1312_ARATH	Glucan endo-1,3-beta-glucosidase 12 OS=Arabidopsis thaliana GN=At4g29360 PE=1 SV=1	PF00332:Glycosyl hydrolases family 17;PF08491:Squalene epoxidase	GO:0005975//GO:0055114	carbohydrate metabolic process//oxidation-reduction process	GO:0016021	integral component of membrane	GO:0004553//GO:0004506//GO:0050660	hydrolase activity, hydrolyzing O-glycosyl compounds//squalene monooxygenase activity//flavin adenine dinucleotide binding	--	--
transcript_HQ_TX_pn_transcript580/f2p0/5050	5037	81.3	0	XP_001752048.1	sensory histidine protein kinase, osmosensor [Physcomitrella patens]	82.554	0	XM_001751996.1	Physcomitrella patens subsp. patens sensory histidine protein kinase, osmosensor (PHYPADRAFT_64481) mRNA, complete cds	-	-	-	-	-	32	3.4e-82	sp|Q9SXL4|AHK1_ARATH	Histidine kinase 1 OS=Arabidopsis thaliana GN=AHK1 PE=1 SV=2	PF00512:His Kinase A (phospho-acceptor) domain;PF00072:Response regulator receiver domain	GO:0000160//GO:0007165	phosphorelay signal transduction system//signal transduction	--	--	GO:0000155	phosphorelay sensor kinase activity	At2g17820	Sensory transduction histidine kinase
transcript_HQ_TX_pn_transcript47299/f3p0/1926	1926	84.1	5e-97	XP_001781573.1	predicted protein [Physcomitrella patens]	--	--	--	--	-	-	-	-	-	53.3	9e-52	sp|Q9MA41|CTL1_ARATH	Chitinase-like protein 1 OS=Arabidopsis thaliana GN=CTL1 PE=1 SV=1	PF00182:Chitinase class I	GO:0016998//GO:0006032	cell wall macromolecule catabolic process//chitin catabolic process	--	--	GO:0004568	chitinase activity	At1g05850	Predicted chitinase
transcript_HQ_TX_pn_transcript31158/f5p0/2266	2266	85.5	9.1e-231	XP_001753757.1	predicted protein [Physcomitrella patens]	75.926	2.15e-165	XM_001758870.1	Physcomitrella patens subsp. patens predicted protein (PHYPADRAFT_105373) mRNA, complete cds	K01580	E4.1.1.15, gadB, gadA, GAD	glutamate decarboxylase	4.1.1.15	ko00650; Metabolism; Carbohydrate metabolism; Butanoate metabolism | ko00250; Metabolism; Amino acid metabolism; Alanine, aspartate and glutamate metabolism | ko00410; Metabolism; Metabolism of other amino acids; beta-Alanine metabolism | ko00430; Metabolism; Metabolism of other amino acids; Taurine and hypotaurine metabolism | ko02024; Cellular Processes; Cellular community - prokaryotes; Quorum…	67.8	9.5e-194	sp|Q9ZPS3|DCE4_ARATH	Glutamate decarboxylase 4 OS=Arabidopsis thaliana GN=GAD4 PE=1 SV=1	PF00282:Pyridoxal-dependent decarboxylase conserved domain	GO:0019752	carboxylic acid metabolic process	--	--	GO:0016831//GO:0030170	carboxy-lyase activity//pyridoxal phosphate binding	At2g02010	Glutamate decarboxylase/sphingosine phosphate lyase
transcript_HQ_TX_pn_transcript21922/f5p0/2583	2583	71	9.5e-184	XP_001768565.1	predicted protein [Physcomitrella patens]	--	--	--	--	K14445	SLC13A2_3_5	solute carrier family 13 (sodium-dependent dicarboxylate transporter), member 2/3/5	-	-	41.7	4.1e-108	sp|Q8LG88|TDT_ARATH	Tonoplast dicarboxylate transporter OS=Arabidopsis thaliana GN=TDT PE=2 SV=2	PF03600:Citrate transporter;PF00939:Sodium:sulfate symporter transmembrane region	GO:0055085//GO:0006814	transmembrane transport//sodium ion transport	GO:0016021//GO:0016020	integral component of membrane//membrane	GO:0005215	transporter activity	At5g47560	Na+/dicarboxylate, Na+/tricarboxylate and phosphate transporters
transcript_HQ_TX_pn_transcript36868/f2p0/2189	2189	43.5	3.1e-79	XP_001756867.1	predicted protein [Physcomitrella patens]	--	--	--	--	--	--	--	--	--	--	--	--	--	--	--	--	--	--	--	--	--	--
transcript_HQ_TX_pn_transcript44988/f10p0/1916	1916	80.7	4.4e-154	XP_001754405.1	predicted protein [Physcomitrella patens]	77.698	1.35e-12	NM_001154171.1	Zea mays phi-1-like phosphate-induced protein (LOC100281252), mRNA	-	-	-	-	-	48.6	2.5e-70	sp|Q9FE06|EXOL2_ARATH	Protein EXORDIUM-like 2 OS=Arabidopsis thaliana GN=EXL2 PE=2 SV=1	--	--	--	--	--	--	--	--	--
transcript_HQ_TX_pn_transcript34130/f3p0/2260	2260	87.5	6.6e-40	ACN54544.1	mother of FT and TFL1-like protein variant a [Physcomitrella patens]	90.351	1.55e-32	FJ655548.1	Physcomitrella patens mother of FT and TFL1-like protein variant b (MFT2) mRNA, complete cds, alternatively spliced	-	-	-	-	-	61.8	2.4e-19	sp|Q9XFK7|MFT_ARATH	Protein MOTHER of FT and TFL1 OS=Arabidopsis thaliana GN=MFT PE=1 SV=1	--	--	--	--	--	--	--	At1g18100	Phosphatidylethanolamine binding protein
transcript_HQ_TX_pn_transcript72792/f4p0/1029	1029	60.5	8.4e-59	XP_001752755.1	predicted protein [Physcomitrella patens]	--	--	--	--	-	-	-	-	-	--	--	--	--	--	--	--	--	--	--	--	--	--
transcript_HQ_TX_pn_transcript66747/f2p0/1331	1331	58.8	1.6e-38	XP_001762850.1	predicted protein [Physcomitrella patens]	--	--	--	--	--	--	--	--	--	--	--	--	--	PF00403:Heavy-metal-associated domain	GO:0030001	metal ion transport	--	--	GO:0046872	metal ion binding	--	--
transcript_HQ_TX_pn_transcript10211/f2p0/3219	3219	35.9	1.2e-66	XP_001752390.1	predicted protein [Physcomitrella patens]	84.722	2.78e-51	XM_001765502.1	Physcomitrella patens subsp. patens predicted protein (PHYPADRAFT_229640) mRNA, complete cds	-	-	-	-	-	42.7	9.9e-11	sp|E3SXU4|BHLHW_PEA	Basic helix-loop-helix protein A OS=Pisum sativum GN=BHLH PE=4 SV=1	PF00010:Helix-loop-helix DNA-binding domain	--	--	--	--	GO:0046983	protein dimerization activity	--	--
transcript_HQ_TX_pn_transcript13322/f19p0/2925	2926	58.9	1.1e-167	XP_001782981.1	predicted protein [Physcomitrella patens]	81.892	0	XM_001782929.1	Physcomitrella patens subsp. patens predicted protein (PHYPADRAFT_172374) mRNA, complete cds	-	-	-	-	-	--	--	--	--	--	--	--	--	--	--	--	--	--
transcript_HQ_TX_pn_transcript52404/f2p0/1819	1819	92.8	7.2e-138	XP_001765411.1	predicted protein [Physcomitrella patens]	85.223	0	XM_001765359.1	Physcomitrella patens subsp. patens predicted protein (PHYPADRAFT_229479) mRNA, complete cds	-	-	-	-	-	32.9	7.8e-13	sp|P81436|OGT1_RABIT	UDP-N-acetylglucosamine--peptide N-acetylglucosaminyltransferase 110 kDa subunit OS=Oryctolagus cuniculus GN=OGT PE=1 SV=2	PF13374:Tetratricopeptide repeat;PF13414:TPR repeat;PF00515:Tetratricopeptide repeat;PF09477:Bacterial type II secretion system chaperone protein (type_III_yscG);PF13181:Tetratricopeptide repeat;PF13174:Tetratricopeptide repeat;PF07721:Tetratricopeptide repeat;PF13176:Tetratricopeptide repeat;PF13371:Tetratricopeptide repeat	GO:0009405	pathogenesis	--	--	GO:0005515//GO:0042802	protein binding//identical protein binding	Hs4505499	O-linked N-acetylglucosamine transferase OGT
transcript_HQ_TX_pn_transcript12467/f2p0/3069	3069	68.7	8.4e-280	XP_001700571.1	predicted protein [Chlamydomonas reinhardtii]	78.226	0	XM_001700519.1	Chlamydomonas reinhardtii predicted protein (CHLREDRAFT_153242) mRNA, complete cds	K19477	PRKG2	cGMP-dependent protein kinase 2	2.7.11.12	ko04022; Environmental Information Processing; Signal transduction; cGMP-PKG signaling pathway | ko04540; Cellular Processes; Cellular community - eukaryotes; Gap junction | ko04611; Organismal Systems; Immune system; Platelet activation | ko04923; Organismal Systems; Endocrine system; Regulation of lipolysis in adipocytes | ko04924; Organismal Systems; Endocrine system; Renin secretion | ko04970…	30.6	2.1e-79	sp|Q03042|KGP1_DROME	cGMP-dependent protein kinase, isozyme 1 OS=Drosophila melanogaster GN=Pkg21D PE=1 SV=2	PF00069:Protein kinase domain;PF07714:Protein tyrosine kinase	GO:0006468	protein phosphorylation	--	--	GO:0004672//GO:0005524	protein kinase activity//ATP binding	7296166	cGMP-dependent protein kinase
transcript_HQ_TX_pn_transcript5497/f2p0/3649	3651	56.1	2.7e-293	XP_005647408.1	elongation factor EF-3 [Coccomyxa subellipsoidea C-169]	77.239	0	XM_005647351.1	Coccomyxa subellipsoidea C-169 elongation factor EF-3 mRNA	K03235	EF3, TEF3	elongation factor 3	-	-	43.6	1.1e-218	sp|O94489|EF3_SCHPO	Elongation factor 3 OS=Schizosaccharomyces pombe (strain 972 / ATCC 24843) GN=tef3 PE=1 SV=1	PF00485:Phosphoribulokinase / Uridine kinase family;PF01443:Viral (Superfamily 1) RNA helicase;PF01637:ATPase domain predominantly from Archaea;PF00910:RNA helicase;PF13304:AAA domain, putative AbiEii toxin, Type IV TA system;PF00005:ABC transporter;PF01926:50S ribosome-binding GTPase;PF00004:ATPase family associated with various cellular activities (AAA);PF10662:Ethanolamine utilisation - propan…	GO:0008152//GO:0006576	metabolic process//cellular biogenic amine metabolic process	--	--	GO:0016301//GO:0043531//GO:0003724//GO:0003723//GO:0003924//GO:0005525//GO:0005515//GO:0005524//GO:0016887	kinase activity//ADP binding//RNA helicase activity//RNA binding//GTPase activity//GTP binding//protein binding//ATP binding//ATPase activity	YPL226w_2	ATPase component of ABC transporters with duplicated ATPase domains/Translation elongation factor EF-3b
transcript_HQ_TX_pn_transcript40835/f2p0/2091	2091	85.4	3.1e-44	XP_001780537.1	predicted protein [Physcomitrella patens]	--	--	--	--	-	-	-	-	-	41.3	2.4e-10	sp|O43741|AAKB2_HUMAN	5'-AMP-activated protein kinase subunit beta-2 OS=Homo sapiens GN=PRKAB2 PE=1 SV=1	PF02922:Carbohydrate-binding module 48 (Isoamylase N-terminal domain)	GO:0005975	carbohydrate metabolic process	--	--	GO:0004553	hydrolase activity, hydrolyzing O-glycosyl compounds	--	--
transcript_HQ_TX_pn_transcript64549/f2p0/1454	1454	52.6	3.8e-73	XP_001781955.1	predicted protein [Physcomitrella patens]	--	--	--	--	-	-	-	-	-	--	--	--	--	PF00403:Heavy-metal-associated domain	GO:0030001	metal ion transport	--	--	GO:0046872	metal ion binding	--	--
transcript_HQ_TX_pn_transcript22402/f2p0/2573	2573	76	6.1e-167	XP_001752383.1	predicted protein [Physcomitrella patens]	89.796	2.37e-06	XM_004984797.2	PREDICTED: Setaria italica protein PMR5-like (LOC101772831), mRNA	-	-	-	-	-	49	1e-98	sp|Q5BPJ0|TBL11_ARATH	Protein trichome birefringence-like 11 OS=Arabidopsis thaliana GN=TBL11 PE=2 SV=1	PF06459:Ryanodine Receptor TM 4-6;PF02862:DDHD domain	GO:0006874	cellular calcium ion homeostasis	GO:0016021	integral component of membrane	GO:0046872//GO:0005219	metal ion binding//ryanodine-sensitive calcium-release channel activity	--	--
transcript_HQ_TX_pn_transcript53902/f12p0/1716	1716	73.8	4.4e-129	XP_001757200.1	predicted protein [Physcomitrella patens]	--	--	--	--	K00430	E1.11.1.7	peroxidase	1.11.1.7	ko00940; Metabolism; Biosynthesis of other secondary metabolites; Phenylpropanoid biosynthesis	48.9	3.1e-80	sp|Q9FJZ9|PER72_ARATH	Peroxidase 72 OS=Arabidopsis thaliana GN=PER72 PE=1 SV=1	PF00141:Peroxidase	GO:0055114//GO:0006979	oxidation-reduction process//response to oxidative stress	--	--	GO:0004601//GO:0020037	peroxidase activity//heme binding	--	--
transcript_HQ_TX_pn_transcript17109/f3p0/2905	2905	80.5	0	XP_001775100.1	predicted protein [Physcomitrella patens]	81.671	0	XM_001775048.1	Physcomitrella patens subsp. patens predicted protein (PHYPADRAFT_142073) mRNA, complete cds	K01897	ACSL, fadD	long-chain acyl-CoA synthetase	6.2.1.3	ko01212; Metabolism; Global and overview maps; Fatty acid metabolism | ko00061; Metabolism; Lipid metabolism; Fatty acid biosynthesis | ko00071; Metabolism; Lipid metabolism; Fatty acid degradation | ko04146; Cellular Processes; Transport and catabolism; Peroxisome | ko02024; Cellular Processes; Cellular community - prokaryotes; Quorum sensing | ko04920; Organismal Systems; Endocrine system; Adip…	64.1	3.2e-266	sp|Q9SJD4|LACS8_ARATH	Long chain acyl-CoA synthetase 8 OS=Arabidopsis thaliana GN=LACS8 PE=1 SV=1	PF00501:AMP-binding enzyme;PF16683:Transglutaminase elicitor	GO:0008152	metabolic process	--	--	GO:0016755//GO:0003824	transferase activity, transferring amino-acyl groups//catalytic activity	At2g04350	Acyl-CoA synthetase
transcript_HQ_TX_pn_transcript25776/f2p0/2484	2482	78.2	4.2e-173	XP_001759112.1	gibberellin 20-oxidase [Physcomitrella patens]	--	--	--	--	-	-	-	-	-	35.8	1.4e-49	sp|O04706|GAO1B_WHEAT	Gibberellin 20 oxidase 1-B OS=Triticum aestivum GN=GA20ox1B PE=2 SV=1	PF03171:2OG-Fe(II) oxygenase superfamily	GO:0055114	oxidation-reduction process	--	--	GO:0016491	oxidoreductase activity	At4g25420	Iron/ascorbate family oxidoreductases
transcript_HQ_TX_pn_transcript9301/f3p0/3237	3237	72	1.7e-89	BAE80317.1	transcription factor ABI3-like [Physcomitrella patens]	--	--	--	--	-	-	-	-	-	59.8	4.8e-29	sp|P26307|VIV1_MAIZE	Regulatory protein viviparous-1 OS=Zea mays GN=VP1 PE=2 SV=1	PF02362:B3 DNA binding domain;PF06390:Neuroendocrine-specific golgi protein P55 (NESP55);PF05236:Transcription initiation factor TFIID component TAF4 family	GO:0071107//GO:0006352	response to parathyroid hormone//DNA-templated transcription, initiation	GO:0005669	transcription factor TFIID complex	GO:0003677	DNA binding	--	--
transcript_HQ_TX_pn_transcript64886/f2p0/1445	1445	34.1	9.5e-24	XP_001769019.1	predicted protein [Physcomitrella patens]	--	--	--	--	-	-	-	-	-	--	--	--	--	--	--	--	--	--	--	--	--	--
transcript_HQ_TX_pn_transcript73444/f6p0/964	964	53.6	5.7e-33	XP_001761919.1	predicted protein [Physcomitrella patens]	--	--	--	--	--	--	--	--	--	--	--	--	--	--	--	--	--	--	--	--	--	--
transcript_HQ_TX_pn_transcript52002/f2p0/1827	1827	72.2	3.1e-128	XP_001783843.1	predicted protein [Physcomitrella patens]	75.624	1.09e-127	XM_001783791.1	Physcomitrella patens subsp. patens predicted protein (PHYPADRAFT_152890) mRNA, partial cds	-	-	-	-	-	--	--	--	--	PF01852:START domain	--	--	--	--	GO:0008289	lipid binding	At1g55960	START domain-containing proteins involved in steroidogenesis/phosphatidylcholine transfer
transcript_HQ_TX_pn_transcript45740/f5p0/1977	1977	92	1.3e-244	XP_001754386.1	predicted protein [Physcomitrella patens]	84.237	0	XM_001783842.1	Physcomitrella patens subsp. patens predicted protein (PHYPADRAFT_172804) mRNA, complete cds	K02492	hemA	glutamyl-tRNA reductase	1.2.1.70	ko00860; Metabolism; Metabolism of cofactors and vitamins; Porphyrin and chlorophyll metabolism	61.1	4.6e-176	sp|P93111|HEM11_CUCSA	Glutamyl-tRNA reductase 1, chloroplastic OS=Cucumis sativus GN=HEMA1 PE=2 SV=1	PF05201:Glutamyl-tRNAGlu reductase, N-terminal domain;PF00745:Glutamyl-tRNAGlu reductase, dimerisation domain;PF02254:TrkA-N domain	GO:0055114//GO:0006813//GO:0033014	oxidation-reduction process//potassium ion transport//tetrapyrrole biosynthetic process	--	--	GO:0008883//GO:0050661	glutamyl-tRNA reductase activity//NADP binding	--	--
transcript_HQ_TX_pn_transcript71160/f6p0/1121	1121	67.6	1.5e-56	XP_001762291.1	predicted protein [Physcomitrella patens]	--	--	--	--	-	-	-	-	-	30.3	2.7e-08	sp|Q9RV58|UB72_DEIRA	Protein DR_1172 OS=Deinococcus radiodurans (strain ATCC 13939 / DSM 20539 / JCM 16871 / LMG 4051 / NBRC 15346 / NCIMB 9279 / R1 / VKM B-1422) GN=DR_1172 PE=1 SV=1	PF01277:Oleosin;PF07730:Histidine kinase;PF07464:Apolipophorin-III precursor (apoLp-III);PF01442:Apolipoprotein A1/A4/E domain;PF04614:Pex19 protein family	GO:0006869//GO:0042157//GO:0000160	lipid transport//lipoprotein metabolic process//phosphorelay signal transduction system	GO:0016021//GO:0005777//GO:0005576//GO:0012511	integral component of membrane//peroxisome//extracellular region//monolayer-surrounded lipid storage body	GO:0000155//GO:0008289//GO:0046983	phosphorelay sensor kinase activity//lipid binding//protein dimerization activity	CE21051	Uncharacterized conserved protein
transcript_HQ_TX_pn_transcript14522/f4p0/2933	2933	92.7	2.6e-222	XP_001774761.1	predicted protein [Physcomitrella patens]	85.523	0	XM_001774709.1	Physcomitrella patens subsp. patens predicted protein (PHYPADRAFT_141723) mRNA, complete cds	-	-	-	-	-	80.6	3.1e-189	sp|Q8RWG1|Y4139_ARATH	Uncharacterized aarF domain-containing protein kinase At4g31390, chloroplastic OS=Arabidopsis thaliana GN=At4g31390 PE=2 SV=1	PF00069:Protein kinase domain	GO:0006468	protein phosphorylation	--	--	GO:0005524//GO:0004672	ATP binding//protein kinase activity	At4g31390	Predicted unusual protein kinase
transcript_HQ_TX_pn_transcript53659/f6p0/1781	1781	69	4.8e-118	AFZ39139.1	TCHQD class glutathione S-transferase [Physcomitrella patens]	--	--	--	--	-	-	-	-	-	28	9.3e-27	sp|O80662|TCHQD_ARATH	Glutathione S-transferase TCHQD OS=Arabidopsis thaliana GN=TCHQD PE=2 SV=1	PF13409:Glutathione S-transferase, N-terminal domain;PF13417:Glutathione S-transferase, N-terminal domain;PF02798:Glutathione S-transferase, N-terminal domain	--	--	--	--	GO:0005515	protein binding	At1g77290	Uncharacterized conserved protein (Ganglioside-induced differentiation associated protein 1, GDAP1)
[truncated: 1,467 more rows]
